# Supplementary material for: Serving organization goals by organizational information dissemination: An empirical study from the Communist Youth League of China
Source: PLoS One. 2023 Jan 20;18(1):e0280221. doi: 10.1371/journal.pone.0280221 (PMC9858461; doi:10.1371/journal.pone.0280221)
Supplement: S1 Data — (ZIP) [file pone.0280221.s001.zip]

Archive with 14 entries (11 files):
- Supporting Data/
- Supporting Data/Chinese Version/
- Supporting Data/Chinese Version/Central Committee(In Chinese).txt
- Supporting Data/Chinese Version/City Committee(In Chinese).txt
- Supporting Data/Chinese Version/County Committee(In Chinese).txt
- Supporting Data/Chinese Version/Province Committee(In Chinese).txt
- Supporting Data/Chinese Version/School  Committee(In Chinese).txt
- Supporting Data/Data description.txt
- Supporting Data/Version of Chinese to English/
- Supporting Data/Version of Chinese to English/Central Committee(English).docx
- Supporting Data/Version of Chinese to English/City Committee(English).docx
- Supporting Data/Version of Chinese to English/County Committee(English).docx
- Supporting Data/Version of Chinese to English/Province Committee(English).docx
- Supporting Data/Version of Chinese to English/School  Committee(English).docx
