# Supplementary material for: Serving organization goals by organizational information dissemination: An empirical study from the Communist Youth League of China
Source: PLoS One. 2023 Jan 20;18(1):e0280221. doi: 10.1371/journal.pone.0280221 (PMC9858461; doi:10.1371/journal.pone.0280221)
Supplement: S1 Data — (ZIP) [file pone.0280221.s001.zip › Supporting Data/Chinese Version/Central Committee(In Chinese).txt]

2022-6-17	18	编者按: 大学生是宝贵的人才资源, 党和政府始终高度重视高校人才培养和毕业生就业。 当前, 在世纪疫情和百年变局交织影响之下, 这一代大学生正经历不同以往的就业难题。 如何帮助同学们更充分、 更高质量就业, 是共青团用心用情用力服务大学生成才发展的重要方面。 2014 年以来, 团中央深入推进 扬帆计划·中央和国家机关大学生实习冶, 有计划、 大规模、 成建制地组织大学生参加政务实习, 亲身体验政府运行、 体会职场文化、 体悟人情世故, 形成正确的社会认知, 有效提高社会化能力。 现将有关经验做法梳理编发, 供各地借鉴。—1—扬帆计划·中央和国家机关大学生实习冶帮助大学生在社会大课堂中历练成长自 2014 年以来, 团中央联合中央和国家机关工委持续开展扬帆计划·中央和国家机关大学生实习冶 项目 (以下简称 扬帆计划冶), 逐步探索完善实施机制, 积极发挥实践育人作用,不断推动工作深入开展…
2022-6-16	17	揖 喜迎二十大、 永远跟党走、 奋进新征程冶 主题教育实践活动专刊之五铱北京、 天津、 江苏、 广东学习宣传贯彻习近平总书记在建团百年庆祝大会上重要讲话精神走深走实北京: 着力提升引领力、 组织力、 服务力给首都团员青年上好实践型 大思政课冶团北京市委聚焦学习宣传贯彻习近平总书记在建团百年庆祝—1—大会上重要讲话精神, 坚持首善标准, 着力巩固 三力一度两保障冶 工作格局, 组织动员首都团员青年和团干部积极投身疫情防控斗争, 让广大青少年在亲历实践 大思政课冶 中深化对党的信赖、 涵养责任担当、 提升素质本领, 以实际行动践行首都青年请党放心、 强国有我冶 的青春誓言。1. 着力提升引领力, 始终把团员青年紧紧凝聚在党的旗帜下。 面向基层团组织下发组织化开展学习教育工作指引, 从 专家讲理论、 团干部讲团课、 青年榜样讲事迹、 少先队员讲故事冶四个维度, 不断强化青少年理论武装。 发挥新…
2022-6-14	16	揖 喜迎二十大、 永远跟党走、 奋进新征程冶 主题教育实践活动专刊之四铱全团迅速掀起学习习近平总书记在庆祝中国共产主义青年团成立 100 周年大会上的重要讲话精神热潮5 月 10 日, 庆祝中国共产主义青年团成立 100 周年大会在北京人民大会堂隆重召开, 习近平总书记出席大会并发表重要讲话, 全面回顾共青团跟党奋斗的光荣历程, 深刻阐明共青团百年—1—征程积淀的基本经验, 进一步指明新时代共青团工作的前进方向, 对广大团员、 团干部健康成长寄予殷切希望。 认真学习宣传贯彻习近平总书记重要讲话精神, 是当前和今后一个时期全团的首要政治任务。 各级团组织迅速行动起来, 把学习习近平总书记重要讲话精神作为 喜迎二十大、 永远跟党走、 奋进新征程冶主题教育实践活动的主要内容, 推出丰富多样、 覆盖广泛的学习活动, 组织广大团员青年通过广播、 电视、 网络直播等方式集中收听收看大会直播, 通过座…
2022-6-14	15	揖 喜迎二十大、 永远跟党走、 奋进新征程冶 主题教育实践活动专刊之三铱全团五四期间深入开展 喜迎二十大、永远跟党走、 奋进新征程冶 主题教育实践活动五四青年节到来之际, 各级团组织把认真学习宣传贯彻习近平总书记考察中国人民大学重要讲话精神和给中国航天科技集团空间站建造青年团队的重要回信精神作为 喜迎二十大、 永远跟党走、 奋进新征程冶 主题教育实践活动的重要内容, 以庆祝—1—五四青年节、 建团百年为契机, 以主题团 (队) 日活动为载体,充分挖掘地方特色资源, 引导广大青少年牢记党的教诲、 弘扬五四精神、 立志民族复兴, 在青春的赛道上跑出当代青年的最好成绩。一、 专题学、 深入学, 让党的创新理论入脑入心全团深入学习习近平新时代中国特色社会主义思想, 认真领会习近平总书记关于青年工作的重要思想, 学习党领导中国青年运动的百年光辉历程, 充分发挥组织化学习优势, 形成 经典理论专题学…
2022-4-29	14	编者按: 《共青团中央深化改革方案》 印发以来,各省级团委主动对标对表, 切实担起本级直属机关深化改革的主体责任, 并带动地市级团组织深化改革, 指导县域共青团基层组织改革试点。 其中, 团山西省委按照省委和团中央部署, 紧密结合自身实际, 着力在聚实焦、 出实招、 求实效上下功夫, 扎实推动直属机关深化改革, 走出一条具有鲜明特色的新路子。 现编发其经验做法, 供各地学习借鉴。—1—团山西省委扎实推动直属机关深化改革聚实焦、 出实招、 求实效去年以来, 团山西省委深入贯彻习近平总书记关于深化群团改革的重要指示精神, 按照省委和团中央部署, 对照 《共青团中央深化改革方案》 有关要求, 结合自身实际, 准确把握 三个关系冶, 始终坚持 三个导向冶, 着力提升 三种能力冶, 以 钉钉子冶 精神推动团省委机关深化改革落地见效。一、 准确把握 三个关系冶, 聚焦问题精准发力1. 把握巩固与发展…
2022-4-29	13	揖 喜迎二十大、 永远跟党走、 奋进新征程冶 主题教育实践活动专刊之二铱坚持 三个结合冶 推进学习教育走深走实围绕迎接和学习宣传贯彻党的二十大, 结合庆祝建团 100 周年, 全团坚持以组织化学习为基本形式, 以团支部和少先队中队为基本单元, 广泛发动各级青联、 学联学生会组织及团属青年社团等开展学习, 结合群众性主题宣讲, 发挥新媒体优势, 在各级团、 队组织和广大青少年中兴起学习热潮。—1—一、 坚持个人自学与专题学习相结合, 推动学习融入日常、抓在经常1. 坚持分层分类, 动员广大青少年开展自学。 组织团员、少先队员有针对性地学习党领导下的青年运动史和团史知识, 通过参加网上主题团课队课学习、 阅读相关历史主题图书、 观看优秀影视作品等多种形式, 从历史中汲取营养。 团中央制作推出青年大学习冶 网上主题团课和 红领巾爱学习冶 网上主题队课, 帮助广大青少年加强对党的青年运动历史和新…
2022-4-29	12	编者按: 迎接和学习宣传贯彻党的二十大, 是贯穿全年的工作主线。 年初以来, 共青团开展 喜迎二十大、 永远跟党走、 奋进新征程冶 主题教育实践活动, 结合庆祝建团 100 周年, 深化青少年思想政治引领, 以组织化学习为基本形式, 线上线下相结合, 广泛宣传党的十八大以来党和国家事业取得的历史性成就、 发生的历史性变革, 宣传习近平总书记对青少年的关心关怀, 学习党领导下中国青年运动的光辉历程, 积极引导广大团员和青少年深刻感悟 两个确立冶 的决定性意义, 增强 四 个 意 识冶、 坚 定 四 个 自 信冶、 做 到 两 个 维护冶, 以实际行动迎接党的二十大胜利召开。 为指导推—1—动主题教育实践活动深入开展, 特开设专刊, 分期编发各地经验做法, 供全团学习借鉴。—2—揖 喜迎二十大、 永远跟党走、 奋进新征程冶 主题教育实践活动专刊之一铱全团广泛开展 喜迎二十大、 永远跟党走、奋…
2022-4-25	11	编者按: 主动为党分忧、 担当尽责, 是共青团作为党的助手和后备军的重要职责。 近两个月来, 多地爆发本土聚集性疫情, 形势十分严峻。 各级团组织深入学习领会习近平总书记重要指示和党中央重要决策, 落实团中央书记处具体部署, 闻令而动、 迅速行动, 组建青年突击队、 青年志愿服务队, 筹措社会资源、 做好宣传引导, 带领广大团员青年踊跃投身疫情防控战, 成为当地疫情防控 一盘棋冶 中的一支可靠力量。 在急难险重任务面前挺身而出, 用实际行动彰显组织价值, 是新时代共青团应有的政治本色。 现将有关情况汇总编发, 供各地学习借鉴。—1—各级团组织闻令而动 积极投身疫情防控战近段时间, 全国本土聚集性疫情呈现点多、 面广、 频发的特点, 疫情防控任务十分艰巨。 落实习近平总书记和党中央重要指示精神, 在各级党委和疫情防控指挥部的统一领导下, 各级共青团组织闻令而动、 积极请战, 广泛动员团员青…
2022-4-21	10	编者按: 基层是共青团全部工作的基础, 深化团的改革必须体现在基层组织的整体活跃上。 团十八大以来, 全团深入贯彻习近平总书记关于 树立大抓基层的鲜明导向冶 的重要指示, 以县域共青团组织改革试点为抓手, 推动团的基层组织强化政治功能、 恢复社会功能。 其中, 团江苏省委围绕 工作项目化、 生存社会化、 运行扁平化和干部来源多元化、 组织方式多样化、引领动员网络化冶 改革目标, 坚持一体谋划部署改革,坚持创新举措推动改革, 坚持落地见效深化改革, 探索出一条具有江苏特色的县域共青团组织改革试点之路。现编发其经验做法, 供各地学习借鉴。—1—团江苏省委 三个坚持冶深化县域共青团基层组织改革试点自 2021 年开展县域共青团基层组织改革扩大试点工作以来,团江苏省委按照团中央统一部署, 认真履行省级团委相关责任,围绕 六个化冶 具体目标, 带动 25 个试点县 (市、 区) 花大气力部署改革、…
2022-3-1	9	编者按: 有效控制青少年心理健康问题发生率, 提升青少年心理健康辅导和服务水平, 是 《中长期青年发展规划 (2016—2025 年)》 提出的重要发展目标。 去年以来, 各地团组织以党史学习教育 我为群众办实事冶实践活动为契机, 协调推动各部门建设和完善形成齐抓共管的工作机制, 加强 12355 青少年服务台建设, 坚持政策倡导和个案帮扶相统一, 促进线上辅导和线下服务相结合, 帮助青少年解决心理困惑, 更加舒展地学习、生活和工作。 现编发有关经验做法, 供各地学习借鉴。—1—加强协作联动 加大信息联通帮助青少年解决心理困惑、 促进健康成长近年来, 我国青少年群体的心理健康问题日益凸显, 成为共青团服务青少年成长发展的重要方面。 各级团组织针对青少年心理健康需求, 以 12355 青少年服务台为阵地, 建设各部门协作联动机制, 运用互联网信息科技, 整合心理健康专家、 青少年事务社工和…
2022-2-21	8	揖全面从严治团专刊之五铱编者按: 1 月下旬, 团十八届六中全会召开, 贯彻落实党的十九届六中全会精神, 学习领会我们党以伟大自我革命引领伟大社会革命的历史经验, 紧紧围绕抓好党的事业后继有人这个根本大计, 对落实全面从严治党要求、 推进全面从严治团作出专题部署, 引领全团、 带动青年喜迎二十大、 永远跟党走、 奋进新征程。 会上,上海、 山东、 河南、 湖北、 广东等省级团委作交流, 结合各自实际情况, 介绍推进全面从严治团的经验做法。现摘编这些典型经验, 供各地学习借鉴。—1—上海、 山东、 河南、 湖北、 广东等地多措并举推进全面从严治团落实落深落细上海: 发挥基层团组织功能, 突出一个 强冶 字摇 摇 团上海市委从严抓实基层团组织建设, 聚焦城市社区治理薄弱环节, 构建共青团参与社区治理的人员、 项目、 机制协同联动的工作格局, 切实增强共青团政治功能和社会功能。 一是加强基层团…
2022-2-7	7	编者按: 组织动员青年在火热的社会实践中接受教育, 是共青团为党做好青年工作的一大特色, 也是抓好党的事业后继有人这个根本大计的重要方法。 2021 年以来, 各级团组织深化大学生 返家乡冶 社会实践, 进一步探索和总结常态化、 长效化的实践育人新机制, 引导大学生更好地了解国情、 懂得社会、 热爱家乡、 服务群众, 紧跟党走与人民群众相结合的成才道路。 现将有关情况汇总编发, 供各地学习借鉴。—1—各级团组织深化大学生 返家乡冶 社会实践引导青年知国情、 懂社会、 爱家乡、 为群众2021 年, 各级团组织紧紧抓住庆祝建党 100 周年重大契机,在过去 2 年探索基础上, 进一步明确育人目标、 合理扩大规模,发挥高校团委和县域团委两个积极性, 深化推进大学生 返家乡冶 社会实践, 取得良好政治效果和社会效果。一、 强化组织领导, 形成全团 一盘棋冶 工作格局团中央书记处高度重视实践育人…
2022-1-29	6	编者按: 全国青联深入学习领会习近平总书记关于加强港澳青少年教育培养、 促进融入国家发展大局的重要指示精神, 推出惠港澳青年八条, 以粤港澳大湾区战略为重点, 带动各级青联创新工作机制、 丰富交流项目、 突出思想引领, 推动内地与港澳青少年全面交往、广泛交流、 深度交融, 促进港澳青少年增强祖国意识和爱国精神, 提升国家认同、 民族认同和文化认同。 现将有关情况汇总编发, 供各地学习借鉴。—1—各级青联深入开展内地与港澳青少年交流丰富多彩、 亮点纷呈2021 年, 在全国青联统筹指导下, 各省级青联紧扣增强港澳青少年的祖国意识和爱国精神的目标, 立足地方实际, 深化活动内涵, 创新方式载体, 着力克服新冠肺炎疫情影响, 共举办内地与港澳青少年交流活动 355 场, 线上线下累计覆盖 2234 万人次,活动的影响力、 覆盖面、 实效性持续提升, 实现了内地与港澳青少年交流活动的新突破。一、…
2022-1-25	5	编者按: 2021 年是 十四五冶 规划的开局起步之年, 也是对 《中长期青年发展规划 (2016—2025 年)》实施情况作中期评估并推动纵深实施的承上启下之年。各级团组织主动向党委和政府报告, 积极承担推动规划实施的牵头责任, 依托联席会议机制, 结合本地实际、围绕青年需求, 加强政策倡导和社会倡导, 推动出台更多促进青年发展的政策举措和实事项目, 让青年的获得感更强、 对党给予关怀的体验更深。 现编发河北、 广东、 山 东、 四 川 等 地 的 典 型 经 验 做 法, 供 各 地 学 习借鉴。—1—河北、 广东、 山东、 四川等地推动中长期青年发展规划纵深实施河北: 深化联动机制建设 凝聚齐抓共管合力摇 摇 团河北省委积极争取省、 市、 县三级党委重视支持, 以协调联动机制建设为牵引, 不断巩固深化规划实施成果, 推动青年发展融入全省改革发展稳定大局。 一是发挥党委领导的青年工作…
2022-1-11	4	揖全面从严治团专刊之四铱抓团员队伍管理从严坚定不移听党话、 跟党走各级共青团紧密围绕为党育人的根本任务, 坚持以先进性建设为牵动, 不断严格团员发展、 教育、 管理各项工作, 探索建立自下而上、 分段分类、 阶梯晋级的新时代共青团激励机制, 着力规范和加强入团后教育管理, 培养有信仰、 讲政治、 重品行、 争先锋、 守纪律的团员队伍, 努力实现源源不断为党输送新鲜血液—1—的政治功能。一、 宁可少一点, 也要好一点冶, 团员队伍控量提质取得阶段性成果坚持把政治标准作为入团首要标准, 按照 严格标准、 提高质量、 控制增量、 管好存量冶 的要求, 严把团员入口关, 提升团员发展质量, 从源头上增强团员先进性。1. 严格团员发展标准和流程。 全团坚持把思政课考评优良、8 学时团课学习合格、 年度 20 小时志愿服务时长纳入入团必备条件。 落实推优入团、 积分入团、 评议入团制度, 在入团各个…
2022-1-11	3	揖全面从严治团专刊之三铱抓团干部队伍管理从严努力做到忠诚干净担当各级共青团深入贯彻落实习近平总书记提出的新时代好干部标准和对团干部 坚定理想信念、 心系广大青年、 提高工作能力、 锤炼优良作风冶 重要要求, 把从严管好团干部队伍作为推进全面从严治团的重要任务, 以探索完善专挂兼相结合的干部工作机制为抓手, 着力推动建设有活力、 有筋骨、 善作为的团干部队伍。一、 团干部选拔使用的科学性不断提升—1—坚持党管干部原则, 突出新时代好干部标准, 以 《党政领导干部选拔任用工作条例》 为遵循, 突出 知青少年、 懂青少年、爱青少年冶 的重要要求, 严把团干部选配 入口关冶, 将敢于负责、 勇于担当、 善于作为、 实绩突出的各领域优秀人才越来越多地吸纳到共青团队伍中来。1. 突出政治标准, 树立事业为上的鲜明导向。 团中央直属机关召开首次干部人事工作会议, 坚持把政治素质作为选人用人首要标准, …
2022-1-11	2	揖全面从严治团专刊之二铱抓团组织建设从严更好发挥党的助手和后备军作用各级共青团坚持和落实好党建带团建的制度安排, 以组织体系建设为重点, 激活团组织政治功能和社会功能, 不断提升共青团的吸引力和凝聚力, 把广大团员青年紧密团结在党的周围, 更好发挥党的助手和后备军作用, 为全面从严治团提供坚强组织保证。—1—一、 加强团的领导机关建设, 切实发挥好应有的政治功能团中央指导团的各级领导机关坚持党的全面领导, 规范开展换届, 建立 一专一站两联冶 工作机制, 推动团的各级代表大会、 委员会发挥政治功能、 实现整体活跃, 有效履行领导机关职能。1. 把党对各级团组织的全面领导落到实处。 团的各级领导机关坚持和加强党的全面领导, 坚决贯彻落实习近平总书记重要指示批示精神和党中央决策部署, 坚决执行重大事项请示报告制度。 依据 《中国共产党党组工作条例》, 落实各级团组织不设党组的要求, 理顺党组…
2022-1-11	1	摇 摇 编者按: 全面从严治团是共青团向党看齐、 向党学习, 不断推进自我革命的必然要求; 也是与党同心、 跟党奋斗, 投身伟大社会革命的重要前提。 团十八大以来, 共青团中央深入学习领会习近平总书记关于从严治团的重要要求, 坚持问题导向, 以政治建设为统领, 以抓团组织建设从严、 团干部队伍管理从严、 团员队伍管理从严为重点, 以制度建设为保障, 着力构建全面从严治团的工作格局。 全团上下切实增强从严治团的思想自觉和行动自觉, 路径不断明晰、 效果逐步显现, 树起了新时代共青团的好形象, 肩负起团结凝聚广大团员青年为实现党的十九大提出的目标任务而奋斗的责任。 当—1—前, 在全党全国深入学习贯彻党的十九届六中全会精神之际, 团的十八届六中全会即将召开, 对 抓好后继有人这个根本大计冶 作出重要部署, 特别是专题部署落实全面从严治党要求、 推进全面从严治团有关工作, 团结带领广大团员青年…
2021-12-2	30	编者按: 2019 年 11 月, 习近平总书记深情寄语希望工程实施 30 周年, 要求 努力为青少年提供新助力、播种新希望冶。 两年来, 中国青少年发展基金会深入学习领会寄语精神, 带领各地青基会聚焦团的主责主业,锚定助学育人目标, 持续深化改革创新, 努力推动新时代希望工程高质量发展。 现将有关情况汇总编发, 供各地学习借鉴。—1—聚焦团的主责主业 锚定助学育人目标推动新时代希望工程高质量发展2019 年 11 月, 习近平总书记深情寄语希望工程, 为新时代希望工程事业指明前进方向、 提供根本遵循。 两年来, 全国青基会系统深入学习宣传贯彻寄语精神, 认真落实全团部署, 立足新时代、 新使命、 新要求, 以强烈的责任感和使命感推动工作创新、 持续深化改革, 努力把寄语精神落到实处, 扎扎实实为青少年提供新助力、 播种新希望, 推动新时代希望工程高质量发展。一、 认真学习领会寄语精神,…
2021-12-2	29	编者按: 做好新兴青年群体工作, 是习近平总书记和党中央交给共青团的重要政治任务, 对巩固和扩大党执政的青年群众基础具有重要现实意义。 近年来, 团北京市委坚持调研先行, 摸准首都新兴青年群体的规模、类型和特点, 主动向党委汇报, 积极争取各部门支持,围绕联系覆盖、 引领思想、 服务成长、 动员建功等方面开展工作, 形成新机制、 构建新格局。 现编发其经验做法, 供各地学习借鉴。—1—团北京市委 六个坚持冶推动构建新兴青年群体工作新格局团北京市委认真落实习近平总书记关于做好新兴青年群体工作的重要指示要求, 按照团中央部署, 深入开展调查研究, 摸准首都新兴青年群体的规模、 类型和特点, 主动向党委汇报, 积极争取各部门支持, 合力推进新兴青年群体工作形成新格局。一、 坚持调研先行, 深入分析新兴青年特点2020 年以来, 团北京市委针对全市年龄范围在 16—35 周岁的北京新兴青年进行走…
2021-12-2	28	编者按: 买房贵、 租房难等住房问题, 是当前制约青年高质量发展的 拦路虎冶。 团广东省委依托青年发展规划联席会议机制, 联合省直相关部门推出 青年安居计划冶 高校应届毕业生住房保障服务行动, 从政策倡导和实事项目双向发力, 探出一条获得青年点赞的好路子。 可见, 解决青年住房问题确实很难, 但从团广东省委的探索来看, 共青团也不是无法作为。 现编发其经验做法, 供各地学习借鉴。—1—团广东省委探索实施 青年安居计划冶努力破解高校应届毕业生住房难题针对青年住房难题, 团广东省委联合省直相关部门迎难而上、 大胆探索, 推出 青年安居计划冶 高校应届毕业生住房保障服务行动, 并将其纳入首批 《广东青年民生实事项目》, 围绕坚持房子是用来住的、 不是用来炒的冶 定位, 按照 实物保障+货币补贴+社会化补充+信息化建设+行业规范冶 思路, 推动公租房、 人才房政策, 推出优惠住房、 青年驿站等建…
2021-12-2	27	编者按: 发挥群团组织在基层社会治理中的积极作用, 是国家治理体系和治理能力现代化建设的重要内容。 近年来, 团长沙市委立足雷锋同志故乡的特殊优势, 推出实施 雷锋星冶 青年志愿者参与社会治理专项行动, 在队伍、 资源、 平台、 项目和文化 5 个方面做足 联冶 字文章, 探索出一条组织动员青年参与社会治理的新路子。 现编发其经验做法, 供各地学习借鉴。—1—团长沙市委探索 五联冶 机制组织动员青年参与社会治理湖南省长沙市望城区是雷锋同志的故乡, 长沙市拥有学雷锋志愿服务的优良传统和深厚基础。 近年来, 团长沙市委在长沙市委和团湖南省委的领导下, 坚持以青年为主体力量, 以志愿服务为主要载体, 实施 雷锋星冶 长沙青年志愿者参与社会治理专项行动, 在队伍、 资源、 平台、 项目和文化 5 个方面做足 联冶字文章, 积极探索组织动员青年参与社会治理的新路径。一、 服务中心大局, 联合冶 建…
2021-12-2	26	编者按: 各级青联组织认真贯彻落实习近平总书记关于做好留学归国青年工作的重要要求, 高举爱国主义、 社会主义伟大旗帜, 积极联系、 服务和引导留学归国青年, 帮助他们深入了解国情、 融入社会, 引领他们增强爱国之情、 报国之志, 促进他们更好建功立业、 全面发展。 近期, 团中央对这项工作作了梳理, 现将有关情况汇总编发, 供各地学习借鉴。—1—各级青联协同发力团结凝聚留学归国青年留学归国青年是青年人才队伍的重要组成部分, 也是青年统战工作的重要着力点。 各级青联组织认真贯彻落实习近平总书记关于做好留学归国青年工作的重要要求, 准确把握留学归国青年的群体特点和利益诉求, 构建专门工作体系, 扎实开展对留学归国青年的联系、 服务和引导, 取得了积极成效。一、 加强组织联络, 广泛团结凝聚人才充分发挥青联及其会员团体的组织优势, 加强对留学归国青年骨干的组织吸纳, 指导有条件的省级青联成立留…
2021-12-2	25	揖县域共青团基层组织改革专刊之三铱编者按: 为深入贯彻落实习近平总书记关于深化共青团改革的重要指示, 经党中央书记处批准, 2021 年 6月团中央对县域共青团基层组织改革扩大试点, 覆盖全国 31 个省 (自治区、 直辖市) 的 621 个县级团委。 各地积极探索、 大胆创新, 涌现出一系列各具特色的做法。 近期, 团中央围绕干部来源多元化、 组织方式多样化、 生存社会化等改革目标, 选取部分典型案例, 现分3 期予以编发, 供各地学习借鉴。—1—生存社会化摇 打破资源行政化依赖面向社会找资源、 面向青年找帮手, 应当是共青团作为群团组织的拿手本事。 试点地方积极探索, 挖掘组织内生资源, 学习借鉴优秀社会组织的做法, 采用社会化的运行模式, 把社会上和青年中的资源力量调动起来, 用接地气的方式融入青年开展工作, 着力破除 给多少钱、 办多少事冶 的行政化思维和路径依赖。一、 山东省济…
2021-12-2	24	揖县域共青团基层组织改革专刊之二铱编者按: 为深入贯彻落实习近平总书记关于深化共青团改革的重要指示, 经党中央书记处批准, 2021 年 6月团中央对县域共青团基层组织改革扩大试点, 覆盖全国 31 个省 (自治区、 直辖市) 的 621 个县级团委。 各地积极探索、 大胆创新, 涌现出一系列各具特色的做法。 近期, 团中央围绕干部来源多元化、 组织方式多样化、 生存社会化等改革目标, 选取部分典型案例, 现分3 期予以编发, 供各地学习借鉴。—1—组织方式多样化摇 激发基层组织活力在 单位冶 管理服务职能弱化、 青年流动频繁、 兴趣需求分化多样的背景下, 单位建团冶 的传统组织方式面临的挑战越来越大。 改革中, 试点地方从志缘、 业缘、 趣缘和青年的现实需求入手, 推进 团办青年社团冶, 创新基层组织形态, 扩大组织覆盖面, 增强组织粘性。一、 上海市徐汇区组建社群化 实践团冶1. 系…
2021-12-2	23	揖县域共青团基层组织改革专刊之一铱编者按: 为深入贯彻落实习近平总书记关于深化共青团改革的重要指示, 经党中央书记处批准, 2021 年 6月团中央对县域共青团基层组织改革扩大试点, 覆盖全国 31 个省 (自治区、 直辖市) 的 621 个县级团委。 各地积极探索、 大胆创新, 涌现出一系列各具特色的做法。 近期, 团中央围绕干部来源多元化、 组织方式多样化、 生存社会化等改革目标, 选取部分典型案例, 现分3 期予以编发, 供各地学习借鉴。—1—干部来源多元化摇 打通社会化选人路径县域共青团基层组织改革的关键是改革干部选用机制。 各试点地区在党委领导下, 坚持五湖四海, 打通社会化选人路径, 着力把政治素质好、 有事业心、 热爱青少年工作的优秀青年骨干选拔到团的岗位上来, 增强基层工作力量, 实现多渠道选人、 多载体用人、 多方式激励人。一、 重庆市沙坪坝区实施 百千万冶 青年人才机…
2021-11-3	22	揖县域团属青年社会组织建设专刊之三铱编者按: 各级团组织贯彻落实团中央书记处部署,按照 《县级团属青年社会组织建设工作方案》 要求,以防 疯长冶、 防 休克冶、 防 内卷冶 为重点, 集中力量推进志愿服务、 创业就业、 文艺体育 3 类青年社会组织建设, 努力构建政治坚定、 建设规范、 功能突出、覆盖广泛、 充满活力的县域团属青年社会组织体系, 不断激发基层团组织活力。 近期, 团中央对相关情况作了梳理, 现分 3 期编发专刊, 供各地学习借鉴。—1—促进团属青年社会组织服务大局、 服务青年各级团组织以激发组织活力为着力点, 积极探索促进县域团属青年社会组织活跃发展的有效路径, 指导建立社会化的运行机制和多元化的资源筹措模式, 推动提升服务大局、 服务青年的能力水平。一、 强化支持保障, 畅通资源扶持和供给渠道立足县域团属青年社会组织成长的实际需求, 充分发掘整合各领域项目资源, 推动建…
2021-11-3	21	揖县域团属青年社会组织建设专刊之二铱编者按: 各级团组织贯彻落实团中央书记处部署,按照 《县级团属青年社会组织建设工作方案》 要求,以防 疯长冶、 防 休克冶、 防 内卷冶 为重点, 集中力量推进志愿服务、 创业就业、 文艺体育 3 类青年社会组织建设, 努力构建政治坚定、 建设规范、 功能突出、覆盖广泛、 充满活力的县域团属青年社会组织体系, 不断激发基层团组织活力。 近期, 团中央对相关情况作了梳理, 现分 3 期编发专刊, 供各地学习借鉴。—1—增强团属青年社会组织的思想政治引领功能各级团组织把县域团属青年社会组织作为引领凝聚青年的重要实践平台, 积极适应不同类型组织的群体特征和运行规律, 创新方式载体, 广泛组织动员, 强化密切联系, 努力发挥团属青年社会组织的思想政治引领功能。一、 紧扣主题主线, 深入开展党史学习教育将共青团 学党史、 强信念、 跟党走冶 学习教育作为团属青年…
2021-11-3	20	揖县域团属青年社会组织建设专刊之一铱编者按: 各级团组织贯彻落实团中央书记处部署,按照 《县级团属青年社会组织建设工作方案》 要求,以防 疯长冶、 防 休克冶、 防 内卷冶 为重点, 集中力量推进志愿服务、 创业就业、 文艺体育 3 类青年社会组织建设, 努力构建政治坚定、 建设规范、 功能突出、覆盖广泛、 充满活力的县域团属青年社会组织体系, 不断激发基层团组织活力。 近期, 团中央对相关情况作了梳理, 现分 3 期编发专刊, 供各地学习借鉴。—1—构建覆盖广泛的县域团属青年社会组织体系各级团组织紧紧围绕县域共青团改革目标, 把握工作方向、注重因地制宜、 稳步扩面提质, 推动组织规模、 组织覆盖和组织功能进一步拓展优化, 在县域逐步形成基层团组织和青年社会组织有机协同的团属青年社会组织体系。一、 突出建设质量, 不断扩大组织建设覆盖面立足经济社会发展实际, 紧扣青年差异化特征和需求, …
2021-11-1	19	编者按: 团山西省委落实全团 大抓基层冶 部署, 锚定建设一支政治素质高、 业务能力强的基层团干部队伍, 以时不我待的紧迫性, 抓住县乡村党组织换届有利契机, 主动争取党委组织部门支持, 全面推动团组织换届同步进行、 同步完成, 切实巩固和加强团的基层组织建设, 有效提升团的组织力。 现编发其经验做法, 供全团学习借鉴。—1—团山西省委以 四个坚持冶 全面推动县乡村团组织与党组织换届同步完成团山西省委将县乡村团组织换届工作作为强化全省团的基层建设的重中之重, 按照 坚持党的领导、 发扬基层民主、 严格用人标准、 推动改革创新、 全面从严治团冶 的总体要求, 推动县乡村团组织集中换届与县乡党政领导班子、 村 (社区) 两委冶 换届同步推进、 同步完成。 截至 8 月底, 全省 117 个县 (市、 区)和 1061 个乡镇全部召开团员代表大会, 选出了新一届团委领导班子, 进一步加强了基层…
2021-11-1	18	编者按: 促进高校毕业生高质量就业是共青团服务青年、 服务大局的重点领域。 年初以来, 各级团组织坚决落实团十八届五中全会部署, 以 千校万岗冶 大学生就业服务行动为统揽, 以地方普通高校困难家庭毕业生为重点, 面向 2021 届毕业生集中开展扎实、 精准的就业服务, 受到社会各界特别是大学毕业生的点赞。 现将有关情况汇总编发, 供学习借鉴。—1—各级团组织扎实精准服务高校毕业生就业2021 届全国普通高校毕业生总规模达到 909 万, 就业人数再创新高。 各级共青团组织坚决贯彻落实习近平总书记关于做好高校毕业生就业工作的重要指示批示精神, 按照党中央、 国务院六稳冶、 六保冶 重大决策部署, 以地方普通高校困难家庭毕业生为重点, 扎实推进团干部精准结对帮扶, 持续举办 千校万岗冶 系列招聘活动, 深入开展就业实习等工作, 全力服务高校毕业生高质量就业。一、 聚焦重点群体, 更精准地帮扶…
2021-11-1	17	编者按: 目前, 六成以上共青团员是学生, 少先队活动基本上在学校, 建立良好的团教协作机制对共青团、 少先队组织履行职责至关重要。 团重庆市委联合市教委共同成立学校共青团 (少先队) 工作指导委员会, 坚持共建机制、 共商改革、 共抓五育、 共推服务, 促进完善党、 团、 队一体化育人链条, 更好发挥为党育人功能。现编发其经验做法, 供各地学习借鉴。—1—团重庆市委建实团教协作机制促进完善党、 团、 队一体化育人链条2019 年 1 月, 团重庆市委、 重庆市教委共同成立学校共青团(少先队) 工作指导委员会 (以下简称指导委员会), 联合印发文件, 明确职能定位、 主要工作、 组织形式、 工作机制。 重庆市团教双方以指导委员会为协作平台, 坚持共建机制、 共商改革、共抓五育、 共推服务, 探索形成常态化、 一体化的协作机制, 携手推动市委出台贯彻落实 《中共中央关于全面加强新时代少先队…
2021-9-9	16	揖贯彻落实 《中共中央关于全面加强新时代少先队工作的意见》专刊之三铱编者按: 《中共中央关于全面加强新时代少先队工作的意见》 印发后, 团山西省委、 山西省少工委闻令而动、 积极作为, 按照团中央、 全国少工委部署, 主动争取省委及有关部门支持, 坚持高位推动、 坚持协同发力、 坚持问题导向, 扭住关键政策, 务求务实管用, 推动出台省级实施方案, 举措实、 亮点多、 效果好。 现编发其经验做法, 供各地学习借鉴。—1—团山西省委 三个坚持冶扎实推动出台省级少先队工作实施方案2021 年初, 党中央印发 《中共中央关于全面加强新时代少先队工作的意见》 (以下简称 《意见》), 对做好新时代少先队工作作出全面部署。 团山西省委、 山西省少工委把贯彻落实 《意见》 精神与深化少先队改革攻坚有机结合, 聚焦解决制约少先队改革发展的 牛鼻子冶 问题和基层 急难愁盼冶 的关键需求,早谋划、 重操作…
2021-9-9	15	揖贯彻落实 《中共中央关于全面加强新时代少先队工作的意见》专刊之二铱编者按: 《中共中央关于全面加强新时代少先队工作的意见》 印发以来, 各省级团委积极争取党委支持,认真推进贯彻落实工作。 截至目前, 北京、 河北、 山西、 吉林、 湖北、 湖南、 广西、 重庆、 云南、 新疆等 10个省份已出台省级实施文件。 团中央和全国少工委对各地推动出台实施方案、 完善相关体制机制、 细化关键工作举措、 强化资源保障支持等方面的经验做法进行了梳理, 现分若干期编发专刊。 本期介绍各地细化关键举措、 强化制度支撑的有关做法, 供学习借鉴。—1—细化关键举措 强化制度支撑进一步夯实新时代少先队工作的基础保障北京、 河北、 山西、 吉林、 湖北、 湖南、 广西、 重庆、 云南、 新疆等地在实施方案中, 主动结合地方实际细化 《意见》提出的关键性举措, 着重在创新少先队员政治引领形式、 深化少先队工作政策…
2021-9-9	14	揖贯彻落实 《中共中央关于全面加强新时代少先队工作的意见》专刊之一铱编者按: 《中共中央关于全面加强新时代少先队工作的意见》 印发以来, 各省级团委积极争取党委支持,认真推进贯彻落实工作。 截至目前, 北京、 河北、 山西、 吉林、 湖北、 湖南、 广西、 重庆、 云南、 新疆等 10个省份已出台省级实施文件。 团中央和全国少工委对各地推动出台实施方案、 完善相关体制机制、 细化关键工作举措、 强化资源保障支持等方面的经验做法进行了梳理, 现分若干期编发专刊。 本期介绍各地推动省级 《意见》 出台的有关做法, 供学习借鉴。—1—积极推动出台省级 《意见》 实施方案加强党对新时代少先队工作的全面领导《中共中央关于全面加强新时代少先队工作的意见》 (以下简称 《意见》) 印发以来, 各省级团委积极争取党委支持, 深度参与实施方案起草工作, 以此为契机推动建立党委领导下的落实机制, 进一步加强…
2021-8-19	13	编者按: 2000 年以来, 团重庆市委依托市青少年学生校外教育工作联席会议机制, 始终坚持 政治性、 公益性、 专业性、 实践性冶, 积极构建团属校外教育阵地矩阵, 主动与学校教育协同发力, 推动青少年校外教育创新发展。 现编发其经验做法, 供各地学习借鉴。—1—团重庆市委 四坚持、 四强化冶推动青少年学生校外教育创新发展重庆市于 2000 年成立青少年学生校外教育工作联席会议(以下简称 联席会议冶), 召集人由团市委书记担任, 办公室设在团市委。 21 年来, 团重庆市委坚持把 政治性、 公益性、 专业性、 实践性冶 贯穿工作全过程, 推动构建起 市少年宫+38 个区县青少年活动中心+871 个青少年之家冶 的团属校外教育阵地矩阵, 总面积约 21 万平方米, 开设培训项目 1200 余个, 年服务青少年 150 余万人次。 第三方评估结果显示, 学生及家长对相关工作满意度达 90%…
2021-8-18	12	编者按: 团北京市委以纵深实施 《中长期青年发展规划 (2016—2025 年)》 为抓手, 紧扣北京定位, 坚持首善标准, 突出 快、 准、 实冶 高要求, 积极推动编制 《北京市 十四五冶 时期青少年事业发展规划》, 为统筹推进全市青少年事业高质量发展提供有力保障。 现编发北京市的经验做法, 供各地学习借鉴。—1—团北京市委 快、 准、 实冶推动编制 十四五冶 青少年发展规划近期, 北京市召开青年工作联席会议, 审议通过 《北京市十四五冶 时期青少年事业发展规划》 (以下简称 《规划》)。 团北京市委在推动编制 《规划》 过程中不等不靠、 积极作为, 在编制速度和质量方面走在全国前列。一、 系统谋划 编得快冶1. 倒排工期, 提前推进编制工作。 2020 年初, 团北京市委即着手编制 《规划》, 确定了在确保质量前提下从快从紧的工作原则, 制定系统推进计划并启动了前期调研论证和编制工…
2021-6-28	11	编者按: 团河南省委以 学党史、 强信念、 跟党走冶 学习教育为契机, 积极推动 我为青年做件事冶活动落地见效, 重点面向困难家庭高校毕业生提供就业帮扶, 在岗位匹配、 观念引导、 机制保障等方面下功夫, 工作收到实效。 现编发其经验做法, 供各地学习借鉴。—1—团河南省委扎实开展高校困难家庭毕业生就业精准帮扶工作为深入贯彻落实习近平总书记关于高校毕业生就业工作的重要指示精神, 团河南省委以共青团 学党史、 强信念、 跟党走冶学习教育为契机, 持续深化 千校万岗冶 大学生就业服务行动,重点面向高校困难家庭毕业生给予就业精准帮扶, 积极推动 我为青年做件事冶 活动落地见效。 2020 年以来, 全省 5000 余名团干部共结对帮扶 13000 余名高校困难家庭毕业生, 已帮助其中的11083 名实现就业。一、 聚焦岗位匹配, 用 智冶 搭建广阔平台1. 汇集发布高质量就业信息, 着力破解信…
2021-6-17	10	编者按: 党章规定: 团的县级和县级以下各级委员会书记, 企业事业单位的团委员会书记, 是党员的,可以列席同级党的委员会和常务委员会的会议。冶 《中共中央关于加强和改进党的群团工作的意见》 明确:县级以下共青团组织主要负责人按照党章规定列席同级党组织有关会议。冶 近年来, 团安徽省委着眼把这一既有制度规定落到实处, 借助省委深改委机制, 坚持高位推动与基层协调相统筹, 坚持党委支持与自我奋斗相结合, 坚持试点先行与面上铺开相协调, 推动在全省104 个县级行政区划全面落地。 把已有制度规定领会好、 结合实际贯彻好, 这就是在讲政治; 把看似不起眼—1—的措施研究透、 与时俱进落具体, 这就是在抓改革。 现将安徽的做法经验编发, 供各地学习借鉴。—2—共青团安徽省委推动县级团委书记列席制度冶 有效落实近年来, 团安徽省委在推进改革的过程中始终聚焦共青团作为党的助手和后备军这一根本政治定位,…
2021-5-18	9	编者按: 团十八届五中全会突出强调全团行动, 狠抓落实。 抓落实要靠干实事。 近年来, 团北京市委围绕三力一度冶 工作布局, 把扶危济困、 精准解难作为服务力建设的重要切入口, 精准化、 立体化、 项目化帮扶困境青少年, 取得扎扎实实的工作成效, 把联系服务青少年的基本职责落到了实处。—1—北京共青团多管齐下精准帮扶困境青少年健康成长近年来, 团北京市委扎实推动实施 《中长期青年发展规划(2016—2025 年)》, 按照团中央相关部署, 坚持 志智双扶冶 思路, 构建 教育、 生活、 医疗、 法律、 心理和社会支持冶 六位一体工作体系, 精准帮扶困境青少年, 累计实施市级示范项目 40余个, 带动全市各区、 各街乡实施自主项目 7617 个, 直接帮扶困境青少年 25 万余人次。一、 强化保障, 稳住机制化推进的 压舱石冶1. 搭建政策框架, 明确工作对象。 与市民政局联合下发《关于北…
