# Supplementary material for: Serving organization goals by organizational information dissemination: An empirical study from the Communist Youth League of China
Source: PLoS One. 2023 Jan 20;18(1):e0280221. doi: 10.1371/journal.pone.0280221 (PMC9858461; doi:10.1371/journal.pone.0280221)
Supplement: S1 Data — (ZIP) [file pone.0280221.s001.zip › Supporting Data/Chinese Version/City Committee(In Chinese).txt]

2022-06-28	团河南省漯河市委多举措推动青少年心理健康服务团漯河市委多举措推动青少年心理健康服务进村（社区）行动建伟）2022年青少年心理健康服务进村（社区）行动首次被列入省市民生实事。团河南省漯河市委作为主要责任单位，积极组织漯河市各级团组织会同相关责任单位共同把这项实事办好、把好事办实。 纵横联动，形成强大工作合力 团市委整合组建一支集社会组织、社工组织、法律援助机构于一体的心理服务专业队伍，实行项目化运作，市级负责统一培训指导，县乡村三级团组织对接活动的具体开展。具体工作中，团市委积极推动河南省青少年发展基金会发起的“从心开始 希望有你”公益项目，引导社会各界爱心人士积极参与，合力推动。 组建队伍，提升服务专业水平 团市委组建60余名专业持证人员组成“心理咨询师+危机干预师+心理督导师”的阶梯式心理志愿服务队伍，制定管理制度和工作标准，设计培训课程体系，结合青少年自身及家长的年龄、心理特点，针对…
2022-06-25	团甘肃庆阳市委打造“青春有约”交友品牌活动团甘肃庆阳市委打造“青春有约”交友品牌活动者马富春）为进一步推动《甘肃省中长期青年发展规划（2018―2025）》纵深实施，切实发挥共青团凝聚青年、服务青年、引领青年的职能作用，团甘肃庆阳市委创新打造“青春有约”青年交友品牌系列活动，为广大青年搭建交流、交往、交友平台，丰富活跃青年文化生活，引导广大青年树立正确的爱情观、人生观、价值观。 自2月28日第一期“青春有约”青年交友活动开启以来，团庆阳市委坚持固定每月开展一期，截至目前，已成功举办市级专场活动4场，县（区）级专场活动5场，吸引272名单身青年报名参加，活动品牌通过线上辐射累计超80万人（次）。 团庆阳市委始终坚持活动服务常态化，针对线上报名情况及报名者身份信息、交友意向等信息，分类建好参与青年信息档案，建立服务跟踪机制，提前组建活动联络群，专设电话热线，并注重权威性及隐私权保护，切实维护…
2022-06-25	河南平顶山返乡大学生积极参与团员核查工作河南平顶山：200余名返乡大学生积极参与团员核查工作者潘志贤 通讯员赵孟琰）河南省大学生向基层报到工作动员部署以来，团平顶山市委组织动员返乡大学生团干部参与全市2021年新发展团员核查工作。 针对基础团务工作量大繁琐、工作力量不足的实际情况，团平顶山市委第一时间印发《关于组织返乡大学生干部参与2021年度新发展团员核查工作的通知》，并制定详细的工作预案、列出工作清单。各县（市、区）团委结合疫情形势，线上、线下相结合，对招募的大学生团干部开展核查工作培训30余场次。对核查中发现的问题，团平顶山市委建立核查问题收集汇总机制，实行“日研判、日销号”。截至目前，平顶山市共发现团员档案问题6大类230余条，目前已全部反馈基层团支部整改落实。 近日，团平顶山市委组织返乡大学生干部参加2021年发展团员核查工作培训会。 通讯员赵孟琰/摄 近日，河南省平顶山市返乡…
2022-06-25	马鞍山市打造专业、长效的青年志愿服务品牌安徽马鞍山市打造专业、长效的青年志愿服务品牌五次会员代表大会召开。马鞍山市市委副书记张泉出席并讲话。会议选举产生马鞍山市青年志愿者协会第五届理事会理事30名，并从30人中推选产生市青年志愿者协会第五届理事会、会长、副会长、秘书长、副秘书长。该市广电台团委书记徐磊、市12355青少年综合服务中心负责人王静作为优秀志愿者代表和优秀志愿服务组织代表分享经历。 大会前，与会代表共同观看市青年志愿者协会宣传片《志愿服务正青春 持续奋进新时代》。四年来，马鞍山市青年志愿者协会不断强化自身建设、健全运行机制，截至2021年底，全市三县三区都成立了县级青年志愿者协会。同时，马鞍山市团组织精心设计服务项目，巩固和深化“我们的节日・情暖童心”“益起来助学义卖”“暖冬行动”“青檬公益”“轻松备考・12355与你同行”“暖蜂行动”等已有品牌项目，着力发掘一批适合基层实际，…
2022-06-24	武汉市“出彩青春”公益创投大赛举办武汉市“出彩青春”公益创投大赛举办宇）近日，2022年武汉市“出彩青春”公益创投大赛项目决赛举行。由专家学者、主办方代表、创业导师、媒体代表组成的评审团从参加初试的139个项目中选拔出50个进入决赛，其中脱颖而出的30个项目将获得大赛资金支持。 大赛的参赛项目涵盖青少年思想引领、青年社群服务、聚力创新创业、助推乡村振兴、助力市域社会治理5个类别。接下来，大赛主办方将针对获奖项目开展专题培训、优化项目计划、指导项目实施，引导广大团员青年用青春的能动力和创造力，在服务社会中展示才华、收获成长。 武汉市“出彩青春”公益创投大赛由团武汉市委等单位主办，今年已走入第五个年头。前四届大赛资助110个示范公益项目，线上线下服务青少年逾350.5万人次。 来源：中国青年报 2022年06月24日 02 版
2022-06-23	山东德州举办2022年度基层团干部专题研讨班山东德州举办2022年度基层团干部专题研讨班。通讯员供图 中国青年网北京6月23日电（记者 张建伟 通讯员 杨延昭）为切实提升基层团干部业务能力和工作水平，近日，山东省德州市基层团干部专题研讨班在市委党校举行，50余名乡镇(街道)团委书记参加。 今年，团干部培训班首次纳入市委党校主体培训班次，依托市委党校开展为期5天的全脱产封闭式管理教学，培训涵盖了融冰拓展、精神宣讲、青马工程、业务能力、形势政策、廉政教育、群众工作、红色电影等8个教学板块，培训实效得到参训学员的一致认可和好评。
2022-06-23	福建宁德16部门助力青年学子实习就业福建宁德16部门助力青年学子实习就业 与多所高校建立校地合作者 陈强 田宏炜）近日，共青团福建省宁德市委联合市委组织部、市发改委、市教育局等16个部门共同下发《关于开展2022年宁德市大学生实习“扬帆计划”的通知》（以下简称《通知》）。 《通知》提出，今年要在党政机关、事业单位、国有企业和金融机构、各类科研机构以及大型非公企业等单位中征集不少于3000个优质实习岗位，面向省内外高校宁德籍学子和宁德高校学子广泛发布并积极推送，推动不少于2000名大学生参与暑期实习，帮助大学生在实习实践中深入了解国情社情，树立正确就业观，把准自身职业发展定位，储备工作经验，提升就业核心竞争力，带动一批省内外高校宁德籍学子返乡就业。推介会成员在厦门大学介绍宁德市大学生实习“扬帆计划”及主要人才政策。共青团宁德市委供图 6月17日，宁德市大学生实习“扬帆计划”暨“百校万岗・同…
2022-06-29	山东济宁：300余名志愿者高质量完成山东省旅游发展大会服务工作济宁：300余名志愿者高质量完成山东省旅游发展大会服务工作建伟 通讯员 柏晨）6月26日至27日，2022山东省旅游发展大会在济宁圆满成功举行，大会期间，300余名志愿者热情周到、耐心细致的服务，坚守岗位、认真负责的态度和事争一流、追求卓越的标准，成为旅游发展大会一道靓丽的风景线。图为2022山东省旅游发展大会志愿者。通讯员供图 为做好大会志愿服务工作，团市委靠上服务、积极作为，精准对接曲阜师范大学、济宁学院、济宁职业技术学院、山东理工职业学院等有关高校，经过三轮选拔面试，实现对口招募志愿者300余名。为保障志愿者服务质量，团市委制定了志愿者专项培训方案，聘请5名专业导师现场规范礼仪动作、提升交流技巧、突出“微笑”服务，分批次组织开展集中培训2次、专业培训12次、实地演练30余次，有效提升志愿者专业技能、知识储备和实战能力。图…
2022-06-23	河北衡水：大学生志愿者牵手孤独症孩子河北衡水：大学生志愿者牵手孤独症孩子少年志愿服务中心、乐启家园联合开展的假期“老友计划”活动，在水市区啡页书咖举办。 团衡水市委开展“千名英才返家乡”吸引人才返衡活动，以暑期大学生青少年志愿者陪伴孤独症孩子拉开帷幕，这也是开展大学生暑期“三下乡”社会实践系列志愿服务活动内容之一，旨在通过志愿服务活动提质扩面，为孤独症儿童和家庭带去关爱。 活动中，乐启家园教师以PPT形式，为志愿者和孤独症孩子展示绘本《利奥和章鱼》，故事让志愿者对孤独症谱系障碍有初步认识。随后，志愿者和孤独症孩子进行手工“章鱼”等互动。 假期“老友计划”是高中毕业即将步入大学和正在读大学的青少年志愿者，利用暑假陪伴孤独症孩子的活动，每周举办一期，以歌舞、义卖、绘本分享、手工等形式开展，已持续两周。
2022-06-23	团吉林省松原市委举办高考志愿填报指导系列讲座团松原市委举办高考志愿填报指导系列讲座者 王培莲）日前，为帮助高考考生和家长了解志愿填报政策，合理填报高考志愿，团吉林松原市委通过“青春松原”视频号开展“青春松原・云课堂”高考志愿填报指导系列讲座公益直播活动。 直播中，团松原市委邀请具有多年报考经验的指导老师，就吉林省内外各高校在专业、地域、行业等方面情况，进行优劣势分析和分段填报指导。高考志愿指导老师在直播。团松原市委供图 目前，团松原市委已举办了三期高考志愿填报直播公益讲座，累计观看人数2700多人。
2022-06-23	团河北省张家口市委开展“寸草心爱老敬老”志愿服务活动团张家口市委开展“寸草心爱老敬老”志愿服务活动各县（区）开展“寸草心爱老敬老”集中日活动。活动期间，团张家口市委在桥东区胜利北路便民服务中心为“寸草心爱老敬老”市级示范点授牌活动，调动志愿者力量，帮助居住在家的老年人解决日常生活困难。 团宣化区委组织志愿者分头行动，为各村“敬老互助食堂”送去新鲜蔬菜水果，并在庞家堡镇花家梁村炸油饼，在崞村镇南峪沟村包饺子，为老人送去爱心与温暖；团沽源县委组织志愿者开展“情暖环卫工人 心系孤寡老人”活动，为他们送去水果、水、口罩等慰问品，并带环卫工人到志愿者服务站休息避暑；团赤城县委组织志愿者，为老人义务量血压，讲解老年病相关知识。 今年以来，张家口市共开展“寸草心爱老敬老行动”156场，志愿服务累计时长超4.28万小时，参与志愿者7082人次，人均服务时长6.05小时。 下一步，团张家口市委将继续发挥共…
2022-06-23	黑龙江七台河市启动暑期大学生返家乡社会实践活动黑龙江七台河市启动暑期大学生返家乡社会实践活动织部、市人社局开展2022年度暑期七台河籍大学生返家乡社会实践活动启动仪式。自年初以来，已先后组织1000余名大学生参与返家乡社会实践，本期活动又组织280余名大学生返回家乡，投身基层，为家乡建设贡献力量。 仪式上，七台河市委组织部、市人社局宣传解读人才引进和就业见习政策，参会企业做企业推介，向学生展示该市的青年发展环境和企业发展前景。 随后，返乡学生深入企业开展研学活动，参观短道速滑冠军馆，感受企业创新驱动发展和冠军之城魅力。
2022-06-23	湖北省武汉市举办2022年“出彩青春”公益创投大赛武汉市举办2022年“出彩青春”公益创投大赛青网记者 雷宇）近日，2022年武汉市“出彩青春”公益创投大赛项目决赛举行，由专家学者、主办方代表、创业导师、媒体代表组成的评审团从参加初试的139个项目中选拔出50个进入决赛，其中脱颖而出的30个项目将获得大赛资金支持。 大赛的参赛项目涵盖青少年思想引领、青年社群服务、聚力创新创业、助推乡村振兴、助力市域社会治理等五个类别。接下来，大赛主办方将针对获奖项目开展专题培训、优化项目计划、指导项目实施，引导广大团员青年用青春的能动力和创造力，在服务社会中展示才华、收获成长。 武汉市“出彩青春”公益创投大赛由团武汉市委等单位主办，今年已走入第五个年头。前四届大赛资助110个示范公益项目，线上线下服务青少年逾350.5万人次。大赛培育扶持了一批创新公益项目，让一批青年人才在实践中成长。经开智造2045无…
2022-06-23	团黑龙江省鹤岗市委开展节能宣传周主题教育活动团鹤岗市委开展节能宣传周主题教育活动团黑龙江省鹤岗市委、市青联、市机关事务服务中心分别走进希望小屋，开展“绿色低碳,节能先行”节能宣传周主题教育活动，青联委员、机关中心和学生代表等共计200余人参加活动。 活动上，与会人员共同观看节能宣传片，学生代表宣读节能倡议书。随后，机关中心宣讲员围绕节能低碳的目的、意义与做法，向学生进行“绿色低碳,节能先行”主题课程宣讲。最后青联委员与学生现场制作节能宣传手抄报并开展优秀作品评选。
2022-06-22	第九届“青创杯”广州青年创新创业大赛总决赛收官第九届“青创杯”大赛收官 逾百双创项目云端竞技者 林洁）近日，第九届“青创杯”广州青年创新创业大赛总决赛收官。总决赛采取线上方式开展，71个在校大学生和68个非在校青年创业项目相聚云端进行项目路演和答辩。 此次大赛设立了广州市11个区的分赛区，以及黔南州、毕节市、安顺市分赛区，专门开设港澳赛区、台湾赛区、“乡村振兴”专项赛、学生赛等18个赛区，为各领域创业青年分层分类打造家门口的展示交流平台。 此次参赛青年集中于18至35周岁之间。大赛专门开设大学生赛道，吸引了逾31个高校近300个大学生项目参赛。主办方联动相关高校发动“创青春”“挑战杯”大学生创业项目参赛，挖掘出一批优秀大学生创业者。 据统计，晋级总决赛项目聚焦新一代信息技术、智能与新能源汽车、生物医药与健康三大新兴支柱产业，智能装备与机器人、轨道交通、新能源与节能环保、新材料与精细化工、…
2022-06-22	河南濮阳开展“青春有约・让爱启航”高铁婚礼活动河南濮阳组织开展“青春有约・让爱启航”高铁婚礼活动青报・中青网记者潘志贤 通讯员王晓光）“我的爱人是来自陕西省安康市的姑娘，为了我们的爱情来到了濮阳，以前回家需要一整天的时间，今天濮阳高铁开通了，极大地便利了我们以后的探亲之路。我们真诚祝愿濮阳的未来像濮阳的高铁一样飞速发展，祝愿濮阳人民的生活越来越好！”来自河南省濮阳市市场监管局的青年干部王永立在“青春有约・让爱启航”――济郑高铁濮郑段首乘体验活动上有感而发。 6月20日，济郑高铁濮郑段通车，共青团河南省濮阳市委组织来自全市各行各业的25对新人参加了“青春有约・让爱启航”首乘体验活动。在这个足以载入濮阳史册的日子里，新人们十指相扣，心心相印，在濮阳东站共同开启了专属于他们的高铁版甜蜜浪漫集体婚礼。 上午9时50分,一对对新人携手登上濮阳首发的G9205次列车，在亲朋好友的祝福下，迈向幸福殿堂…
2022-06-22	福州多部门联合进高校招揽人才福州多部门联合进高校招揽人才记者 陈强 田宏炜）近一个月来，共青团福州市委联合福州市人社局、福州市人才集团等部门组成推介组，走进南昌、长沙、武汉、南京、合肥、青岛等18个城市，开展“好年华，聚福州”引才活动暨大学生实习“扬帆计划”校园推介会。此举旨在增强大学生在福州就业创业的意愿，为当地经济社会发展储备人才。 据团福州市委书记陈浩介绍，“好年华，聚福州”引才活动是一个面向全国全日制大中专院校学生提供就业、实习、实践、游览的平台，也是福州市引才工作的品牌项目。该项目已连续两年入选团中央暑期“三下乡”社会实践专项，并获得全国大学生“返家乡”社会实践活动表扬品牌项目。 此次推介会以“线上+线下”方式举行，4个推介组分别走进武汉大学、中南大学、中国石油大学、中山大学、河海大学等9所高校，向大学生进行面对面宣传推介，详细解释活动内容和配套政策，同时采用“云直播”方式向清…
2022-06-21	团吉林省长春市委发布2千多个“返家乡”社会实践岗位团长春市委发布2000多个“返家乡”社会实践岗位者 王培莲）日前，团长春市委面向长春籍大学生发布2000多个“返家乡”社会实践岗位。岗位涉及长春市各级党政机关、企事业单位、乡镇街道、社区等。 长春籍大学生“返家乡”社会实践，以“受教育、长才干、作贡献”为宗旨，自7月初开始到8月末，要求时长不少于40天。社会实践按照“自主申请、自愿报名、双向选择、择优选定”的原则开展，岗位报名人数超过岗位需求人数时，由用人单位择优确定实习人选。 近年来，团长春市委积极搭建在外长春学子与家乡常态化联系的实践桥梁，引导在外学子返乡实践，服务长春人才强市战略，让长春籍在校大学生进一步了解长春、热爱长春、留在长春、服务长春，在岗位中感受家乡发展变化，提升大学生岗位实践能力。
2022-06-21	江西萍乡掀起“青年大学习”宣讲交流进校园热潮江西萍乡掀起“青年大学习”宣讲交流进校园热潮建伟 通讯员 陈成）为更好地发挥青年讲师团理论阐释、示范引领“轻骑兵”作用，近日，共青团江西省萍乡市委启动了“青年大学习”宣讲交流进校园主题活动。连日来，全市各级青年讲师团成员迅速行动，进校园、入课堂，聚焦迎接、宣传、贯彻党的二十大主题，用青少年听得进、听得懂、记得住的方式，开展深入浅出、有形有效的宣讲，将习近平总书记在庆祝中国共产主义青年团成立100周年大会上的重要讲话精神带到青少年身边，带进青少年心田。“青年大学习”宣讲交流进校园活动现场。通讯员供图 在活动过程中，各县（区）、大中专院校团组织因地制宜、因人制宜，发挥各自特点，邀请青年讲师团成员，广泛开展宣讲。在安源区，市青年讲师团成员龙婵逸通过分享自身的经历，勉励同学们继续保持求知求学的激情、保持探究探索的精神，刻苦钻研，勇攀高峰。在芦溪县，宣讲…
2022-06-21	湖南常德：青年小组织拉动基层大治理湖南常德：青年小组织拉动基层大治理问题没得到政策落实而有报复的念头后，社区网格员及时向湖南常德市武陵区长庚街道政法委员胡小明反映情况。经信访部门多方协调各部门解决历史遗留问题，王伟的情绪终于平复了。 长庚街道面积8.1平方公里，辖7个社区、40个网格，人口 3.58万人。近年来，该街道紧扣青年助力“社区市域治理现代化”目标，探索新时期青年参与社会治理的新途径；构建“街道-社区-网格-党团员-社会力量”的五级立体化组织网络，以街道社区两级环节为契机，选拔56名35岁以下优秀青年进入社区“两委”班子，实现青年干部占比六成以上，推动街道社区青年团干部下沉网格一线，有320多人汇集网格终端；精选一批试点网格，选派优秀年轻党员干部担任网格党支部第一书记，每名干部包联10户居民，建立“一对十”的帮扶体系。 同时，该街道依托辖区驻片单位，包括常德市戒毒所的“啄木鸟”青…
2022-06-21	山东济宁举办“新时代・青年说”大型融媒体宣讲比赛济宁举办“新时代・青年说”大型融媒体宣讲比赛建伟 通讯员 柏晨）近日，团山东省济宁市委联合市教育局、市卫健委、市国资委、市广播电视台、全市农村商业银行共同举办的“新时代・青年说”大型融媒体宣讲活动在济宁广播电视台演播大厅举行。 图为参赛选手演讲。通讯员供图 本次演讲活动围绕“奋进新时代 济宁青年说”主题，紧扣“青春奋斗”“勇担责任”“强国有我”“争一流、争第一、争唯一”等关键词，讲述身边人、身边事，表达对未来生活的美好憧憬、爱党爱国爱家乡的情怀等，体现当代青年“守正创新，求实进取”的精神风貌和积极向上的正能量。 活动自发布征集公告以来，受到社会各界广泛关注与欢迎，吸引了来自国资、教育、公安、医疗、金融等系统及党政机关、基层党员、青年学生等群体踊跃参与。经过组委会对报名选手稿件和视频的复审，80名选手进入最终比赛环节。 图为参赛选手演讲。通讯…
2022-06-20	河南南阳举办“邮票上的时代青年”图片展活动河南南阳举办“邮票上的时代青年”图片展活动者潘志贤 通讯员张若璇）为深入推进“喜迎二十大、永远跟党走、奋进新征程”主题教育实践活动，6月17日，“邮票上的时代青年――庆祝中国共产主义青年团成立100周年”图片展线下巡展活动启动仪式在河南省南阳市举行。 本次图片展是共青团河南省南阳市委为庆祝中国共产主义青年团成立100周年特别策划的主题活动，线上线下同时举行。活动由共青团南阳市委联合南阳市委宣传部、河南工业职业技术学院、南阳市委网信办、市教育局、市文广旅局等举办。 此次图片展共分32个版块，从邮票的方寸间追寻100年来的时代变迁。活动现场还展出了上世纪50年代至今的徽章、奖章、奖牌、团证、书籍等二十余件团史文物。 启动仪式现场，南阳市委宣传部副部长雷洪波表示，举办此次巡展活动，既是对党领导下共青团百年历程的集中宣传，也是教育引导南阳市广大青年传承红…
2022-06-20	四川成都启动青年志愿服务项目大赛成都启动青年志愿服务项目大赛 项目实施不少于2年方可参评优秀奖青报・中青网记者 王鑫昕）6月18日，2022年成都青年志愿服务项目大赛启动。 本次大赛以“青春志愿新时代・共创文明典范城”为主题，由团成都市委、成都市文明办、成都市委社治委、成都市民政局等22个部门联合中国农业银行成都分行共同启动。 申报项目涵盖环境保护、文明实践、关爱少年儿童、为老服务、阳光助残、卫生健康、应急救援与疫情防控、社区治理与邻里守望、节水护水、法律服务与禁毒教育等13大类，覆盖城市治理各个领域。大赛海报。共青团成都市委供图 大赛坚持“让青年与城市共成长”理念，将面向已连续实施不少于2年的社会各领域志愿服务项目，评选优秀项目奖60个，向全国、省青年志愿服务项目大赛进行推报。 同时，大赛还将征集拟实施开展的志愿服务项目创意，设置十佳创意项目奖。主办方将搭建平台、统筹资源支持创意项目孵…
2022-06-17	山东济南加快推进全国青年发展型城市建设试点明确141项具体工作 济南加快推进全国青年发展型城市建设试点青报・中青网记者 邢婷）6月14日下午，济南市青年工作联席会议暨全国青年发展型城市建设试点推进会召开。会议进一步明确《济南市青年发展友好型城市建设试点实施方案》及重点任务分解的12大项、36小项、141条具体工作。济南市青年发展友好型城市建设领导小组副组长，市委常委，市总工会党组书记、主席，市中区委书记刘科出席会议并讲话。 近日，中长期青年发展规划实施工作部际联席会议办公室对外公布全国青年发展型城市建设试点和青年发展型县域试点名单，其中，试点城市（含直辖市的市辖区）45个、试点县域99个，试点周期为2年。济南市顺利入选其中。 刘科在讲话中指出，要从中央省市对这项工作的重视、全国其他地区对青年发展的重视、济南自身发展和做好自身职责四个方面，深刻领会为什么要抓好青年发展友好型城市建设；要认真…
2022-06-17	广西南宁市未成年人司法社会工作服务中心揭牌南宁市未成年人司法社会工作服务中心揭牌宁市中级人民法院、南宁市人民检察院、南宁市公安局和南宁市司法局等单位，举办南宁市未成年人司法社会工作服务中心揭牌仪式暨未成年人司法社会工作服务系列活动。 活动现场，来自法院、检察院、公安局、司法局和团南宁市委相关负责人共同为南宁市未成年人司法社会工作服务中心揭牌，同时签订《南宁市中级人民法院 南宁市人民检察院 南宁市公安局 南宁市司法局 共青团南宁市委员会关于共同成立南宁市未成年人司法社会工作服务中心合作协议书》。 随后，主办方举行专业司法社工机构服务经验交流会，围绕涉案未成年人个案介入、家事审判、跟踪帮扶、预防青少年犯罪法治宣传及家庭教育等工作展开交流，对引入司法社会工作力量开展未成年人附条件不起诉考察帮教、社会调查，构筑未成年人心理健康辅导体系，开展好家庭教育，建立沟通协作工作机制等多方面意见达成共识。 …
2022-06-17	广东珠海：爱心助力未落实就业去向毕业生珠海：爱心助力未落实就业去向毕业生建伟 通讯员 金心玲）6月16日，来自北京师范大学珠海校区及分校、北京理工大学珠海学院、遵义医科大学珠海校区、珠海科技学院的首批290名家庭困难且未落实就业去向的学生，都收到了来自珠海共青团转至银行卡的666元加油鼓励金和温馨短信。为支持做好珠海市2022年高校毕业生就业工作，广东省珠海市共青团系统于近日实施了支持高校毕业生就业行动。 其中一项重点行动便是“重点大学生群体加油行动”。团珠海市委广泛发动珠海市青联、珠海市青企协、珠海市海青会协同发力，共募集款项60万元，将为898名驻珠高校家庭困难且目前未落实就业去向的毕业生，采取直达学生银行卡的方式，每人发放666元加油鼓励金，并发送温馨加油鼓励短信。 同学们纷纷表示，苦闷之际收到了来自团组织的心意祝福，一瞬间倍感温暖和信心，会调整好就业心态和定位，积极主动不言弃，相…
2022-06-17	广西柳州市希望工程开展圆梦微心愿行动广西柳州市希望工程开展圆梦微心愿行动希望工程圆梦微心愿行动捐赠仪式暨“石榴花开成长路”――暨铸牢中华民族共同体意识实践活动在柳州市青少年宫举办。 活动中，团柳州市委负责人介绍近年柳州希望工程的工作成果和新时代柳州希望工程的发展方向，动员柳州市各级共青团组织和社会各界重视和参与希望工程事业，关心关爱青少年健康成长，共同推动新时代柳州希望工程提质增效。 活动旨在帮助少数民族地区6至16岁留守儿童、困难家庭学生等群体，解决小困难、实现小需求、点亮小梦想。 共青团组织、青年文明号、社会组织、爱心企业和个人，以及老师和学生代表参加此次活动。截至当日，活动累计收到捐款50万余元，计划帮扶困难家庭青少年5000名。
2022-06-17	团黑龙江省哈尔滨市委举行人才政策宣讲进校园活动团哈尔滨市委举行人才政策宣讲进校园活动小组办公室、团哈尔滨市委联合主办的人才政策宣讲进校园活动在哈尔滨工程大学举行。 活动中，哈尔滨市科技局解读了哈尔滨市科技创新扶持政策，哈尔滨市人力资源和社会保障局介绍了哈尔滨的就业创业政策和人才扶持政策。哈尔滨工程大学2023届学生集中观看宣传片。
2022-06-16	青岛市首次举办青年公务员技能大赛青岛市首次举办青年公务员技能大赛者 邢婷）近日，青岛市青年公务员技能大赛正式启动。该赛事由青岛市委组织部、青岛市委市直机关工委、团青岛市委、青岛市优化营商环境工作专班办公室联合举办。据了解，这也是青岛市首次面向青年公务员举办的技能大赛。 据介绍，该赛事旨在加快建设高素质专业化公务员队伍，深入推进“作风能力提升年”活动。大赛面向全市各级机关青年公务员，以个人和团队名义参赛，围绕重点工作进行创新创意创作并提交参赛作品。采取“1+3+N”模式即“一个主题、三类作品、N种形式”。 “一个主题”即以“练本领强能力、尚实干转作风”为主题。鼓励全市广大青年公务员立足本职岗位，主动适应新形势发展的要求，练就过硬本领，锤炼“凡事讲政治、谋事为群众、干事重实效、成事争一流”的作风能力，争当“事争一流、唯旗是夺”的青年“实干家”，引导形成争先进位、比学赶超、担当作为、狠抓落实的…
2022-06-16	团江苏省镇江市委两年建成416间“梦想小屋”团江苏省镇江市委两年建成416间“梦想小屋”206间“梦想小屋”改造工程全面竣工。这意味着镇江市2022年市政府民生实事关于力解“一老一小”难题大类中建设200个事实无人抚养儿童“梦想小屋”项目办结。 今年是团江苏省委“梦想改造+”关爱计划实施的第二年，镇江市针对206名无独立居住和学习环境的6至16岁困境儿童，在原有住房基础上，提供“私人定制”服务，改造“三面”（地面、墙面、屋面），配齐“六物”（床、衣柜、书橱、台灯、窗帘、四件套），打造独立空间，并购置专用的生活家具、学习用品等，改善其生活与学习环境，完善关爱帮扶体系。 “梦想小屋”改造工程是镇江共青团连续第二年独立承担市政府民生实事项目，是共青团围绕中心服务大局的具体实践。两年来，在该市各级团组织和社会各界的共同努力下，团镇江市委筹集项目资金700余万元，建成416间“梦想小屋”，超额提前…
2022-06-16	福建龙岩十四部门联合发文开展大学生实习“扬帆计划”龙岩市十四部门联合发文 大力开展大学生实习“扬帆计划”建伟）近日，团福建省龙岩市委联合市发改委、市教育局、市科技局、市工信局等十四部门共同下发《关于开展2022年龙岩市大学生实习“扬帆计划”的通知》，今年要在全市党政机关、事业单位、国有企业和金融机构、各类科研机构以及大型民营企业等单位中征集不少于2700个优质实习岗位，面向省外高校岩籍学子和省内高校学子广泛发布，推动不少于1400名大学生参与暑期实习。 截至目前，龙岩市大学生实习“扬帆计划”已动员1258家用人单位，提供实习岗位2750个，吸引学生投递简历达3324人次。
2022-06-16	江西南昌第七届“洪城杯”职业技能大赛举行南昌市第七届“洪城杯”职业技能大赛暨江西省第一届职业技能大赛南昌选拔赛电子商务师竞赛举行建伟 通讯员 程虹 孙建波 宋菲）6月13日，由江西省南昌市人力资源和社会保障局、南昌市财政局、南昌市总工会、团南昌市委、南昌市妇女联合会主办，江西青年职业学院承办的南昌市第七届“洪城杯”职业技能大赛暨江西省第一届职业技能大赛南昌选拔赛电子商务师（跨境电商）职业技能竞赛开幕。江西青年职业学院副院长刘安卿、南昌市就业创业服务中心副主任辛佳岗、江西交通职业技术学院运输管理学院院长黄浩、厦门优优汇联信息科技股份有限公司总经理方学良出席开幕式并致辞。 来自各兄弟院校的20余支队伍参与理论知识和实操技能角逐。理论知识涵盖跨境电商行业及主流跨境电商平台知识，包括行业知识与规则、商品刊登、营销推广、客户服务等知识点，考核选手对跨境电商理论知识的掌握程度；实操命题围绕真实的的跨…
2022-06-15	团蚌埠市委、蚌埠火车站团委带青年体验红色剧本杀团蚌埠市委、蚌埠火车站团委带青年体验红色剧本杀中青网记者王海涵） 近日，团蚌埠市委与蚌埠火车站团委开展“青年大学习--青春Young・铭记历史，勇担使命”主题团日活动，通过剧本阅读、场景模拟、情景再现、个人表述、问题对答等方式，带领团员青年体验“红色剧本杀”。 活动选用根据卢沟桥事变与朔县惨案等真实历史事件改编的剧本《太阳照常升起》《兵临城下》（注：均为市面公开发行剧本），讲述了在1937年，爱国进步青年面对时代洪流的成长与抉择。在4个多小时的沉浸式演绎中，随着剧情推进，团员青年渐渐将自己融入历史“隔空对话”，感受共产党人英勇无畏的心路历程和初心使命。 “我们都是来自五湖四海，为了一个共同的革命目标，走到一起来了。我们的同志在困难的时候，要看到成绩，要看到光明，要提高我们的勇气。”对团员青年来说，剧中的线索复盘与剧末的集体诵读成了自我审视的一…
2022-06-15	南京共青团实施“青春文明先锋”工程助力全国文明典范城市创建南京共青团实施“青春文明先锋”工程助力全国文明典范城市创建者 李超）2022年是第七届全国文明城市创建周期的第二年，更是南京争创全国文明典范城市承上启下、重点突破的关键之年。 为深入贯彻落实南京市精神文明建设指导委员会会议暨全国文明典范城市创建部署会会议精神，充分发挥共青团思想育人、实践育人、服务育人的作用，近期，团南京市委结合工作实际及创建工作的新特点、新要求，制定下发了《“青春文明先锋”工程――南京共青团助力全国文明典范城市创建工作方案》，针对不同群体青少年特点，重点推出加强青少年理想信念教育、开展“争当青春文明先锋”主题团日活动、持续深化共青团“统一行动日”、开展“争当文明小先锋”活动、广泛开展文明创建志愿服务、积极引导在宁大学生参与创建活动、实施“文明有我 号队出列”行动、做好困境青少年关爱帮扶、关爱动员新兴领域青年群体九…
2022-06-14	团吉林延边州委举办“青春迎州庆・喜迎二十大”青年演讲比赛团吉林延边州委举办“青春迎州庆・喜迎二十大”青年演讲比赛者 王培莲）日前，为喜迎党的二十大胜利召开，庆祝延边朝鲜族自治州成立70周年，团延边州委举办了“青春迎州庆・喜迎二十大”青年演讲比赛。 团延边州委供图 据了解，共有190多人报名参赛。比赛将分为初赛和决赛两轮。团延边州委希望通过比赛，选拔一批讲文明、重礼仪、素质好、形象佳的选手，成为州庆活动讲解志愿者，宣传延边、推介延边。活动中表现优异的选手将被纳入延边青年形象大使人才储备库。 比赛选手。团延边州委供图 比赛选手。团延边州委供图 日前，在初赛现场，选手们围绕比赛主题，用真挚朴实的语言，阐述了家乡的变迁，展示了青年风貌与使命担当。
2022-06-14	团日照市委与山东师范大学团委举办校地合作座谈会团日照市委与山东师范大学团委举办校地合作座谈会建伟 通讯员 相昌慧）为加快建设青年发展友好型城市，深化校地共青团合作发展，增强与在外日照籍学生的沟通联系，助力全市招才引智工作大局，6月11日，团山东省日照市委与山东师范大学团委共同举办校地合作座谈会，山东师范大学团委书记赵巍、副书记张萌，团日照市委副书记李婉莹出席座谈会，山东师范大学地理与环境学院、生命科学学院团委负责同志及日照籍学生代表20余人参加座谈会。团日照市委与山东师范大学团委共同举办校地合作座谈会。通讯员供图 会前，大家共同观看了日照市青年发展友好型城市主题宣传片《Young光日照 青春之城》。座谈会上，山东师范大学团委书记赵巍介绍了山东师范大学共青团总体情况，对双方的务实合作提出了殷切期望。“青鸟驿站”揭牌图片。通讯员供图 双方围绕“青鸟计划”达成合作共识，在服务大学生就业创业方面…
2022-06-14	江西“萍乡市青年博士大讲堂”首期开讲“萍乡市青年博士大讲堂”首期开讲建伟 通讯员 陈成 潘玉洁）近日，由团江西省萍乡市委主办、萍乡学院团委承办的“萍乡市青年博士大讲堂”第一期讲座举行。讲座采取“云端直播+线下集中收听”的形式进行，邀请了浙江大学控制科学与工程学院教授、党委委员刘勇作专题学术讲座。团萍乡市委副书记谭丽琴主持讲座。部分在校大学生以及各行业领域青年近200人参加学习。 刘勇以“从人工智能到智能机器人”为题，围绕人工智能的定义内涵与发展历程、人工智能技术和机器人技术的典型应用和场景，以及未来的发展方向等方面，结合大量生动的具体案例作专题学术讲座，详细阐述了人工智能给人类社会带来的科技变革。 在交流互动环节，刘勇就如何看待时下流行的“虚拟偶像”、数字影像与人工智能的关系、如何学好人工智能领域基础学科等问题，与同学们在线上展开了讨论并耐心解答提问。 浙江大学控制科学与工程学院教授、博…
2022-06-13	山东烟台举办喜迎二十大暨庆祝建团百年主题团课活动山东烟台举办“百年恰风华・奋斗正青春”喜迎二十大 暨庆祝建团百年主题团课活动青网记者 邢婷）6月10日，山东省烟台市举办“百年恰风华・奋斗正青春”喜迎二十大暨庆祝建团百年主题团课活动。该活动由烟台市委组织部基地办、团烟台市委主办，牟平区基地办、团牟平区委承办。团烟台市委书记相福亮，牟平区委常委、组织部长马骥等市区有关领导出席，牟平区各镇街、各单位团委书记以及青年干部、学校团员、少先队员近200多人参加。 活动分为“赤心报国”“无私奉献”“无悔抉择”三个篇章，由烟台市委组织部基地办教员与牟平区基地办讲解员、牟平区红领巾讲解员、青年团员等，通过品读红色书信、讲述红色故事、情景朗诵、演唱红色歌曲等形式，让广大青年干部深入理解共产党人的初心和使命，强化青年干部的爱国主义教育信念，让红色基因代代相传。活动期间，与会领导应邀为“五四”青年岗位能手、“五…
2022-06-13	桂林市举办“中国青年五四奖章”“广西青年五四奖章”获奖者（集体）事迹分享会桂林市举办“中国青年五四奖章”“广西青年五四奖章”获奖者（集体）事迹分享会者 谢洋）6月10日，由团广西区委、广西青联主办，团桂林市委、桂林师范高等专科学校团委承办的“喜迎二十大 永远跟党走 奋进新征程”――“中国青年五四奖章”“广西青年五四奖章”获奖者（集体）事迹分享会在桂林师范高等专科学校音乐厅举行。此次分享会同步在网络进行线上直播，全区青年通过网络同步收看。 分享会在第26届中国青年五四奖章宣传片《百年奋斗 永跟党走》中拉开序幕。“广西青年五四奖章”获得者和团队代表桂林市公安局刑侦支队五大队副大队长雷林臻、桂林市琴潭实验学校副校长李佳媛、广西佼佼击剑俱乐部理事长董佳乐、桂林旅游学院学生李凌志以及桂林银行乡村振兴工作部负责人，分别围绕习近平总书记在庆祝中国共产主义青年团成立100周年大会上的重要讲话精神，讲述他…
2022-06-11	福建宁德市“红领巾巡讲团”宣讲活动走进霍童宁德市“红领巾巡讲团”宣讲活动走进霍童建伟 通讯员 苏婕 钟逸鸣）近日，由团福建省宁德市委、市少工委组织的“红领巾巡讲团”走进霍童镇开展学习教育宣讲。全市少先队员代表及少先队辅导员等近100人参加学习体验活动。 团市委副书记、“宁小团”理论宣讲团成员刘晓兵向少先队代表们宣传宣讲习近平总书记在庆祝中国共产主义青年团成立100周年大会上的重要讲话精神，同时宁德市少先队总辅导员、“红领巾巡讲团”成员阮光清向少先队员们讲述了革命先辈前赴后继、舍生忘死的红色故事。 “这样的学习体验活动收获满满，我要把活动中的所见所闻所感带回去，用自己的行动，点亮星星火炬，争做新时代好队员。”少先队员代表龚浩祁说道。 据悉，近年来，团宁德市委通过打造红色教育基地，组建“红领巾巡讲团”，开发红色课程，运用现场教学的模式给孩子们上好“行走的党史课”。
2022-06-11	山东青岛市首个青年学习实践空间揭牌青岛市首个青年学习实践空间揭牌者 邢婷）6月9日上午，青岛市“青年讲师团”市级示范宣讲暨“青年大学习”宣讲交流进企业活动在奥帆中心零碳社区能源展厅举行。团青岛市委副书记赵全超、青岛能源集团工会主席张霖参加活动并为首个青岛市青年学习实践空间揭牌。 据了解，“青岛市青年学习实践空间”旨在打造全市青年学习实践的交流平台，进一步提升青年的学习能力和实践水平。此次揭牌的奥帆中心零碳社区能源展厅，是青岛能源集团为积极响应国家双碳战略，打造的岛城第一批零碳社区试点，通过参观学习、互动游戏等方式向社会、向公众普及“零碳”知识，宣传“零碳”理念。 为深入学习宣传贯彻习近平总书记在庆祝中国共产主义青年团成立100周年大会上重要讲话精神，引导全市广大团员青年学讲话、强作风、提能力、尚实干，团青岛市委组织开展系列专题宣讲活动。 在此次宣讲现场，两位市级青年讲师团成员、来自青岛市…
2022-06-10	黑龙江鸡西共青团开展爱心助考志愿服务活动鸡西共青团开展爱心助考志愿服务活动委、市青年志愿者协会在鸡西市第一中学、鸡西市实验中学，开展“青春暖流”爱心助考志愿服务活动。 6月7日上午6时，青年志愿者在两个考点附近搭帐篷、搬运矿泉水、摆放桌椅等，设置“共青团爱心助考服务站”，为有需要的考生和家长免费发放口罩、消毒湿巾、2B铅笔、橡皮、矿泉水等物品，并为考生提供手机、手表等考场违禁品寄存服务。同时，团鸡西市委邀请鸡西市青少年心理健康协会心理咨询师，为有需要的家长和考生进行心理调节疏导。考试前期，团市委还组建了爱心车队，对有需求的考生，一对一全程提供爱心送考志愿服务。
2022-06-10	2022年“好年华，聚福州”引才活动开幕2022年“好年华，聚福州”引才活动开幕者 田宏炜）近日，2022年“好年华，聚福州”引才活动开幕，将为全国全日制大中专院校学生提供就业、实习、实践、游览平台。 本次活动有寒暑期社会实践和旅游观光两大主题。旅游观光分为专线游览和自主游览。社会实践分为驻点式社会实践和走访式社会实践，预计提供5000个实践岗位。团福州市委相关负责人表示，欢迎全国应届及准应届毕业生、福州本土高校学子、福州市经济社会发展急需专业学子、台港澳青年踊跃报名。 参与活动的学生可享食宿交通餐饮补助、免费住宿、来榕交通补贴、就医绿色通道及免费核酸检测、人身意外伤害险、电子门票等优惠。参加社会实践活动的学生将获得相应寒暑期社会实践鉴定证明；部分学生将获聘成为福州市校园引才青年志愿者。 截至目前，团福州市委已向福建省内8个地市12所院校开展校园推介活动。后续还将赴武汉、长沙、广州等地开…
2022-06-10	团福建省龙岩市委开展困境青少年关爱活动团龙岩市委开展“青禾关爱――希望点亮微心愿”活动建伟 通讯员 童晓丹）为落实好为青少年提供新助力、播种新希望的实践要求，近日，团福建省龙岩市委面向全市困境青少年开展“青禾关爱――希望点亮微心愿”活动，各级团组织通过举办发放仪式和入户走访等方式，将“微心愿”礼物派送至孩子们的手上。 本次活动得到了社会各界爱心人士和爱心企业的大力支持，征集的203个“微心愿”得到43名爱心人士和爱心企业的认领，募集的心愿物资价值达4万余元。下一步，团龙岩市委将继续开展困境青少年关爱活动，打响“青禾关爱――希望点亮微心愿”活动品牌，为更多的困境青少年健康快乐成长贡献一份力。
2022-06-10	团宁夏吴忠市委开展“青年大学习”宣讲活动团吴忠市委开展“青年大学习”宣讲活动图 中国青年网北京6月10日电（记者 张建伟）6月7日，团宁夏回族自治区吴忠市委走进吴忠市税务局团员青年，通过团干部上讲台的方式，进行习近平总书记重要讲话精神宣讲活动。 活动当天，团吴忠市委副书记、团中央青年讲师团成员王芝兰为在场团员青年作了题为《青春心向党，百年铸荣光》的示范宣讲。随后，从中国青年运动的发端和共青团的诞生、党领导下共青团的百年征程、共青团百年征程的主要经验及启示等三个方面，立足实际，为团干部进一步理清了学习和工作重点和思路。此次宣讲通过政治高度与实践意义相结合、宏观阐述与微观解读相结合、理论传达与案例分析相结合的方式进行。
2022-06-10	山东济宁“青鸟计划”云招聘为就业青年提供岗位13500余个济宁“青鸟计划”云招聘为就业青年提供岗位13500余个建伟 通讯员 柏晨）近日，团山东省济宁市委联合市委人才工作领导小组办公室、市人力资源和社会保障局、市人民政府国有资产监督管理委员会、济宁城投控股集团有限公司主办，济宁人才发展集团有限公司承办的“青鸟计划 优选济宁”青年人才云招聘暨2022年暑期大学生实习实践启动活动成功举办。 此次活动，团济宁市委联合有关单位精准挖掘近600家企业提供优质就业岗位13500余个，职位数较去年同期增加约83.4%，实现新的突破，440家机关企事业单位提供实习实践岗位2500余个。本次云招聘岗位类别涉及高端装备、高端化工、新一代信息技术、新能源新材料、医养健康等重点产业，推动广大高校学子与相关企业对接洽谈，助力青年人才高质量就业创业、在校大学生实习实践，56万余人次通过网络直播同步观看。 为丰富活动…
2022-06-09	团济宁市委启动2022山东省旅游发展大会志愿者首场集中培训团济宁市委启动2022山东省旅游发展大会志愿者首场集中培训培训。通讯员供图 中国青年网北京6月9日电（记者 张建伟 通讯员 柏晨）自2022山东省旅游发展大会志愿者报名启动以来，来自济宁市文化系统、曲阜师范大学、济宁职业技术学院和山东理工职业学院的志愿者积极报名，经面试、选拔，276名预招募志愿者脱颖而出。 培训开班式上，团济宁市委副书记高东旭介绍了大会背景情况和大会议程安排，希望志愿者珍惜服务大会的宝贵机会，增强主动学习意识和担当奉献意识，对标志愿服务标准和规范，查找自身不足和短板，快速成长为一名优秀的志愿者，用真诚的微笑、专业热情的服务和无私奉献的付出，展现济宁魅力、青年风采。 此次培训内容涵盖了志愿服务基础理念、大型赛会志愿服务知识与技能、礼仪实训等课程。来自青岛市团校的曲成伟副校长长期从事大型赛会志愿者的指导培训工作，他从…
2022-06-08	江苏南通举办2022年度“梦想小屋”集中交付仪式江苏南通举办2022年度“梦想小屋”集中交付仪式2022年度“梦想小屋”集中交付仪式。 仪式上，与会人员一同观看由启东市“梦想改造+”关爱计划真实故事改编的情景剧《以爱筑家 点亮梦想》。团启东市委、团通州区委、团海门区委作为县（市、区）代表交流发言，为该市小屋建设提供实践经验，并就后续项目关爱服务活动交流工作计划。 活动现场举行了颁奖仪式，主办方为海安市水务集团、国家税务总局如皋市税务局、如东县慈善总会、启东市惠萍镇商会、龙信建设集团有限公司、上海万沐达家具江苏有线公司、江苏宾房电力科技有限公司、中天海缆等8家爱心单位和企业颁发爱心奉献奖。 在启东对口帮扶协作过程中，启东市青商会向对口援助单位陕西西乡县认捐10间“梦想小屋”；南通市青年美术家协会、青年书法家协会向“梦想小屋”关爱对象赠送书画作品。 会后，与会人员到启东市汇龙镇观摩“梦想小屋…
2022-06-08	广西南宁开展“爱心助考，助力未来”志愿服务活动广西南宁开展“爱心助考，助力未来”志愿服务活动岭校区门前为考生和家长提供饮用水、雨伞、应急药品、文具等爱心物品。 中国青年报客户端南宁6月7日电（中青报・中青网记者 谢洋 通讯员 梁瑜文 黄海帆 刘小丹）今天，2022年全国高考拉开帷幕，为深化“我为青年办实事”主题实践，助力广大学子圆梦高考，团南宁市委联合中建八局广西分公司等企业、社会组织，开展2022年南宁青年志愿者“爱心助考，助力未来”志愿服务活动，为学子“护航”。 团南宁市委联合南宁广播电视台，号召和组织广大车友和社会车辆加入到爱心送考“绿丝带”车队，为出行不便、有困难的考生免费送考。此外，团南宁市委还联合13家爱心企业，共招募超300名青年志愿者，在南宁市区30个考点附近和南宁地铁1至5号线临近考点的地铁站设置57个助考志愿服务站，为广大考生和家长提供饮用水、雨伞、应急药品等爱心物品…
2022-06-08	团广东清远市委举办“喜迎二十大，争做好队员”主题活动团广东清远市委举办“喜迎二十大，争做好队员”主题活动大，争做好队员”主题活动。 团清远市委、市教育局、市文明办在凤翔小学、新北江小学、博爱小学开展少先队员入队仪式集中示范活动。团清远市委书记、市少工委主任刘刚致辞。“六一”期间，共有309所小学约3万名学生光荣入队。
2022-06-08	团安徽省亳州市委围绕高考学子开展系列主题活动团亳州市委围绕高考学子开展系列主题活动者 王海涵）6月7日，2022年高考拉开序幕，团安徽省亳州市委统一高标准建设12个青年高考综合志愿服务站，按照就近、就便原则，合理划定服务区域。组织43个青年社会组织、市直机关、国有企业、非公企业、社区党组织等志愿服务团队，为全市3.6万名高考学子提供细心、暖心、温馨的助考服务。 根据考生和家长需要，团亳州市委在综合服务站内设置防暑降温、卫生医疗、希望工程、创业就业、餐饮服务等8个服务台，为考生及家长免费发放矿泉水、防暑降温药品、中药香囊、应急文具包、凉扇等，分类精准开展志愿服务。同时，志愿者搭建家长休息区，邀请心理咨询专家、青年医护人员、应急救援人员在服务站内值守，随时提供心理咨询、急救治疗等特殊志愿服务。 开考后，青年志愿者们为等候的家长送上清甜可口的西瓜、绿豆汤，发放希望工程和就业创业政策宣传单，讲解…
2022-06-08	团吉林市委启动青年志愿者助力创建文明城市行动团吉林市委启动青年志愿者助力创建文明城市行动者 王培莲）日前，团吉林市委启动了“美丽中国・青春行动”吉林市青年志愿者助力创建文明城市志愿服务行动。 团吉林市委启动青年志愿者助力创建文明城行动 。（团吉林市委供图 ） 该行动计划从6月初持续到10月底。青年志愿服务队将利用周末时间，在吉林市江湾大桥、临江门大桥之间总长约7.5公里的松花江南北两岸和吉林市各社区尤其是老旧小区开展环境卫生整治。 志愿者沿松花江边清理垃圾。（团吉林市委供图） 6月5日，来自中国石油吉林石化公司“宝石花”志愿服务队的30多名青年志愿者率先行动起来。志愿者们在吉林市滨江西路附近进行清扫杂物、捡拾垃圾、护栏清洗等志愿服务，用实际行动助力吉林市打造生态宜居城。
2022-06-08	山东省困境学龄儿童助学公益行动在济宁举办山东省困境学龄儿童助学公益行动在济宁举办伟 通讯员 柏晨）近日，由山东广播电视台生活频道、农科频道联合济宁市关工委、团济宁市委、慈善总会、市教体局、济宁九巨龙教育集团等部门，共同发起了“点亮童年――山东省困境学龄儿童助学公益行动”启动仪式在济宁曲阜举行。山东广播电视台党委副书记张卫华、济宁市副市长董冰出席活动。 图为“点亮童年――山东省困境学龄儿童助学公益行动”启动仪式现场。通讯员供图 活动中，曲阜九巨龙学校学生代表表演了手势舞《中国人中国字》，受助学生家长代表、学生代表和优秀毕业生代表发言，肥城京欣学校学生表演5G连线，仪式后与会人员共同参观了曲阜九巨龙学校。 图为“点亮童年――山东省困境学龄儿童助学公益行动”启动仪式现场。通讯员供图 本次“点亮童年――山东省困境学龄儿童助学公益行动”将面向全省，寻找、筛选、救助需要帮助的困境学龄儿童，通过“救助…
2022-06-08	山东日照“小海贝”赛会志愿者培训正式启动日照：“小海贝”赛会志愿者培训正式启动供图 中国青年网北京6月8日电（记者 张建伟 通讯员 相昌慧）为组建一支朝气蓬勃、训练有素的志愿者队伍，确保省运会志愿服务工作“高效、专业、安全”运行，6月4日至5日，山东省日照市筹委会志愿者工作部组织开展“小海贝”赛会志愿者通识培训，分别在山东体育学院、济宁医学院2所高校举行，近500名“小海贝”参加了培训。 志愿者工作部有关负责同志在培训会上就赛会志愿者的工作保障、激励措施、应急处突办法等内容作了说明，针对“小海贝”赛会志愿者着重强调了三点：一是做好自身防护，休假期间严格遵守疫情防控要求；二是做好志愿服务报到工作，及时加入学校志愿者群获取返校通知；三是服从命令听从指挥，严守赛事服务纪律。大队长、中队长、小队长要严格履行职责，层层落实赛事服务任务指令。 期间，志愿者工作部聘请专业导师为“小海贝”讲授了卫生防疫…
2022-06-08	福建三明市举办“百青助百困 圆梦微心愿”集中示范活动福建三明市举办“百青助百困 圆梦微心愿”集中示范活动伟 通讯员 上官玉花 余璐莉）为贯彻落实三明市留守儿童“周末早餐会”精神，按照共青团三明市委“三百行动”方案，近日，由团福建省三明市委、三明市青年联合会、三明市少工委主办的三明市“百青助百困 圆梦微心愿”集中示范活动在三元区富华社区“雏燕之家”举行。活动现场图片。通讯员供图 活动现场，青年企业家、青联委员们认领了30名留守儿童的微心愿，并为他们送上了心愿礼物，鼓励孩子们好好学习，用知识充实自我，用知识成就人生。 青年企业家、青联委员同孩子们一起编织端午五彩绳，互系五彩绳，互赠节日祝福。本次活动不仅仅是为留守儿童圆梦，更是一次爱心的传递，为社会爱心人士搭建爱心平台，营造“大爱三明 青春同行”的良好氛围。活动现场图片。通讯员供图 据了解，近期团三明市委出台《开展“三百行动” 助力“一区六城…
2022-06-07	山东济宁市青年企业家、乡村好青年走进泗水济宁市青年企业家、乡村好青年走进泗水伟 通讯员 柏晨）近日，为深入学习贯彻习近平总书记在庆祝中国共产主义青年团成立100周年大会上的重要讲话精神，团结引领青年企业家、乡村好青年听党话、跟党走、建功新时代，团山东省济宁市委联合济宁银行组织青年企业家、乡村好青年代表赴泗水县考察科技创新、乡村振兴、农村电商、“希望小屋”等项目，并开展分享交流活动。 图为济宁市青年企业家、乡村好青年走进泗水活动合影。通讯员供图 青年代表实地参观考察了泗水县明慧电商产业园（市青年人才加速器）、山东城际轨道交通科技股份有限公司（山东青春创新榜样单位）、山东盼盼食品有限公司（泗水县青企协会员单位）、泗水县微公益协会（山东青年创新突击队）、泗水县阅湖尚儒研学基地、山东等闲谷艺术粮仓、泗水县尼山鹿鸣示范区等项目单位，听取了相关情况介绍，围绕企业转型发展、科技创新、助力乡村振兴、志愿…
2022-06-07	团福建省龙岩市委开展《未成年人保护法》主题宣传活动团龙岩市委开展“青春自护 有你有我”主题法治宣传活动伟）为进一步推动未成年人保护工作，保障未成年人身心健康，有效预防未成年人违法犯罪，日前，团福建省龙岩市委组织青年志愿者前往新时代文明实践红古田基地小广场开展“青春自护 有你有我”主题法治宣传活动。 活动中，青年志愿者们围绕《未成年人保护法》和《预防未成年人犯罪法》向过往群众发放法律知识、校园安全、禁毒传单、自护手册等宣传资料，针对各种侵害青少年合法权益的案件提供法律咨询，并从家庭保护、社会保护、政府保护等不同角度宣传了对未成年人的保护义务，着重强调了监护人应当依法履行的监护职责，此次活动共发放宣传材料200余份。 近年来，团市委高度重视未成年人权益保护工作，针对未成年人身心发育过程和思想行为特点，积极开展送法进校园、心理健康辅导、安全自护教育等丰富多彩的宣传活动，护航未成年人健康成长。
2022-06-06	团安徽省芜湖市委开展沉浸式读书分享活动团安徽省芜湖市委开展“初夏里的城市与青年人才” 沉浸式读书分享活动国青年网北京6月6日电（记者 张建伟 通讯员 杨珊珊 查韦婷）近日，由团安徽省芜湖市委指导，I TALK公开课、芜湖365淘房共同策划的“初夏里的城市与青年人才”沉浸式读书分享活动在赤铸书苑开展，近30余名各行各业青年参与。 活动现场，青年们聊芜湖、谈发展、论未来，纷纷分享自己喜爱的书籍和心得感悟，用关键词和简笔画描绘理想中的未来城市模样，气氛轻松活跃。 下一步，团芜湖市委将继续开发“青声共读”项目，助力“书香芜湖”建设，为更多青年搭建有思想、有趣味的读书交流平台。
2022-06-06	福建龙岩入选全国青年发展型城市建设试点城市福建省龙岩市入选全国青年发展型城市建设试点城市伟）按照中央宣传部、国家发展改革委、共青团中央等17部门《关于开展青年发展型城市建设试点的意见》等文件部署，近日，中长期青年发展规划实施工作部际联席会议办公室对外公布全国青年发展型城市建设试点和青年发展型县域试点名单，其中，福建省龙岩市入选45个试点城市，上杭县入选全国99个试点县域。 据了解，此次试点周期为2年。试点过程中，部际联席会议办公室将联合各成员单位，持续加强对试点地区的指导，紧紧围绕《中长期青年发展规划（2016―2025年）》纵深实施，全面系统落实《关于开展青年发展型城市建设试点的意见》明确的目标任务，在摸清本地区青年发展底数的基础上，更多从政策和项目层面入手出真招、出实招，努力解决青年“急难愁盼”问题，在青年宜学、宜居、宜业等方面，形成一批可复制、可推广的实践经验，更好服务青年成长发展…
2022-06-02	湖南长沙：以坚定决心和务实举措推动县域共青团改革取得实效湖南长沙：以坚定决心和务实举措推动县域共青团改革取得实效伟 通讯员 余晓玲）自2021年6月以来，团湖南省长沙市委始终以县域改革试点工作作为重点突破带动全局的抓手，构建了党委领导、政府支持、团委主导、各方协同的改革工作格局，全市共青团系统“三力一度”大幅提升，彰显了省会共青团担当。 建立“三项”机制，强化改革组织保障 建立领导保障机制：团长沙市委多次向上级部门就县域共青团基层组织改革试点工作进行汇报，同时成立了长沙共青团系统推进县域共青团改革工作领导小组，明确了负责人和主要职责。完善工作推进机制：工作领导小组定期召开推进会，跟进改革进度，小组成员分别联点一个区县（市），指导改革工作，小组办公室每月向书记会作一次专题汇报。强化目标考核机制：结合长沙各县级地区实际，制定县域共青团改革试点责任分工细则，先后6次召开改革试点工作推进会，明确…
2022-06-01	山东日照第一期人才沙龙活动举办山东日照第一期人才沙龙活动举办伟 通讯员 相昌慧）进一步做好产创融合、产才融合工作，发挥日照市高层次人才服务站作用，日前，“爱日照 爱人才”第一期日照人才沙龙活动成功举办。 本次活动由山东省日照市委组织部、日照市人社局、日照市科技局、团日照市委主办，活动邀请来自日照各行业各领域高层次人才代表，参观城市发展成果，体验文体特色活动，并围绕城市经济社会高质量发展、优化人才发展生态，以及做好人才服务保障等方面工作进行了深入交流探讨。 下步，日照市将依托各类高层次人才活动，聚力打造城市与人才沟通交流的平台，推动“人才、产业、资本”有效对接。
2022-06-01	广东省深圳市发布“关爱未成年人十大实事”深圳发布“关爱未成年人十大实事”青报・中青网记者 武欣中）在第72个“六一”国际儿童节来临之际，深圳市“祝福孩子”诗文朗诵暨2022年度“关爱未成年人十大实事”发布活动在深圳会堂举行。“传承红色基因青少年教育活动“、“家教伴成长行动”等优秀项目入选本年度“关爱未成年人十大实事”。 本次活动由深圳市委宣传部（市文明办）、市教育局、团深圳市委、市妇联、市关工委主办。本次入选的十大实事分别是：“传承红色基因”青少年教育活动、家教伴成长行动、未成年人身心健康服务、青少年美育实践活动、少年儿童健体行动、青少年科创主题活动、未成年人阅读与观影素养提升计划、中小学生暑期特色活动、少先队文化阵地建设、儿童特别关爱计划。 活动现场，朗诵家们深情朗诵革命英烈夏明翰给母亲的一封信《你会看到我们举过的红旗飘扬在祖国的蓝天》和“太空教师”王亚平的《给中小学生的一封信》等，激…
2022-06-01	四川成都少先队举行“幸福成都美丽公园城 童心向党喜迎二十大”六一主题队日活动四川成都少先队举行“幸福成都美丽公园城 童心向党喜迎二十大”六一主题队日活动伟 通讯员 赵庆华）5月31日，四川省成都市少先队“幸福成都美丽公园城 童心向党喜迎二十大”六一主题队日活动在四川天府新区第一小学举行。团四川省委、成都市委、成都市人大、成都市政协、成都市文明办、成都市教育局、天府新区党工委相关领导参加活动。活动现场图。通讯员供图 本次活动由团成都市委、成都市文明办、成都市教育局、天府新区党工委、成都市少工委共同举办，由“党建带团建、队建”工作特色展示、“喜迎二十大 成都发展我成长”成都市第八次少代会红领巾小提案推进成果展、成都少先队“幸福成都美丽公园城 童心向党喜迎二十大”主题队会等三大部分组成。成都市少先队中小学少先队辅导员、少先队员代表在现场共同欢庆“六・一”。活动现场图。通讯员供图 活动现场，少先…
2022-05-31	湖南长沙： 打造“四位一体”育人模式湖南长沙：聚焦改革全域推进 打造“四位一体”育人模式建伟 通讯员 余晓玲）“作为一名共青团员和智能制造领域的青年工程师，我深感生逢其时、重任在肩。”“95”后新长沙人郭东妮激动地说道。郭东妮所在的团队是一支平均年龄不到30岁的硕士“娘子军”，团组织将青年人才有效聚集到了一起，3年多时间里公司先后攻克100多项技术难题和工艺瓶颈，打造了多个行业首台（套）。 近年来，团湖南省长沙市委按照团中央改革试点统一部署，全市9个区县整体推进，全面参与团中央第一批改革试点，打造了“四位一体”育人长沙模式，“三力一度”大幅提升。 坚持思想育人，打造共青团“大熔炉” 团长沙市委坚持用党的创新理论铸魂育人，组建市县两级青年讲师团，深入机关、学校等宣讲282场，覆盖1.47万个团组织和29.6万团员青年。开展各类主题团、队日活动2.8万场，青年大学习累计参与488万人次，期均…
2022-05-31	海南省海口市举办六一儿童节文艺汇演海口举办2022年六一儿童节文艺汇演者 任明超）5月29日，团海南省海口市委等单位举办“椰城少年跟党走 童心筑梦新征程”2022年六一儿童节文艺汇演，现场还启动了海口市第三届“椰青杯”青少年文化体育赛事活动。 青少年代表及家长等约900人参加了历时两个小时的活动。活动现场，团海口市委书记李洋代表主办方致辞，百名少先队员献唱《中国少年先锋队队歌》。 整场活动分为“百年传承铸红心向党”“理想之光映中国少年”“星星启航耀时代光芒”三个篇章。17个节目中既有青少年活动中心特色节目，又有学校及其他校外培训机构选送的优秀作品，包含舞蹈、歌唱、朗诵、情景剧、模特秀、机器人表演等形式。
2022-05-30	山东省日照市青年人才政策宣讲走进高校日照市青年人才政策宣讲走进高校建伟 通讯员 相昌慧）为推进建设青年发展友好型城市，加大招才引智力度，扩大青年人才政策的知晓度，吸引更多驻日高校青年学子选择日照、留在日照，近日，山东省日照市委组织部、市教育局、市人社局、团市委、市人才发展集团联合到山东水利职业学院、山东外国语职业技术大学开展“与日照共成长，让青春更出彩”2022年青年发展友好型城市活动季暨青年人才政策宣讲会，600余名师生参加活动。青年人才政策宣讲会现场。通讯员供图 围绕青年发展友好型城市建设，团市委从建设背景、推进情况、目标举措三个方面介绍日照市青年发展友好型城市建设情况，向青年学子讲述与青年发展切身相关的“520”目标举措。就聚焦青年在就业、教育、住房、医疗、社保等方面的“关键小事”，如何优化城市功能布局，丰富青年品质生活，提供广阔舞台，完善政策体系，给青年更多非来日照不可的理由。 …
2022-05-30	福建宁德：理论宣讲进基层 汇聚青春正能量宁德：理论宣讲进基层 汇聚青春正能量建伟 通讯员 苏婕）“学习宣传鼓舞人心，理论宣讲汇聚能量。这样面对面的宣讲方式更深入人心。”近日，由团福建省宁德市委组织的“宁小团”理论宣讲队伍走进社区、企业、校园，开展“闽东事天下理・新思想我来讲”宣传宣讲活动。 在福安大学生创业园，“宁小团”理论宣讲员与青年团员、青年企业家、青年创业者开展面对面+点对点互动式交流。“作为活跃在基层一线的青年创业者，我们一定要深入学习好、用心宣讲好习近平总书记重要讲话精神，让党的声音深入人心。”第七届“创青春”中国青年创新创业大赛农业农村组――初创组赛道铜奖获得者李阳说道。 在东侨开发区湖滨社区社工站，宣讲团成员向青少年事务社工代表们开展宣讲，围绕习近平总书记重要讲话精神，就如何推动青少年事务社工工作和大家进行座谈交流。在座谈会中，大家认真听讲，积极讨论，纷纷表示会牢记初心使命…
2022-05-30	广西贺州共青团开展劳动和技能竞赛贺州共青团开展劳动和技能竞赛部门开展“喜迎二十大 建证四十年 奋进新征程”主题劳动和技能竞赛暨“三号”联创活动。 活动中，团贺州市委相关负责人为苍昭高速公路项目6支青年突击队授旗及3个青年之家揭牌，并表示，希望青年突击队员坚定理想信念，主动承担并攻克“急难险重新”任务，在实践锻炼中提升技能水平，在项目建设中展示青春风采，在新时代工作中再立新功。 苍昭高速公路项目以青年之家为载体，结合青年之家坐落于工地上的特点，开展一批能推动项目建设、促进青年成长、服务地方发展的青年活动。下一步，团贺州市委将继续深化共青团联系青年、服务青年、凝聚青年作用，引领青年在新时代赶考路上勇担使命再创辉煌。
2022-05-27	江苏镇江首届青年人才交友文化节启动江苏镇江首届青年人才交友文化节启动镇江首届青年人才交友文化节启动。 开幕式上，镇江市委相关负责人为15名“青缘大使”代表颁发聘书。日前，镇江市人才办、团市委在该市发起“青缘大使”选聘工作，通过个人报名和组织推荐，近百名来自各行各业的社会热心人士将担任“青缘大使”，并在今后的工作生活中为青年人才提供交友服务、创造发展条件。 活动现场播放了《“镇”好遇见你》主题宣传片，镇江企业青年人才接受现场访谈，5对夫妻讲述在镇江相识、相伴、相守的故事并为青年人才送上爱情寄语。江苏省委党校教授、社会心理学博士黄菡老师通过视频为大家分享恋爱心理知识。 此次青年人才交友文化节分为1场开幕式以及8场主题活动。主办单位、协办单位等相关负责人，“金山奖”“梦溪奖”获奖企业代表，该市金融机构、卫生系统、教育系统、在镇企业、在镇高校青年人才代表等参加开幕式，500余名青年人才在8个辖市…
2022-05-26	团黑龙江省双鸭山市委开展高考减压活动团双鸭山市委开展高考减压活动共青团“轻松备考・12355与你同行”中高考减压活动，为100余名高考生准备了一场考前心理减压讲座。 讲座以信念小实验开始，运用诙谐幽默的语言，辅以生动案例诠释心态的重要性，通过心理测试、小游戏、典型案例分析讲解等，向学生揭示压力的来源；再从如何调节情绪、如何舒缓压力入手，结合案例、互动等方式缓解学生的焦虑心理；向学生传授积极的心理暗示，帮助学生调整认知、放下包袱，在考前创造最佳状态。 本场讲座还开通了线上直播，考生和家长可以通过直播平台在线观看。
2022-05-26	广西桂林青年志愿者走进灵川教学点开展普法宣传广西桂林青年志愿者走进灵川县教学点开展普法宣传月26日电（记者 张建伟 通讯员 蒋博）5月24日，团广西壮族自治区桂林市委联合南航工程技术分公司广西基地及广西建工四建公司团员青年前往广西灵川县兰田瑶族乡东良教学点，为学生们送去“六一”儿童节礼物，同时宣传未成年人保护法律法规，增强未成年人法治观念，提高未成年人的自我保护意识。 兰田瑶族乡东良教学点是一所镶嵌在大山深处、建在梯田边上的“微型学校”，是一所仅有一名老师、六名学生的“希望田野”。 在东良教学点，学前班、一年级、二年级共六名学生混合在一个班级上课，老师需要先给学前班孩子授课，之后再对一、二年级学生进行授课，如此往复。活动图片。通讯员供图 在活动现场，青年志愿者结合教学点孩童年纪小的特点，为避免课程的枯燥性，活动以“你来说，我来做”的形式开展，来自南航工程技术分公司的青年志愿者，为孩子们带…
2022-05-26	广西北海共青团举办青年大学习知识挑战赛北海共青团举办青年大学习知识挑战赛海市青年联合会共同举办“喜迎二十大 永远跟党走 奋进新征程”――2022年北海青年大学习知识挑战赛暨全市青少年铸牢中华民族共同体意识专项赛。 比赛分笔试和现场答题两个环节，来自北海各县（区）及市直团组织的12支队伍36名选手参加比赛，经过两轮比拼，主办方分别评出一二三等奖，其中，团银海区委代表队获得一等奖。 2022年“青年大学习”网上主题团课开课以来，团北海市委累计组织72万人次团员青年参与“青年大学习”网上主题团课学习活动，持续推进理论学习常态化、系统化。
2022-05-25	珠海共青团全力支持横琴粤澳深度合作区团建队建工作珠海共青团全力支持横琴粤澳深度合作区团建队建工作报・中青网记者 武欣中） 珠海横琴粤澳深度合作区省级示范离队、入团仪式日前在横琴第一中学举办，合作区200余名师生代表和家长代表参加活动。 活动以“喜迎二十大、永远跟党走、奋进新征程”为主题，由团广东省委、省少工委指导，省委横琴工委党建工作处、团珠海市委、市少工委联合主办，是合作区首次集中离队、入团仪式和青春礼活动。 活动在庄严的国歌声中拉开帷幕，217名到龄离队的少先队员面向队旗整齐排列，献上崇高的队礼，告别红领巾。16名新团员面向团旗庄严宣誓，光荣加入中国共青团。共青团员和少先队员响亮喊出“请党放心、强国有我”青春誓言，深情演唱歌曲《有我》，满怀热情与希望给未来的自己写下一封寄许，郑重投入青春信箱，携手跨过青春之门。 据了解，横琴粤澳深度合作区挂牌以来，团珠海市委、市少工委全力支持服务合作…
2022-05-25	甘肃甘南马背青年宣讲队草原深处送宣讲甘南“马背青年宣讲队”打通理论服务青年“最后一公里”建伟 通讯 王聪）为进一步推动习近平总书记在庆祝中国共产主义青年团成立100周年大会上的重要讲话精神走心入脑、落地生根，团甘肃省甘南藏族自治州委创新宣讲形式，组织政治觉悟高、理论水平好、有宣讲经验的15名基层青年干部及群众组建了甘南“马背青年宣讲队”，并于近日深入草原深处开展了第一场宣讲活动。 “我们将结合农牧区实际，强化自身学习，增强政治修养，提升理论水平，采用农牧民群众通俗易懂的方式，将习近平总书记在庆祝中国共产主义青年团成立100周年大会上的重要讲话精神作为宣讲队当前重要的一项宣讲任务，第一时间传递到草原的每一个角落，送到每一户牧民家中。”队长仁欠才让说。 甘南“马背青年宣讲队”将常态化开展党的政策、乡村振兴、社会保障、动物疾病防治、控辍保学、法律法规等宣传教育，并将农牧民青年生活中存在的实际问…
2022-05-24	团江西省萍乡市委开展防汛应急救援演练团江西省萍乡市委开展防汛应急救援演练 提升水域救援“硬实力”建伟 通讯员 陈成）5月22日，团江西省萍乡市委组织萍乡市赣青突击队、萍乡市曙光救援队在萍乡天堂湖水库开展防汛应急救援演练。图为萍乡市赣青突击队队长肖柳演练前强调要求。通讯员供图 “针对当前防汛形势，开展水上救援应急演练十分必要，同时也是检验各项应急措施、设备的利好时机”，萍乡市赣青突击队队长肖柳表示，开展此次实战演练，目的是进一步提升萍乡市赣青突击队应急救援处突能力，完善应急救援组织、协调、指挥体系，确保在防汛应急救援过程中能够熟练掌握应急救援装备的操作技术，做到快速救援、科学救援。图为女队员进行翻舟自救演练。通讯员供图 演练当天，按照小组分工，默契配合。针对防汛突发事件的特点，先后围绕冲锋舟动力拆卸与安装、操舟覆舟、翻舟自救、O型S型驾驶技术及营救落水人员等科目进行了水域救援演练，达到了预…
2022-05-19	青春心向党 逐梦正当时 甘肃庆阳共青团开展系列活动庆祝中国共产主义青年团成立100周年青春心向党 逐梦正当时 庆阳共青团开展系列活动庆祝中国共产主义青年团成立100周年建伟）4月下旬至5月中旬，甘肃庆阳共青团集中组织开展了一系列青少年主题文化活动，团结引领各界各领域青少年在实施“双轮”驱动、坚持“三化”并进、强化“四建”支撑的高质量发展新征程中发挥生力军和突击队作用。 4月18日，团庆阳市委在华池县南梁镇举办“传承南梁精神争做时代新人”庆阳市新团员集中入团示范活动，140多名新老团员代表通过向南梁革命烈士纪念碑敬献花篮、向团旗庄严宣誓、参观南梁革命纪念馆，深入了解陕甘边革命根据地发展历程及老一辈无产阶级革命家的光辉斗争史和党的青年运动史。图为新团员入团宣誓。团庆阳市委供图 “南梁是原陕甘边苏维埃政府所在地，以‘面向群众、坚守信念、顾全大局、求实开拓’为主要内容的南梁精神，是我们宝贵的精神…
2022-05-22	团吉林省松原市委举办迎中、高考公益直播活动团吉林松原市委举办迎中、高考公益直播活动者 王培莲）日前，为了让备战中、高考的学生及家长正确应对考前心理压力，以良好状态迎接考试，团吉林省松原市委通过“青春松原云课堂”视频号开展了“巧妙提分，轻松‘迎’考”公益直播活动。国家二级心理咨询师、高级家庭教育指导师卢慧在直播（团松原市委供图） 活动邀请国家二级心理咨询师、高级家庭教育指导师卢慧在直播中讲授备考中复习提分技巧、考前和考中调节情绪的方法。家长和学生们在直播活动中与老师线上交流互动。学生和家长收看直播（团松原市委供图） 据了解，下一步，团松原市委还将围绕青年教育、健康、就业创业等方面陆续开展各类线上直播活动，打造“青春松原云课堂”。
2022-05-21	团四川德阳市委请青年为家乡代言开展“我和我的家乡”系列活动 德阳团市委请青年为家乡代言 近日，一条为留守儿童改造房屋的视频走红网络，被称为德阳版“梦想改造家”。该视频中呈现的正是共青团德阳市委开展实施的“我和我的家乡|梦想改造+”关爱困境儿童计划中的一部分。 今年初，共青团德阳市委推出“我和我的家乡”系列活动，围绕德阳市红色遗址、本地传统文化、城市发展、乡村振兴、服务青年等几大方向进行推介，意在留住、吸引青年人才，帮助青少年树立建设家乡、报效祖国的远大理想。 该系列活动分为四个单项活动，包括“寻找最美德阳”网络宣传活动，“德阳研学之旅”寻访活动，“梦想改造+”关爱困境儿童计划及“系列新媒体产品”发布计划。 “实施过程中，我们不断丰富活动形式，还加入‘绘村’行动，助力乡村振兴。”共青团德阳市委相关负责人介绍，“绘村”行动邀请专业团队和青年墙绘艺术家入驻，举办以文化艺术墙绘为主导的村落改造计…
2022-05-21	115张老照片讲述辽沈青年运动史故事115张老照片讲述辽沈青年运动史故事、中共满洲省委旧址纪念馆承办的“沈阳共青团和青年百年奋斗”主题展在中共满洲省委旧址纪念馆开展。上午10时许，通过线上直播方式宣讲共青团百年奋斗历程与艰辛足迹，展示峥嵘岁月的青春力量。 老照片传递出信仰的力量 展览通过丰富的图文展板勾勒出沈阳团组织的历史发展脉络，尤为引人关注的是，115张黑白老照片再现了辽沈地区团员青年在党领导下开展革命斗争的红色记忆。 这些珍贵的老照片，有的已经泛黄，画面也有些模糊，有的虽经时间冲刷，仍清晰如昨。 “说起辽宁地区共青团的建立，我们不妨把目光投向这几张老照片，看看这些可爱的青年人。这张照片是在大连《泰东日报》社工作时的关向应，他是辽宁地区第一个共青团员。这张照片呈现的是奉天医专的7位进步学生的合影，他们是项全申、白希清、杨韦坚、周东郊、吴执中、毕天民、吴英恺，其实他们就是沈阳最早的团支…
2022-05-20	广东阳江市近七千名新团员集中入团广东阳江市近七千名新团员集中入团建伟 通讯员 阮宜珍）近日，团广东省阳江市委在全市各中学组织近7000名学生举行“喜迎二十大 永远跟党走 奋进新征程”少先队员集中入团仪式。少先队员集中入团仪式。通讯员供图 仪式现场，全体人员庄重肃立，共唱国歌。入团介绍人代表宣读了《中国共产主义青年团章程》中有关团员的义务和权利的条款，宣读新团员名单，为新团员代表佩戴团徽、颁发团章和团员证。宣誓图片。通讯员供图 在领誓人带领下，各中学新团员举起右拳，面向团旗庄严宣誓，少年们整齐划一的宣誓声响亮有力，老团员一同重温入团誓词，再一次坚定奋进决心。颁奖图片。通讯员供图 阳江市第二中学现场，团阳江市委为2021年度阳江市“两红两优”先进个人和集体进行颁奖。今年4月，团中央、团广东省委先后下发2021年“两红两优”表彰决定，阳江市一人一集体获评“全国优秀共青团员”“全国五四红旗团支部…
2022-05-20	广西桂林市“青年大学习”知识挑战赛举办2022年桂林市“青年大学习”知识挑战赛举办者 谢洋）5月18日下午，由团广西壮族自治区桂林市委、国家税务总局桂林市税务局团委联合举办的2022年桂林市“青年大学习”知识挑战赛暨全市青少年铸牢中华民族共同体意识专项赛举行。 来自桂林市各基层团组织的16支队伍参加比赛，比赛分为初赛和决赛。经过激烈角逐，团荔浦市委代表队荣获一等奖，团灵川县委代表队、团资源县委代表队荣获二等奖，团阳朔县委代表队、团全州县委代表队、桂林师范高等专科学校团委代表队荣获三等奖。 此次活动旨学习贯彻习近平总书记在庆祝中国共产主义青年团成立100周年大会上的重要讲话精神，聚焦为党育人的主责主业，深化党史学习教育成果，团结引领广大青少年喜迎二十大、永远跟党走、奋进新征程。
2022-05-19	湖北十堰市围绕“六个新”助推人才汇聚团十堰市委围绕“六个新”助推人才汇聚建伟 通讯员 何宇 林广鑫）为深入贯彻落实十堰市委市政府“全民创业、青年当先”和“大学生留（回）堰计划”决策部署，团湖北省十堰市委立足创业青年及大学生所需，结合共青团职能，围绕“六个新”，从学习、创业、择业、生活等方面奋力助推十堰市人才汇聚，为服务创新创业和大学生留堰就业，助力十堰经济社会发展作出贡献。十堰市纪念五四运动周年主题团日暨青年创新创业103嘉年华图片。通讯员供图 下好“宣传功”，展示引才留才新环境 利用“青春十堰”全媒体矩阵开辟“大学生留堰”专栏。组织创业就业青年典型拍摄短视频，累计推送十堰市大学生留堰就业创业明星事迹30余期；联合市委人才办、市人社局等部门，定期开展创业政策进学校、进创新创业孵化平台，宣讲市委市政府支持人才留堰和创业就业政策，实现高校毕业生政策知晓全覆盖，各创业孵化器政策宣讲全覆盖，目前…
2022-05-19	江苏扬州共青团为乡村振兴蓄势赋能扬州共青团为乡村振兴蓄势赋能润文 “各位青少年朋友，在我身后的就是全国乡村振兴示范村，在这里我们可以领略到‘好地方扬州’的乡村之美”。新媒体创作青年小赵正在参加“寻美北湖”抖音挑战赛。在江苏省扬州市邗江区方巷镇沿湖村，一批批青年创客在这里集聚，依托村团组织换届，他们成立了青年乡村振兴团小组，并以“青年带头人”的身份担任村团组织副书记，他们通过建民宿、开直播，用“青春模式”宣传乡村的人文之美、风物之美，吸引了一批年轻人返乡创业建设。 在竹西街道，团邗江区委依托吾悦商圈团建，打造商圈团总支，将红色基因注入经济最繁荣、人才最聚集、信息最活跃、文化最多元的商圈。吾悦广场竹西31青年阵地设有“青春正当红”“竹梦飞翔”“脚踏实地”“新青年style”“七彩青春”“初心港湾”等红色打卡点。 近年来，团扬州市委持续巩固和扩大村（社区）团组织换届和农业园区团建“百日攻坚”工…
2022-05-17	广东惠州：营造“青年味”走进青年心广东惠州：营造“青年味”走进青年心建伟 通讯员 邹丽娟）自开展“喜迎二十大 永远跟党走 奋进新征程”主题教育实践活动以来，团广东省惠州市委立足为党育人，聚焦青年视角、青年需求、青年成才，发动全市各级团组织开展“百年青春心向党，奋斗有为正当时”喜迎二十大・庆祝建团百年系列活动近百场，团结带领广大青少年坚定跟党走、建功新时代。图为参观惠州百年青运历程展。通讯员供图 举办一场鲜活的团史展览 “你们那时候也会因为求学离家吗？”“求学问是一件最快乐的事。”在中国共产党领导下的惠州百年青运历程展的时空对话亭里，正上演着一场跨越时空的对话。图为展览内的时光对话亭。通讯员供图 除此之外，团惠州市委在400余份照片文献的展厅内，设置虚拟换装、红色留声机、百年时光轴、强国知识擂台等鲜活体验装置项目，让广大青少年通过“沉浸式宣讲+体验式展览+互动式参与”的学习模式，领悟党领导…
2022-05-14	团北海市委举办主题团日活动团北海市委举办主题团日活动新征程”――2022年银海区离队入团仪式暨“请党放心 强国有我”主题团日活动，在广西壮族自治区北海市华侨中学举办。 活动旨在通过回顾中国青年运动的百年历程，加强银海区中学生对共青团组织和共青团员先进性的认识，进一步激发该区青少年爱党爱国热情，增强他们的历史使命感、政治责任感以及践行“请党放心 强国有我”誓言的行动自觉。 下一步，团银海区委将凝心聚力带领该区各级团组织在强化团的引领力上下细功夫，在扩大团的组织力上下苦功夫，在加强团的服务力上下硬功夫，使共青团基层组织改革精准对接党政所期、发展所需、青年所盼，不断提升青年满意度和获得感。 此次活动由团银海区委联合银海区教育局、银海区关心下一代工作委员会、银海区少先队教育工作委员会、北海市华侨中学共同举办。团北海市委、团银海区委、银海区教育局相关负责人以及银海区各中学校长、团委书记、少先队辅导…
2022-05-14	甘肃陇南举办“喜迎二十大 青春颂党恩”主题演讲比赛甘肃陇南举办“喜迎二十大 青春颂党恩”主题演讲比赛青春颂党恩”主题演讲比赛，大赛由团陇南市委、陇南市青年联合会主办。 比赛以“喜迎二十大 永远跟党走 奋进新征程”为主题，分为初赛、复赛和决赛3个阶段。初赛由各县区团委组织开展，复赛和决赛由团陇南市委组织开展，经过角逐，12名参赛选手进入决赛。 此次比赛围绕党的百年奋斗重大成就和历史经验，以百年来发生在陇南的英雄事迹、感人故事，抒发对党、对祖国、对家乡的忠诚热爱，展示陇南青年良好风貌，引导团员青年坚定不移跟党走、听党话，为建设幸福美好新陇南贡献青春力量。
2022-05-13	团湖南省长沙市委推出“青春心向党・音乐思政课”团长沙市委推出“青春心向党・音乐思政课”者 洪克非）近日，团长沙市委携手湖南电台联合推出了“青春心向党・音乐思政课”。5月11日下午，首场公开课在湖南第一师范学院开讲。图为音乐思政课现场。湖南电台供图 团湖南省委以及长沙、株洲、湘潭团市委负责人，湖南第一师范学院、湖南工业大学等15所高校师生；各级团组织负责人代表，长沙市各战线优秀青年代表现场聆听。 现场，一首热血澎湃的原创歌曲《风华》，唱响了献礼建团百年的青春旋律，也拉开了“青春心向党・音乐思政课”的帷幕。百年前，毛泽东领导建立长沙社会主义青年团，并在湖南第一师范学院，发展了何叔衡、郭亮等长沙最早的一批共青团员，从此，湖南的青年运动有了自己的核心。红色理想在此孕育，红色序章就此谱写，一批又一批爱国青年践行初心，接续奋斗，砥砺强国之志、实践报国之行。 《青春心向党 音乐思政课》拟分为《序――青…
2022-05-13	安徽淮北市青年公园揭牌安徽淮北市青年公园揭牌 青少年又多了个主题打卡点中青网记者 王海涵） 近日，团安徽省淮北市烈山区委在市青年公园举行“喜迎二十大 永远跟党走 奋进新征程”烈山区庆祝建团100周年主题团日活动。活动分为揭牌仪式和主题团日活动两个阶段进行。 主题团日活动线上线下同步展开，分为少先队员代表献词、诗朗诵、青年代表分享等环节。 淮北市青年公园位于烈山区烈山镇四季榴园风景区，设有青年广场、青春步道、红色走廊、观光台等区域和设施。“青年公园是我们探索、拓展青年阵地的重要举措，依托风景区建设综合性、示范性、公益性的青年服务阵地，青年公园定位为青年的聚集地，可以作为开展头脑风暴、团建活动、青年交友、健身漫步的户外空间。”团烈山区委书记吴晓梅介绍，团区委将利用其阵地优势，形成联系服务引导青年的整体合力，有效整合、精准投放资源。 在青年公园的主题广场上，以青春――奋斗――未来――圆梦为主题…
2022-05-11	山东淄博成立省内首家网络文学青春谷淄博成立省内首家网络文学青春谷建伟 通讯员 付晓敏）5月10日上午，山东省淄博市网络文学青春谷成立仪式在天空之橙双创艺术空间举行。团淄博市委书记、市青联主席徐强，淄博市文学艺术界联合会党组书记、主席刘晓明，淄博市文化和旅游局党组成员、一级主任科员陶志宇出席成立仪式。淄博市网络作家协会主席团成员、青年网络作家代表等参加活动。 参加活动的人员实地参观了网络文学青春谷建设情况，淄博市网络作家协会副秘书长、网络文学青春谷发起人郭祥从青春谷的建设情况、进展成效、发展方向以及对淄博市文化产业发展和促进方面进行了介绍。 天空之橙控股有限公司与淄博市网络作家协会签署了合作议书。市文联主席刘晓明、市文化和旅游局党组成员陶志宇为网络文学青春谷揭牌。团市委书记徐强为网络文学青春谷团支部揭牌。部分网络文学作家为网络文学青年谷成立发来祝贺视频。 作为省内首家具有孵化功能的青春网络…
2022-05-09	新疆库尔勒市“共青团影院”正式上线新疆库尔勒市“共青团影院”正式上线，首场公益观影！揭牌仪式暨首场公益观影活动在103电影公园揭牌举行。仪式上，团库尔勒市委相关负责人介绍了“共青团影院”的相关情况，并为“共青团影院”揭牌。同时，举办民族团结一家亲・母亲节公益观影活动。 目前，库尔勒市103电影公园、新汇嘉麦田影城、天百友好国际影城的“共青团影院”同步挂牌，团员青年到“共青团影院”购票观影时，可凭团员证享受优惠。 据了解，为全面履行共青团引领凝聚青年、组织动员青年、联系服务青年的基本职责，同时满足库尔勒市团员青年日益增长的精神文化需求，打造成集“青少年思想教育阵地”“青少年爱国主义教育基地”等功能为一体的综合服务型平台，共青团库尔勒市委员会联合新疆禾森源城市文化投资有限公司，共同打造了疆内首家青年主题影院―“共青团影院”。 团库尔勒市委书记宋昕说：“我们主动作为，不断创新工作方式，力争拓展…
2022-05-09	安徽六安团组织深化推进“乡村振兴新青年计划”安徽六安各级团组织深化推进“乡村振兴新青年计划”中青网记者 王海涵 王磊）“希望种地、创业都能越来越得心应手，让乡亲们的日子好起来！”这是六安市青年科技特派员薛业静一直以来的心愿。 出生于六安市霍邱县农村家庭的薛业静一直想破解家乡传统农业模式单一、效益低的痛点。2016年研究生毕业后，薛业静回乡创业，先后成立枫浩水产养殖合作社和枫浩农业科技有限公司，探索出科学化的稻虾种养殖体系，带动当地200余户群众实现就业及产业增收。 薛业静是六安共青团“乡村振兴新青年计划”的参与者和受益者。 近年来，六安共青团以深化“乡村振兴新青年计划”为统揽，创新实施青创产业、青育人才、青领文化、青护生态和青固组织等五大行动，探索党政满意、乡村所需、青年能为的乡村振兴工作路径。 打造青创品牌助力产业振兴 得益于六安各级团组织的大力支持以及各项政策叠加的扶持，85后创业青…
2022-05-08	四川广元共青团千方百计服务青年创新创业四川广元共青团千方百计服务青年创新创业中青报・中青网记者 王鑫昕）撬动社会资本近1000万元、争取省级青年创业资金近1890万元，扶持创业青年225名、青年创业园带动就业4480余人……共青团四川省广元市委近日发布的数据，记录了当地各级共青团组织服务青年创新创业的成绩。共青团广元市委供图 2017年以来，共青团广元市委陆续启动实施“青创计划”等项目，服务青年创新创业需求。 近两年，共青团广元市委撬动社会资本近1000万元，巩固提升广元青年众创空间，目前已有57个项目入驻青创园区。共青团广元市委还争取省级青年创业资金近1890万元，扶持创业青年225名。 2021年，共青团广元市委在加大扶持青年创新创业力度的同时，将目光锁定在助力乡村振兴，推出“蜀青振兴贷”“广青邮贷”首批授信青年创业资金，动员引导广大青年志愿者参与乡村振兴。 与此同时，共青团广元市委…
2022-05-01	广西河池共青团开展机关开放日活动广西河池共青团开展机关开放日活动关开放日活动。 活动日当天，来自乡镇、企业、机关、学校、微信网友等20余名青年代表到团河池市委机关，与团河池市委全体干部沟通交流，了解各部室工作职能。 在座谈会环节，团河池市委书记班子与青年代表交流，团河池市委负责人向青年代表介绍河池共青团2022年重点工作，并希望青年代表为共青团工作献计献策。 随后，青年代表一行到“全国青年文明号”河池市公安局金城江分局110接处警中心，实地参观青年活动室、文化长廊和接处警中心，青年文明号号长刘艺向青年代表介绍青年文明号创建工作开展的情况和创建经验。在河池市少先队校外活动基地，青年代表与少先队员参观河池革命纪念馆，青年党员重温入党誓词。
2022-05-01	山西长治举办主题团日活动山西长治举办主题团日活动琴 中青报・中青网记者胡志中）4月29日晚，团长治市委举办“喜迎二十大、永远跟党走、奋进新征程――我的青春我的团”主题团日活动。来自不同行业的12名优秀青年，走进直播间讲述自己的青春故事。活动线上观看人数达38.8万人次，线上线下观看覆盖全市青少年群体近百万人。 “我们选择的青年代表有一个共同特点，就是他们都在最贴近民生的平凡岗位工作，刻苦钻研、努力向上、恪守职责、爱岗敬业是他们的标签。”团长治市委书记张兆祥介绍，这些青年都是身边典型，他们的青春故事看得见、摸得着、学得来。 山西航天清华装备有限责任公司二分厂数控车床操作工雷万里，是奋斗青年的典型代表。他只有27岁，却已有8年工龄。从19岁进入企业，边学边干，不仅精通多项数控系统的编程，还不断对产品进行技术革新，为企业节省大量成本。他还曾担任多项航天重要产品的关键件、重点件精密加工任务，产品…
2022-04-29	内蒙古通辽团组织为求职者和招聘方搭建桥梁内蒙古通辽团组织为求职者和招聘方搭建桥梁者 石佳）临近毕业，通辽职业学院2019级新能源技术专业的应届生毕业生刘健，迟迟没有找到合适的岗位。刘健心里有些着急，他说受到疫情影响，“一直没能返校，校园招聘会也都改在线上进行。” 就业转机发生在4月初，学校老师把一份标明企业名称、就业岗位名称、拟提供薪资待遇的就业清单发给刘健。刘健一看表格上面竟然有3000多人的招聘需求，“老师还特意把适合我的岗位重点标记出来。”如今刘健进入通辽精工蓝宝石有限公司实习，成为一名操作技术员，“各方面条件我都比较满意，准备毕业就留在这里工作”。 在这份覆盖3910人用工需求的就业清单背后，团内蒙古通辽市委多次到企业、学校实地调研，与相关单位、通辽市各高校开展7场“青听”活动。 今年3月初，团通辽市委来到通辽市开鲁工业园区走访调研。“我们企业现在正在建设阶段，受疫情的影响，企业…
2022-05-12	甘肃陇南举办“喜迎二十大 青春颂党恩”主题演讲比赛甘肃陇南举办“喜迎二十大 青春颂党恩”主题演讲比赛者 马富春）近日，为迎接党的二十大，庆祝中国共青团建团100周年，团结引领广大团员青年坚定跟党走，建功新时代， 甘肃省陇南市举办“喜迎二十大 青春颂党恩”主题演讲比赛，大赛由共青团陇南市委、陇南市青年联合会主办。 比赛以“喜迎二十大 永远跟党走 奋进新征程”为主题，分为初赛、复赛和决赛三个阶段进行。初赛由各县区团委组织开展，复赛和决赛由团市委组织开展。经过初赛和复赛的角逐，12名选手进入决赛。 比赛现场，选手们结合自己所学所思所悟，联系亲身经历和工作实际，用生动的语言、鲜活的事例和饱满的热情，表达了对党、对祖国的深情歌颂。 此次比赛围绕党的百年奋斗重大成就和历史经验，对照习近平总书记对新时代团员青年的嘱托，以百年来发生在陇南的英雄事迹、感人故事，抒发对党、对祖国、对家乡的忠诚热爱，充分展示…
2022-05-09	山东威海：努力打造青年发展友好型城市样板山东威海：努力打造青年发展友好型城市样板中青报・中青网记者 邢婷）不久前，在哈工大威海创新创业园中欧膜技术研究院，一种获得多个国家专利的水处理新型材料――功能陶瓷膜已通过中试，即将实现产业化，而其中关键技术的研发主力是一群刚从哈工大（威海）毕业不久的青年人。 2021年10月14日，山东提出通过全省域推进“青年发展友好型城市”建设，打造一批“年轻态”青年发展友好型城市，出台国内首个省级“青年发展友好型城市”建设指标体系，为威海市青年发展友好型城市建设提供了有力指导。 今年2月，威海市发出了建设青年发展友好型城市的“动员令”，将青年优先发展理念融入城市发展战略和精致城市内涵，将“建设青年发展友好型城市”先后写入市第十六次党代会报告和2022年市政府工作报告，在城市规划、建设、管理全过程体现青春元素、照顾青年特点，为精致城市建设注入青春活力。威海临港区…
2022-05-01	广西柳州市首批少先队校外实践教育基地启动广西柳州市首批少先队校外实践教育基地启动基地在柳州市青少年宫（柳东宫）授牌启动。 团柳州市委、柳州市少工委积极探索少先队社会化工作模式，联动市教育局、市文广旅局整合资源，在柳州市青少年宫举办“喜迎二十大，争做好队员”2022年“龙城少年，出发吧！”柳州市少先队实践教育主题示范活动暨少先队校外实践教育基地启动仪式。 目前，柳州市已建立7个自治区级、10个市级、50余个县（区）级少先队校外实践教育基地，涵盖革命传统、劳动实践、科技国防、传统文化、生态文明等五大类别，构成富有柳州特色的“龙城少先队校外实践地图”。基地建设至今，已累计接待少先队实践活动3000余场，覆盖少先队员达20余万人次，平均每万名少先队员就有1.5个以上少先队校外实践教育基地，为该市38万名少先队员就近就便参与校外实践活动提供活动阵地，支持全市456个少先队大队、9000余个少先队中…
2022-05-07	四川广元：青春建功新时代 谱写奋斗新篇章四川广元：青春建功新时代 谱写奋斗新篇章伟 通讯员 蔡敏）多年来，团四川省广元市委始终牢记坚定不移跟党走、为党和人民事业不懈奋斗的初心和使命，团结带领广元青年冲锋在前、担当作为，在引领青少年思想政治建设、服务青年创业、打赢脱贫攻坚、接续乡村振兴、抗击新冠肺炎等方面挥洒青春汗水，用金色年华书写青春建功伟大篇章。 对于广元87839名共青团员，“只争朝夕、不负韶华”是他们的代名词，奋力书写青春无悔的时代篇章是他们的使命与职责。 奔跑吧，青少年――以信仰为牵引 以关爱助成长 阳光下的青少年，应该心中有火，眼中有光，温暖与明媚；应该策马扬鞭，逐梦远方，独立而坚强。 这一切美好离不开思想、道德、文化的引领和浸润。 一直以来，团广元市委坚持做好党的忠实助手，深化青少年思想政治引领，引导广大青少年树牢“四个意识”、坚定“四个自信”、做到“两个维护”，广泛开展“我…
2022-05-07	山东：8市青年发展友好型城市建设实施方案正式发布山东：8市青年发展友好型城市建设实施方案正式发布网记者 邢婷 5月5日，山东省青年工作联席会议全体会议举行，审议通过并正式发布济南、青岛、淄博、济宁、威海、日照、临沂、聊城等8市《青年发展友好型城市建设实施方案》，这标志着山东省青年发展友好型城市建设工作进入“纵深实施”新阶段。 这是山东继2021年10月在全国率先启动全省域青年发展友好型城市建设取得积极成效后的又一“重大动作”。 日前，国务院新闻办公室举行《新时代的中国青年》白皮书新闻发布会，专门提到山东省建设青年发展型省份的探索和实践，为全国层面部署这项工作奠定了基础。支持青年发展，积蓄城市后劲 数据显示，我国青年常住人口的城镇化率已经大幅高于整体常住人口的城镇化率，达到71.1%。建设青年发展友好型城市，对于促进青年发展、吸引青年人才、激发城市活力、提升城市品味，有着重要的促进作用。“…
2022-05-07	四川广元：青春建功新时代 谱写奋斗新篇章四川广元：青春建功新时代 谱写奋斗新篇章伟 通讯员 蔡敏）多年来，团四川省广元市委始终牢记坚定不移跟党走、为党和人民事业不懈奋斗的初心和使命，团结带领广元青年冲锋在前、担当作为，在引领青少年思想政治建设、服务青年创业、打赢脱贫攻坚、接续乡村振兴、抗击新冠肺炎等方面挥洒青春汗水，用金色年华书写青春建功伟大篇章。 对于广元87839名共青团员，“只争朝夕、不负韶华”是他们的代名词，奋力书写青春无悔的时代篇章是他们的使命与职责。 奔跑吧，青少年――以信仰为牵引 以关爱助成长 阳光下的青少年，应该心中有火，眼中有光，温暖与明媚；应该策马扬鞭，逐梦远方，独立而坚强。 这一切美好离不开思想、道德、文化的引领和浸润。 一直以来，团广元市委坚持做好党的忠实助手，深化青少年思想政治引领，引导广大青少年树牢“四个意识”、坚定“四个自信”、做到“两个维护”，广泛开展“我…
2022-05-07	山东：8市青年发展友好型城市建设实施方案正式发布山东：8市青年发展友好型城市建设实施方案正式发布网记者 邢婷 5月5日，山东省青年工作联席会议全体会议举行，审议通过并正式发布济南、青岛、淄博、济宁、威海、日照、临沂、聊城等8市《青年发展友好型城市建设实施方案》，这标志着山东省青年发展友好型城市建设工作进入“纵深实施”新阶段。 这是山东继2021年10月在全国率先启动全省域青年发展友好型城市建设取得积极成效后的又一“重大动作”。 日前，国务院新闻办公室举行《新时代的中国青年》白皮书新闻发布会，专门提到山东省建设青年发展型省份的探索和实践，为全国层面部署这项工作奠定了基础。支持青年发展，积蓄城市后劲 数据显示，我国青年常住人口的城镇化率已经大幅高于整体常住人口的城镇化率，达到71.1%。建设青年发展友好型城市，对于促进青年发展、吸引青年人才、激发城市活力、提升城市品味，有着重要的促进作用。“…
2022-05-07	四川成都举办网上青春歌会纪念五四成都举办网上青春歌会纪念五四习记者 龚阿媛 记者 王鑫昕）5月4日晚19时30分，一场由共青团成都市委主办的“青春对话”2022成都青年主题歌会在网上举办。 这场主题为“青春心向党、建功新时代”的歌会围绕“青春对话・时代”“青春对话・世界”“青春对话・未来”三个篇章展开。在兴隆湖公园、成都大学大运村、东安湖公园、宽窄巷子、交子公园等地，400多个青年团队和个人，演唱了他们喜爱的200多首歌曲。 歌会通过20余个网络平台直播以及成都电视台播出，超过30万人次观看，10万人通过发送弹幕、转发动态、点赞等方式，参与互动。#青春对话 对话青春#话题发布后，吸引了220万人次的浏览。歌会的直播画面。团成都市委供图 参演歌会的青年来自各行各业，他们将民谣、说唱、阿卡贝拉等曲风融入歌曲中，采用进行式、场景式、沉浸式等不同的表现形式。在歌声与青春的对话中，青年们表达着不同…
2022-05-04	湖北十堰纪念五四主题团日暨青年创新创业嘉年华活动举行十堰市纪念五四运动103周年主题团日暨青年创新创业嘉年华举行月4日电（记者 张建伟 通讯员 何宇 况蓉）日前，由团湖北省十堰市委主办，武当山机场集团有限公司、十堰广播电视台等单位协办的“喜迎二十大 永远跟党走 奋进新征程”十堰市纪念五四运动103周年主题团日暨青年创新创业嘉年华在市传媒中心举行，十堰市委常委、统战部长，市总工会主席，张湾区委书记张涛出席讲话并宣布青年创新创业嘉年华启动。市人大常委会副主任卢熹昌，市政府副市长王晓，市政协副主席李翔以及相关单位领导、各行业青年代表近200人参加。活动图片。通讯员供图 主题团日以《五四浪潮》历史情景再现拉开帷幕，中国青年作为一支新生社会力量登上历史舞台；接着《党旗引领青春路》首次尝试绿幕合成技术手法，带领全市青年穿越时空隧道，以五四运动青年学子、新中国解放军战士（共青团员）、新时代基层青年团干…
2022-05-03	山西晋城启动青年主题月活动晋城启动青年主题月活动100周年，在五四青年节来临之际，晋城团市委启动青年主题月活动。 据悉，青年主题月活动以“青春心向党，百年竞芳华”为主题，包括“灯塔工程”“强基工程”“榜样工程”“先锋工程”四类共15项具体活动。其中，“灯塔工程”通过举办各类主题教育实践活动、庆祝建团100周年大会、庆祝建团100周年座谈会，打造晋城共青团历史展馆、发布喜迎党的二十大暨庆祝建团100周年主题歌曲《青春跟党再启航》等，不断引领青年思想，坚定青年信仰；“强基工程”通过实施青年马克思主义者培养工程、开展空中团校活动、举行2022年晋城市青年歌手大赛，全力服务青年成长，激扬青春梦想；“榜样工程”以开展“青春建功新时代”典型选树活动，集中展示新时代晋城青年的精神风貌，并利用全媒体平台，多方位展现晋城共青团在党的领导下团结带领团员青年建功新时代的生动实践；“先锋工程”则组织“疫情阻击战…
2022-05-01	四川成都举办中国航天日主题活动四川成都举办中国航天日主题活动点亮梦想”主题活动在四川省成都市举办。 活动现场，四川航天系统工程研究所讲解员为中建三局西南公司地铁27号线项目的建设者及建二代系统讲解我国航天事业，从两弹一星工程起步逐步发展到核弹、导弹、运载火箭、人造地球卫星、载人航天、深空探测等重大领域的发展历程和成果，全面体现了我国航天事业从无到有、从弱到强的发展之路。活动现场还设置有太空舱沉浸式体验和VR航天全景体验环节。 此次航天科技展为期4天，日均接待人数约1200人，预计将接待总人数超5000人，共30多所中小学校组织学生预约参观。 此次活动由团四川省成都市龙泉驿区委、东岸街道机关党委与四川航天系统工程研究所联合主办，东安湖体育公园游泳场馆中心、中建三局西南公司及北京爱星客航天科技有限公司承办。
2022-04-30	山东淄博共青团举行学团史知识竞赛淄博共青团举行学团史知识竞赛者 邢婷）4月19日至25日，团淄博市委联合大众网开展“砥砺奋进守初心・青春献礼二十大”主题团史知识竞赛活动，7天累计参与人次超126万，覆盖面广、参与度高，引发良好社会反响。 本次团史知识竞赛采用线上答题的方式进行。团淄博市委精心设计了包括学习题库、模拟练习、正式答题、个人中心四个板块的竞赛平台，组建专门团队编写竞赛题库。活动结束后，累计7天全部参与者，将根据答题成绩赢取一、二、三等奖和优秀奖电子证书。 团淄博市委书记徐强表示，为开展好本次团史知识竞赛，团淄博市委坚持学习方式创新、平台开发用心、宣传动员走心，发动全市各级团组织以支部为单位集体参与、集中竞赛，通过各级团属新媒体平台和各类媒体广泛宣传发动，并通过发布每日提醒、实时调度参赛情况、定期公布参与人数等方式，加强正向激励。活动结束后，团淄博市委将通报表扬一批优秀组织单位，…
2022-04-28	广西来宾开展青年文明号集体现场走访调研活动广西来宾共青团开展青年文明号集体现场走访调研活动作组，对来宾市公安局交通警察支队一大队、兴宾区人民检察院办公室、来宾市博物馆社教部等6家单位青年文明号集体、争创青年文明号集体开展现场走访调研。 工作组通过实地走访、听取汇报、查阅台账、座谈交流等方式深入了解各青年文明号集体创建工作情况，对各集体的工作业绩给予肯定，并就走访过程中发现的问题现场进行指导。 工作组表示，各级青年文明号集体、争创青年文明号集体要围绕本单位的中心工作，找到工作支点，发挥青年团体的作用，推动青年文明号工作系统化、规范化、标准化；要以青年文明号为契机，进一步增强青年归属感、荣誉感、责任感，充分发挥示范带头作用，树立文明形象，开展优质服务，打造服务品牌，为建设新时代中国特色社会主义壮美广西来宾新篇章贡献青春力量。
2022-04-27	青岛启动我与青年企业家共成长活动青岛启动“百年风华・同心筑梦”我与青年企业家共成长活动者 邢婷）4月24日上午，青岛市“百年风华・同心筑梦”――我与企业家共成长活动启动。活动由共青团青岛市委联合青岛市市场监管局、青岛市人社局、青岛市民营经济局、青岛市私营个体经济协会共同举办。 启动仪式上，青年企业家代表向全市广大青年、社会各界发出“奋进新征程 建功新时代”倡议，三位青年企业家代表作了典型事迹发言。现场还举行了“与青春青商共成长，惠企服务志愿团”授旗仪式。此次活动推出的35名优秀青年企业家、创业者，来自不同行业、不同领域，其创业成功典型事迹以《奋斗者》为题编撰成册。 接下来，青岛将围绕开展质量提升行动、实施“问诊式”监管、打造“创业第一课”等，发布17项举措赋能青年企业家创业发展，通过部门之间职能密切合作，更好助力青年企业家发展。同时，通过搭建“青年企业家创业交流服务平台”，开展政策推送、…
2022-04-26	河北邢台：“百万青年大阅读”活动启动河北邢台：“百万青年大阅读”活动启动河北省邢台市委开展“悦享青春・启智润心”百万青年大阅读主题活动。 为确保阅读主题活动效果，团邢台市委通过新媒体平台，启动“百万青年共读一本书”“百本好书荐青年”“百万青年荐好书”等一系列“云”上活动。通过这些线上活动，动员青少年每日阅读经典书目精选章节、“云接力”分享读书心得，并向青少年推荐“一百本好书”，鼓励青少年每人推荐一本好书，开展广泛阅读。 同时，各级团组织还依托各地“城市书房”等阅读阵地，打造青年读书品牌，建立“青年读书社”，打造青少年阅读服务新模式，为青少年群体提供便捷、高效、优质的多元化阅读服务平台，鼓励各级团组织根据实际情况开设读书阵地，发挥共青团特色，开展常态化读书活动，每月选取“阅读推广人”。 截至目前，“百万青年大阅读”云启动仪式参与人数已有19万余人，“百万青年共读一本书”线上活动已打卡11万…
2022-04-26	甘肃庆阳为农村优秀青年开展公益健康体检庆阳共青团为1500名农村优秀青年开展公益健康体检京4月26日电（记者 李川）为深入推进“乡村振兴 青年建功”行动，全面落实“青春兴陇”育人工程，发挥共青团组织育人、文化育人、实践育人及服务育人的工作优势，深化“我为青年做件事”实践活动成果，努力培养造就一支“三农”领域优秀青年人才队伍，近日，团甘肃省庆阳市委联合庆阳普济健康咨询服务有限公司举办全市共青团“共建美丽家园”青年行动2021年优秀青年公益体检暨2022年启动仪式，30余名全市“村村都有好青年”和2021年度市级“清洁文明之星”示范户代表及青年志愿者代表参加活动。公益体检现场。团庆阳市委供图 据悉，庆阳市“共建美丽家园”青年行动是庆阳共青团组织引领各领域青年投身乡村产业振兴和乡风文明建设的有效载体。自2020年开展以来，共组织青年志愿服务活动185场（次），参与青年14896人（次），常态化…
2022-04-24	湖南湘潭青年志愿者下乡助春耕沃野涌动青春力量 抢抓农时不误春 湖南湘潭青年志愿者下乡助春耕建伟 通讯员 张衡 杨建）感谢青年志愿者助力，这头‘铁牛’又可以下田作业了。”4月20日，湖南省湘电集团电机试验首席操作师罗卫平与2位同事来到湘潭县射埠镇射埠村，免费为种粮大户刘顺良检修旋耕机。找故障、换零件、上机油……不到1小时，检修后的旋耕机又在农田里欢快地跑起来。图为检修机器。团湖南省委供图 眼下正值早稻插秧的关键时节，在射埠村，一群身着红色马甲的青年志愿者挽起裤腿下田，帮助农户插秧、抛秧。另一块农田里，青年农机手熟练地操作农机，给土地翻耕。团湘潭市委相关负责人介绍，100余名青年志愿者帮助该村完成300亩农田的土地旋耕、插秧、抛秧作业。助春耕图片。团湖南省委供图 今年初，团湘潭市委联合湘潭市农业农村局，组织成立市、县、乡“助力春耕备耕”青年志愿服务队、青年突击队。目前，全市成立681支青年志…
2022-04-24	日照市青年发展友好型城市创建工作推进会召开日照市青年发展友好型城市创建工作推进会召开会。通讯员供图 中国青年网北京4月24日电（记者 张建伟 通讯员 相昌慧）日前，日照市青年发展友好型城市创建工作推进会召开，团市委副书记李婉莹出席会议并讲话，各区县团（工）委负责同志、团市委机关全体人员参加会议。 会上，东港区就创建青年发展友好型城市工作作交流发言。 李婉莹对下一步全市青年发展友好型城市创建工作进行了安排部署。一是进一步提高工作认识。区县团（工）委要充分认识建设工作的必要性和重要性，主动向区县主要领导和分管领导汇报，积极争取党政支持和指导。对青年联席会议制度进行完善，适时调整补充成员单位，与各联席会议成员单位加强交流沟通，形成工作合力，集体研究惠及青年工作、生活各方面的政策措施。二是进一步压实工作责任。各区县团（工）委在深入学习共青团中央等17部门联合印发《关于开展青年发展型城市建设试点的…
2022-04-22	山东济南推出泉城青年创客税收扶持计划山东济南推出泉城青年创客税收扶持计划者 邢婷）4月20日，“泉城青年创客税收扶持计划”启动。该计划聚焦3个关键环节推出10条硬核举措，为疫情之下的青年创新创业全程护航。 据介绍，该计划由共青团济南市委联合国家税务总局济南市税务局、济南市青年企业家协会、济南市学生联合会共同推出。 在落实税惠红利方面，依据该计划，济南将建立市县（区）两级税务机关上下联动的双向精准对接机制和“网格化”政策落实工作机制；变“人找政策”为“政策找人”，“网格员”利用金税三期信息系统和孵化中心大数据，精准定位符合税收优惠条件的创业者；设立“双创税收服务站”和“双创税客厅”，通过“云直播”、“点对点”宣讲等线上线下相结合形式，确保政策落实全覆盖，让税收红利切实惠及广大青年创业者。 在解决实际难题方面，该计划聚焦深化政银企合作，扩大纳税信用贷款申请范围，解决小微企业融资难题；探索“青…
2022-04-20	十堰共青团打造服务青年新体系帮就业 扶创业 暖家业 十堰共青团打造服务青年新体系建伟 通讯员 何宇）今年以来，团十堰市委贯彻落实团湖北省委、十堰市委市政府关于青年创新创业、留堰回堰工作决策部署，坚持把助力中心工作、竭诚服务青年作为全部工作的出发点和落脚点，不断增强服务意识，强化服务功能，丰富服务手段，拓展服务领域，完善服务体系，紧紧围绕“三业”打造服务青年新体系，助推青年成长成才。围绕青年成长成才安身立业需求 脚踏实地“帮就业” 大力开展“千校万岗”线上招聘活动，从160余个企事业单位征集各类用工岗位，用工总量3633人，通过微信群、公众号推送、实地走访等多种形式，发动10个县（市、区）团委、企业团组织、青年文明号单位，将1085个岗位有针对性地通知相应群体，包括农村家庭青年劳动力、退伍转业军人、大（中）专院校学生等。组织开展“团团带你进企业”活动，组织大学生分类型、分专业、分批次参观本…
2022-04-25	团山东省枣庄市委打好“组合拳”助力企业复工复产团枣庄市委打好“组合拳”助力企业复工复产建伟）为深入贯彻落实全市统筹新寇肺炎疫情防控和经济社会发展工作会议精神，团山东省枣庄市委快速响应、主动出击，以市青年商会会员企业和乡村好青年遍访工作为载体，创新方法举措，凝聚青春力量，全力打好助力企业复工复产“组合拳”。 “准”字当头，统筹联动。疫情管控指令解除后，第一时间组织发动全市各级团干部走访重点项目、青年商会会员企业和创业孵化器。市、区(市)团委领导班子按照属地原则，深入企业一线，围绕企业融资信贷、招工用人、物流运输、职工团辅、志愿服务等需求，一一摸清底数，建立《企业发展问题台账》，清单化梳理问题，针对性制定方案，以共青团“六贷一普”金融导图、“青鸟计划”人才引育、“产学研转化季”校企匹配、“义工联盟”志愿者服务、“枣青赋能”素质拓展、“青安行动”技能提升等业务工作为切入点，深挖资源，精准匹配。…
2022-04-19	河北承德召开“一校一法官”工作新闻发布会河北省承德市召开“一校一法官”工作新闻发布会承德市中级人民法院、承德市教育局召开“一校一法官”工作新闻发布会。 会前，团承德市委和市中级人民法院、市教育局、市少工委联合制发《关于推进“一校一法官”工作机制的通知》，在承德市大中专院校和中小学全面推行“一校一法官”制度。团承德市委选派专业队伍、整合工作力量、创新工作载体三项工作举措，亮身份明职责，制定青少年法治教育“任务书”；以案说法，筑牢青少年违法犯罪“防火墙”；直击庭审现场，开办青少年法治教育“训练营”；创新工作载体，建好青少年法治教育“加油站”四项工作内容着手，对推进“一校一法官”工作机制提出一系列细化措施和明确要求。 下一步，团承德市委将进一步加强与承德市中级人民法院、承德市教育局的沟通协作，用真心真情扎实做好青少年法宣和维权工作；加大力度，打造“同频同步、互促互补”的青少年法宣和维权工作新格…
2022-04-19	梧州共青团开展团队联建共育活动梧州共青团开展团队联建共育活动组织和30个少先队组织开展联建共育机制试点工作。 团组织类型包括机关、企业、园区、中职学校、高校等，少先队组织以学校大队为单位。为便于活动开展，主办方以就近为主要原则，最终确定联建的团组织和少先队组织，并结合团组织的特点和少先队组织的需求，联合开展活动，打造“一校一品”少先队工作品牌。 各团组织与少先队组织牵头，开展联建活动。中国邮政集团梧州市分公司团委与梧州市民主路小学少先队员一起到梧州市特殊教育学校，开展“弘扬雷锋精神 争做新时代楷模”手拉手活动；中船桂江造船公司团委与梧州市钱鉴小学少先队大队的队员一起清扫校园周边卫生；梧州海事局团委给新兴二路小学的少先队员讲解水上交通安全安全、防溺水知识、带少先队员体验日常工作；梧州循环经济产业园区团工委与梧州市龙圩第一实验小学在龙圩区世纪广场，开展“爱心义卖，快乐分享”蔬菜义卖活动；广西…
2022-04-19	团淄博市委持续开展“云招聘”助力企业复工复产共青团山东淄博市委持续开展“云招聘” 助力企业复工复产者 邢婷）近日，共青团山东淄博市委积极发挥共青团组织优势，持续开展“云招聘”活动，协助企业解决复工复产阶段用人紧张等困难，助力企业复工复产。 据了解，团淄博市委通过走访调研、微信、邮箱、电话询问等方式，向企业征集急缺高质量岗位750个（包含9853个职位）。同时，通过“青鸟计划”小程序、微信公众号等形式分类别、分领域向高校学子推送岗位需求计划，吸引5万余名大学生在线观看，由此构建“云招聘”供需机制。 同时，团淄博市委注重完善“云招聘”签约体系，构建“简历审核-企业甄选-线上面试-线上签约”四步走签约体系，依托麦客表单、“青鸟计划”平台收集简历，企业根据简历情况进行线上面试，目前已达成就业实习意向1300余人。 此外，团淄博市委努力做优“云招聘”后续服务，对“云招聘”后学生的就业及企业用工成效…
2022-04-18	兰州：抗疫“逆行者”筑起美丽风景线兰州：抗疫“逆行者”筑起美丽风景线新冠肺炎疫情形势逐渐好转，青年突击队中的“大白”“红马甲”正在做最后的坚守。 作为一名在2020年请缨支援过武汉、2021年支援过兰州市肺科医院的战“疫”老将，青年护士张莹早在3月8日就作为兰州大学第一医院医疗支援第一小组的带队者，前往了当时甘肃省疫情最为严峻的兰州新区。 张莹带领队员完成培训及考核，并部署了小组成员的工作分工，她用自己丰富的抗疫经验与心路历程鼓舞队员。在定点医院，她更是义无反顾地进入隔离病房，紧锣密鼓展开工作，不分日夜连轴转，直到圆满完成医院布置的各项任务。 “只要国家有需要，我们年轻的医护人员就要站出来。”尽管上有年迈多病的公婆、下有年幼的孩子，爱人又因从事特殊行业很难照顾到家庭，但张莹觉得，作为医护人员，就应该到患者最需要的地方去，这是作为医者的职责所在。 本轮疫情暴发以来，兰州城市供水集团职工、五…
2022-04-18	广东深圳推出志愿者礼遇计划深圳市推出志愿者礼遇计划 首批20项清单让志愿者处处受礼遇网记者 武欣中）近日，团深圳市委推出志愿者礼遇计划，并发布了该计划首批20项清单，从健康保险、生活消费、公共交通等多个方面为志愿者提供更加贴心、更加周到、更加全面的服务保障，让志愿者在深圳处处受礼遇。 在保险方面，团深圳市委联合中国银行为注册志愿者提供人身意外险；联合平安保险、腾讯微保等机构，为参加疫情防控志愿服务的志愿者提供8万个免费专属保险名额。 在征信方面，将志愿服务列为个人信用积分加分项，将信用状况良好的志愿者列入诚信“红名单”，为志愿者在行政审批等方面提供更多服务便利。 团深圳市委还为志愿者准备了演出礼遇，联合深圳各大剧院、音乐厅，为志愿者提供演出门票折扣优惠，每年举办一场免费专场音乐会。 在交通方面，团深圳市委联合深圳机场集团为历届“百优”志愿者提供机场优先安检通道；联合深圳北站，为历届“百优…
2022-04-16	山东聊城实施青年职工技能振兴计划山东聊城实施青年职工技能振兴计划崔岩 中青报・中青网记者 邢婷）为持续深化“青春建功新聊城”行动，组织动员全市广大青年职工立足岗位作贡献，4月14日，山东省聊城市2022年青工技能振兴计划动员大会暨团员青年突击队培训会召开。 活动现场 大会对青年安全生产技能提升行动、团员青年突击队参与“急难险重新”任务、青年岗位技能大赛、青年文明号创建等工作进行了安排部署，听取了第20届全国青年文明号、2019-2020年度山东省青年文明号、2021年度山东省青年安全生产示范岗、2021年山东省青年安全生产技能提升行动示范县代表的典型发言，为部分优秀青年集体颁授了荣誉牌匾，选聘来自蓝天救援、特战救援、前沿救援的157名专业应急救援骨干志愿者担任乡镇（街道）团员青年突击队教官，并开展了现场培训，邀请聊城职业技术学院应急管理学院院长郭玉娟作了专题报告。 选聘专业应急救援骨干志…
2022-04-16	安徽阜阳共青团动员各界青年投身抗疫一线安徽阜阳共青团动员各界青年投身抗疫一线记者 王海涵 王磊） 今年3月以来，面对新冠肺炎疫情，安徽阜阳市各级团组织、团属协会和青年志愿者闻令而动投身抗疫一线，以实际行动书写青春担当。 3月上旬，团阜阳市委发出《致全市各级团组织和广大团员青年的倡议书》，全市各级团组织立即行动起来，储备和预招募防疫青年志愿者4000余名。疫情发生后，团阜阳市委第一时间发布“防控疫情，从我做起”倡议，近4万名阜阳青年接力承诺。4月6日，团阜阳市委呼吁全市18周岁以上团员青年到社区报到，当地团员青年纷纷响应，协助社区开展核酸采样、秩序维护、场地消杀、体温测量、信息录入、防疫宣传、物资分发等工作。 同时，团阜阳市委下发《新冠肺炎疫情防控青年志愿服务工作指引》《阜阳市青年志愿者科学有序参与防疫志愿服务倡议书》，动员全市各级团组织和青年志愿者科学有序参与疫情防控工作。截至4月13日…
2022-04-15	中山青年人才就业指导线上直播课堂在京开展共青团中山市委员会在北京举办中山青年人才就业 指导线上直播课堂获青年关注，助力中山经济社会高质量发展，4月12日共青团中山市委员会联合市驻京联络处在北京开展“雏鹰归巢”青年人才主题活动――“奔涌吧后浪”中山青年人才就业指导线上直播课堂。市驻京联络处谢力主任亲临直播间进行中山城市推介，北京邮电大学学生处就业与创业指导中心周秋红老师线上授课，在京津冀地区就读的中山学子等2000多名青年大学生通过线上平台观看学习，并与专家嘉宾在线互动。本次活动由中山市青少年社会工作指导中心、中山市青年人才工作促进会主办。 活动以促进大学生就业为目的，以毕业季为契机，形成城市宣传和青年成长双关注。活动前，谢力主任邀请部分在京就读的中山籍青年大学生进行座谈交流，深入了解青年学生需求，并在直播时围绕中山产业发展、城市创新发展、青年人才服务等三个方面，对中山未来发展及重大平台进…
2022-04-15	山西晋城：“一县一品”激发基层团组织活力共青团基层改革进行时 山西晋城：“一县一品”激发基层团组织活力现在哪里？打通社区服务青年‘最后一公里’，不能只靠专职团干部，重点在于把各种力量动员起来。”日前，在团山西省晋城市委，一场由班子成员针对各县（市、区）团委书记试点工作进展的“灵魂拷问”正在进行：有些工作看着高大上，青年到底认不认？商贸城餐馆的年轻人能否感受到团组织的温暖？强调几次的工作问题没解决，责任究竟在谁？ 犀利的追问，让述职者有的脸红出汗，有的借此顺清了工作思路。通过现场考核、提问、分享，让大家看到差距，取长补短，各有收获。这是近几个月来，团晋城市委在推进县域共青团基层组织改革试点工作中创新的工作措施之一。 作为山西省唯一一个整市推进共青团改革试点工作的地区，晋城市委坚持一把手领导，市委常委会专题研究共青团基层组织改革工作，从破题选题到“一县一品”，晋城市正在构建共青团改革试点的长…
2022-04-14	内蒙古兴安盟团组织开展喜迎二十大主题活动内蒙古兴安盟团组织：广泛开展 “喜迎二十大 永远跟党走 奋进新征程”主题活动中青网记者 石佳）今年以来，内蒙古兴安盟各级团组织以迎接党的二十大为主线，结合庆祝建团100周年，分阶段开展组织化学习、群众性宣讲、典型青年选树、新媒体文化产品推广等“喜迎二十大 永远跟党走 奋进新征程”主题教育实践活动，吸引团员青年积极参与，用党的理论武装全团、教育引导青少年。 连日来，团内蒙古兴安盟委在线下开展“喜迎二十大、永远跟党走、奋进新征程”主题学习沙龙系列活动，通过团干部公开课、党史剧本杀、学习座谈、知识竞赛、观看电影、诵读红色家书等形式，让青年们深刻感悟党领导的中国青年运动的光辉历程。 据统计，2022年内蒙古兴安盟各级团组织共开展座谈交流78场、社会实践活动31场、专题学习50余场、故事分享22场。在线上，团内蒙古兴安盟委持续组织开展“青年大学习”网上主题团…
2022-04-14	“承德五四青年说”线上事迹分享会举办“承德五四青年说”事迹分享会举办“承德五四青年说”线上事迹分享会活动，同步揭晓承德青年五四奖章（标兵）选荐结果，10名同志荣获“承德青年五四奖章标兵”荣誉称号，40名同志荣获“承德青年五四奖章”荣誉称号。 承德青年五四奖章（标兵）选荐活动自今年1月启动以来，全市200余名各界青年通过组织推报、媒体推荐等方式，参与到活动中。活动组委会通过对参评人员资格初审、网络公示、事迹复评等环节，最终确定正式候选人50名，参加“承德五四青年说”事迹分享会活动。 本次活动中，50名承德青年五四奖章正式候选人通过线上视频展示的方式，交流各自投身乡村振兴、疫情防控、抗洪抢险、助力冬奥、创新创业以及其他基层一线工作实绩，营造比学赶超、奋勇争先的氛围。参加活动的青年表示，作为新时代的承德青年，要在追求进步中担当时代责任，在永久奋斗中实现人生价值，让青春年华在全方位深化“三个植入…
2022-04-13	泉州市开展“我们的节日・清明”线上主题活动泉州市开展2022年“我们的节日・清明”线上主题活动建伟 通讯员 陆耀坤 吴君凡）团福建省泉州市委、市学生联合会、市少工委联合开展内容丰富、形式多样的“我们的节日・清明”线上主题活动，引导广大学生团员、少先队员弘扬传统美德，缅怀先贤先烈、树立文明风尚、助力疫情防控。线上追思祭英烈 近段时间来，因新冠肺炎疫情防控需要，泉州市中小学暂停一切线下教学和活动，但“停课不停学”，团市委、市学联、市少工委校依托网络平台，广泛开展网上祭英烈活动。清明期间，团市委推出“网上祭英烈”专题活动，以线上向先贤先烈鞠躬献花、抒写感言寄语、浏览烈士事迹等方式，让广大学生团员、少先队员学习和铭记革命英烈的丰功伟绩，用线上献花、网络留言等表达对革命先烈的敬仰，在慎终追远、缅怀先烈中继承革命精神、弘扬优良传统，感知幸福生活来之不易。截止目前，“网上祭英烈”线上活动共有39616…
2022-04-12	陕西汉中：让红色成为青春底色陕西汉中：让红色成为青春底色员”实践体验活动。团汉中市委供图 中国青年网北京4月12日电（记者 张建伟）在近日向共青团陕西省第十三届委员会第七次全体会议报告工作中，“主题团课”“寻访慰问”“立足基层”“公益志愿”等成为团汉中市委书记刘洋的高频词汇。这些词汇看似各自独立实则相连，从思想的洗涤到实践的转化，探其根本，终归功“红色”力量。 “党史学习教育是主线。”刘洋介绍，2021年汉中共青团分类分策，针对机关青年，组建189个青年理论学习小组掀起党史学习热潮；针对基层团干部，举办30余次培训班提升的“党性”认知；针对青少年群体，开展7000余场次主题参观、老党员寻访慰问、主题团队日等活动，以沉浸式的体验感，红色基因厚植近70万青少年心灵深处。“忆峥嵘岁月・传红色基因”老党员寻访慰问活动图片。团汉中市委供图 更广范围的学习还需创新更多形式，借助更多力量。刘洋表示，借…
2022-04-12	安徽滁州“五大平台”打造青年人才集聚“强磁场”团安徽省滁州市委搭建“五大平台” 打造青年人才集聚“强磁场”建伟 通讯员 王睿 查韦婷）2022年以来，团安徽省滁州市委坚持外引内联，积极搭建“五大平台”，打造集聚青年人才“强磁场”，高标准高质量推进青年人才发展，努力为全市招才引智“质量突破年”做出应有贡献。 搭建实践锻炼平台，当好党政储备人才“孵化器” 创新载体举措，选聘滁州籍在校大学生担任基层团干部，大力开展“返家乡”社会实践，增强大学生群体对家乡的归属感和认同感。选拔280名滁州籍在校大学生兼任乡镇（街道）团（工）委副书记，进一步拓宽基层团干部来源渠道的同时，让青年学子在基层一线得到锻炼成长。重点摸排“985”“211”和“双一流”大学滁州籍在校学生，建立滁州籍优秀大学生信息库，建立在外学子与家乡联系的制度化渠道。目前已摸排优秀大学生1442名，其中在读硕士研究生133名、在读博士研究…
2022-04-12	广西北海“海丝路・青创杯”青年创业创新大赛开赛广西北海“海丝路・青创杯”青年创业创新大赛开赛者 谢洋 通讯员 李其镖）“海丝路 青创杯”北海第六届青年创业创新大赛初赛日前举办，大赛以“奋斗百年路 创业正青春”为主题，旨在提升青年创业素质，吸引更多青年创业创新人才到北海投资置业。 大赛设置创业创新组、创意创新组，初赛以“5+4”（即5分钟路演，4分钟问答）的形式开展，评委从项目功能定位、市场评估、财务运营、团队情况、社会效益5个方面对项目进行打分，得分排名前30的项目将晋级复赛。初赛后，大赛组委会将组织进行复赛赛前培训、复赛、决赛赛前培训、决赛，并为参赛项目落户北海提供全方位的服务。 本届大赛自2021年12月17日启动以来，吸引了清华大学、北京大学、复旦大学、英国曼彻斯特大学等21所国内外高校学子报名参赛。通过前期筛选评审，从853个参赛项目中选出187个项目进入初赛，其中创业创新组60…
2022-04-11	甘肃庆阳2022年公益性艺术培训班正式开班帮扶100名困难家庭子女 甘肃庆阳2022年公益性艺术培训班正式开班者 李川）为推动“双减”工作意见落地见效，做好“服务型效能型”机关创建，发挥市级青少年宫在课后服务中的积极作用，4月9日，甘肃庆阳2022年公益性艺术培训班开班仪式暨“陇东学院大学生志愿者校外社会实践基地”揭牌仪式在庆阳市青少年宫举行。团庆阳市委书记黄静、陇东学院团委书记孙波出席仪式，庆阳市青少年宫工作人员、全体师生和家长代表100多人参加仪式，庆阳市青联主席宋振辉主持仪式。 团庆阳市委和陇东学院团委联合在庆阳市青少年宫成立了大学生志愿者校外社会实践基地，聘请陇东学院专业对口、能力过硬、具有一定教学经验的优秀大学生担任授课老师，共开办美术、舞蹈、电子琴等5个班次。培训坚持“纯公益、零收费”的原则，招收来自庆阳市西峰城区的困难家庭子女100名，课程采用学期内周末授课和暑假集中授课的…
2022-04-07	四川凉山团组织巧解防火宣传难题用棒棒糖换打火机 四川凉山团组织巧解防火宣传难题者 王鑫昕）为提高群众森林草原防灭火意识，清明节假期，共青团四川省凉山彝族自治州委在喜德县、德昌县组织开展了以“青春志愿・守护生命”为主题的志愿服务活动暨森林草原防灭火宣传教育行动。活动中，志愿者们以“用我一支棒棒糖，换您少抽一支烟”的形式，取得了大家对防灭火工作的理解和支持。 根据日常森林草原防灭火工作队的反馈，在防火卡点进行督导检查过程中，没收打火机的时候，被收缴人员人员容易产生抵触情绪，不利于防灭火工作的开展。志愿者们在开展防灭火宣传。共青团凉山州委供图 于是，志愿者们在森林草原防灭火标准卡点设置了装有棒棒糖的“爱林箱”。工作人员在收缴打火机的同时，给被收人员一个棒棒糖，并说明收缴打火机不是目的，只是为了更好地开展森林草原防灭火工作，希望大家理解与支持。 在德昌、喜德两个县，当地团组织共设置了65个“爱林…
2022-04-07	团石家庄市委召开新兴领域青年代表座谈会团石家庄市委召开新兴领域青年代表座谈会・中青网记者 樊江涛）近日，团石家庄市委、石家庄市互联网行业团工委组织召开了“万亿城市 青年建功”新兴领域青年代表交流座谈会，进一步了解新兴领域青年的群体特征、思想动态和利益诉求，鼓舞广大新兴领域青年争做“万亿城市 青年建功”活动的宣传者和践行者。座谈会现场。团石家庄市委供图 会上，新媒体从业青年代表、电竞行业创业青年代表、快手电商高级运营专家等结合自身实际畅所欲言，分享各自学习心得、创业故事、从业体会和目标理想，并针对自身的思想困惑和发展瓶颈，表达了对共青团组织的期盼。团石家庄市委工作人员认真听取了每位代表发言，并表示对于与会青年提出的想法共识、合理诉求，将进行认真梳理、归纳，及时反馈。同时，团石家庄市委还将为广大新兴领域青年发展提供更多交流平台，给予政策支持，切实让共青团组织成为他们想得起、找得到、靠得住、信…
2022-04-06	山东日照市开展“继承先烈遗志 争做强国少年”活动日照市开展“继承先烈遗志 争做强国少年”清明节主题队日活动伟 通讯员 相昌慧）为引导青少年缅怀革命先烈，传承红色基因，弘扬中华优秀传统文化和革命精神，进一步加强爱国主义教育，团山东省日照市委组织各级少先队组织在严格落实新冠肺炎疫情防控有关规定的前提下，开展“继承先烈遗志 争做强国少年”清明节主题队日活动。日照市实验小学组织少先队员通过主题队会表达对革命英雄的崇高敬意。通讯员供图日照第四实验小学开展“国旗下感悟清明”主题教育活动。通讯员供图济南路小学开展“清明节经典诵读”分享会活动。通讯员供图
2022-04-04	济南共青团：凝聚青春力量助力打赢疫情阻击战济南共青团：凝聚青春力量助力打赢疫情阻击战者 邢婷）4月2日上午，团济南市委召开全市共青团系统参与疫情防控工作视频会，深入贯彻习近平总书记关于疫情防控工作重要指示精神，认真落实省、市党委政府和团山东省委有关要求，围绕充分凝聚全市青少年力量阻断疫情传播链、打赢疫情阻击战进行了工作再动员和再部署。 根据全市统一安排，团济南市委参与社区管控组工作，与其他有关市直部门一起，开展“封控区”“管控区”和“防范区”内人员底数排查工作，为落实专人专管提供详实的数据支持。 据了解，在目前疫情防控应急状态下，济南市各级联合指挥部、专项小组、街道社区等都需要大量人手，需要从各级各部门抽调人员，济南共青团将积极参与，服从安排，坚决落实好各项任务。 截至4月1日，团济南市委已抽调52名机关或所属事业单位人员，加入各个专项小组或下沉社区，直接参与疫情防控工作。 按照会议要求…
2022-04-03	贵阳：坚守“疫”线 温暖群众坚守“疫”线 温暖群众 ――贵阳志愿者积极投身疫情防控工作一瞥委联合全市各级团组织发布疫情防控储备志愿者招募令，截至目前，共有996名青年报名在防疫一线奋战，其中有学生、工人、服务员……他们用自己的行动为贵阳加油助力，温暖群众。 两次逆行走进隔离酒店的“90”后 “我们这边已经安排好了，11名隔离人员可以过来了。”邓锐涵一边打电话一边做记录。 邓锐涵出生于1998年，2020年大学毕业后，成为一名西部计划志愿者，来到南明区油榨街道办事处工作。3月30日，贵阳富源宾悦酒店成为隔离点，由于邓锐涵之前在雅迪尔酒店当过志愿者，熟悉程序，于是，他再次申请成为志愿者，来到贵阳富源宾悦酒店隔离点工作。 进驻隔离点后，邓锐涵快速熟悉隔离点房间的布局，同时和其他工作人员、志愿者一起对电梯、房间等进行消杀，以便能尽快安排隔离人员入住。消杀等工作完成后，3月30日晚上，50余人被安…
2022-04-02	团潍坊市委：五大志愿服务模块精准服务疫情防控团潍坊市委：五大志愿服务模块精准服务疫情防控青报・中青网记者 邢婷）本轮疫情发生以来，团潍坊市委创新完善2020年以来应对新冠肺炎疫情的模块化志愿服务体系，按照“就近就便招募、规范参与服务、帮忙不添乱”的原则，组建“一线环境消杀、流调检测组织、爱心物资募运、物资跑腿带送、为奉献者奉献”5个志愿服务模块，在全市发动青年志愿者1.4万人次，组织志愿者队伍461支，服务社区529个，全力投身到疫情防控阻击战中。 为做好一线消杀防控，团潍坊市委建立“环境消杀模块”青年志愿者队伍，组织鸢都义工、春雨义工、雷霆救援、金阳义工等青年社会组织专业力量，迅速对接疫情防控指挥部，第一时间精准下沉到有消杀需求的社区、村居和其他公共场所，开展高效消杀工作，累计环境消杀面积5600万平方米，并积极指导制作居家消杀小视频等，指导居民居家消毒。 针对流调检测，团潍坊市委建立…
2022-04-02	山东临沂：让青春在疫情防控一线绽放山东临沂：让青春在疫情防控一线绽放邢婷 3月15日，山东临沂报告本土新增新冠肺炎确诊病例，拉开了该市此次疫情防控阻击战的序幕。 团临沂市委第一时间联合市青联、市学联、市青企协、市青年志愿者协会发出倡议，组织动员各级团员青年、青联委员、青企协会员、青年志愿者行动起来，从自身做起，听指挥、干在前，让青春在疫情防控一线绽放。 蒙阴县是该市最早出现确诊病例的县区。疫情刚一出现，蒙阴街道团工委书记郭静就从一名还在哺乳期的宝妈化身为“抗疫战士”，再没回过家。兼任街道城市社区西区主任的郭静，还承担着辖区内11个老旧小区、家属院1500余人的核酸检测工作，组织人员、入户摸排、登记信息、数据汇总、保障医疗物资……她坚守在疫情防控一线，脸上被口罩勒出了深深的印痕。 “在这个‘节骨眼’上，我不能只想着自家孩子需要照顾，还有更多的社区百姓等着我和同事们去守护，必须冲锋在前。”郭…
2022-03-31	江苏苏州：蓄势 铺路 护航江苏苏州：蓄势 铺路 护航身职能优势，聚焦聚力“两在两同”建新功行动和“我为群众办实事”实践活动，落实“六稳”工作和“六保”任务，紧扣“云就业、稳就业、促就业”的工作主线，确保大学生就业工作稳步推进。2021年苏州户籍高校毕业生数量为28821人，截至2021年12月底，苏州户籍高校毕业生就业率达98.49%。 一、打好提前量，为高校毕业生积能蓄势。 一是点亮高校毕业生能力点。联合各部门、各市属高校广泛开展就业辅导、创新创业、志愿服务等活动，如“U+展翅”大学生就业创业能力提升计划、大学生“三下乡”“返家乡”社会实践等，引导大学生争做知识型、创新型、技能型人才。整合青年创新创业咨询服务中心、青年创新创业机关服务团、青年创新创业导师团等资源，依托各类青创孵化基地，为在苏州创业青年免费提供创业培训，开展免费精准创业辅导。 二是提升高校毕业生实践力。扎实推进三年万名青…
2022-03-31	长春共青团带领团干部和青年志愿者冲锋陷阵不负青春 将战“疫”进行到底 长春共青团带领团干部和青年志愿者冲锋陷阵运行。截至3月27日24时，长春市累计报告病例突破1.3万。面对突如其来的疫情，团长春市委迅速反应、闻令而动，分批招募志愿者、筹集配送防疫物资、机关团干部奔赴抗疫一线……长春共青团带领团干和青年志愿者冲锋陷阵，战“疫”到底。 3月12日，长春市开始实行封闭管理，青年志愿者开始了每天奔波忙碌的日子，心怀责任与担当坚守在防疫一线。此次，团长春市委实行社会化、精准化志愿者招募，按照志愿者所在区、街道（乡镇）和社区（村）进行招募，有序安排志愿者实现就近就便上岗。 截至目前，团长春市委已招募4批防疫志愿者，每次招募通知一发出，都有大批青年积极响应。现在，长春各级团组织已建立113个志愿服务微信工作群，共储备志愿者1.5万多名，已有超万名上岗。 为应对此轮疫情，团长春市委提出了“紧盯一个目标…
2022-03-30	宁波鄞州：与青年来场“双向奔赴”的约会中长期青年发展规划县级试点进行时 宁波鄞州：与青年来场“双向奔赴”的约会后海归博士后洪宇�幢硎荆�他非常庆幸回国后首站选择鄞州，并成为首届“博创鄞州”计划青年人才，目前已经研发出国内技术最优的层状防弹陶瓷材料。除洪宇�赐猓�同期还有3名青年博士后一起留鄞工作，在各自领域一展所长。 赢得青年，就是赢得未来。浙江省宁波市鄞州区一直高度重视青年发展，成为全国中长期青年发展规划县级试点后，更是推出了一系列重磅举措：青年发展工作被纳入了政府工作报告和区“十四五”总规纲要，以区委区政府的名义发布《鄞州区青年发展“十四五”规划》，开展七大青年工程，62项青年相关建议提案提交鄞州区两会，出台30项青年发展相关政策。 从创业就业到平台支持，再到相亲交友、就学就医、文化娱乐，好政策、好服务、好氛围吸引了越来越多的青年留在鄞州。青年正与鄞州一起，双向奔赴、共同成长。 “政…
2022-03-28	团武汉市委获捐18件建团百年珍贵藏品团武汉市委获捐18件建团百年珍贵藏品雷宇）3月25日，在武汉青运史陈列展厅，武汉庆祝中国共产主义青年团成立100周年专题展展品捐赠仪式举行。该专题展将以巡回展览的方式，走进机关、校园、企业、社区和农村，让更多的团员青年重温百年团史。 时值建团百年，收藏家、陕西建设机械股份有限公司天成建机副总经理姜小平向团武汉市委无偿捐赠其珍藏的18件武汉青年运动史实物资料，包括不同历史时期的团刊、团费证、入团志愿书等，并无偿借展28种（合计38件）全国各地青年运动史实物资料，用于武汉庆祝中国共产主义青年团成立100周年的专题展览活动。 专题展由团武汉市委、武汉市文化和旅游局、武汉革命博物馆、武汉市团校联合推出，将于今年五四青年节前后在中共五大会址纪念馆正式开展。展览将以中国共青团百年历程中的重要历史事件和先进典型人物为线索，展示武汉共青团在党的领导下，团结带领一代代青…
2022-03-24	四川广元市利州区“小区小管家”上线四川广元市利州区“小区小管家”上线式上线，这是团广元市利州区委实现“家校社”三方联动，引导少先队员到小区报到，参与小区治理的一项新举措。 小区小管家在社区空地搭建流动书吧，他们将自己闲置的书籍、玩具带到书吧，为小区居民提供一个集免费借阅、教学沙龙、娱乐休闲一体化的阅读空间；面对严峻的疫情形势，小区小管家号召居民一起加强日常锻炼，增强抵抗力，打赢防疫硬仗。 活动现场，苴国路社区校外少工委何娟老师针对家庭教育、学校教育、社会教育、学科教育、阅读习惯养成等问题进行互动答疑。 此举将进一步完善小区团建和校外少先队组织建设，“校内+校外”资源有效整合，队伍有效动员，阵地有效利用，完善少先队社会化工作体系，实现小区柔性治理，打造利州区“小区小管家”少先队特色实践活动和基层治理品牌。
2022-03-21	广西南宁首家电影团校揭牌广西南宁首家电影团校揭牌。 电影团校以“喜迎二十大 永远跟党走 奋进新征程”为主题，开设红色观影、主题团课、电影团校“打卡签章”、重温入团誓词等课程，并将盛天地上影国际影城（江南店）5号电影厅更名为“理想厅”，作为电影团校专属影厅。同时，主办方借鉴故宫博物院盖章戳印的打卡方式，制作《电影团校学习手册》和12枚场景图章，各级团组织（团支部）、少先队组织到电影团校学习交流或开展主题活动时可在学习手册上盖对应月份的图章。 团南宁市委建立南宁电影团校旨在持续深化党史学习教育，强化青少年思想政治建设，夯实团属组织活动阵地建设。 下一步，团南宁市委将以电影团校为主要阵地，推动该市青少年“四史”学习教育常态化开展，用青少年喜闻乐见的方式组织开展系列主题团日、队日活动。
2022-03-21	江苏镇江举行全国百所高校大学生集中云招引活动江苏镇江举行全国百所高校大学生集中云招引活动记者 李超）3月18日，江苏镇江举行2022百所高校大学生集中云招引活动，通过推介镇江人才政策，组织千家企业、百所高校、万名大学生开展线上交流，搭建人才与企业对接的“鹊桥”，吹响更多青年人才加盟镇江的集结号。 本次活动由江苏省人社厅指导，镇江市委、市政府主办，镇江市人才办、镇江市人社局承办，共吸引江苏及安徽、山东、河南、湖北等省的110所高校参会，其中省外高校70所。当天，主办方向参会大学生发布了从1058家镇江企事业单位征集到的13684个高校毕业生人才需求。 “去年，我们引进高校毕业生3.86万人，其中本科以上1.91万人、同比增长6%，市外迁入户籍人口同比增长12.8%，‘中国城市人才吸引力排名’前进14位，至全国第41位。”镇江市人社局局长曾文兵表示，今年，镇江市人社部门将立足“打造长三角产才…
2022-03-18	广东潮州百余名青年理论宣讲“轻骑兵”整装待发广东潮州市百余名青年理论宣讲“轻骑兵”整装待发建伟 通讯员 廖奕坤）近日，团广东省潮州市委召开“灯塔工程”――潮州共青团“喜迎二十大、永远跟党走、奋进新征程”主题宣讲会暨“潮州市青年讲师团”集体备课会。潮州市青年讲师团成员、市县（区）两级团委机关同志参加会议。集体备课会现场。通讯员供图 2021年，潮州65名“潮州市青年讲师团”成员积极参加潮州共青团“学党史 强信念 跟党走”系列主题宣讲活动，深入基层，走进校园、企业，结合党史学习教育，立足岗位实际，传播党的声音、宣讲党的政策，全年累计宣讲358场次，线上线下覆盖36.8万人次。会上，团潮州市委决定授予在2021年度表现突出的邓秀杰、杨峥嵘、沈翘、郭佳琼、庄溯澜、郑炯娜、钟馨、郭湘钰、魏钏、陈芹等10名同志“优秀青年讲师”称号，进一步激发青年讲师的宣讲热情，扎实推动青年理论宣讲工作深入开展。 今…
2022-03-17	团松原市委：为隔离大学生提供“心灵大餐”团松原市委：为隔离大学生提供“心灵大餐”者 王培莲）“徐老师，我是昨天给您打电话的学生，和您聊完后，我不那么焦虑了……”3月14日上午，心理咨询志愿者徐辉接到在松原隔离大学生的反馈电话。 目前，有来自吉林农业科技学院的350名学生在松原进行隔离观察。为了缓解学生们可能出现的紧张、焦虑、失落等情绪，团松原市委开通了青少年服务平台的“心灵氧吧”热线。招募了52名心理咨询志愿者，采用线上辅导方式，提供24小时在线咨询服务。心理咨询志愿者在设计心理干预方案 徐辉介绍，每天早上，心理咨询志愿者都会在隔离学生群发一些文字、图片、视频，和学生互动交流，引导大家积极面对疫情，消除焦虑。 据了解，团松原市委通过“团干部+志愿者+学生”的工作模式，及时了解隔离学生需要，进行保障服务。 为了丰富学生在隔离期间的生活，团松原市委还组织开展了“共饮一江水 情暖两座城”短视频…
2022-03-15	为新兴青年造一个“温暖的巢”南昌行业系统团建焕发新活力 为新兴青年造一个“温暖的巢”转战酒类直播的东北青年李岩在不久前创下单场直播47万元的销售额。这笔金额的背后，离不开团组织对他的帮助。 “不仅销售额，涨粉量、加团数、人均停留时长等都是衡量一场直播效果的指标。专业的直播带货团队要能清晰地知道每场直播的诉求、设定每场直播的主题……”2021年，通过参加一场名为“火箭直播训练营”的培训活动，李岩及其直播带货团队第一次全面系统地学习了直播带货的相关知识。 这场历时8天的培训活动，设置1天的大课、7天的导师“陪跑”，包括岗位细分、直播技巧和运营思路。受益于专业导师“一对一”指导，这支年轻的队伍不仅业务精进了，还交到不少志同道合的朋友。 位于南昌市青山湖区京东镇东升北大道与顺外路交汇处的江西省首个流量经济产业基地，2021年吸引了大批像李岩一样的新兴青年从业、创业、逐梦。新兴青年富有个性、流动性…
2022-03-17	山东临沂开展团干部帮包联系儿童志愿服务活动山东临沂开展团干部帮包联系儿童志愿服务活动建伟 通讯员 郭静静）为把“希望小屋”志愿服务做实做细，建立团干部长效帮扶机制，更好的服务小屋主人健康成长，团山东省临沂市委结合“学雷锋志愿服务月”工作安排，组织带领全市各级团干部开展帮包联系“希望小屋”儿童“学雷锋”志愿服务活动。 罗庄区各镇街的团干部为“希望小屋”的孩子们辅导作业、整理床铺、打扫卫生，与家长们聊家常、给孩子们讲故事，宣传讲解安全用电、预防校园暴力等知识，为困难家庭送去米面等生活物资。 沂南县岸堤镇团委组织志愿者为“希望小屋”的儿童辅导功课，并教他们包水饺；湖头镇团委组织团干部开展“阅读陪伴成长”活动，丰富孩子们的课余生活辛集镇团干部检查小屋使用情况，并做好房间卫生维护工作。 郯城县团干部和青年志愿者们走进“希望小屋”儿童家中，仔细检查小屋的建设和使用情况，查看志愿帮扶活动是否落实到位。…
2022-03-17	贵州贵阳市举行巡林护林志愿服务宣传示范活动贵州省贵阳市“小林长”巡林护林志愿服务宣传示范活动举行建伟 通讯员 陈凯）近日，由团贵州省贵阳市委、贵阳市林业局、贵阳市林长制办公室、贵阳市青年联合会等单位举办的“小林长”巡林护林志愿服务宣传示范活动在鹿冲关省级森林公园圆满举行，贵阳贵安各区（市、县）“小林长”志愿者代表、贵阳市部分行业团员青年代表、乡村两级政府林长代表等30余人参加。 此次示范活动主要包含了贵阳鹿冲关省级森林公园巡护、公园生物多样性状况调查、《贵州省志愿服务办法》实施宣传等内容。活动中，森林公园管理处工作人员给大家介绍了公园的基本情况、发展变迁，黔仁生态工作人员带领大家通过互动参与的方式开展公园生物多样性调查记录活动，在享受鹿冲关森林公园美景的同时也学习了很多植物科普知识、学习了志愿者巡林的内容、方法、注意事项。 2021年5月起，团贵阳市委、市林业局、市林长制办公室联合启动了…
2022-03-12	广西河池开展“林小青”植树节志愿服务活动广西河池开展“林小青”植树节志愿服务活动者 谢洋）在全国第44个植树节到来前夕，团河池市委联合河池市林业局联合开展河池市“林小青”植树节志愿服务活动。 植树活动开始前，团河池市委相关负责人为来自河池市银保监分局、团河池市金城江区委、金城江区各乡镇、河池市清正社会工作服务中心等29个部门单位的青年志愿者们上了一堂《弘扬雷锋精神，争做时代先锋》主题团课，号召青年志愿者积极参与志愿服务，全面提升青年志愿服务能力。 植树活动中，120余名“林小青”志愿者来到河池机场植树活动现场，在技术人员的指导下，开展种植花草树木、养护作业、防治病虫、设施维护等形式多样的志愿活动。
2022-03-12	安徽天长：打造“家门口”的少先队助力“双减”安徽天长：打造“家门口”的少先队助力“双减”者 王海涵 通讯员 钱永来 杨佳丽）“一个水龙头15分钟滴水200毫克，如果每天有很多水龙头滴水，一年得浪费多少水啊！我回家一定要提醒爸妈把水龙头关紧!”近日，安徽省天长市第一小学六（14）中队少先队员王梦菱在天宝社区少工委组织的“美好天长・我是小小行动家”环保知识讲座上说。 为发挥少先队组织育人优势和实践育人特色，配合做好“双减”工作，团天长市委、市少工委打造“家门口的少先队”，利用寒假、周末组织少先队员到社区少工委报到，参与红色教育、职业体验等活动。 “青少年的需求在哪里，社区少工委的服务就跟到哪里。鼓励孩子不沉迷电子游戏，在学校、家庭、社区之间打造社区少工委这一桥梁纽带。”天宝社区少工委委员汪佳美说，为了丰富青少年课余生活，社区少工委结合青少年成长阶段特点，定期安排他们参加社会实践、社区治理，举…
2022-03-11	河北唐山：青年志愿服务月活动启动河北唐山：青年志愿服务月活动启动向未来”青年志愿服务月活动。 主办方选取阳光助残、社区敬老、志愿者激励等方面内容，开展三场示范性活动：在聋哑儿童学校，志愿者与孩子玩桌上冰球，讲冬残奥知识，做义诊和康复指导；在基层社区，组织老年群众过集体生日，敬献长寿巾，制作水果画并宣读青年子女给父母的一封信；在交通枢纽学雷锋志愿服务站，慰问青年志愿者，送去取暖设备、服务装备和纪念品。 本次志愿服务月活动将重点围绕六个方面开展：宣传助力冬奥，推动冰雪运动普及，宣传冬奥文化，服务保障冬奥一线人员家庭；寸草心爱老敬老行动，针对老年人需求，深入社区、农村、福利机构开展人文关怀、物质帮助等方面志愿服务；推动爱老敬老青年志愿服务示范点建设，关爱特殊群体，以空巢老人、留守儿童残疾人等群体为对象，开展情感关怀、学业辅导、法律援助等关爱帮扶志愿服务；绿色环保服务，在3月12日植树节前后，开…
2022-03-15	济宁：团聚・爱2022第一站青年交友活动举办济宁：团聚・爱2022第一站青年交友活动举办团济宁市委供图 中国青年网北京3月15日电（记者 张建伟 通讯员 景博）日前，团山东省济宁市委在市第一人民医院成功举办2022年“团聚・爱”第一站青年交友活动，来自全市机关企事业单位的60余名单身优秀青年踊跃参与。图为共青团济宁市委团聚・爱2022第一站青年交友活动现场 交友活动通过互动小游戏、八分钟约会等青年乐于接受的形式，既有破冰的团队合作环节，又有甜蜜的游戏互动，现场有多对男女青年找到了心仪对象，成功牵手。 下一步，团市委将持续深化“团聚・爱”青年交友活动品牌，常态化开展各类主题活动，搭建单身青年发展友谊、收获爱情、成长成才的平台。
2022-03-16	铜仁开展“我为家乡捐棵树・同心共建春晖林”活动铜仁市开展2022年“我为家乡捐棵树・同心共建春晖林”活动3月16日电（记者 张建伟 通讯员 陈凯）近日，贵州省铜仁市2022年“我为家乡捐棵树・同心共建春晖林”市级示范活动在万山区丹都街道旗屯村举行。铜仁市人大常委会、团铜仁市委、铜仁市林业局，市总工会、市妇联、万山区有关负责同志参加示范活动。 活动现场。通讯员供图 启动仪式后，在技术人员的指导下，大家挥锹铲土纷纷参与到植树活动中。 近年来，团铜仁市委牵头联合市林业局、市总工会、市妇联，深入贯彻落实习近平新时代中国特色社会主义思想和习近平总书记视察贵州重要讲话精神，通过充分发挥春晖行动社会动员机制作用，紧抓亲情、乡情、友情的“情感之线”，乡景、乡音、乡情的“乡愁之线”和尽孝、感恩、反哺、回报的“美德之线”，汇聚更多社会力量助力高质量实施“生态立市”“产业强市”工程。活动自2018年启动以来，…
2022-03-14	济宁青年助力黄河流域生态保护和高质量发展志愿服务行动举办“黄河岸边是家乡”济宁青年助力黄河流域生态保护和高质量 发展志愿服务行动举办建伟 通讯员 柏晨）日前，由团山东省济宁市委、市生态环境局和济宁城投等部门联合主办的“黄河岸边是家乡”济宁青年助力黄河流域生态保护和高质量发展志愿服务行动集中活动在梁山县举办。 活动中，团市委副书记高东旭介绍了前期在济宁市梁山县黄河沿线开展巡河护河、水质监测、植树造林、黄河阻泳等志愿服务活动的良好成效，发布了“青力绿滩”生态提升、“黄河力量”红色赓续和“幸福家园”助力滩区群众安居等3项富有济宁特色的助力黄河流域生态保护和高质量发展志愿服务项目。图为与会领导为青春社区活动阵地集中揭牌。团济宁市委供图 与会领导为济宁市少先队校外实践教育基地――“黄河记忆馆”、“河小青”黄河流域生态保护科普小屋、“小树苗”社区心理健康辅导站和“青创济宁”社区青年创业服务站等青春社…
2022-03-11	福州为青年人才开展电商培训 助力乡村振兴福州为青年人才开展电商培训 助力乡村振兴习记者 田宏炜）3月9日，共青团福州市委与中国邮政集团有限公司福州市分公司等单位，在福建直播生态园联合举办了“青村年华”乡村振兴青年带货主播培训班。 培训为期3天，重点从案例分析、短视频制作、直播间搭建、选品与话术等实际应用方面开展理论培训，并依托福建直播生态园硬件平台开展实操训练。培训学员主要面向在榕高校应届毕业生、福州市青联委员、返乡创业青年、驻村青年干部、大学生村官、乡村振兴示范村主干和团支部书记等。 闽江学院服装设计专业的学生黄婷通过学校老师介绍参加此次活动。她对讲师介绍的如何找准短视频账号的定位、找准目标受众、如何拍摄分镜头、创作脚本等内容印象深刻。 来自福州长乐区湖南镇鹏谢村的团支部书记，90后的谢精国，也对这门课程同样感兴趣。 以前他一直在外地工作。去年村里换届选举，他选择回家投身乡村振兴工作。…
2022-03-10	安徽蚌埠启动“幸福蚌埠 青年行动”志愿服务活动蚌埠市启动2022年学雷锋志愿服务月 暨“幸福蚌埠 青年行动”志愿服务活动中国青年网北京3月10日电（记者 张建伟 通讯员张政 查韦婷）近日，团安徽省蚌埠市委联合市直机关工委、市民政局举办的蚌埠市2022年学雷锋志愿服务月暨“幸福蚌埠 青年行动”志愿服务活动启动仪式在淮河文化广场举行。市人大、市政协以及各主办单位相关负责人参加启动仪式。全市优秀青年志愿者代表、优秀青年服务组织及项目代表参加活动。 启动仪式现场，团市委书记韩见介绍“幸福蚌埠 青年行动”活动实施情况并宣读2021年蚌埠市青年志愿者优秀个人、优秀组织、优秀项目表彰名单，领导向获奖志愿者、志愿项目代表颁发荣誉证书，向优秀组织代表授旗。 安徽青年志愿者优秀个人、太湖世界文化论坛第六届年会优秀青年志愿者代表杜宏洋发言，他表示志愿服务事业是一项崇高的事业，是精神文明建设的重要载体，也是当代…
2022-03-09	团滁州市委开展义务植树暨交流联谊活动团滁州市委开展“悦游・行春晖”义务植树暨交流联谊活动伟 通讯员 王睿 查韦婷）近日，团安徽省滁州市委、滁州市青年志愿者协会、滁州市青年企业家协会联合在南谯章广镇开展以“同植一棵树 共建青年林”为主题的义务植树暨交友联谊活动，将植树护绿、联谊交友和志愿服务有机结合，既是践行“绿水青山就是金山银山”理念的实际行动，也是促进青年人才交流、服务青年成长发展的良好平台。 当天上午，来自市直各机关企事业单位、市青企协会员企业的100余名共青团员、青年志愿者们铆足干劲、配合默契，挖坑、扶树、栽植、培土，在初春时节播撒绿色的种子，为绿水青山添彩助力。 本次“悦游・行春晖”义务植树是滁州共青团“青春悦+”青年人才交流系列活动的第3期。2022年，团滁州市委围绕全市“双招双引”工作动员大会部署，立足实际，发挥优势，精心策划了青年人才“青春悦+”系列活动，将持续开展“悦享・…
2022-03-09	山东省日照青年创新发展大会召开日照青年创新发展大会召开月9日电（记者 张建伟 通讯员 相昌慧）近日，山东省日照青年创新发展大会召开，团市委相关负责人出席会议，各区县、功能区、市直团（工）委主要负责人、市青联委员代表、市青企协秘书处、团市委机关全体人员参加会议。 会议传达学习了共青团山东省十四届九次全委（扩大）会议、中国共产党日照市第十四届委员会第一次全体会议、日照市十九届人大一次会议、市政协十一届一次会议、日照市“创新兴市”动员大会会议精神，宣读了市委主要负责同志在日照共青团2021年度考核喜报上的批示要求，对共青团工作、镇街青工委工作、“青年之家”、乡村好青年、“青鸟计划”、少先队工作、青年志愿服务工作、青年企业家协会工作中突出的集体和个人进行了通报表扬。会上，总结分析了过去一年的工作经验：“党建带团建”是坚强政治保障，围绕中心、服务青年是鲜明工作方向，上下联动、多方协调是重要组织优势…
2022-03-09	甘肃甘南开展“助学 筑梦 铸人”公益助学活动甘肃甘南开展“助学 筑梦 铸人”公益助学活动者马富春）3月4日，“点亮梦想之光、助力青春起航、建设‘十有家园’”甘肃省甘南州“助学、筑梦、铸人”公益助学资助大会召开。甘南州委副书记杨君出席会议并讲话，州政府党组成员、副州长杨光龙主持会议。 杨君充分肯定了全州共青团组织为甘南公益助学事业作出的突出贡献，希望受助学生自强自立，矢志不渝勤学苦练；爱心人士久久为功，做深做实公益事业；各级组织主动出击，充分发挥桥梁作用。 会上，甘南州人大常委会副主任杨学锋介绍了2021年公益助学捐赠及受赠情况，团甘南州委书记王海青同志汇报了相关工作开展情况。爱心单位代表向受资助学生代表发放助学金并签订了“一对一”资助协议。 据介绍，去年一年来，团甘南州委、州青基会广泛对接各类社会爱心资源，累计募集助学资金724万元，物资价值95.2万余元，资助全州大中专在读学生640余…
2022-03-08	团滁州市委开展学雷锋关爱志愿服务进社区活动团滁州市委开展学雷锋关爱志愿服务进社区活动国青年网北京3月8日电（记者 张建伟 通讯员 王洁 查韦婷）3月4日，团安徽省滁州市委联合滁州市政协办公室、滁州市红十字会、滁州城市职业学院和安徽滁宁高速公路开发有限公司深入夏岗社区开展“弘扬新时代雷锋精神 传递亭城青春正能量”学雷锋关爱志愿服务进社区活动。 活动现场，开展了爱心理发、爱心义诊、反诈骗宣传等志愿服务活动。来自滁州城市职业学院半根草志愿服务队志愿者为群众开展中医推拿、测血压等志愿服务，得到了一致好评。团市委、市红十字会、安徽滁宁高速公路开发有限公司还深入残疾户、空巢老人、困难家庭中开展关爱慰问活动，为他们送上米油等慰问品。
2022-03-04	济南：聚力打造青年发展友好型城市创建示范样板山东济南：聚力打造青年发展友好型城市创建示范样板者 邢婷）3月1日，共青团济南市十七届四次全委（扩大）会议召开，根据会议部署，2022年，济南共青团将紧抓“创新、开拓、实干、担当”四个关键词，牢牢把握“思想引领，服务大局、服务青年”三大工作方向，锚定“走在前列、全面开创”“三个走在前”总遵循、总定位、总航标，团结带领广大团员青年踊跃投身新时代现代化强省会建设，聚力打造青年发展友好型城市创建示范样板。 在总结过去一年的工作时，共青团济南市委书记张熙用四个“紧”和四个“更”来阐述：紧抓思想引领，引导青少年听党话跟党走更富实效；紧贴党政大局，服务中心工作更加精准；紧密联系青年，青少年成长发展环境更加优化；紧盯从严治团，共青团自身建设和改革攻坚更加深入。 在深化思想引领方面，2022年，济南共青团将以迎接和学习宣传贯彻党的二十大为重点,结合庆祝建团百年…
2022-03-04	河北省保定首个家庭教育服务站落户社区保定首个家庭教育服务站落户社区伟 通讯员 孙宁）家校协同育人是今年教育改革的重头戏，《家庭教育促进法》在2022年1月1日正式实施以后，各地教育部门积极推出各种家校协同育人新举措，构建起多样化的创新育人新模式。图为团保定市委书向家庭教育服务站捐赠图书。通讯员供图 3月4日，保定市首家“家庭教育服务站”正式落户兴华苑社区，兴华苑家庭教育服务站是由保定市教育局、团委、妇联、关工委、保定市家庭教育专家委员会、保定师范附属学校、兴华苑社区多方共同组建，凝聚社会多方力量，共同将协同教育落到实处。 团保定市委书记葛新表示：“家校协同教育走进社区，是社会温暖力量的凝聚，这样的温暖会传递给每一位青少年，用看得见的温暖充分激发孩子们的学习热情，这样的学习热情将成为孩子们积极向上的持续动力”。
2022-03-04	合肥：投身乡村振兴 “青马”成为骏马合肥：投身乡村振兴 “青马”成为骏马者 王海涵 王磊）连轴转的工作之余，90后创业青年高婧总是抽时间带团队10位小伙伴一起学理论知识。即使工作忙碌，她也会按时在群内分享党团史、非公企业相关政策、中国经济发展知识等学习链接。 高婧是安徽巢湖市草帽影像公司负责人，她还有另一层身份――2021年合肥市“青马工程”非公企业班“毕业生”。 去年10月，在非公企业班，她既和新媒体、直播等同行业的学员交流，也了解电商、社会组织等行业的工作内容。五天上课结束，她觉得“依依不舍”。 让她印象最深的是，在参加红色竞答比赛时，一些党史和中国经济发展的知识，她通通答不上来。“为什么我的理论知识这么薄弱？平时太忙于工作，忽视了学习。”回去以后，她把这些问题抛给团队小伙伴们，发现大家也摸不着头脑。打那以后，定期学理论知识成了团队的必修课。 合肥市“青马工程”已开展13年。2020…
2022-03-04	团沈阳市委启动“志在青春服务暖邻”主题实践活动团沈阳市委启动“志在青春服务暖邻”主题实践活动报・中青网记者 王晨）为传承雷锋精神、弘扬志愿文化，团沈阳市委和沈阳市青年志愿者协会今天启动“志在青春服务暖邻”主题实践活动，全市具有专业技能的青年志愿者深入30余个社区（村）提供志愿服务。 在社区，青年志愿者针对居民需求，采取居民“点单”，志愿服务组织“接单”相结合的方式开展志愿服务。市卫健委和中建二局等企事业单位志愿服务队及通过社会报名的青年组建了专业青年志愿者团队为广大居民提供法律法规咨询和讲座、房屋维修和医疗健康义诊等20余项志愿服务项目。 来自中建二局北方公司的青年志愿者刘浩东说：“我很荣幸能够参与这次志愿服务，我主要负责为保安寺社区居民讲解老旧房屋常见问题及维修，把自己的专业知识落实到为人民服务上，我希望能贡献青春力量，为社会多做实事，展现青年志愿者的风采。” 据介绍，前期志愿者招募火…
2022-03-03	菏泽共青团三项工作被写入市政府工作报告菏泽共青团三项工作被写入市政府工作报告伟 通讯员 崔露）日前，在菏泽市第二十届人民代表大会第一次会议上，张伦市长代表市政府向大会作的政府工作报告中提出：“要推进青年发展友好型城市建设；建设希望小屋1000个、小荷学堂100个。”其中希望小屋和小荷学堂工作被纳入菏泽市2022年十项民生实事。菏泽市第二十届人民代表大会第一次会议图片。团菏泽市委供图 近年来，菏泽市委、市政府始终高度重视共青团和青年工作，积极为广大青年施展才华创造机会、搭建舞台。打造青年发展友好型城市，吸引更多青年人才留菏来菏发展，不断提升城市发展的活力和竞争力，对于促进菏泽高质量发展、开创后来居上发展新局面具有重要意义。团市委围绕创建青年发展友好型城市有关工作，召开青年工作联席会议，协调各级各部门力量，出台务实举措、搭建发展平台、举办系列活动，最大程度解决青年普遍关注的大事难事，持续改善…
2022-03-03	青春小镇长出“乡村新生事务所”青春小镇长出“乡村新生事务所”横河陈村・青春小镇的快闪店“新年茶馆”爆红出圈，日均接待量超600人，经常有来自成都、杭州、温州等地的青年来此打卡。 一家坐落于村里的“新年茶馆”缘何如此火爆？ 原来这是团台州市椒江区委通过招投标形式，引进的青春小镇“创业团队伙伴”的共享空间――乡村新生事务所。春节期间“变个花样”改造成“新年茶馆”，从腊月初一至正月十五，共营业45天，之后恢复其本来功能。 工作人员告诉记者：“春节期间改造成快闪店‘新年茶馆’，只是为了满足城市青年过年的仪式感，回忆儿时的年味，也为了吸引增加人气。” 横河陈村距市中心仅4公里，三面临水，是一座水乡古村，有着700多年的历史。以农业生产为主，区位、自然、人文资源都具优势，这成为团椒江区委建设青春小镇的首选。 在选定横河陈村后，团椒江区委与椒江区农水局、下陈街道办事处等单位建立常态化联系，争取了20万…
2022-03-03	山东菏泽就业服务季暨2022云招聘活动举办“青鸟计划・职选菏泽”就业服务季暨2022云招聘活动举办报・中青网记者 邢婷）3月1日，“青鸟计划・职选菏泽”就业服务季暨2022云招聘直播活动举行，此次活动由菏泽市人才工作领导小组办公室主办，菏泽市委组织部、团菏泽市委、菏泽市人社局、菏泽市国资委承办，直播观看达15万人次。 据介绍，此次活动举办旨在推动菏泽青年发展友好型城市创建，助力黄河流域高质量发展，持续深化“青鸟计划”工作项目，服务全市招才引智工作大局。 团菏泽市委书记林永敬表示，菏泽目前正处在积厚成势、蓄势跃升新的历史起点上，区位优势明显，牡丹机场、鲁南高铁建成投运，相继迈入“航空时代”“高铁时代”；产业带动力持续增强，“231”特色产业全面起势；政策叠加效应更加突出。他诚挚邀请各位青年才俊选择菏泽、施展才华。 团菏泽市委学少部负责人以青年发展友好型城市创建为统揽，对“青鸟计划”“青年驿…
2022-03-03	“青鸟归来 扬帆烟台”2022春风送岗云招聘举办“青鸟归来 扬帆烟台”2022春风送岗云招聘火热进行中伟 通讯员 赵静）为助力人才招引、服务大学生就业，2月28日上午，由山东省共烟台市委组织部、团烟台市委、烟台市人力资源和社会保障局主办，众腾人力资源集团有限公司协办的“青鸟归来 扬帆烟台”2022春风送岗云招聘活动成功举办。共吸引90余万人次通过网络直播在线观看。 招聘会以两部烟台市城市宣传短片为开头，系统、详细地宣传介绍了烟台的人文自然和经济社会发展情况。活动现场邀请到众腾人力资源集团有限公司、烟台恒邦化工助剂有限公司、晓润集团有限公司、烟建集团有限公司、烟台喜旺肉类食品有限公司、山东核电设备制造有限公司、山东汉鑫科技股份有限公司、山东鹏翔汽车有限公司、烟台振华商业集团有限公司9家重点企业现场推介发布优质岗位需求。目前，征集就业岗位11000余个，为助力青年创业就业打下了坚实基础。 此…
2022-03-03	合肥：“青春志愿小区”聚焦基层治理“最后一公里”合肥：“青春志愿小区”聚焦基层治理“最后一公里”青网记者 王海涵 王磊）家住合肥瑶海区小杜岗的黄文静是安徽医科大学生物学专业学生，除了寒假，每周三下午和周末，她准时参与所在小区和附近小区志愿服务。“在社区党团组织带领下，走访空巢老人、参与疫情防控，我都尝试。”黄文静说。 今年以来，团合肥市委、市青年志愿者协会聚焦基层治理“最后一公里”问题，统一部署“青春志愿小区”活动，助力小区疫情防控、环境整治、为老服务、文明创建、关爱青少年等工作。 摸清2738个小区志愿服务需求 家住合肥三孝口博物馆宿舍小区的王子萌是庐阳区“庐小志”志愿服务队成员。这个寒假，她参加了社区少工委组织的清洁家园行动、冬日暖阳慰问等活动。图为王子萌参与慰问活动 今年1月以来，团合肥市委、市青年志愿者协会排摸市辖区2738个小区的空巢老人、残疾青少年、重点青少年等群体实际需求，…
2022-03-03	南昌：行业系统建团，为新兴青年造一个“温暖的窝”南昌：行业系统建团，为新兴青年造一个“温暖的窝”者 陈卓琼）做过内容策划，卖过辣酱、酒糟鱼，如今转战酒类直播的东北青年李岩在不久前创下单场直播47万元的销售额。这个数字的背后，离不开团组织对他的帮助。 “不仅销售额，涨粉量、加团数、人均停留时长等都是衡量一场直播效果好坏的指标；专业的直播带货团队要能清晰地知道每场直播的诉求、设定每场直播的主题……”2021年，通过参加一场名为“火箭直播训练营”的培训活动，李岩及其直播带货团队第一次全面系统地学习了直播带货的相关知识。 这场历时8天的培训，设置1天的大课、7天的导师“陪跑”，包括岗位细分、直播技巧和运营思路。受益于专业导师“一对一”指导，这支年轻的队伍不仅业务精进，还交到了不少志同道合的朋友。 位于南昌市青山湖区京东镇东升北大道与顺外路交汇处的江西省首个流量经济产业基地，2021年吸引了大批像…
2022-03-01	团江西省鹰潭市委:“三抓三聚”发挥专委会作用“三抓三聚”发挥专委会作用 团江西省鹰潭市委续激发委员的履职潜能，从组织宣传、青年发展和服务大局3个方面积极发挥参谋助手作用，为深化推进共青团改革、有效履行“三项职责使命”提供了智力支持和决策参考。 抓体系聚人力，优化工作机制 按照“工作相关、地域相近、兴趣相投”的原则，将所有委员、候补委员编入专委会。 完善专委会工作机制，建立履职情况通报和年终述职制度，明确“一年一个调研报告、两次全体会议、三次基层调研”的工作要求。 团市委常委会定期听取专委会工作报告，对履职优秀的委员进行表扬奖励，对履职不力、参与活动少的委员及时进行谈话提醒；同时，聘请优秀人大代表、政协委员担任指导员，通过“一对一”辅导的方式孵化专委会“智囊团”，引导更多专家、学者和专业人士参与团的工作。两年来，推动形成工作成果20余项，向市人大、市政协呈送提案、建议和社情民意11份。 抓…
2022-02-28	广东省清远市青少年红色文化教育基地投入使用广东省清远市青少年红色文化教育基地投入使用新征程”广东省清远市青少年红色文化教育基地揭牌仪式，在该市青少年活动中心举办。 团清远市委相关负责人表示，清远市青少年红色文化教育基地是青少年学党史、学团史、学队史的红色阵地，该市各中小学、市青少年活动中心要发挥阵地作用。 该基地由“图说党史”“社会主义核心价值观”宣传长廊、市青少年红色文化教育VR数字化展示馆暨安全教育展示馆、市青少年系列比赛作品展示区3个场室组成，占地面积约230平方米，配置清远市红色教育VR学习系统以及爱国主义系列等内容。下一步，场馆将面向该市各中小学师生、青少年及家长开放。 此次活动由清远市文明办、市教育局指导，团清远市委、市青少年活动中心主办。清远市教育局四级调研员、市文明办协调科负责人、市青少年活动中心负责人等参加揭牌仪式，并实地体验VR学习椅、VR观光台等设备。
2022-02-28	济宁青年学子云招聘第二场直播活动举行“青鸟计划 助企攀登”2022济宁青年学子 云招聘第二场直播活动举行年部副部长李苹介绍青鸟驿站。团济宁市委供图 中国青年网北京2月28日电（记者 张建伟 通讯员 柏晨）由团山东省济宁市委、市委人才办、市科技局、市人力资源社会保障局、市国资委等部门主办，中国联通济宁市分公司承办的济宁市“青鸟计划 助企攀登”2022青年学子云招聘活动第二场于2月24日上午顺利举行。期间精准挖掘各类企事业单位招聘岗位数993个、用人单位共计240家，需求人数7100余人，覆盖新一代信息技术、高端装备、医养健康、金融证券、高端化工等多个行业类别。 “青鸟计划 助企攀登”云招聘直播间内，各大企业HR详细介绍着岗位需求，一条条弹幕在直播间不停跃动。本次活动通过中国联通APP进行全程直播，直播热度达30万人次。图为团济宁市委副书记高聪讲解青年人才引进政策。团济宁市委供图 本次直播共…
2022-02-25	河南洛阳“青年驿站”为青年人才提供免费住宿“青年驿站”为青年人才提供免费住宿青报・中青网记者 潘志贤）位于河南省洛阳市中州中路枫叶酒店的西工区“青年驿站”，前几天迎来了第一位客人――来自南阳的求职青年张文栋。 寒假期间，张文栋拿到了西工区一家光学技术企业的面试通知，从老家南阳来到洛阳参加面试，需要在洛阳住几天。他得知洛阳市“青年驿站”可供求职青年免费入住，第一时间在微信公众号上提交了申请资料，第二天就获得了批准。 对于一名大学应届毕业生来说，洛阳市“青年驿站”提供的每次1-5天、一年三次的免费入住机会，大大减轻了求职者的经济负担。 为了让求职青年在洛阳市的第一个“家”温馨便利，今年1月，洛阳市开始建设“青年驿站”，重点选择靠近商圈、园区等地，打造一站式青年人才服务平台，为来返洛阳市就业的青年人才提供免费住宿、就业指导、社会融入等系列服务，帮助青年更快更好地融入洛阳，扎根洛阳。 2月22日…
2022-02-25	团宁夏银川市委举办“希望书桌”发放仪式团银川市委举办“希望书桌”发放仪式县金贵镇银光村举办“希望书桌”发放仪式。 仪式上，团银川市委领导班子向银川市6个县（市）区代表、受助学生127人，捐赠总价值21万余元的多功能学习书桌椅及智能护眼灯。 发放仪式结束后，团银川市委班子成员走访部分受捐赠的困难青少年家庭，将“希望书桌”和护眼灯送到学生家中，并嘱咐各县（市）区团委负责人要将“希望书桌”逐一发放到受助学生手中，并详细了解受助学生帮扶需求，持续做好跟进工作。 下一步，团银川市委将动员该市共青团系统、各公益社会组织等，围绕青少年成长所需所盼，以“希望工程”项目为载体，扎实推进“希望书桌”关爱项目。 团银川市委班子成员、金贵镇相关负责人、各县（市）区团委负责人及受助学生代表等30余人参加仪式。
2022-02-25	广西柳州共青团开展“返岗务工”服务专车行动柳州共青团开展“返岗务工”服务专车行动者 谢洋）春节过后，广西柳州共青团积极协调各方资源组织各县区开展“返岗务工”服务专车行动。该项行动得到桂林银行柳州支行、农业银行柳州分行、柳州医药有限责任公司的支持。 柳州共青团“返岗务工”服务专车行动分别在柳城县、鹿寨县、融安县、融水县同时开展。青年志愿者在现场为农民工发放装有医用口罩、消毒湿巾等防疫物资的“团团防疫爱心礼包”，礼包内还备有冲泡螺蛳粉、面包等干粮及饮用水，减少外出务工人员在行程中接触新冠病毒的风险。为了保障此次农村劳动力外出务工人员安全，青年志愿者在上车前为每一位务工人员测量体温，全力以赴筑牢疫情防线。 此次专车行动各县区共组织发出20趟班次，输送近900名赴粤务工青年外出。接下来，柳州共青团将集中力量为本地重点工业企业做好工人推荐和输送服务工作，保障企业用工需求，结合线上线下技能培训工作的…
2022-02-25	广西北海共青团深入企业走访交流广西北海共青团深入企业走访交流及北海市青年企业家协会青年企业家代表一行深入走访协会会员企业。 在走访过程中，团北海市委负责人表示，企业在生产发展的同时，要注重企业文化建设，强化创新理念，坚持“人民至上、生命至上”理念，确保安全生产，引领企业高质量发展。 在走访交流中，青年企业家对如何进一步实现会员间资源整合、拓宽合作渠道、抱团发展实现共赢等方面，同走访团成员讨论交流，表示要利用好协会这个平台，整合资源，共同发展，为北海市经济做出贡献。 走访团在了解企业发展和安全生产工作落实情况后，对企业的发展需求与企业经营管理模式进行深入探讨，为企业发展排忧解难，建言献策。 下一步，团北海市委将继续聚焦主职主业，引领凝聚、组织动员、联系服务青年企业家和创客青年，常态化开展企业走访活动，了解企业需求，发挥共青团桥梁纽带作用。
2022-02-25	青岛2022年首场青年人才招聘会“云上”开启青岛2022年首场青年人才招聘会“云上”开启 提供5000余就业岗位者 邢婷）2月22日下午，“青鸟计划・唯才唯青岛”2022年青岛市青年人才“云上招聘会”启动仪式暨首场活动举行，活动由青岛市委组织部、青岛市人力资源和社会保障局、共青团青岛市委联合主办，为高校毕业生提供230多家优质企业的5000多个岗位，短短两小时直播共吸引120万人次线上观看。 青岛市委组织部副部长吴学新、共青团青岛市委书记张海军、青岛市公共就业和人才服务中心主任董海波和共青团青岛市委副书记赵全超参加活动。据了解，首场活动围绕计算机软硬件、通信服务、电子商务、机械设备、生物医疗等产业开展。扫描二维码可读取“云上招聘会”岗位汇总表“青鸟计划”微信小程序 据介绍，团青岛市委扎实开展“青鸟计划”系列活动，通过建设就业岗位数据库、组织专场招聘会、推介“青岛青年人才驿站”等形式，积极…
2022-02-24	2022年青鸟计划云招聘专场活动成功举办“职为青鸟 筑梦日照”2022年青鸟计划云招聘专场活动成功举办年网北京2月24日电（记者 张建伟 通讯员 相昌慧）为助力青年发展友好型城市创建，扎实推进招才引智，进一步服务大学生就业，2月22日，由中共日照市委组织部、日照市人力资源和社会保障局、团日照市委、日照市人才发展集团联合主办的“职为青鸟 筑梦日照”2022年青鸟计划云招聘专场活动成功举办。 本次活动设市直主会场，在东港区、岚山区、莒县、五莲县设置分会场，通过多家新媒体平台全网同步直播，链接全省乃至全国、海外的求职人才。本次云招聘依托“青鸟计划”小程序，共提供8000多个优质岗位供求职者选择。 云招聘开始前，播放了《芳华日照》城市宣传片和《日照市招才引智政策》宣传片。40余位HR走进直播间发布岗位，介绍企业发展、岗位需求、薪资待遇，现场回答网友留言提问。活动直播期间，全网总观看量超过161万…
2022-02-23	团亳州市委：开学首日上好文明交通第一课团亳州市委：开学首日上好文明交通第一课建伟 通讯员 张珍 查韦婷）“你们知道哪些小细节会影响交通安全吗？”“怎么才能做到文明出行呢？”……近日，在亳州九中报告厅内，团安徽省亳州市委邀请市公安局交警支队民警赵飞为同学们上了“文明交通 你我同行”开学第一课。 赵飞在担任交警的20多年时间里，围绕“小细节大安全”、“我是文明小交警”、“交通安全宣传大篷车”等主题开展大型普法宣传活动，首创把交通法规编成教材，免费送进课堂。 活动现场，赵飞通过图文、视频相结合的方式，以案说法，向同学们介绍了不系安全带、乱闯红灯、不戴头盔等不遵守交通规则可能带来的危害，重点讲解了交通安全注意事项，并现场为同学们示范错误及正确佩戴头盔的方法，引导同学们牢固树立“安全出行、文明出行”意识，小手拉大手，共创文明城。 “我知道随意乱开车门非常危险。”“过马路一定要看信号灯，不要看手机。…
2022-02-23	烟台：着力打造青年发展友好型城市烟台：着力打造青年发展友好型城市 让美丽港城更加“年轻态”烟台市委供图 中国青年网北京2月23日电（记者 张建伟）2月18日上午，中国共产党烟台市第十四次代表大会开幕，副省长、市委书记傅明先代表中国共产党烟台市第十三届委员会向大会作题为《昂首阔步奋进新时代 踔厉奋发塑造新优势 在社会主义现代化建设新征程中率先走在前》的工作报告。 报告中指出，要塑造民生社会事业新优势，在共建共享上率先走在前。稳步促进增收致富。坚持就业优先，保持零就业家庭动态清零；支持创业带动就业，完善“一站式”创业服务，建设青年发展友好型城市，为全市青年工作指明了前进方向，为广大青年来烟就业创业提供了坚强保障。 市委、市政府高度重视青年工作，把青年工作放在十分重要的位置谋划、部署和推动。2021年，《烟台市“十四五”青年发展规划》（以下简称“规划”）编制出台，以市委、市政府的名义印发实施，…
2022-02-22	河北邯郸：直播带“岗”服务青年精准就业河北邯郸：直播带“岗”服务青年精准就业市委、邯郸市委网信办、邯郸市就业局联合开展“春风行动”直播带岗招聘暨就业创业政策宣讲系列活动。 本次活动采用“直播+线上招聘”模式，主要面向高校毕业生、返乡农民工、有转移就业意愿的农村劳动力、农村困难家庭青年等群体。活动中，邯郸市众多企业的人力资源部负责人化身“引才主播”，线上介绍企业情况，即时解答求职疑惑，并推送管理、营销、人事、专技、普工等就业岗位。截至目前，已在丛台区、经济开发区、肥乡区等7个县区举办专场活动，累计有61家企业线上讲解，120余家企业提供就业岗位2万余个，吸引107万余人次互动观看，投递简历8425份，达成初步就业意向3520余人。 下一步，主办方还将开展网络专场招聘会等就业帮扶活动，并通过大学生“返家乡”社会实践、青年岗位见习计划、送岗位送政策下乡村进社区、青年创新创业大赛等平台和载体，为…
2022-02-22	团济南市委举办青年人才空中招聘会团济南市委举办“青鸟助飞 逐梦泉城” 青年人才空中招聘会建伟 通讯员 彭冲）近日，团山东省济南市委联合多部门单位成功举办“青鸟助飞 逐梦泉城”2022黄河流域高质量发展青年人才空中招聘会活动。 本次云招聘活动将在济南日报报业集团融媒体中心举办，活动采取“2+7+N”模式，即举办启动仪式和2场就业岗位集中发布（四大支柱产业专场、新产业新业态新落地企业专场），同步开通7个线上面试直播间，跟进举办N场云端企业开放日活动，网友问题由主持人现场向企业负责人提问，企业负责人现场作出解答，每家企业还同步开设会议直播间，将进行企业推介，并对意向就业大学生开展面试活动。打通青年人才与济南四大支柱产业企业的绿色通道，服务青年人才来济就业创业，打造四大支柱产业青年人才集聚新高地。 “青鸟助飞 逐梦泉城”2022黄河流域高质量发展青年人才空中招聘会活动将进一步拓展“云就业”新模式…
2022-02-22	贵州铜仁市大学生“我与家乡共发展”座谈会召开“春晖行动・风筝计划”铜仁市青年大学生 “我与家乡共发展”座谈会召开建伟 通讯员 陈凯）日前，“春晖行动・风筝计划”贵州省铜仁市青年大学生“我与家乡共发展”座谈会在梵净书院召开，市委组织部、市直机关工委相关负责人出席了会议。 会场中，青年学生们踊跃发言。来自北京大学、清华大学等“985”、“211”工程高校铜仁生源学生、往届毕业就业学生和本市高校2022年应届毕业生等14名代表，结合所学专业、成长经历，围绕乡村振兴、“一带双核”、旅游发展、城市建设等方面谈了认识和感受，表示将发挥自身优势和专业特长，当好家乡发展的宣传员、参与者、贡献者。 铜仁市委书记、市委人才工作领导小组组长陈昌旭强调，各级各有关部门要认真实施青年大学生回引计划，引进培养一批优秀青年人才来铜创业就业，促进“人才大汇聚”带动“资源大汇聚”，为加快实现“一区五地”奋斗目标提供强大的…
2022-02-21	唐山开展"冬奥有你 小家有我"青年志愿服务活动唐山开展“冬奥有你 小家有我”青年志愿服务活动樊江涛 朱洪园）北京2022年冬奥会和冬残奥会期间，河北省唐山市抽调专业人员参与张家口赛区服务保障工作。针对这类人员的留守子女课业辅导需求，团唐山市委联合唐山师范学院开展“冬奥有你 小家有我”一对一课业辅导等青年志愿服务活动。 春节前，团唐山市委主动协调，通过公安、卫健等相关部门开展情况摸底，共统计到35名服务对象的120项课业辅导需求。随即，唐山师范学院组织志愿者，逐一与服务对象家庭建立联系，详细了解孩子的寒假作业进度、课业弱项等信息，以“一生一策、一师一科、多教一、纯公益”为原则，免费制订课业辅导方案。 春节期间，118名大学生青年志愿者使用钉钉App线上课程上岗服务，不仅实现了“面对面”，还将授课过程录制保存，方便孩子复习。每份课案都是青年志愿者针对中小学生心理特征、喜好和个人特点编写的。 …
2022-02-18	团安徽省淮北市委开展青年学子看家乡活动团安徽省淮北市委开展青年学子看家乡活动建伟 通讯员 王凯 查韦婷）为引导更多淮北籍大学生深入了解家乡的产业、文化、城市发展变化，激发热爱家乡、宣传家乡、报效家乡的热情，吸引更多青年人才来淮就业创业，近日，团安徽省淮北市委举办“淮才新春行 筑梦新时代”青年学子看家乡活动。图为同学们参观城市展示馆。通讯员供图 活动过程中，首先参观了城市展示馆，让同学们在展示馆中感受家乡的发展变化历程及未来的发展规划，进一步厚植青年学子的家乡情怀。 随后，青年学子们参观了食博馆及部分高新技术企业，在企业展厅同学们了解了集成电路、电子线路板的生产制造过程，丰富了知识眼界。图为同学们参观高新技术企业。通讯员供图 活动结束后，大家纷纷表示，这几年家乡的发展日新月异，通过这次活动更深入了解了淮北在城市发展规划、产业发展现状等方面的情况，自己毕业后也要为家乡的发展贡献力量。
2022-02-17	江苏南京：全周期服务青年就业创业全周期服务青年就业创业领域，针对在校大学生、高校毕业生、职场青年、青年人才等青年成长的不同阶段，量身打造全周期高质量服务模式，有力保障广大青年成长成才、创业就业。 我们将青年成长分成了4个阶段。第一个是大学生刚进大学，即所谓低年级大学生阶段；第二个阶段是学生毕业找工作，刚踏入社会阶段；第三个阶段就是毕业生已经工作了，即职场青年阶段；第四个阶段是部分职场青年干得不错，成为有一定引领带动作用的人才，我们称之为青年人才阶段。不同的阶段有不同的需求,因此我们围绕不同需求来开展相应服务。 围绕在校大学生，我们重点是创新形式载体，引导他们能够感知南京、热爱南京。一是送出青春礼包，引导大学生感知南京。团市委连续四年举办在宁高校院所大学新生开学典礼，陆续送出“六大服务计划”“八项服务计划”“六券三岗”“八个青春行动”等青春大礼包，开启“我的南京”App大学生专版，向在宁大…
2022-02-17	团青岛市委实施八大青春行动团青岛市委实施八大青春行动者 邢婷）2022年，团青岛市委将以迎接和学习宣传贯彻党的二十大为工作主线，结合庆祝建团100周年，广泛开展“喜迎二十大、永远跟党走、奋进新征程”主题实践活动，在“聚焦市委中心工作、服务青年现实需求、共青团能为可为”三个维度中找准切入点和发力点，紧紧围绕全市中心工作，大力实施八大青春行动。 2月15日，共青团青岛市十七届七次全委（扩大）会议召开。会上，传达共青团十八届六中全会精神和团山东省十四届九次全委会精神；审议通过《共青团青岛市委十七届七次全体会议关于团市委委员卸职确认案》；总结回顾2021年全市共青团的工作，部署2022年的工作任务。团青岛市委书记班子，团青岛市委十七届委员，不是团青岛市委十七届委员的各区市团委、各团工委、市直各单位团组织负责人，团青岛市委部室负责人、委属单位党政负责人在青岛市团校主会场和各区市分会场与会。 据介绍…
2022-02-17	团日照市委开展会员企业走访调研活动团日照市委开展会员企业走访调研活动建伟 通讯员 相昌慧）近期，团山东省日照市委副书记李婉莹带队到部分市青企协会员单位，就发展现状、问题需求、工作建议等方面开展走访调研，为企业送政策送服务，促进高质量发展。团市委、国济医疗管理有限公司、部分市青企协理事、市青企协秘书处有关人员等参加调研。各区县团委、功能区团工委分别同步组织开展区域内会员企业走访调研活动。 调研中，团市委、市青企协调研组第一时间将日照市人民政府《关于印发日照市2022年“稳中求进”高质量发展政策清单的通知》和日照市人民政府办公室《关于2022年一季度稳增长的十条措施》等文件送到各会员企业，帮助企业及时了解政策，享受相关政策扶持。 下一步，团市委、市青企协将团结带领各会员企业围绕中心、服务大局，以高效发挥青企协组织阵地作用为重点，实施“青年企业家成长计划”，激发青年企业家创新创业热情。围绕企业…
2022-02-16	山西晋城“335”模式推进共青团基层组织改革团晋城市委“335”模式 推进县域共青团基层组织改革取得实效建伟 通讯员 樊耀）改革试点工作启动以来，山西省晋城作为全国整市推进县域共青团基层组织改革三个试点市之一，团晋城市委紧紧围绕“六化”工作目标，扎实探索“335”团的基层组织改革模式，通过坚持“三个结合”，保持“三级联动”，实现“五大转变”，全方位推动县域共青团基层组织改革在晋城走深走实。 坚持“三个结合”，明确基层团组织改什么的问题 在深入调研的基础上，把团的基层组织改革与各县域发展、团情、青情的特点紧密结合起来，因地制宜、蹄疾步稳推动改革落地。结合县区发展：晋城各县（市、区）经济社会情况有差异，发展水平也不尽相同。城区立足市中心区位优势，把扩大两新组织、新兴青年群体团组织覆盖作为改革着力点。泽州有丰富的文旅康养产业，积极在文旅康养发展和乡村振兴建设方面进行突破。高平、阳城非公经济和社…
2022-02-16	日照开展“青鸟计划・学子归巢”爱国主义观影活动铭记历史 致敬最可爱的人 日照市开展“青鸟计划・学子归巢”大学生爱国主义主题观影活动京2月16日电（记者 张建伟 通讯员 相昌慧）近期，山东省日照市委组织部、市人社局、市教育局、团市委、市人才发展集团联合开展“青鸟计划・学子归巢”大学生爱国主义主题观影活动，来自北京大学、山东大学、吉林大学、中国海洋大学等高校的150余名日照籍大学生参加。 活动中，学生们观看了《狙击手》《长津湖之水门桥》等影片，感悟伟大抗美援朝精神，时刻铭记历史，常怀爱国之心、砥砺报国之志。期间，为加强校地共青团联系，更好发挥在外日照籍大学生宣传代言家乡的作用，聘请参加活动的学生担任所在学校“青鸟驿站”站长。 爱国观影砥砺家国情怀，归巢感知凝聚乡情纽带。下一步“青鸟计划・学子归巢”系列活动将继续组织青年学子开展联谊座谈、交流互动，让更多青年学生感知家乡变化和人才发展环境，激发…
2022-02-15	日照共青团：假期不打烊 志愿服务展担当日照共青团：假期不打烊 志愿服务展担当建伟 通讯员 相昌慧）虎年新春佳节期间，团山东省日照市委动员广大志愿者和志愿服务组织在做好自身防护的同时，积极投身文明实践，用行动践行志愿精神，彰显青春担当。 整个假期中，青年文化志愿者也活跃在日照各城市书房，开展协助防疫、图书整理、文明引导、答疑解惑等服务。通讯员供图 为大力弘扬“奉献、友爱、互助、进步”的志愿者精神，同时扩大政务服务工作社会参与度和群众知晓率，团市委联合日照市政务服务中心，以新政务服务大厅启用为契机，打造“政”青春政务志愿服务品牌，常态化向社会公开招募“政务服务”青年志愿者，开展新时代政务服务文明实践志愿活动，在大厅为群众提供业务咨询引导、文明行为倡导，为老年人和行动不便者提供帮办、跟办等服务。 在日照市政务服务大厅，青鸟岗和返乡实践的日照籍大学生们积极开展志愿服信息咨询、文明劝导、秩序维护等…
2022-02-14	河北保定：共筑文化自信 共助青年发展河北保定：共筑文化自信 共助青年发展建伟 通讯员 赵宾）2月11日，团河北省保定市委工作人员一行走进保定市文化产业发展集团有限责任公司（以下简称“文发集团”），与文发集团公司领导、青年代表就共建“青春友好城市”工作进行了座谈交流。图为在中国古动物馆建设现场了解相关情况。通讯员供图 文发集团相关负责同志介绍，正在承建的中国古动物馆项目一期工程预计在2022年10月1日对外开放，博物馆以古生物化石为载体，展示古人类和古脊椎动物起源、演化、发展全过程，是一座面向世界的现代古动物类数字博物馆，该项目建成后将成为亚洲最大的自然博物馆。 团保定市委书记葛新表示，文化引领，是青少年健康成长的沃土，文化自信，是青少年奋发向上的理想基石，共青团保定市委与文发集团的深度携手文化共建，是“青春友好城市”的重要进步标志，更是对市委市政府战略部署的深度落实。 本次座谈交流，团保…
2022-02-14	团日照市委迅速打响新年开工“第一战”收心聚力 提质创新 团日照市委迅速打响新年开工“第一战”京2月14日电（记者 张建伟 通讯员 相昌慧）新年伊始，团山东省日照市委迅速打响新年开工“第一战”。 传达学习省市会议精神。迅速传达学习全省2022年工作动员大会、全省共青团重点工作视频会、团省委十四届九次（扩大）会议及市委全委会精神，围绕“十大创新”工作要求，深入研究共青团工作结合点、切入点，锚定“走在前列、全面开创”“三个走在前”总遵循、总定位、总航标，坚持“事争一流、唯旗是夺”，迅速进入工作状态，不折不扣落实省、市有关工作部署，推动日照共青团工作全面突破、创新提升。 群策群力创新谋划工作。按照市委实现日照精彩“蝶变”攻坚年的部署要求，以迎接和学习宣传贯彻党的二十大为主线，结合庆祝建团100周年，聚焦实现“五有五提升”，实施五项“青春创新行动”。发挥“一赛一会四品牌”驱动引擎作用，贯通青年发展…
2022-02-14	杭州富阳：疫情面前 青年出列杭州富阳：疫情面前 青年出列期实践、交流座谈等青年活动信息的“青潮学子联盟”微信群，因为新冠肺炎疫情的出现，成为共青团组织集结青年学子“出列”参与志愿服务的新阵地。 “我现在放假在家，随时可以参与服务”“有需要我可以上”“我也报名加入”……《同心抗疫・志愿同行――积极参与防疫志愿服务倡议书》发布短短两个小时，就有86名返乡大学生接龙报名，参加疫情防控志愿服务。 团杭州市富阳区委有关负责人介绍，出于区疫情防控指挥部统筹安排以及志愿者自身防护安全考虑，这些报名的大学生被安排到各自居住的村委及社区报到，配合属地开展一些力所能及的防疫工作。 就读于温州医科大学的富阳籍学子何雨婷，主要负责的工作是协助社区组织核酸检测。由于核酸检测开始时间很早，她改掉了晚睡习惯，每天早上给自己设定四五个闹钟。 “作为一名预备党员，一名医学生，能有这样的志愿服务经历，我挺高兴的。”在核酸检…
2022-02-11	湖南郴州开展“情满旅途・暖冬行动”志愿服务湖南郴州开展2022年“情满旅途・暖冬行动”春运志愿服务活动建伟 通讯员 覃子松 李加诺）为了响应共青团湖南省委关于开展2022年春节“雷锋家乡学雷锋”青年志愿者行动的倡议，郴州共青团员、郴州青年志愿者联合会等协会的志愿者们，身穿红马甲，穿梭在郴州汽车枢纽站、高速公路路口、高铁西站等地，为过往的旅客提供暖心帮助。 在郴州高铁西站、郴州火车站、郴州汽车总站、京珠高速郴州等地，志愿者们为过往的旅客测体温、扫二维码、宣讲新冠肺炎防疫须知、提行李、提供购票帮助等服务，并为旅客们送上节日的祝福。 据了解，在2022年“情满旅途・暖冬行动”春运志愿服务活动中，郴州市每天将近有60名青年志愿者，不受寒冷天气和过年过节的影响，不间断地开展志愿服务活动，活动将持续到春运结束为止。活动中志愿者们表示，他们将会以个人绵薄之力，努力为郴州的疫情防控，平安春节、平安郴州贡…
2022-02-11	安徽合肥团员青年积极投身除雪抗冻第一线冰雪中的青春志愿“红” 安徽合肥团员青年积极投身除雪抗冻第一线建伟 通讯员 王丛 查韦婷）大雪骤降，一夜醒来窗外已是银装素裹。面对低温降雪天气，团安徽省合肥市委、合肥市青年志愿者协会第一时间向全市各级团组织、团员青年、青年志愿服务组织、青年志愿者们发出积极参与抗击冰雪志愿服务倡议书。全市各级团组织和广大青年志愿者闻令而动、迅速出列，积极投身除雪抗冻第一线。冰天雪地里，一个个红马甲，一面面团旗，俨然成为了合肥最温暖的一抹亮色。 8名小阿嫂主动请缨参与除雪 2月7日一大早，五里庙社区“小阿嫂帮帮团”的巾帼志愿者们就忙开了。她们身穿红马甲，冒着风雨奋力清理积雪，保障群众出行安全。 邓露是“小阿嫂帮帮团”中的一员，她说，早上8点，8名小阿嫂全部集结到位，考虑到节后上班第一天，群众出行量比较大，她们带着铁锹等除雪工具重点排查了农贸市场、商店药店、公交车站、小区…
2022-02-10	团吴忠市委“三个引领”强化青少年思想政治教育团吴忠市委“三个引领”强化青少年思想政治教育建伟）2021年以来，团宁夏回族自治区吴忠市委聚焦抓好党的事业后继有人这个根本大计，以“三个引领”强化青少年思想政治教育，切实履行引领凝聚青年、组织动员青年、联系服务青年的基本职责，团结引领广大团员青年永远跟党走、奋进新征程，以实际行动迎接党的二十大胜利召开。纪念五四运动102周年青春诗会。团吴忠市委供图 强化思想引领，教育青少年听党话、跟党走。坚持以主题教育为载体，开展“全景式”学教，通过“13344”工作法，指导全市126个团（工）委、2420个团（总）支部开展党史学习教育全覆盖。坚持以夯实信仰根基为目的，开展“辅导式”宣讲，开展“五法四讲”辅导宣讲，习近平总书记“七一”重要讲话、党的十九届六中全会精神等主题宣讲120场次、受众1.3万余人。推荐青铜峡少先队辅导员徐晶晶入选全国“红领巾宣讲团”和“…
2022-02-11	河北张家口：用冬奥“志愿蓝”照亮城市“温暖红”团张家口市委：用冬奥“志愿蓝”照亮城市“温暖红”员 刘浩文 吴宇凡）北京冬奥会赛场内比赛如火如荼……赛场外，身着蓝白相间制服的冬奥张家口赛区城市志愿者在服务岗位上挥洒青春热情。团张家口市委积极探索城市志愿服务与城市运行的契合点，紧贴城市居民的需求，开展特色城市志愿服务。 在沽源县，城市志愿者利用轮休时间，为赴崇礼参与冬奥会一线工作人员的家庭子女，提供亲情陪伴、兴趣培养、学习难点辅导等关爱。城市志愿者们充分发挥专业特长，引导孩子们制作手工，锻炼孩子们的动手能力，耐心解答课堂遗留和寒假作业难点问题。在陪伴照料孩子们的同时，让远在崇礼服务的工作人员减轻牵挂，全身心投入服务冬奥中。 在万全区，在“一墩难求”的热潮下，轮岗休息的城市志愿者与小朋友们一起，利用手边的彩泥制作北京冬奥会吉祥物“冰墩墩”“雪容融”，在制作过程中还为小朋友们讲述“冰墩墩”“雪容…
2022-02-10	团济宁市委开展困境儿童“暖冬行动”共青团济宁市委开展困境儿童“暖冬行动”市委供图 中国青年网北京2月10日电（记者 张建伟 通讯员 柏晨）近日，为帮助农村困境儿童度过一个平安、文明、温暖的美好假期，山东省济宁市各级共青团以“希望小屋”受助儿童为重点帮扶对象，联动结对志愿者、返乡大学生、青年社会组织、援建支持单位等爱心力量，全力推进开展“暖冬行动”，为困境儿童提供亲情陪伴、心理疏导、学业辅导、心愿达成、自护教育等服务。温暖包发放活动现场图片。团济宁市委供图 活动中，团市委筹集资金10万余元，向全市已建1015间小屋的1039名受助儿童发放温暖包，主要包含整理箱、围巾、帽子、手套及生活必需品等物资，帮助孩子们度过寒冬；“希望小屋・百元千梦”圆梦微心愿活动，制作了致希望小屋儿童的一封信和微心愿征集卡；为全部“希望小屋”受助儿童免费提供2022年―2023年爱心保险包，总保额达6.43亿元；围绕…
2022-02-09	“青年会客厅”为青年赋能青岛市李沧区团组织创新打造资源配置新平台 “青年会客厅”为青年赋能是不是有渠道认识更多行业的优秀青年？” 手持话筒提问的，是青岛市街舞联盟青年工作委员会主任李智春和几名同行，他们是这场对话会的主角。另一侧则是来自团青岛市委、青岛市文旅局和青岛市文联相关部门负责人。 这是团青岛市李沧区委举办的“青年会客厅”活动的生动一幕，主题是回应青年诉求，解答青年困惑。开诚布公的沟通取得了良好效果：街舞联盟打算在社区推广街舞公益课堂，让街舞走进群众，传递青春正能量；他们的学习交友诉求也得到相关部门的承诺。 如何保证服务和资源最大限度下沉基层，避免出现与青年实际需求错位、衔接不畅等问题，成为基层共青团亟待破解的难题。 结合党史学习教育，团李沧区委聚焦基层团员青年实际需求，以组织、联系、服务、引领青年为工作指引，搭建青年工作服务平台，精准对接基层和青年需求，推动工作、服务、资源向基层…
2022-02-08	湖南湘潭2000多名青年志愿者开展春运志愿服务湖南湘潭组织2000多名青年志愿者开展春运志愿服务活动伟 通讯员 付鼎臣 周通）2022年春运中，团湖南省湘潭市委及各县（市）区、湘潭经开区团委组织的9个志愿者团队的两千余名青年志愿者，在严格落实疫情防控要求的前提下，在春运期间为旅客提供了优质的志愿服务。 湘潭市莲城志愿者协会的青年志愿者王佳羽是湘潭本地人，就读于湖南城建职业技术学院。她选择在志愿服务岗位上度过假期，而这已经是她第二年参加春运志愿服务活动了。根据安排，今年她将在湘潭火车站和板塘城铁站开展志愿服务。“大冬天做志愿服务工作很辛苦，但看到旅客由衷的笑容，又觉得很值得，自己也很开心。”王佳羽说。 在湘潭北站，九华义工协会志愿者左文球、宁素云、肖秋莲等人忙着引导旅客乘车、回答旅客咨询，并为他们泡姜茶暖身防疫，鲜艳的红马甲成了车站一道靓丽的风景。九华义工协会会长谢义波告诉我们，春运期间，…
2022-02-07	宁夏吴忠开展“‘吴’微不至・暖冬行动”系列活动吴忠开展“‘吴’微不至・暖冬行动”系列青年志愿服务活动伟 通讯员 仇潇然）入冬以来，团宁夏回族自治区吴忠市委充分调动青年积极性，组织广大青年志愿者参与“‘吴’微不至・暖冬行动”，以实际行动在经济社会发展一线践行“行胜于言”。 大学生“返家乡”社会实践活动。启动2022年吴忠市大学生寒假“返家乡”社会实践活动，招募吴忠籍“返家乡”大学生368名，并将其输送到机关、乡（镇）、村（社区）参与基层社会治理、文明新风弘扬等领域工作，引导和组织大学生们立足实践岗位，参与家乡建设，通过在乡村开展健康知识宣传、基层联防联控等活动，把健康和关怀送到乡村、农户、田间、地头。 “暖冬行动”志愿服务工作。线下招募100余名青年志愿者在汽车站开展春运志愿服务活动，通过在进站口检查防疫健康码、行程码，在售票大厅引导乘客购票，在安检场所帮助安检和行李搬运等方式，为迎接春运…
2022-02-04	山东德州新春送温暖走进团市委派驻第一书记帮扶村团德州市委、市青联、市青企协新春送温暖 走进团市委派驻第一书记帮扶村通讯员供图 中国青年网北京2月4日电（记者 张建伟 通讯员 范宜超）日前，团山东德州市委、市青联、市青企协新春送温暖走进团市委派驻第一书记帮扶村――庆云县中丁乡刘秦辛村，仪式上，团市委、市青联联合德州市高新技术创业服务中心、德州交投物流发展有限公司、德州财金投资控股集团有限为刘秦辛村全体60岁以上老人赠送300套老人围巾、手套、帽子，价值10000元，为刘秦辛村留守儿童赠送50套儿童棉服，价值6000元；市青企协、山东渤海春酒业有限公司为刘秦辛村赠送150个新春大红灯笼，价值4000元。活动现场，出席领导为留守儿童代表试穿棉服、为老人代表佩戴围巾、帽子、手套，并为他们赠送了福字，送上新春的祝福，随后与会领导走访慰问了老党员代表。
2022-02-02	广东信宜：“红马甲”打造暖心社区广东信宜：“红马甲”打造暖心社区中青网记者 林洁）想要个大书包、想要个排气扇、想要个篮球……虎年春节即将来临，在广东茂名信宜市解放二社区办公室里，一面贴满粉红色心愿的墙惹人注目。这些来自小区居民的微心愿，经过社区网格员征询后，都会有党员来认领。 信宜市解放二社区党总支部书记潘海英说，每个人都有来自心底的声音，只是有时总埋藏心底，抓住居民“开不了口”的需求，设“心愿墙”，为社区群众解决心愿需求。 临近年关，走在信宜市的街头巷尾，随处可见“红马甲”的身影，他们或是在派送春联，或是在走访慰问，或是在整治市容市貌等。利用“我们的节日”主题活动，信宜市开展春节送春联等文化活动，提升“创建广东省文明城市”在居民群众中的知晓率、参与率和满意度。 “写出来的春联就是比印刷的春联更有年味。”信宜市塘面社区党总支部书记梁明洪表示，党员干部带领共青团员、妇女群体中的文艺志愿者，…
2022-02-02	团烟台市委开展“公益助农”群众分红活动共青团烟台市委赴帮扶村开展“公益助农”群众分红活动青报・中青网记者 邢婷）新春佳节将近，为持续做好包村帮扶工作，近日，山东团烟台市委在烟台栖霞寺口镇政府举行“公益助农”群众分红仪式，为孟家沟村民发放分红资金2.4万余元。团烟台市委书记相福亮及有关人员，栖霞市政府副市长谷方磊，部分栖霞市政协委员、市青联委员、市青年企业家和孟家沟村村民代表参加发放仪式。 自包村工作开展以来，团烟台市委领导班子第一时间带队到村对接，通过座谈交流、实地走访掌握村情民情，细致梳理包村发展的问题，用心定思路、定规划、定目标。 为有效解决村民苹果滞销的情况，山东众腾人力资源集团有限公司总经理王腾、烟台力凯数控科技有限公司董事长吕春哲、山东广源集团有限公司总经理管军、山东圣文环保科技有限公司总经理冯昌凤等青年企业家们纷纷伸出援助之手，通过村党支部领办的合作社帮助村民销售苹果1.5万…
2022-02-01	张家口赛区城市志愿者准备就绪冬奥志愿者|张家口赛区城市志愿者准备就绪 从张家口团市委获悉，张家口赛区城市志愿者培训、选拔及人岗匹配工作已全部完成。张家口赛区53435名城市志愿者已准备就绪，赛时将为北京冬奥会和冬残奥会顺利举行提供全方位、多角度的冬奥城市志愿服务。 按照“分区域、分任务、分群体”的原则，通过广泛发动、层层选拔、优中选优，张家口赛区共组织53435名城市志愿者，其中重点区域城市志愿者2735名，环境保障类城市志愿者50700名，参与赛时重点区域和环境保障城市志愿服务。 重点区域城市志愿者方面，赛时将设立城市志愿服务点位98个，安排2735名城市志愿者提供信息咨询、文明指引、语言翻译、文化推介、应急救护等志愿服务，彰显冬奥主办城市文明形象，讲好中国故事；环境保障类城市志愿者方面，在辅助做好重点区域志愿服务的同时，还将开展清洁家园志愿服务，全力保障赛时城市运行平稳有序，城市环境…
2022-01-30	团宁夏固原市委开展春节慰问调研活动宁夏团固原市委开展“走青连心・凝青聚力”慰问调研活动走青连心・凝青聚力”慰问调研活动。 团固原市委全体干部分5组深入四县一区，走访慰问80户特困青少年家庭，并为每名困难青少年送上500元慰问金。 结合团固原市委年初调研活动和团宁夏回族自治区委驻点调研工作要求，团固原市委制定下发《团固原市委关于开展2022年春节慰问活动暨驻点调研工作的通知》，围绕乡镇团委换届、基层组织建设、青年就业创业、青少年成长成才等主题，分组深入城乡社区、企业组织等基层一线，按照“交流沟通、调查研究、业务督导、推动工作”的原则，征求团员青年对团固原市委工作的意见建议，认真倾听基层所需所求所盼，及时梳理调研情况清单，科学谋划2022年重点工作，确保驻点调研取得实效。
2022-02-09	宁夏吴忠学习贯彻党的十九届六中全会精神学习班开班团吴忠市委学习贯彻党的十九届六中全会精神专题学习班开班北京2月9日电（记者 张建伟）为深入学习贯彻党的十九届六中全会和中央省部级主要领导干部学习贯彻党的十九届六中全会精神专题研讨班精神，2月7日，团宁夏回族自治区吴忠市委学习贯彻党的十九届六中全会精神专题学习班开班，团市委书记张媛主持开班，全体干部职工参加。 张媛强调，全体团干部要紧紧围绕学习贯彻党的十九届六中全会精神和中央省部级主要领导干部学习贯彻党的十九届六中全会精神研讨班精神，坚持深学细悟、研读原文，学好精神实质，把握好精髓要义，坚定不移用习近平新时代中国特色社会主义思想武装头脑、指导实践，推动工作。把学习贯彻全会精神，统筹抓好共青团系统各项任务措施，以实际行动推动全会精神落地见效。 本次专题学习班自2月7日起，为期两天，通过集中领学、个人自学、交流互学和警示促学等方式展开深入学习。
2022-01-30	浙江绍兴给近万名留绍兴过年青年送“大礼包”浙江绍兴给近万名留绍兴过年青年送“大礼包”者 李剑平）近日，团浙江省绍兴市委联合中国移动、中国通联、中国电信绍兴分公司推出“绍兴青年新春流量通话大福包”，为近万名留绍过年青年送福利；联合市邮管局开展“暖蜂行动”为快递行业从业青年送去留绍过年大礼包。 这是绍兴市委、市政府部署推进复工复产、常态化疫情防控工作下，团绍兴市委发起的“我们一起留绍过年”五大主题活动之一。重点聚焦外来务工青年、小哥及其子女群体，开展企业在岗员工子女、社区外来务工青年子女公益托管冬令营，推出手工劳技、素质拓展、书画实训等10多项公益课程与活动。 在新昌县，团县委积极摸排重点青少年“微心愿”，通过亲青筹为43名青少年送去新春大礼包和新春祝福；开展寒假托管班、春节传统文化主题活动――“纳福迎新春・传统出新意”游园式活动，解决外来务工青年家长的后顾之忧；开展“游古村，品年味、暖人心…
2022-01-30	内蒙古赤峰市青少年冰雪节启动赤峰市启动冰雪节 青少年“花样”玩雪者 石佳）1月26日，“喜迎冬奥会 青春向未来”内蒙古赤峰市青少年冰雪节，在“长城内外 冰雪丝带”旅游精品路线上的喀喇沁旗美林谷滑雪场主会场启动。 在冰雪覆盖的足球场上，10名来自赤峰市红山郡小学足球队的队员们展开揭幕战；在高山赛道上，赤峰市本地的青年滑雪爱好者和来自山西、北京等地的专业滑雪运动队，以及来自全国各地的雪友们切磋竞技；在滑雪场，赤峰市30多名单身青年参与趣味互动游戏互相认识了解；启动仪式上，面向赤峰市青少年征集的第一批101幅“冰雪童画”绘画作品展出。“冰雪童画”赤峰市青少年绘画展。图片由受访者提供。 据了解，赤峰市青少年冰雪节围绕精品旅游路线推广、交友联谊、冰上运动、青少年实践教育等，精心设计了“文旅宣传”“体育竞技”“互动体验”三大类8大项活动内容。喀喇沁旗美林谷滑雪场主会场将启动冰雪童画、冰雪奇缘、冰雪小…
2022-01-30	济南“暖蜂”暖了快递小哥的心济南“暖蜂”暖了快递小哥的心建伟 通讯员 彭冲 许嘉颖 陈子扬）“您的包裹即将送达！”一句简单的话语，保障的是大众民生，服务的是百姓生活。尤其是疫情期间，“快递小哥”被赞誉为逆行勇士。 “暖蜂”助力青年发展友好型城市 为助力打造青年发展友好型城市，探索新兴领域青年工作新思路，保障“快递外卖小哥”的合法权益，山东省暨济南市关爱快递（外卖）行业从业青年“暖蜂行动”活动在天桥区举行。活动现场。通讯员供图 活动现场揭牌成立了省快递行业团工委、天桥区快递（外卖）行业青年工作委员会。省市团委及济南市各级区县团委共计募集了41万余元爱心物资陆续发放到快递（外卖）行业青年手中。 服务新青年成长，济南“暖蜂”在行动 为更好地服务凝聚快递（外卖）行业从业青年，切实推动关爱快递员、外卖员“暖蜂行动”持续深入开展，提升快递（外卖）从业青年的归属感，团市委联合市总工会打造“户外工作者驿…
2022-01-29	团保定市委推进“青春友好城市”建设团保定市委推进“青春友好城市”建设建伟 通讯员 李丽）1月28日，团河北省保定市委工作人员一行走进中国电信保定公司，与青年代表就共建“青春友好城市”工作进行了座谈交流。 座谈会上，团保定市委书记葛新表示，保定电信践行央企担当，在通信服务与青年岗位就业方面，要持续发挥行业优势，为吸引青年人才留在保定创业发展提供有效支撑。中国电信保定公司党委书记张保东提出，将结合日常生产工作，加大青春友好城市宣传元素加载，形成营业厅服务窗口效应，点亮“青春友好城市”，培养一支强有力的青年先锋队伍，不断提升青年活力，服务青年，引领青年。 本次座谈交流，团保定市委与中国电信保定公司就共建“青春友好城市”工作达成共识。在未来，团保定市委与保定电信公司共同努力，为青年人建立起一站式服务平台，为青年人提供更多暖心的生活服务支持。
2022-01-29	日照共青团开展“暖蜂行动”关爱快递小哥日照共青团开展“暖蜂行动”关爱快递小哥建伟 通讯员 相昌慧）近日，团山东省日照市委联合市邮政管理局组织关爱慰问快递小哥“暖蜂行动”，对快递业务旺季坚守一线快递人员开展集中慰问并座谈交流，市邮政管理局局长马守东，团市委副书记李婉莹，市邮政管理局副局长、三级调研员范成瑶，团市委副书记（挂职）王锡刚，部分快递公司、快递小哥代表等20余人参加活动。活动现场。通讯员供图 活动中，实地察看了省级青年文明号快递客服部工作环境，了解客服人员日常工作、生活情况，并与快递公司主要负责人、省级青年文明号圆通快递客服部负责人、快递小哥代表座谈交流。 团市委副书记李婉莹强调，近年来团市委高度重视服务凝聚快递行业从业青年，着力夯实快递行业团青组织基础，市县两级快递行业团青组织建设实现全覆盖，及时关注青年诉求，在权益维护、婚恋交友、安全自护等方面深层次做好关心关爱工作，努力为他们…
2022-01-30	团黑龙江伊春市委、市青联开展走访慰问困境学子活动团黑龙江伊春市委、市青联开展走访慰问困境学子活动“青春暖流・青联委员送温暖”走访慰问困境学子活动，为友好区16名困境学子及家庭送去新年心愿礼物和节日祝福。 走访中，团伊春市委、市青联委员代表分别为学子送去价值7000余元的文具、图书、画板、篮球等“心愿”礼物和米、面、油等新春慰问品及1000元的慰问金。 活动前夕，团伊春市委通过抖音平台发布“圆梦微心愿”关爱困境学子倡议短视频。社会各界爱心人士积极响应，孩子的“微心愿”很快就被全部认领。
2022-01-28	团福建省泉州市委举行“校园引才大使”世遗行团福建省泉州市委举行“校园引才大使”世遗行建伟 通讯员 吴瑞源）“一砖一瓦都透露出亲切的气息，让我相信，故乡泉州是我们永恒的归宿，未来会有更多泉籍学子回归这片热土，续写爱拼敢赢的故事。”参与世遗泉州行让就读郑州大学的许锦涛有了满满归属感。 1月24日，团福建省泉州市委开启“校园引才大使”世遗之旅，通过增强学子对家乡的归属感、认同感、自豪感，助力“校园引才大使”当好泉州人才工作“代言人”。 活动中，“校园引才大使”参观洛阳桥，领略泉州海丝底蕴和魅力；走访西街，聆听新生代青年结合现代文化与闽南传统文化打造城市复合空间，对待传统文化的态度和传承之心，并通过赏析闽南古厝、倾听南音雅乐、体验提线木偶，从视觉、听觉、触觉感官上沉浸体验泉州世遗魅力。 座谈中，团市委详细介绍了近年来泉州产业、经济、社会发展及未来规划方向，并就进一步发挥“校园引才大使”影响力、号…
2022-01-28	吴忠市“三下乡”暨“我为群众办实事”活动启动吴忠市“三下乡”暨“我为群众办实事”活动正式启动建伟）1月25日，2022年吴忠市文化科技卫生“三下乡”暨“我为群众办实事”活动在利通区金积镇街心广场正式启动。团市委组织广大青年志愿者开展了形式多样的志愿服务活动。 大学生“返家乡”社会实践活动。启动2022年吴忠市大学生寒假“返家乡”社会实践活动，市县两级共招募368名“返家乡”大学生，并将其输送到乡（镇）、村（社区）参与基层社会治理等领域工作，引导和组织大学生们立足实践岗位，参与家乡建设，通过在乡村开展健康知识宣传、基层联防联控等活动，把健康和关怀送到乡村、农户、田间、地头。 “暖冬行动”志愿服务工作。线下招募100余名志愿者在汽车站开展春运志愿服务活动，通过在进站口检查防疫健康码、行程码，在售票大厅引导乘客购票，在安检场所帮助安检和行李搬运等方式，为迎接春运大客流做好保障，线上吴忠共青团市…
2022-01-27	江苏淮安青少年站上党史学习教育“C位”江苏淮安青少年站上党史学习教育“C位”青网记者 李润文）“在讲解过程中，我仿佛身临其境在那个年代！”说起新安旅行团的光辉事迹，江苏省淮安市新安小学红领巾讲解员朱恩谊不由感叹。 朱恩谊是四年级学生，是新安旅行团历史纪念馆小讲解员之一。多次为师生和来宾讲解新旅历史的经历让这个小女孩训练有素、落落大方，成为馆内一道独特风景线。去年暑假，她还参加新安小学组织的“小好汉重走新旅路”红色寻访活动，在访学游学中走近新旅光辉历史、践行新旅自立精神。 2021年以来，团淮安市委全方位推动党史学习教育走深走实，服务青年人才,通过“青春留淮”行动，为实现淮安高质量发展贡献先锋力量。 团淮安市委书记何�幢硎荆�团淮安市委把开展党史学习教育作为重大政治任务，依托淮安市红色资源，聚焦青少年群体思想引领主责主业，创新学习方式、丰富学习载体，全方位推动党史学习教育走深走实，引导全市…
2022-01-25	常州：让青年人才与城市发展同频共振团组织服务青年凝聚青年 常州：让青年人才与城市发展同频共振经成为“新常州人”。2019年，在美国学习、工作8年半的吴凡放弃了在哈佛大学的工作与美国绿卡选择回国，用所学的先进技术与知识报效祖国。 在长三角物理研究中心和天目湖先进储能技术研究院的大力支持下，吴凡成立了科学家工作室，开展硫化物全固态电池技术及固态电解质材料领域的研究。工作与生活中，吴凡也渐渐爱上了常州这座承载着他科研梦想的城市。 这些年来，聚焦“国际化智造名城、长三角中轴枢纽”城市定位，常州渴求人才、渴望创新。借此机遇，常州团组织也有充足的条件和机会成就人才、成就事业。 团常州市委书记吴震宇表示，他们将进一步助力构建人才全面发展生态，用更大力度引进青年人才、更实举措培育青年人才、更优服务留住青年人才，推动青年人才发展与城市发展同频共振。 引才聚才 释放城市吸引“强磁场” 2021年12月17日…
2022-01-25	安徽省芜湖市青年人才工作站（上海站）成立安徽芜湖举办青年人才工作站（上海站）成立仪式 暨芜湖籍在沪优秀青年人才交流座谈会京1月25日电（记者 张建伟 通讯员 宇雯 查韦婷）日前，安徽省芜湖市青年人才工作站（上海站）成立仪式暨芜湖籍在沪优秀青年人才交流座谈会在上海顺利举办。团芜湖市委书记杨磊、副书记汪磊出席，芜湖市“百日实训”第二组组员代表、芜湖籍在沪优秀青年人才代表共计30余人参加。 活动现场，宣读了芜湖市青年人才工作站（上海站）成立文件，团芜湖市委书记杨磊、副书记汪磊分别为站长伍俊峰，副站长傅为安、钱邦和、许召辉、刘欢、汪�t铭颁发证书，并共同为芜湖市青年人才工作站（上海站）揭牌。 在座谈交流环节，芜湖籍在沪优秀青年人才代表结合个人在芜成长经历、在沪学习工作感受以及对家乡经济发展和青年人才工作的建议与期盼一一作了交流发言。 最后，杨磊从芜湖―大有作为、芜湖―大有可为、芜湖―未来可期三个…
2022-01-29	山东省济宁市快递行业团工委成立济宁市快递行业团工委成立会议 暨关爱快递行业从业青年“暖蜂行动”慰问活动举办建伟 通讯员 柏晨）1月25日，山东省济宁市快递行业团工委成立会议暨关爱快递行业从业青年“暖蜂行动”慰问活动成功举办。团济宁市委副书记盛振凯、济宁市邮政管理局党组成员逄蕾出席活动，快递行业团工委委员、青年团员代表参加了活动。图为济宁市快递行业团工委成立会议活动现场。通讯员供图 会上宣读了《关于同意成立济宁市快递行业团工委的批复》文件，并为市快递行业团工委成立揭牌，新当选行业团工委书记和快递从业青年代表分别作了表态发言。 会后，开展了关爱快递行业从业青年“暖蜂行动”慰问活动，团市委为快递从业青年送上了生活物资和关爱快递从业青年子女温暖包，为快递从业青年送去新春的祝福。图为济宁市快递行业团工委成立揭牌。通讯员供图 近年来，团济宁市委联合市邮政管理局连年开展“快递业从业青年服务月”活动，购…
2022-01-28	团济宁市委开展民意“5”来听暨春节送福活动团济宁市委开展民意“5”来听 暨2022年“我们的节日”春节送福主题活动建伟 通讯员 柏晨）近日，团山东省济宁市委到东红庙社区新天地花园小区开展民意“5”来听暨2022年“我们的节日”春节送福主题活动，同时机关党支部与小区党支部开展联合主题党日活动。团市委书记于领东、副书记盛振凯带领“民情书记”服务队成员、机关党员开展走访慰问，向社区居民和老党员送去节日祝福和慰问。图为团市委在社区书法活动现场。通讯员供图 团市委邀请济宁市青年书法家协会的青年书法家们为社区居民书写春联、福字等。红纸、毛笔、墨、砚台一字排开，青年书法家们挥毫泼墨，多种书体各显神韵。一幅幅墨香四溢的春联和“福”字铺满案台。春联虽小，情谊浓浓，不仅有“辞旧岁、迎新年”的美好愿景，也有“颂党恩、感党情”的爱党情怀。支部党员带领小区居民参累计送出200余副春联、“福”字，活动现场洋溢着欢快…
2022-01-26	日照“返家乡”寒假社会实践活动首批实习生到位日照“返家乡”寒假社会实践活动首批实习生已到位建伟 通讯员 相昌慧）近期，团山东省日照市委参与开展的“青鸟计划・学子归巢”系列活动之2022年日照籍大学生“返家乡”寒假社会实践活动，得到了广大用人单位积极响应和在校大学生的热情参与。经过前期岗位推送、学生报名、院系审核和单位筛选，寒假社会实践活动终于迎来了第一批可爱的小青鸟们。图为东港区“青鸟计划”寒假实习见习活动见面会。通讯中供图 因新冠肺炎疫情原因，此次岗位数量减少，但依然阻止不了返乡学子的报名热情。在各区县、市直各部门已经发布的554个岗位中，共收取投递简历9646份，达成实习意向的学生526位。 本次社会实践全市覆盖、行业领域涉猎广泛。本次寒假社会实践活动覆盖全市各区县112家单位，包括政府机关、行政事业单位、国有企业、大型民营企业等，涉及银行、金融、互联网、交通运输、机械制造等行业。岗…
2022-01-24	2022济宁青年学子“云招聘”活动举行“青鸟计划 助企攀登”2022济宁青年学子“云招聘”活动举行年出台的青年人才引进以及乡村振兴青春合伙人等优惠政策。通讯员供图 中国青年网北京1月24日电（记者 张建伟 通讯员 柏晨）1月22日，山东省济宁市“青鸟计划 助企攀登”2022青年学子云招聘活动举行。济宁共青团联合市委人才办、市科技局、市人力资源社会保障局、市国资委等部门，精准挖掘各类企事业单位高质量招聘岗位870个、需求计划6035名，覆盖高端装备、医养健康、金融证券、高端化工等多个行业类别。约有15.3万人次通过多个平台收看直播。 图为“青鸟计划 助企攀登”2022济宁青年学子“云招聘”活动现场。通讯员供图 本次直播共设置了“云推介”“云面试”“云分享”等三个现场。在第一现场，团市委副书记高聪介绍了济宁市近年出台的青年人才引进以及乡村振兴青春合伙人等优惠政策，解读了从本科生到博士后来济就…
2022-01-24	云南大理：校外阵地扩容 团团帮你带孩子云南大理：校外阵地扩容 团团帮你带孩子与自己繁重工作之间的矛盾，成为许多青年父母头疼的问题。别担心，这个假期，团团帮你带孩子！” “团团为了陪伴小朋友们度过一个快乐寒假也是拼了！快快来参加吧，和团团一起愉快度过‘双减’后的第一个假期。” 1月15日，第一批寒假活动攻略在团云南省大理市委官方微信公众号“青春大理”推出。由团大理州委、团大理市委、大理市文明办、市教育体育局、市委组织部主办， 大理洱海科普教育中心、大理市党群服务中心、大理大学、万花社区少工委、艺创青少年发展中心等单位提供支持的这些活动，不仅深受家长欢迎，也受到了社会各界人士的关注，纷纷报名认领课时，担任志愿者老师。 “洱海保护小小讲解员”是团大理市委每年寒暑假开展的品牌项目，今年是第8期。这个以“锻炼语言表达能力，学习生态环保知识，培养志愿服务精神”为主旨的项目，2018年被评为全国“四个…
2022-01-23	河南郑州：“青”字号集体在行动“青”字号集体在行动让地面格外湿滑，给城市交通带来了很多安全隐患。共青团郑州市委及时发布通知，号召全市青年突击队和青年文明号等“青”字号集体立即开展扫雪除冰行动，全力以赴确保交通畅通。全市“青”字号集体迅速响应，47支不同行业的青年突击队和“青年文明号”在各自岗位上开展扫雪除冰、车辆急修、秩序维护、线路巡检等活动，为市民安全出行保驾护航。 当天一大早，在郑州市建设路凯旋路公交场站，郑州公交第一运营公司203路“青年文明号”成员不畏严寒，清理发车场及周边的积雪，对已经结冰的路面抛撒融雪剂。公交B5路“青年文明号”党团员志愿者服务队的志愿者们也迅速集结，清理道路积雪，确保线路通畅。 上午10点，恒天重工青年突击队在公司主干道集结，一铲一锹分区域清除道路积雪，确保生产顺利进行。 为方便居民到医院就诊，中牟县消防救援大队青年突击队来到县人民医院附近，清扫大门口和两旁…
2022-01-20	延吉打造“青年活力型”城市中长期青年发展规划县级试点进行时 团组织助推青年高质量发展 延吉打造“青年活力型”城市待遇优厚的工作，回到家乡吉林省延吉市创业。和他一起从一线城市回到延吉的3位同乡，成了他的创业合伙人。 在他们看来，延吉不仅有浓厚的朝鲜族地域特色，还不断释放青春活力，这是吸引他们的主要原因。 2021年，延吉市被确定为全国《中长期青年发展规划》实施试点县（市）。延吉市以“助推青年高质量发展，建设青年活力型城市”为目标，通过打造青少年服务型阵地，聚焦青年发展工作领域，在青年思想引领、就业创业扶持、人才培养、心理健康、维护青少年合法权益、扩大青年社会融入和参与等方面进行深入推进，打造出一张宜居、宜学、宜业的延吉“青年活力型城市”特色名片。 为青年就业创业雪中送炭 刚返乡时，因为已离家多年，吴振宇对家乡的具体创业政策并不了解。与延吉团组织结缘后，吴振宇和创业伙伴少走了很多弯路。针对返…
2022-01-20	2022桂港青年交流活动在广西南宁举行2022桂港青年交流活动在广西南宁举行卓然，团广西区委、广西青联副主席孙晋与广西、香港青年参观考察广西民族博物馆。何日琳/摄 中国青年报客户端讯（何日琳 中青报・中青网记者 谢洋）“促和谐・勇创新”2022桂港青年交流活动日前在广西南宁举行，广西、香港青年共90余人参加活动。 活动当天，两地青年先后参观考察广西民族博物馆和腾讯短视频直播南宁东盟运营中心，既加深了香港青年对内地文化的认识，体会广西民族团结精神，又让两地青年通过参与数字内容制作，感受新媒体力量。 本次活动由香港特别行政区政府驻广西联络处、广西壮族自治区党委统战部、团广西区委、广西青年联合会联合主办。下一步，团广西区委、广西青联将继续开展好桂港青少年交流、港澳台大学生暑期实习计划等桂港系列青少年交流活动。在疫情防控常态化背景下，积极探索桂港两地青年务实合作新模式，进一步推动桂港青少年友好交…
2022-01-21	济南开展“希望小屋 寒冬送暖”系列志愿慰问活动济南开展“希望小屋 寒冬送暖”系列志愿慰问活动建伟 通讯员 彭冲 许嘉颖）扎实推进“我为青少年办实事”活动，实现由“小屋换新”到“精神焕彩”，助力困境青少年儿童健康成长，近日，团山东省济南市委、市青联组织全市各级团组织、青联委员、爱心志愿者、爱心单位及企业等开展“希望小屋 寒冬送暖”志愿慰问等系列活动，为孩子们送去了“新春成长大礼包”，扎实做好儿童关爱“后半场”文章。 希望小屋 寒冬送暖 长清区青年志愿者协会携手56名青年志愿者共同开展“温暖送达”希望小屋公益活动。17支志愿者队伍，分别前往10个街镇，82个村庄，100多个希望小屋，在寒潮来临之前，把100多床温暖的棉被送到长清每个希望小屋孩子手中，其中一名叫倩倩（化名）的小朋友，在志愿者即将走出家门时，悄悄把一封信塞到志愿者手里，其中一段话这样写道“你们的爱心让我们感到社会的温暖和身处在一…
2022-01-20	海口共青团开启2022青年“暖冬行动”海口共青团开启2022青年“暖冬行动”者 任明超）“温暖回家路，一起向未来”，1月16日，春运前夕，服务保障海口春运工作的民航一线人员及青年志愿者代表在海口美兰国际机场（以下简称“美兰机场”）发出全力保障2022年春运的服务宣言。他们还通过快闪的形式向返乡旅客送上了新春祝福。 今年，团海口市委按照“预招储备、因需而动，因地制宜、大站为主，精简岗位、优化服务，加强培训、安全第一”的原则，持续开展服务春运“暖冬行动”，组织号召各行各业青年、志愿者们在美兰机场、海口动车东站、动车美兰站等8个主要站点提供站场指引、安检协助、防疫宣传、秩序维护、信息咨询等服务。 据了解，团海口市委开展的青年“暖冬行动”已累计发动各类青年、志愿者逾7万人次，服务各类群体逾50万人次。
2022-01-19	沈阳青年志愿者春运暖冬行动启动沈阳青年志愿者春运暖冬行动启动青报・中青网记者 王晨）由团沈阳市委和沈阳市青年志愿者协会主办的春运暖冬行动日前在沈阳启动。该行动首次联合机场、火车站、客运、地铁、出租车五大交通运输行业的青年志愿组织实施联动。 沈阳站青年志愿者协会招募130名大学生青年志愿者在沈阳站、沈阳北站、沈阳南站开展志愿服务。沈阳地铁志愿服务队招募80余名青年志愿者在奥体中心地铁站等春运旅客集中站点开展志愿服务。沈阳市荣强雷锋志愿者团队招募“雷锋爱心车队”，“党员车队”及运营出租车2000余辆成为流动的志愿服务站，以提升服务质量为目标，提供出行咨询、运送行李、扶老助幼等志愿服务。沈阳客运集团有限公司青年志愿者服务队招募青年志愿者80余名，在沈阳北站南广场和沈阳站西广场等重点点位开展志愿服务活动。中铁九局四公司团委负责人王晨阳认为，坚守在繁忙春运一线的沈阳青年志愿者们给返乡学生及需要关爱…
2022-01-18	江西省赣州市“童心港湾”服务留守儿童江西省赣州市“童心港湾”服务留守儿童“童心港湾”，近30名孩子在童伴妈妈和平安支教老师的陪伴下庆祝节日。 “童心港湾”的孩子，大多都是留守儿童。和普通家庭的孩子比，父母接送上学放学、辅导作业、陪伴玩游戏、出门长见识等都是一种奢望。 为进一步关心关爱农村留守儿童，团赣州市委乡村振兴驻村工作队结合单位职能和乡村振兴工作要求，引入“童心港湾”项目落地省定“十四五”重点帮扶村――仓前村，旨在打造配合农村留守儿童关爱服务体系建设，常态化服务农村留守儿童的共青团工作阵地。
2022-01-18	秦皇岛青年文明号“我为群众办实事”实践活动启动团河北秦皇岛市委启动青年文明号“我为群众办实事”活动庄镇大寺小学举行2022年（春节）秦皇岛市青年文明号“我为群众办实事”实践活动启动仪式。 仪式现场，秦皇岛市热力有限责任公司及所属各青年文明号集体向卢龙县农村留守儿童赠送价值1万元的爱心礼物。 春节期间，该市各级青年文明号集体将围绕农村留守儿童，生活困难的孤寡老人，疫情防控一线的工作人员，春节期间坚守岗位的一线职工，在秦就地过年外地务工人员以及快递员等服务对象实际需要，组织开展关爱慰问、心理疏导、法律护航、便民服务活动。
2022-01-18	广西北海共青团开展“圆桌谈”活动广西北海共青团开展“圆桌谈”活动圆桌谈”活动，围绕团北海市委2022年重点工作提出具体措施、谋划活动内容、亮出创新点子。 活动上，干部职工针对如何做好青少年思想引领、推进县域共青团改革和少先队改革、落实为青年办实事、深化共青团品牌项目建设四项重点工作轮流发言，共提出近180条建议。 下一步，团北海市委将审视“圆桌谈”活动收集的建议，择优选取，积极谋划，推动2022年工作做出亮点、做出成效。
2022-01-16	芜湖共青团“共读书单”点亮困境儿童书香梦芜湖共青团“共读书单”点亮困境儿童书香梦・中青网记者 王海涵 王磊）1月14日上午，芜湖共青团助力人民城市建设・打造“共读书单”圆梦未来活动集中捐赠仪式在镜湖区方村街道马厂村举行。535名农村留守儿童、城市流动儿童等群体收到自己心仪的书籍。 前期，团芜湖市委面向全市募捐，团干部、企事业单位、青年企业家、青联委员、爱心人士等300余人及芜湖新华书店、三只松鼠、者山文创等爱心企业积极响应，认捐物资折合人民币13.5万元。其中，芜湖新华书店定向捐赠方村街道马厂村农家书屋、天民学校图书室价值1万元的爱心书籍。三只松鼠为535名孩子提供价值8万元的温馨礼包。 随后，团芜湖市委挑选涉及励志成长、红色经典、科普知识、科幻故事等领域的50本书籍形成“共读书单”。每位孩子在书单中选择2本作为自己的微心愿，团市委再按照小学、初中、高中等不同学龄层次配捐一本党史学习教育…
2022-01-16	泉州举办青少年书画摄影大赛获奖作品展览用艺术的形式引导青少年健康向上 泉州连续举办多届青少年书画摄影大赛成效显著建伟 通讯员 吴君凡 黄晶雅）日前，“丹心永向党 翰墨展华章”泉州市第三届青少年书画摄影大赛获奖作品展览成功举办，在本届大赛中，泉州广大青少年用书法、美术、摄影等不同的艺术形式，共同回顾百年红色历程，描绘百年奋斗辉煌，歌颂祖国繁荣和家乡发展。 这是团泉州市委联合中共泉州市委文明办、泉州市教育局、泉州市文学艺术界联合会等单位共同举办的第三届赛事，在历届赛事中，共收到书法、美术、摄影（含短视频）参赛作品近三万件。 大赛举办围绕时代主题 “举办此次大赛，旨在庆祝中国共产党成立100周年，推进党史学习教育走深走实，讴歌在党的领导下泉州经济社会发展取得的伟大成就，结合精神文明教育，进一步引导青少年知党恩、听党话、跟党走，大力倡导文明健康绿色环保生活方式，培养正确的审美观念和良好的艺术修养…
2022-01-14	莆田“晨曦关爱行动”搭建亲情沟通“云”桥梁莆田“晨曦关爱行动”搭建亲情沟通“云”桥梁建伟 通讯员 徐永攀 李江华 唐霏）“谢谢，谢谢你们，十三年了，我终于见到我儿子了……”黄阿姨一边抹着眼泪，一边拉着阳光社工的手久久不肯放开。由于黄阿姨行动不便，又不会讲普通话，自从他儿子在监狱服刑，就从未见过面了。 为了圆服刑人员未成年子女及其家属的亲情梦，2022新年伊始，由团福建省莆田市委、福建省莆田监狱主办的“晨曦关爱行动”――亲子“云”见面活动举行。由团委干部、监狱民警、阳光社工组成队伍，提前深入到服刑人员家庭调试视频连线设备，共计80余名服刑人员及其家属参与了见面会。 从2013年起，团莆田市委与福建省内监狱联合开展服刑人员未成年子女亲子见面会11场次。特别是在监狱疫情常态化防控下，团莆田市委、莆田监狱、莆田市阳光青少年事务服务中心更是克服重重困难，开通“阳光专线”，通过视频连线会见的方式，为…
2022-01-14	安徽省淮南市网络作家协会团支部成立安徽省淮南市网络作家协会团支部成立建伟 通讯员 许晓霞 查韦婷）近日，安徽省淮南市网络作家协会在淮南经济技术开发区党群活动服务中心召开了团支部成立大会。团淮南市委副书记唐彬，淮南市作家协会主席金妤，团淮南市委四级调研员曾伟，淮南市直机关团工委书记任毅，淮南市作协副秘书长陆莎薇，淮南市网络作家协会主席蒋凯（笔名：青子）及淮南市网络作家协会理事会代表、团员出席会议。 大会通过投票选举的方式，选举潘怡静、梁淼淼（笔名：九滴水）、程家乐、代雨洁为共青团淮南市网络作家协会支部委员会委员；选举潘怡静为共青团淮南市网络作家协会支部委员会书记，梁淼淼（笔名：九滴水）为副书记，程家乐、代雨洁为委员。成立大会上，团淮南市委副书记唐彬代表团市委对淮南市网络作家协会支部委员会的成立表示祝贺，希望团支部的成立能够充分发挥好联系青年网络作家的桥梁和纽带作用，及时了解和反映淮南市网络…
2022-01-19	济宁人大代表政协委员面对面 共商生育政策配套措施2022年济宁市“共青团与人大代表、政协委员面对面”活动举行建伟 通讯员 柏晨）近日，团山东省济宁市委举办2022年“共青团与人大代表、政协委员面对面”活动座谈会，部分市人大代表、市政协委员，市卫健委、市计生协会有关负责同志，婚姻家庭心理领域、育儿服务领域相关社会组织、企业负责同志参加座谈会。图为济宁市“共青团与人大代表、政协委员面对面”活动现场。通讯员供图 今年“面对面”活动以“完善青年生育政策配套措施”为主题。座谈会上，市卫健委、市计生协会、婚姻家庭心理领域、育儿服务领域相关社会组织、企业负责同志结合实际，交流了影响青年生育的心理观念、育儿方式、育儿成本等因素。与会的市人大代表、市政协委员结合团市委《济宁城乡青年生育意愿调研报告》和相关工作领域负责同志的发言内容，回应相关问题，并提出了各自的观点和建议。 团济宁市委副书记盛振凯就“完善青…
2022-01-14	浙江绍兴“青农市集”助力新农人创业浙江绍兴“青农市集”助力新农人创业（中青报・中青网记者 李剑平）今天，浙江省绍兴市近百位“新农人”报名入驻“青农市集・云上年货节”。该活动以年味、年俗、优品为主题，将通过“青农优品”微信小程序，帮助有销售需求的“新农人”免费上线，销售农产品。 据介绍，受疫情影响，部分“新农人”的产品面临上市销售难现象。团绍兴市委、市农村青年创业联合会共同发起“青农市集・云上年货节”，用线上+线下结合模式助“新农人”们打开销路，为市内外消费者提供选购绍兴优质绿色健康农产品的便捷渠道。本地网红主播们还将开启直播带货活动，市民在线选购的农产品均在48小时内包邮寄出。 绍兴市农村青年创业联合会会长、浙江一景乳业股份有限公司副总经理李一清说，“这几天正在选货、配货，把优质的茶叶、香榧、大米等产品发到青农市集年货节平台。” “快过年了，山东的亲戚朋友想买新昌大佛龙井茶和嵊州榨面。”…
2022-01-13	安徽芜湖：推进校地基层共青团合作安徽芜湖：推进校地基层共青团合作王磊）日前，团安徽省芜湖市委和安徽工程大学团委签订全面战略合作框架协议，双方将围绕思想引领、志愿服务、创新创业、实践实习、团属新媒体、基层团组织建设等开展合作。芜湖市14个基层团组织负责人和安徽工程大学14个二级学院团委负责人也分别签订合作框架协议。 合作内容有面向大学生骨干、团干部和青年知识分子深化“青年马克思主义者培养工程”“青年讲师团”等工作交流；围绕文明城市建设、生态环保、扶贫济困等主题培育志愿公益品牌；利用周末、寒暑假共同开展理论宣讲、社会调查、义务支教、青年文化艺术交流等社会实践活动；共同开发岗位择优推荐优秀大学生参加大学生政务实习、产业实习等。 安徽工程大学党委书记刘宁表示，学校在人才培养专业设置等方面与芜湖市等地方经济社会发展契合度高，学校坚持全面、多层、多点推进校地合作，以服务求支持，以贡献求发展，努力实现…
2022-01-13	苏州市青年新媒体联盟第一次全体会议暨青春苏州e起购启动仪式成功举行青春新力量 e起向未来建伟 通讯员 顾秋枫）1月10日，由苏州市委网信办、苏州市商务局、团苏州市委主办的苏州市青年新媒体联盟第一次全体会议暨青春苏州e起购启动仪式在苏州中海财富大厦举行。团江苏省委，苏州市委、网信办、市商务局、团市委的相关领导出席活动。 本次活动旨在动员联盟成员单位力量，发挥青年新媒体的特有社会作用，记录好、传播好苏州青年奋进新征程、建功新时代的青春景象。活动现场。团苏州市委供图 为更好地对接资源，打破环节壁垒，本次活动中苏州市青年新媒体联盟在市委网信办、团市委的指导下，发布了“青春苏州说”、“青春不一YOUNG”等54个2022年联盟重点项目，并成立了三家青年新媒体联盟工作站，力求以项目运作激发创作动力。 现场还发布了“青春苏州说”第一期视频《我们在苏州，一起向未来》，启动了“青春苏州e起购”项目和“青春…
2022-01-12	江西高安：团代表联络站凝聚青年力量江西高安：团代表联络站凝聚青年力量伟强 左橙 通讯员 席晨）为积极搭建团代表的“履职平台”及对普通团员青年的“联系平台”，进一步发挥团代表带动作用。1月7日，高安市团代表联络站揭牌仪式召开。 团宜春市委少先队总辅导员、青年发展部负责人熊武介绍，高安团代表联络站的建立是共青团高安市委进一步联系青年的一项新举措，也是各级团代表和委员做好先锋带头模范的新渠道。 高安市团代表联络站揭牌仪式。中国青年网通讯员 席晨 供图 揭牌仪式后，首届“全国乡村振兴青年先锋”获得者、共青团宜春市第四次代表大会代表、共青团高安市第三次代表大会代表丁旦做了首场宣讲，30余名社会创业青年和返乡大学生报名听取本次宣讲并围绕“新农人”“青年助力乡村振兴”“返乡创业”等话题开展互动讨论。 团高安市委书记刘星辰表示，下一步，共青团高安市委将依托团代表联络站，开展读书分享会、“高安青年说”“瑞…
2022-01-12	合肥“庐小志”志愿者进警营上职业体验课安徽合肥：“庐小志”志愿者进警营上一堂职业体验课中青网记者 王海涵）“一看到警察叔叔和阿姨们，就有一种安全感，今天和他们一起观看升警旗仪式，觉得特别震撼。”来自合肥市安庆路第三小学六（3）班的“庐小志”少先队员志愿者黄者为说。 1月10日上午，恰逢中国人民警察节，合肥市庐阳区三孝口街道西平门社区少工委组织辖区安庆路第三小学“庐小志”志愿者学生走进安徽省公安厅开展“上一堂警察职业体验课”实践活动，共青团庐阳区委、三孝口街道、安庆路第三小学负责人参加活动。图为活动现场合影。图片为团庐阳区委提供 活动现场，“庐小志”们列队观看升警旗仪式，全体行队礼。安徽省副省长、省公安厅党委书记、厅长李建中带领全体民警庄严宣誓。 升警旗仪式结束后，在讲解员指引下，“庐小志”们参观了安徽省人民公安历史陈列馆，共同学习了安徽公安事业发展历程，以及公安干警在服务群众、打击犯罪、…
2022-01-12	团伊春市委开展“青春暖流・关爱环卫工人”活动团伊春市委开展“青春暖流・关爱环卫工人”活动建伟 通讯员 柏晨）近日，黑龙江省伊春市遭遇雨雪冰冻极端天气给群众生产生活带来不便的同时，更让工作在室外的环卫工人面临严峻考验。为表达敬意和关爱，日前，团伊春市委组织青年志愿者深入伊美区环卫处开展“青春暖流・关爱环卫工人”活动，用实际行动致敬寒冬里坚守岗位的城市美容师，传递温暖正能量。 活动现场，团伊春市委一行为环卫工人们送去了100个电热宝、1180个热帖以及牛奶和手套。在场环卫工人纷纷表示，虽然天气寒冷，但大家心里很暖。 近年来，团市委先后开展了“关爱环卫工人暖杯行动”“致敬城市美容师”等多次主题活动，在为环卫工人送去团组织的温暖的同时，更在社会各界营造了更加尊重、理解环卫工作，更加关心、支持环卫工人的良好社会氛围。
2022-01-12	宁波市青少年万人圆梦行动启动宁波市青少年万人圆梦行动启动记者 李剑平）今天，浙江省宁波市青少年万人圆梦行动正式启动。本次活动将围绕精准救助、帮扶，集中做好关爱困难青少年工作，共分点亮微心愿、牵手大凉山、爱心托管班、城市暖心行动四大板块。 团宁波市委要求，各区县市团委和广大团干部根据实际情况组建寻梦小分队，以乡镇、街道为单元，做好辖区内各类困难家庭青少年的联系、走访、实地排摸工作，特别是对低保家庭未成年子女、残疾青少年、服刑在教人员未成年子女、重病儿童、孤儿、留守儿童等群体，进行重点走访排摸，由社会爱心人士认领帮助点亮微心愿。 宁波各组织结合宁波市与四川省凉山彝族自治州东西部协作计划，不断加强两地互访学习，开展“宁波-凉山”两地少年儿童手牵手暑期夏令营、“暖冬关爱・万人圆梦”微心愿活动，为凉山留守儿童和特殊困难儿童送温暖。从年初开始，宁波市已向凉山困难青少年送去591套冬衣，同时加大对凉山…
2022-01-12	济宁市电商行业职业技能大赛成功举办“青春电商”济宁市电商行业职业技能大赛成功举办技能大赛开场。通讯员供图 中国青年网北京1月12日电（记者 张建伟 通讯员 柏晨）近日，由山东省济宁市人力资源和社会保障局、团济宁市委和中国邮政集团有限公司济宁分公司指导，济宁电商商会等主办的“青春电商”2021全市电商行业职业技能大赛在山东理工职业学院成功举办。来自济宁地区各制造加工业、电子商务行业、各职业院校等领域电商从业人员近百名选手参加了大赛。图为“青春电商”2021全市电商行业职业技能大赛现场。通讯员供图 本届大赛按照参赛选手职业类别不同，分为企业职工组和院校教师组两个组别，围绕内贸电子商务、跨境电子商务两个方向展开，以系统沙盘实践模拟、系统理论知识考试方式开展竞赛。通过对视觉营销设计、网上交易管理、网络客户服务、电子商务数据分析与应用和网络推广等项目的激烈竞赛，最终产生成绩优异个人奖16名。 本次…
2022-01-11	扬州团组织为事实孤儿筑梦“星辰大海”扬州团组织为事实孤儿筑梦“星辰大海” 打造“梦想改造+”关爱矩阵饰、个性化的家具，书架上整齐摆放着课外书籍，这是团江苏省扬州市委为小颖改造的房间。 据了解，2021年以来，团扬州市委把推进6-16岁事实孤儿居住空间改造及结对关爱行动作为青少年民生实事项目的着力点，全年结对关爱251名事实孤儿，完成208间“梦想小屋”改造。 小颖（化名）今年12岁，家住高邮市城南新区，父亲在3年前病逝，小颖的母亲只能靠打零工和领低保金维持基本生活，家庭负债累累。小颖的卧室狭小、潮湿、阴暗，家具陈旧。青年志愿者了解情况后，主动结对小颖，并积极申报“梦想小屋”改造计划，在得知小颖喜欢海洋后，志愿者为小颖挑选了海洋主题的床、书柜和桌椅。“我喜欢大海的奔腾浩瀚，我长大以后想成为海军卫士保护祖国的大海。”小颖和志愿者分享着自己的梦想。 同为事实孤儿的小刚（化名）最崇拜航天员聂海胜…
2022-01-11	河南漯河共青团多点发力服务青年发展河南漯河共青团多点发力服务青年发展建伟 通讯员 刘勇）今年以来，团河南省漯河市委以推动中长期青年发展规划落地见效为统揽，践行建机制、搭平台、强队伍、树品牌、重培育工作理念，多点发力、多措并举，服务青年发展。 建机制，形成推动规划落实长效保障。团市委在市、县两级健全青年工作联席会议制度，为更好地推动青年发展规划落地打下坚实的基础。出台《漯河市青年工作联席会议议事规则》，持续完善漯河市青年发展政策体系和工作机制。将青年发展规划纳入漯河市“十四五”规划，强化青年发展顶层设计。 搭平台，扎实推进青年创业创新工作。团市委连续三年举办青年创业创新大赛，累计发放奖金112万元，培育创业项目300多个。建立青年创业创新项目库、人才导师库，推荐1人加入中国青年创业导师团、6人加入河南省青年创业导师团，成立市青年创业导师团，对创业青年实施精准帮扶。在青年企业家协会、“青年文…
2022-01-11	临沂共青团：6.44亿“贷”动青年共创未来临沂共青团：6.44亿“贷”动青年共创未来者 邢婷）2021年以来，临沂共青团创新工作举措，开展青年信贷扶持计划，有效解决青年创业者融资难问题，大力促进各类青年群体创业就业。临沂共青团全年共扶持创业青年1822人、扶持资金达6.44亿余元。 其中，信用扶持乡村好青年、创业大学生1331人，发放创业贷款2.76亿元；涉农担保扶持429人，发放创业贷款2.75亿元；开展劳动密集型小企业贷款，扶持青年创办的企业62户，发放创业贷款0.93亿元。 具体工作中，临沂共青团突出合作共建，着力构建共青团指导、人民银行监管、金融机构经办的信贷扶持计划工作体系。定期召开工作协调会、联席会等，明确工作目标，统一贷款条件，简化项目流程，积极协调解决工作中的实际问题和困难。广泛动员金融机构参与创业贷款工作，建立创业担保贷款奖励补助机制，进一步激发金融机构工作积极性。 同…
2022-01-11	扬州团组织为事实孤儿筑梦“星辰大海”扬州团组织为事实孤儿筑梦“星辰大海”饰、个性化的家具，书架上整齐摆放着课外书籍，这是团江苏省扬州市委为小颖改造的房间。 据了解，2021年以来，团扬州市委把推进6-16岁事实孤儿居住空间改造及结对关爱行动作为青少年民生实事项目的着力点，全年结对关爱251名事实孤儿，完成208间“梦想小屋”改造。 小颖（化名）今年12岁，家住高邮市城南新区，父亲在3年前病逝，小颖的母亲只能靠打零工和领低保金维持基本生活，家庭负债累累。小颖的卧室狭小、潮湿、阴暗，家具陈旧。青年志愿者了解情况后，主动结对小颖，并积极申报“梦想小屋”改造计划，在得知小颖喜欢海洋后，志愿者为小颖挑选了海洋主题的床、书柜和桌椅。“我喜欢大海的奔腾浩瀚，我长大以后想成为海军卫士保护祖国的大海。”小颖和志愿者分享着自己的梦想。 同为事实孤儿的小刚（化名）最崇拜航天员聂海胜，志愿者在为他改造的小屋里布…
2022-01-10	江苏泰州753户困境儿童家庭收到新年礼物江苏泰州753户困境儿童家庭收到新年礼物青网记者 李超）2022年1月7日，在江苏泰州2021年医药高新区（高港区）“梦想改造+”关爱计划答谢仪式暨2022年建设启动仪式现场，一批困境儿童收到一份特殊的礼物，来自中建安装集团有限公司捐赠的100份《中国青年报》。 据悉，“梦想改造+”关爱计划启动以来，团泰州团市委着力构建“333”工作机制，积极探索“物质帮助+精神关爱”帮扶体系，科学有序地改造了453间“梦想小屋”。 2021年以来，团泰州市委在常态开展帮扶工作，持续实施心理咨询、课业辅导、亲情陪伴、兴趣培养等专项服务的基础上，聚焦困境青少年精神需求，为753户梦想小屋建设对象（453户已建和300户拟建）订阅《中国青年报》等报刊杂志，让孩子们通过阅读开阔视野、增长知识。 “谢谢叔叔阿姨，我一定好好学习，以后做一个对社会有用的人。”拿着收到的文具，…
2022-01-09	聊城团属青少年宫社会化运作探索迈入正轨山东聊城团属青少年宫社会化运作模式探索迈入正轨青报・中青网记者 邢婷）1月6日，聊城市青少年综合服务中心（聊城市青少年文化宫）和山东颐养健康服务集团签订合作框架协议，这标志着该市团属青少年宫社会化运作模式的探索迈入正轨。 团聊城市委书记徐保亮，聊城市国资委二级调研员刘娟，聊城市教体局党组成员、副局长翟健，团聊城市委副书记李倩，山东颐养健康服务集团党委副书记魏陶军、总经理助理王洪兵等出席签约仪式， 前期，根据共青团、少先队改革相关部署和市属事业单位改革有关要求，按照《共青团中央、全国少工委关于进一步加强和规范团属青少年宫管理的意见》中关于团属青少年宫“要履行好标准定制、行为规范、资源整合、服务提供等职责，以开放性思维、社会化模式、专业化手段大力促进青少年实践教育、社会教育”的相关要求，团聊城市委、聊城市少工委、聊城市青少年综合服务中心同山东颐养健康服务…
2022-01-09	山东烟台首部青年发展规划正式发布山东烟台首部青年发展规划正式发布者 邢婷）近日，山东省烟台市委、市政府印发了《烟台市“十四五”青年发展规划》（以下简称《规划》），标志着首部立足烟台青年实际，富含烟台区域特色的青年发展规划正式发布，开启了烟台市规划引领青年工作的新时代。 据了解，《规划》分为“总体要求”“主要任务”“重点工程”“组织实施”四大部分。 在“总体要求”部分，《规划》提出，坚持党管青年、青年为本、服务大局、全面统筹基本原则，以建设“城市对青年发展更友好，青年对城市发展更有为”的青年发展友好型城市为抓手，到2025年，形成富有烟台特色的青年发展政策体系和工作机制，全市青年思想政治素质和全面发展水平显著提升，在新时代现代化强市建设中充分发挥生力军和突击队作用。 在“主要任务”部分，《规划》明确了青年思想道德建设、青年教育事业发展、青年就业创业、青年健康保障、青年文化服务、青年社会融入…
2022-01-09	南京发布青年人才“青英赋能”工程南京发布青年人才“青英赋能”工程中青网记者 李超）1月7日，南京青年人才“青英赋能”工程发布会暨首场“青英・吾思荟”主题活动在凡己书店举行，28位各行业优秀青年代表参加。 1月4日，南京市委召开人才工作会议暨引领性国家创新型城市建设大会。围绕会议提出的“奋力建设全国重要人才高地，让人才成为南京高质量发展最鲜明的标识”的要求，团南京市委、市青联积极贯彻落实会议要求，聚焦青年人才工作，多措并举建立多层次、分领域、立体化的青年人才服务体系。 据了解，2022年将全面启动实施南京青年人才“青英赋能”工程，力争凝聚一批深怀爱国精神、具有一定视野的青年企业家，一批有创新活力、发展潜力的青年专业人才和一批知识层次高、契合南京市产业需求的海归青年人才，切实扛起服务南京人才和创新工作的青年担当。 据介绍，南京青年人才“青英赋能”工程包含“青英・吾思荟”“青英・海归营”“青英…
2022-01-09	武汉青年志愿者协会第四次会员大会召开武汉青年志愿者协会第四次会员大会召开中青网记者 朱娟娟）1月7日，武汉青年志愿者协会召开第四次会员大会。会上，湖北顺丰速运有限公司江汉分部经理汪勇、武汉市青山区钢花小学教师华雨辰等15人获聘“志青春”武汉青年志愿服务讲师团讲师。 据悉，武汉青年志愿服务讲师团致力于全面加强协会志愿服务培训体系建设，打造一支专业化的培训师队伍。 全体会员200余人采取“线上+线下”相结合的方式参会。团武汉市委副书记雷静，湖北省青年志愿者行动促进中心负责人、省志愿者协会秘书长贺茂林，武汉市委宣传部、市民政局等相关处室负责人出席大会。 协会第三届理事会会长、湖北天勤伟业企业管理有限公司总经理白�智向武汉市青少年发展基金会捐赠10万元，设立协会专项基金。大会现场，专项基金捐赠出第一笔支持资金，为武汉长江救援志愿队捐赠200人份的人身意外保险。 会议选举产生了协会新一届领导机构。…
2022-01-08	四川广安青少年新媒体联盟成立四川广安青少年新媒体联盟成立者 王鑫昕）四川省广安市青少年新媒体联盟近日在四川广安成立并举行第一次成员大会。 广安市青少年新媒体联盟由中共广安市委网信办、共青团广安市委共同发起，广安市青少年工作相关的党政机关、新媒体企事业单位和从业人员组成，是非营利性联盟组织。 联盟第一次成员大会审议通过了《广安市青少年新媒体联盟章程》，选举产生了广安市青少年新媒体联盟第一届秘书长、副秘书长、常务理事成员。 会议发出了《关心呵护青少年心理健康倡议》，启动了“清朗行动”“呵护青少年心理健康行动”青年志愿服务项目。 团广安市委相关负责人表示，广安市青少年新媒体联盟的成立，对进一步规范网络秩序、净化网络环境、促进新媒体健康发展、凝聚青少年思想共识、推进社会主义现代化广安建设具有重要意义，将为推动广安融入重庆都市圈、加快建成川渝合作示范区做出贡献。
2022-01-08	团银川市委开展公益捐赠活动团银川市委开展公益捐赠活动易有道、网易云课堂向银川市4个县（区）部分学校捐赠价值15万元的有道逻辑英语学习资料1000套。 下一步，团银川市委将继续支持、协助各项公益活动的举办，并号召各界爱心人士、企业组织加入银川市公益活动，为少年儿童提供更好的教育资源，助力基础教育提升，培养一批有理想、有担当、有感恩之心的社会主义接班人。
2022-01-08	河北唐山举办冬奥志愿者出征誓师大会河北唐山举办冬奥志愿者出征誓师大会大会在华北理工大学举行。 会上，唐山市委相关负责人、华北理工大学负责人观看华北理工大学冬奥志愿者《燃烧的雪花》MV，听取志愿者准备工作汇报，并为志愿者发放物资、为冬奥志愿团授旗；志愿者教师代表和学生代表发言。 团唐山市委组织冬奥会志愿者选拔推荐、培训提升、测试演练等工作，81名冬奥志愿者投入培训，服务意识、业务素质显著提升。
2022-01-07	济南共青团“八字诀”推进青年政治人才建设济南共青团“八字诀”推进青年政治人才建设者 邢婷）近年来，共青团济南市委在产教融合青年人才试验区打造的核心框架下，聚焦团干部队伍锻造、青马工程项目延伸、推优入党工作联动，进一步优化政治辨才、平台聚才、事业炼才、青年成才工作路径，通过“严管、优选、精育、善用”这一“八字诀”，全力推进青年政治人才建设。 在“严管”方面，从严从实抓好团干部队伍建设，按照“清理空壳团组织、调整涣散团组织、表彰优秀团组织、提升大部分团组织”的思路，兼顾团组织“瘦身与强肌”“剔骨与赋能”，根据产业布局、组织类型、群体分布，因地制宜推进团组织规范化建设。坚持问题导向，在全市范围内开展团干部作风提升行动，全力解决团干部“无感”“无岗”“无状态”问题。 此外，坚持分类管理。对专职团干部，常态化执行干部配备率、在位率、空岗率动态更新，将政治考核作为团市委机关干部职务职级调整的首要参考…
2022-01-07	广西桂林市开展大学生“在岗初体验”社会实践活动广西桂林市开展大学生“在岗初体验”社会实践活动中青网记者 谢洋）1月5日，团广西桂林市委在桂林市创业大厦召开桂林市大学生“在岗初体验”社会实践活动动员会议。会上，学校代表、用人单位代表、学生代表现场签订了社会实践三方协议。 活动历经两个多月谋划，通过征集桂林市直单位、各城区、各直属企事业单位的用人需求，匹配桂林各高校2022级应届毕业生和2022级非应届毕业生两类学生群体专业特点和个人特长，最终确定130余名学生与相关单位达成初步意愿。 该项活动是扬帆山水间・逐梦桂林城――桂林市“青年发展友好型城市”十大子项目之一，活动目的是通过组织发动桂林高校学生利用寒暑假在桂林市机关企事业单位参加社会实践活动，体验感受入职桂林的生活，为有意愿在桂林求职入职或者自愿参加社会实践锻炼的学生提供平台和机会，吸引更多青年人才认识桂林、融入桂林、留在桂林。
2022-01-06	陕西咸阳：潜心学党史、坚定强信念、矢志跟党走咸阳：潜心学党史、坚定强信念、矢志跟党走大事，全市各级团组织闻令而动、听令而行，引导全市团员青年深学、细悟、笃定，从百年党史中汲取奋进力量，切实把学习教育成果转化为青春建功的强大动力。 学悟结合，坚定接续奋斗“青春信仰”。坚持“一把钥匙开一把锁”，采取“分类别、分层次、分众化”方式开展党史学习教育。在少先队员中，把讲好党的故事作为主要内容，开展“党的故事我来讲，争做红领巾讲解员”“童心向党，红歌飞扬”和“红领巾心向党”等主题活动，从小培养热爱党、热爱社会主义的感情；在学生团员中，引导其树牢理想信念，部署开展“学党史、强信念、跟党走”主题团日活动和党史主题团课，让党史知识入脑入心，激发奋进力量；在青年干部中，突出形势政策教育，推进专题读书班、“团干部上讲台”，开展主题演讲大赛，构建完整知识体系、形成深刻理性认知。同时，通过青联、学联、团属青年社团…
2022-01-06	山西晋城共青团：改革中的“化学反应”晋城共青团：改革中的“化学反应”都配上专职人员我们的作用又体现在哪里？打通社区服务青年最后一公里，不能只靠专职团干部，重点在于把各种力量动员起来。”日前，在团晋城市委，一场由班子成员针对各县（市、区）团委书记试点工作进展的“灵魂考问”正在进行：有些工作看着高大上，青年到底认不认？商贸城餐馆的年轻人能否感受到团组织的温暖？强调几次的工作问题没解决，责任究竟在谁？ 犀利的追问，让述职者有的脸红出汗，有的借此理清了工作思路。通过现场考核、提问、分享，让大家看到差距，取长补短，各有收获。这是近几个月来，团晋城市委在推进县域共青团基层组织改革试点工作中创新的工作措施之一。 作为全省唯一一个整市推进共青团改革试点工作的地区，晋城市委坚持一把手领导，市委常委会专题研究共青团基层组织改革工作，从破题选题到一县一品，晋城市正在构建共青团改革试点的长效机制。 边探索边改革…
2022-01-04	浙江绍兴团组织正式启动线上专场招聘会浙江绍兴团组织正式启动线上专场招聘会者 李剑平）近日，由团浙江省绍兴市委发起的“与你相‘越’就有‘位’来”线上专场招聘活动正式启动，重点服务受疫情防控影响的用工企业和青年的就业需求。 为做好复工复产和疫情防控常态化下青年就业服务工作，团绍兴市委积极响应，按照团中央、团浙江省委关于“千校万岗”就业帮扶专项行动的部署，通过层级化组织募集和社会化发动，第一时间掌握疫情后绍兴企业复产的用工需求，累计征集来自300多家企业、共计10000余个岗位。招聘企业中有中成控股、喜临门集团、精工集团、万丰奥特集团、宝业集团、卧龙集团等国内外知名企业，岗位类别涵盖制造、互联网、社会服务等多个领域。 此次线上专场招聘活动依托“亲青创”平台发布岗位，为期一个月。广大青年可直接在平台实现一键投送简历，云端“点对点”匹配。同时，绍兴还配套推出员工自行来绍兴就业政策，按每人最高不超过…
2022-01-04	团安徽省芜湖市委积极助力市域社会治理团安徽省芜湖市委积极助力市域社会治理伟 通讯员 王璐 查韦婷）以青春建功“十四五”为统领，不断提升团的大局贡献度，助力芜湖经济社会发展，团安徽省芜湖市委通过“四青”建设积极助力市域社会治理。 “青”护航。依托芜湖市“鸠兹平安护航团”，聚焦城市流动儿童、涉罪未成年人等重点青少年群体，培育孵化6个重点项目，创新设立“雏鸟驿站”关爱流动儿童工作站、“青苗沐新”服务站，打造助力市域社会治理工作新品牌。 “青”阅读。实施“青春悦读・书香芜湖”青少年阅读计划，举办青年大讲堂、打造“共读书单”圆梦未来等系列活动，培养青少年读书兴趣。 “青”集体。深化“青”字号品牌工程创建，开展“岗号手队齐出列 青春建功我先行”主题实践活动，累计200余个青年文明号集体参与。1个青年集体获评国家级青年文明号，9个青年集体获评省级青年文明号。 “青”志愿。全面推进青年志愿者县级协会建设…
2022-01-07	合肥举办共青团与人大代表、政协委员面对面座谈会团合肥市委举办“共青团与人大代表、政协委员面对面”座谈会伟 通讯员 方鼎 查韦婷）日前，安徽省合肥市2022年“共青团与人大代表、政协委员面对面”（简称“面对面”）座谈会举行。本次座谈会的主题为“提升青少年心理健康服务水平”。合肥市人大代表、政协委员，市人大、市政协、市教育局、市卫健委、市第四人民医院等相关部门负责同志以及团市委“面对面”课题组专家、社会组织代表共18人参加。团合肥市委副书记张雷勇出席会议。 座谈会上，团合肥市委权益部负责同志对“面对面”活动开展情况进行了详细介绍。课题组组长、安徽建筑大学副教授郑敏详细解读“面对面”调研成果――《合肥市青少年心理健康服务调研报告》，青少年服务社会组织负责人结合工作实际，围绕座谈主题和调研成果报告，对合肥市青少年心理健康服务相关工作作了交流发言。 会上，党政机关同志对合肥市青少年服务相关政策和政…
2022-01-07	日照市：志愿青春助力迎日祈福大典日照市：志愿青春助力迎日祈福大典伟 通讯员 相昌慧）近日，2022“好客山东”贺年会启动仪式暨初光先照・中国（日照）元旦迎日祈福大典在万平口景区举行，此次活动，团日照市委联合曲阜师范大学、日照市蓝天救援队和日照方舟救援队共招募120名志愿者，参与相关活动筹备及现场志愿服务。 凌晨5点，天气严寒，日照蓝天救援队和日照方舟救援队的50名志愿者早已到达万平口景区演艺广场祈福大典现场，在各自岗位上各司其职、认真服务，做好体温测量、“健康码”查验等疫情防控工作，维持大典现场秩序。人群中，一个个身影在忙碌着。 早上7点，曲师大的70名志愿者早已赶到学校门口，统一乘坐大巴，前往奥林匹克水上运动公园祈福迎新跑现场。路上，负责人提醒此次志愿服务的注意事项，以确保工作安全、顺利进行。 到达祈福迎新跑现场，志愿者们立即投入工作，积极服务参赛运动员，做好赛事前期准备、保管运动员寄…
2022-01-04	福建省福州市少先队卡通形象正式发布福州市少先队卡通形象正式发布伟 通讯员 徐玉玲）近日，福建省福州市少先队卡通形象发布仪式在福州市青少年活动中心举行。 为展示福州少先队员健康向上、阳光积极的精神风貌，打造彰显福州特色的文化“名片”，打造符合少年儿童群体特点的品牌形象，用少年儿童喜欢的方式开展教育引导工作，引导广大少年儿童热爱家乡、争做新时代好队员，11月20日，在福建省少工委指导下，团福州市委、福州市少工委面向全国启动“福州市少先队卡通形象和卡通名字征集”活动，受到社会广泛关注，得到全国各地积极响应，参选作品既有专业设计人员的电脑制图，也有少年儿童的手绘画。截至11月30日，共收到400余件体现福州地域特色、符合少年儿童身心特点的优秀作品，经过初选，共选出20个卡通人物形象和10个人物名字入围。结合参赛作品寓意，专家评审委员会最终评选出了福州市少先队卡通人物形象和名字。 福州市少先队卡通…
2022-01-03	六安共青团“护苗行动”构建青少年保护四维屏障六安共青团“护苗行动”构建青少年保护四维屏障检“云静工作室”干警在办案中发现，家庭教育缺失是孩子走向犯罪的重要原因。该院特别邀请了婚姻家庭指导师为失职家长们开展了一次发人深省的亲职教育。 课上，老师通过家庭环境、家庭系统结构以及家庭沟通方式等多个维度，指明了家庭成员在家庭中的角色定位与作用，为家长提供家庭教育方式和相处经验，以构建和谐健康的家庭模式。 近年来，六安共青团强化教育引导，突出源头治理，加强重点预防，整合各方力量开展护苗行动，不断优化青少年成长环境。 其中，六安团组织着力构建心理健康屏障。依托市12355青少年综合服务台，组建15人的青年心理咨询师志愿者队伍，常态化开展青少年心理咨询服务，服务人次达550人。 疫情防控期间，在重点封闭隔离小区设立心理辅导志愿服务点8个；开通24小时服务热线，公开招募52名专业心理咨询师轮班开展心理辅导…
2022-01-02	内蒙古包头市打造区域化团建首个试点单位内蒙古包头市打造区域化团建首个试点单位者 石佳）为切实提高基层团组织的吸引力和凝聚力，扩大共青团工作有效覆盖面，团内蒙古包头市青山区委深入推动区域化团建工作，打造区域化团建首个试点单位。12月29日，包头市青山区先锋道街道青年工作会议暨区域化团建联席会议第一次全体会议召开。 会议审议通过《先锋道街道青年工作共建委员会成员单位名单》和《先锋道街道青年工作共建委员会细则》，发布首批先锋道街道青年工作资源共享及需求清单。来自包头市第四医院和包头市青少年发展中心的参会代表分别就本单位的资源和需求进行发言。包头市青山区区域化团建联席会议第一次全体会议现场。图片由受访者提供。 会议还审议通过《先锋道街道区域化团建联席会成员单位名单》和《先锋道街道区域化团建联席会议制度》，包头市青山区先锋道街道党工委副书记王冬波结合青山区落实青年中长期发展规划六大试点工程的要求，…
2021-12-31	团邯郸市委举办“全国青年文明号”授牌仪式团河北省邯郸市委举办“全国青年文明号”授牌仪式渚河大队，举办“全国青年文明号”授牌仪式暨青年文明号观摩交流活动。 活动现场，团邯郸市委为“全国青年文明号”集体――市交巡警支队渚河大队女子中队授牌。与会人员集中观看女子中队手势操和摩托车训练成果演练，参观党团活动室、警营文化、指挥中心等，详细了解女子中队创建全国青年文明号的工作内容及成效。 近年来，在26家创建青年文明号活动组委会成员单位的关心支持下，团邯郸市委坚持常创常新，通过强化思想管理、过程管理、主线管理，组织各级“青年文明号”创建集体在优化营商环境、便民惠民服务、文明城市创建、常态化疫情防控等工作中发挥先锋示范作用，进一步擦亮新时代青年文明号品牌，产生良好的经济、社会和人才效益。2021年，邯郸6个青年集体荣获第二十届“全国青年文明号”，17个青年集体荣获“河北省青年文明号”。 邯郸市创建青年…
2021-12-31	“哈尔滨银行杯”哈尔滨市青年创新创业大赛举行“哈尔滨银行杯”哈尔滨市青年创新创业大赛举行“哈尔滨银行杯”哈尔滨市青年创新创业大赛决赛。经过海选、初赛和复赛的层层筛选，入围大赛决赛的16个项目同台竞技。 决赛特邀技术、风投和孵化培育等方面的5位专家担任评委。经过比拼，最终，两个组别获奖项目将分别获得一等奖5万元、二等奖3万元、三等奖1万元的现金奖励以及获奖证书。 团哈尔滨市委将重点围绕创业孵化辅导、媒体宣传展示、投融资对接等相关方面，为参与此次大赛的各类优秀青年创业项目在哈尔滨落地生根、更好发展提供支持和服务。
2021-12-31	菏泽“三点发力”打造有“温度”的社区少工委菏泽“三点发力”打造有“温度”的社区少工委张建伟 通讯员 崔露）“我们是共产主义接班人，继承革命先辈的光荣传统，爱祖国，爱人民……”近日，在贾和社区党群服务中心，中国少年先锋队成武县文亭街道贾和社区工作委员会成立大会在此举行。团成武县委、文亭街道团工委、贾和社区和学校负责同志及少先队员代表参加启动仪式。 为进一步落实中央《意见》及省《若干措施》文件精神，团菏泽市委、市少工委高度重视社区少工委建设，作为落实党建带团建、队建，推进少先队改革，加强少先队工作体制机制建设的重要举措，把握时间点、找准支撑点、整合项目点“三点发力”，目前已打造14个有温度的社区少工委，构建起“校内+校外”的少先队组织模式。 把握“时间点”，集中发力。为破解社区少工委成立难题，菏泽市少工委利用暑假期间，依托“小荷学堂”项目点集中成立社区少工委。通过统一印发《关于暑假期间成立社…
2021-12-30	威海团组织：当好校地共青团合作桥梁纽带威海团组织：当好校地共青团合作桥梁纽带有精准定位的成套水下智能作业装备，预计明年夏天进行市场化推广。”哈尔滨工业大学（威海）船舶与海洋工程学科副教授于昌利介绍，目前国内生产研发的水下智能机器人仅具备探测功能且依赖进口，该研发成果将打破这一困境。 短短几个月，一所高等院校的教授、研究生团队，为何能与山东省威海市文登区一家本土企业在合作中“碰撞出火花”？这要从“汇聚威海”行动说起。 今年3月，团威海市委发挥共青团在校地间的“桥梁”和“纽带”作用，启动了这项行动。通过深入摸排79家企业的产学研需求151个，有针对性邀请多所高校170余名泰山学者、硕博导师、研究生走进企业。 “我们团队一直在做海洋智能化装备的研发，产业化的成果转化很少。而威力工具主要从事手动工具生产，科技水平和附加值低。”于昌利说。 在第三期高层次青年人才“汇聚威海”走进文登区时，于昌利带领…
2021-12-30	贵州铜仁：党委出台团干部队伍建设改革“二十条”共青团基层改革进行时 聚焦“选、培、管、考、用” 贵州铜仁：党委出台团干部队伍建设改革“二十条”近日，经中共贵州省铜仁市委全面深化改革委员会审议，《铜仁市深化新时代共青团干部队伍建设改革的实施意见》（以下简称《实施意见》）印发。这是县域共青团基层组织改革扩大试点以来，首个以地市级党委名义出台的专门关于深化团干部队伍建设改革的文件，具有标志性意义。 铜仁市位于贵州省东部，总人口448.03万，其中青年人口120余万。今年6月，铜仁市所辖两个区、8个县被确定为全国县域共青团基层组织改革试点地区。改革试点以来，团铜仁市委深入开展调研，紧紧抓住团干部改革“牛鼻子”靶向发力、对症下药，牵头起草的《实施意见》经与组织、人社、教育等部门多轮次沟通会商，最终由市委深改委审议通过。 《实施意见》聚焦团干部管理使用缺乏群团组织特点、来源渠道单一、约束激励机制不够…
2021-12-29	团安徽淮北市委精准助力青年人才创新创业团安徽淮北市委精准助力青年人才创新创业歌 近日，天刚蒙蒙亮，家住相山区渠沟镇的农村创业青年张如虎正就忙着搬运货物。31岁的他长期经营一家豆制品加工厂，但扩大规模的资金不足。今年4月，他向安徽团淮北市委提交了创业贷款财政贴息申请材料，不到一个月，资金就到账了。 张如虎感慨，真金白银式的帮扶对于处在创业起步阶段的他来说意义重大，让他有了继续创业的底气。 今年，淮北市像张如虎一样享受创业贷款贴息资金帮扶的基层创业青年有47人。团淮北市委联合财政、金融部门开展青年创业贷款财政贴息项目评审，重点扶持市场前景好、发展后劲足、产业带动强、安全绿色环保的青年创业项目。近三年已为符合条件的155个项目提供贷款贴息资金181.58万元。 真金白银的资金支持、管家式的服务护航、点对点的业务指导……今年以来，团淮北市委从政策、资金、平台、环境等多方面为青年创新创业营造良好环…
2021-12-29	让量子力学走进青少年 济南创建全新科技探索平台让量子力学走进青少年 济南创建全新科技探索平台者 邢婷）12月26日，一个全新的青少年科技探索平台在山东省济南市落地，这意味着以量子力学为代表的前沿科技将走进更多青少年，助力孵化孩子们的科技梦想。共青团济南市委与济南量子技术研究院签署科普宣教合作签约 当天，共青团济南市委与济南量子技术研究院科普宣教合作签约仪式暨2021年济南市青少年宫首届科技嘉年华在济南市青少年宫开幕。 本次科技嘉年华以“科技筑梦，创新成长”为主题，为全市青少年儿童搭建科技探索的平台，激发孩子们的创造力和动手能力，在孩子们的心底种下科技的种子。济南市青少年宫的科技小达人们带来了精彩的科普实验展示 开幕式上，除了精彩的科普剧表演、科学“空气”秀展示，还有现场量子知识讲解、机器人模型体验、科技航模手工制作体验、蔚来小屋、乐高搭建体验、ClicBot细胞机器人、智能书法机器人、机…
2021-12-29	甘南共青团启动民族团结青春行动甘南共青团启动民族团结青春行动者马富春 通讯员何学忠）为持续深化民族团结进步教育，铸牢中华民族共同体意识，进一步组织动员广大青少年积极投身美丽甘南建设, 近日，团甘肃省甘南州委联合甘南州卓尼县委统战部、共青团卓尼县委共同开展的“民族团结・青春行动――吹响‘五无甘南’新号角 奋进‘十有家园’新征程：共青团在行动”系列活动启动。 启动仪式上，团甘南州委书记王海青殷切希望广大青少年：要坚定理想信念，争做和谐家园的践行者、维护者；要发挥榜样引领作用，争做民族团结的促进者、推动者；要主动担当作为，培育筑牢中华民族共同体意识的时代新人。卓尼县委副书记尕藏才让对开展好本次活动提出具体要求：突出主题，唱响民族团结进步的主旋律；聚焦重点，推动系列活动落地见效；强化保障，确保本次活动安全顺利开展。 活动期间，青少年代表先后到卓尼县杨土司纪念馆、卓尼县民族团结示范村完冒镇根沙村和…
2021-12-29	西安青年志愿者：“我的城，我来守！”西安青年志愿者风雪中筑起疫情防线：“我的城，我来守！””“小朋友，有没有身份证？”……在本轮新冠肺炎疫情中心的陕西省西安市，严寒风雪中的核酸检测点，志愿者的一句句暖心提醒，让身处封闭小区内的市民感到温暖。 西安的本轮疫情，起于12月9日，截至27日24时，西安市累计报告本土确诊病例811例。 “立即行动！共筑疫情防线――请广大团员青年坚持科学防疫，争做自律防疫的示范者。同时，积极向社区报到，展开相关志愿服务工作！”在疫情防控的关键时刻，团西安市委联合西安市青年联合会、西安志愿者协会，第一时间发出倡议书。 “一个还没挂断，另一个电话又打进来了！”团阎良区委的“疫情防控应急招募令”刚一发布，团区委干部谢佳佳的电话就被“打爆了”。当时，一天接了300多通电话的谢佳佳已经形成了条件反射，“对方还没开口，我就能猜到他想问什么”。 还有一些此前曾经参加过疫情防控的…
2021-12-29	第六届联合国中国青少年环境论坛在扬州召开第六届联合国中国青少年环境论坛在扬州召开青网记者李润文）12月26日，第六届联合国中国青少年环境论坛在江苏扬州举办。 联合国环境规划署驻华代表处项目规划主任王茜、扬州市委副书记韩骅、上海赴外文化交流中心主任陈超分别致辞。神户大学人类发展与环境研究生院教授内山裕太、联合国环境规划署生态司气候自然处主任 Tim Christophersen做主旨演讲。论坛还邀请联合国、世界运河历史文化城市合作组织、国内高校的相关代表进行圆桌对话。环境领域的知名学者、高校与科研机构代表，扬州市青少年代表参加活动。 据悉，近年来扬州市共青团深入实施“凝聚青春力量 助力美丽扬州行动”，3年内建成万人以上规模的“河小青”志愿者队伍。动员全市青少年广泛开展植绿护绿、低碳出行、垃圾分类等生态文明教育实践活动，引导青年广泛传播绿色环保理念，倡导绿色生活方式。同时依托相关资源打造大运…
2021-12-29	团日照市委与北京大学团委签订深化校地合作协议团日照市委与北京大学团委签订深化校地合作协议京12月29日电（记者 张建伟 通讯员 相昌慧）为深入推进共青团服务青年就业创业、助力“招才引智”工作大局，12月26日，团山东省日照市委赴北京参加“才聚日照-直通名校”北京高校专场招聘活动，组织发动学生参加招聘，并与北京大学团委签订《深化校地合作协议》，着力推进校地优势互补、资源共享、共建共成。北京大学团委书记户国栋、团日照市委副书记李婉莹参加签约仪式。签约仪式现场。通讯员供图 此次签约是团日照市委与北京大学团委落实建立战略合作关系的重大决策，双方将以本次合作为契机，充分发挥校地团组织贴近青年、团结青年、凝聚青年的优势，共建“三个基地”――研究生就业见习基地、乡村振兴青年志愿先锋基地、北京大学博士生讲师团宣讲站基地，达到“两个提升”――提升科教融合和产学研协作水平，实现“一个目标”――人才共享、互利…
2021-12-28	甘肃临夏启动青少年民族团结进步宣教活动甘肃临夏启动青少年民族团结进步宣教活动者马富春）为教育引导广大青少年铸牢中华民族共同体意识，12月24日，团甘肃省临夏州委联合临夏州教育局、民委举行“河州少年手拉手・石榴花开新时代”临夏州青少年民族团结进步宣传教育主题系列活动启动仪式。团甘肃省委副书记张乐群出席仪式并讲话，临夏州委常委、统战部部长马斌出席仪式并致辞。 张乐群在讲话中强调，做好青少年民族团结宣传教育工作要坚持从民族地区的实际出发，扎实推进组织青年、引导青年、服务青年、维护青少年合法权益等各项工作，使他们牢固树立“五个认同”、“三个离不开”的思想，促进民族地区青少年在推动科学发展、促进社会和谐、巩固民族团结中健康成长、建功立业。全州团组织要深入学习贯彻习近平总书记关于加强和改进民族工作的重要思想，坚持爱党爱国爱社会主义相统一；要协力增强青少年中华民族共同体意识，大力开展“石榴籽一家亲”系…
2021-12-27	团安徽省黄山市委举办乡村振兴主题沙龙活动团黄山市委举办“创意黄山 青春Young――乡约・成长” 乡村振兴主题沙龙活动张建伟 通讯员 蔡虹云 查韦婷）近日，由安徽省黄山市人才办、团安徽省黄山市委主办，团徽州区委、黄山市青年企业家协会承办的“创意黄山 青春Young――乡约・成长”乡村振兴主题沙龙活动在徽州区花之韵花卉科技有限公司水培基地成功举办，团黄山市委、市直有关部门、乡村振兴领域青年代表参加。 沙龙现场，青年代表结合黄山市乡村振兴近年发展形势，围绕创意赋能乡村振兴特色产业，乡村旅游“新风口”，农村闲置土地盘活等方面进行了互动交流。 推进乡村振兴是深入学习贯彻党的十九届六中全会精神的有力抓手，今年以来，黄山市聚焦“强产业”，着力“提质效”，依托资源禀赋和产业基础，加快推动特色产业提质增效增强乡村振兴内生动力，围绕助力乡村振兴发展，各市直有关部门纷纷表示，将围绕乡村旅游、数字经济、直播电…
2021-12-25	团河北唐山市委开展冬奥会志愿者慰问活动团河北唐山市委开展冬奥会志愿者慰问活动高校北京冬奥会青年志愿者，为每名志愿者准备价值2000余元的“暖心大礼包”，并召开座谈会。 为完成冬奥志愿者队伍组织工作，团唐山市委、华北理工大学团委细致谋划，严格落实北京冬奥组委和团河北省委相关安排部署，发挥属地团组织作用，深入志愿者群体中多次组织交流、调研活动，了解志愿者的思想动态、身体状态、培训效果等，及时解决发现的困难，对志愿者队伍整体状态实现动态掌控。 冬奥会志愿者出发前，团唐山市委邀请本地专家围绕唐山历史人文和大钊精神、抗震精神等进行专题培训，鼓励志愿者将唐山“英雄城市”的光辉形象带给中外友人。 北京2022年冬奥会和冬残奥会张家口赛区志愿者相关工作启动以来，团河北省委多方协调供需对接，分层分类培训演练，并派出管理团队进驻云顶场馆群提供人性化管理与服务。团唐山市委按照上级安排部署，保障和帮助冬奥志愿者…
2021-12-23	云南蒙自：植入OKR考核 内生创业动能共青团基层改革进行时 云南蒙自：植入OKR考核 内生创业动能小蜜蜂”志愿宣讲队，近日成为媒体关注的焦点。这支由13个民族500余名少先队员组成的队伍，11月19日获得2021年全国基层理论宣讲先进集体荣誉称号，是中宣部表彰的42个全国理论宣讲先进集体之一。 在蒙自的红色景区、爱国主义教育基地、学校、社区、敬老院、公园等地，“一条红领巾、一支麦克风、一件黄马甲”，平均年龄10岁的“小蜜蜂”们，用生动、浅显、直白、通俗的童言童语，讲党史故事、讲身边故事，成为蒙自党史学习教育中的一股鲜活力量。宣讲队推动全市青少年走向党史宣讲的C位，是共青团蒙自市委OKR考核办法推行后取得的成果之一。 OKR考核法让团干部围绕团务主业攻坚克难 今年，被不少企业广泛使用的 OKR（Objectives and Key Results）考核法，运用到了团蒙自市委的团干部管理中。…
2021-12-22	长春国际青少年都市冰雪时尚周活动启幕长春国际青少年都市冰雪时尚周活动启幕者 王培莲）日前，由团长春市委、长春市文化广播电视和旅游局、长春市青年联合会共同主办的第25届长春冰雪节冰雪时尚系列活动――“都市冰雪・青春容融”长春国际青少年都市冰雪时尚周活动启动。 活动得到吉林省内外50多所高校积极响应，近3000多名青年大学生参与。冰雪时尚活动周将通过举办大学生冰雪服饰设计赛、选拔大学生都市冰雪推荐官、校园冰雪雕艺术设计、青少年冰雪艺术联展等系列活动，发挥青年人消费体验和宣传推广的生力军作用，展示长春青年时尚创新思维和都市冰雪文化，助力长春冰雪经济高质量发展。 开幕式上，著名书法家姚俊卿赠送书法作品，表达对长春冰雪文化的美好祝愿。在长春学习生活的国外留学生代表们表演诗朗诵，新兴领域青年用一场精彩的汉服秀，将传统服饰文化与冰雪时尚完美融合，展现了新时代长春青年良好的精神风貌。
2021-12-28	菏泽举办“希望小屋”困境儿童关爱项目汇报演出山东菏泽举办2021“希望小屋”困境儿童关爱项目汇报演出者 邢婷）12月25日，团山东菏泽市委、菏泽市青年联合会联合举办2021菏泽“希望小屋”困境儿童关爱项目汇报演出。菏泽市委书记张新文出席并致辞，团山东省委书记刘天东讲话。菏泽市领导杨晓玲、张乾山及部分爱心单位、爱心企业负责人，爱心个人和受助儿童出席。 “希望小屋”困境儿童关爱项目汇报演出以“播种希望 点亮梦想”为主题，各爱心单位、企业、个人及困境儿童等通过歌曲、朗诵、合唱、舞蹈等多种形式，共同见证“希望小屋”儿童关爱项目取得的成绩，感受牡丹之都暖心正能量。 张新文在致辞中表示，去年，团山东省委在菏泽市启动“希望小屋”项目，先后拨付菏泽市支持资金1641万元，为菏泽“希望小屋”项目注入暖暖爱心、增添强劲动能。项目启动以来，全市共建成“希望小屋”2676处，3000余名儿童居住环境得到改善，6…
2021-12-25	安徽阜阳市开展“益起暖冬”公益行动安徽阜阳市开展“益起暖冬”公益行动me尧泰汉海慈善专项基金、共青团阜阳市心公益社会工作服务中心支部在阜阳市尧泰海洋公园联合开展“留守娃笑了”――阜阳市“益起暖冬”公益行动。 活动中，50位来自颍泉区行流镇三义九年一贯制学校的留守儿童收到社会各界人士捐赠的“暖冬爱心礼包”。活动结束后，孩子在志愿者和工作人员的带领下观看海狮表演、海豚演出等。 该行动启动后，尧泰海洋公园还面向社会开展“围巾妈妈・冬日针爱”公益活动，爱心人士和志愿者可以免费领取“爱心编织包”，亲手为留守儿童编织围巾、帽子等物品。 现场，颍泉区文明办、阜阳市心公益社会工作服务中心、团颍泉区委等相关部门负责人以及“中国好人”王侠和50名留守儿童参加活动。
2021-12-24	青岛共青团为青年办实事暖人心瞄准需求难点 助力成长成才 青岛共青团为青年办实事暖人心名）是从一个名为“青年人才驿站”的地方感受到这座城市的暖意的。 目前青岛市已建成18处“青年人才驿站”。对广大来青岛求职的外地学子而言，青年人才驿站如同“来青暖心第一站”：提供7天以内免费住宿、政策咨询、岗位推介等一站式服务，由此破解青年人才来青“落脚过渡期”的问题。在廖晶看来，这“对刚毕业求职的学生来说特别贴心，也节省了很多开支”。 自党史学习教育开展以来，青岛共青团精准聚焦青年所需所盼，扎实开展“我为青年办实事”，全方位、多角度服务广大青年，推动学习教育成果转化为服务青年的生动实践，切实提高青少年的获得感、幸福感。瞄准需求难点 服务青年创新创业 实现顺利就业、成功创业是青年成长成才、建业圆梦的关键。青岛共青团对准青年需求，全力帮扶青年就业创业。 今年以来，青岛共青团举办“青鸟计划・唯才唯青岛”青年人才…
2021-12-23	福建福州：选树100个“攻坚120天‘双争’青春建功行动” 先进集体福州：选树100个“攻坚120天‘双争’青春建功行动” 先进集体张建伟 通讯员 许静娴）12月22日上午，践行新思想 建功新福建――福州市“攻坚120天‘双争’青春建功行动”风采展示活动在台江区“苍霞人家”生活馆举行。活动选树了“攻坚120天‘双争’青春建功行动”百个先进集体。福州市委副书记林建、团福建省委副书记李腾、福州市政府党组成员黄建雄出席活动并为先进集体代表颁发牌匾。 活动由团福建省委指导，团福州市委、市发改委、市工信局、市自规局、市商务局、市国资委等单位联合主办。 “攻坚120天‘双争’青春建功行动”是团福州市委围绕中心服务大局，贯彻落实党的十九届六中全会及省市党代会精神的具体举措。活动结合市委“建好六个城、打响五大国际品牌、实施九大专项行动”部署要求，在招商落地、征迁、技改扩产、提速投产等领域开展了争创青年文…
2021-12-23	团淄博市委多措并举赋能“青春社区”创建团淄博市委多措并举赋能“青春社区”创建流会。通讯员供图 中国青年网北京12月23日电（记者 张建伟 通讯员 李翔）今年以来，团淄博市委认真落实共青团山东省委城乡社区青年融入行动工作部署和“我为青年办实事”工作要求，在全力打造“青春社区”的过程中探索实践了“青春培育、科普知识、文化服务”进社区加N个特色项目的“3+N”模式，为基层社会治理注入青春活力。近日，共青团山东省委确定淄博市张店区房镇镇积家村社区等8个社区纳入全省首批100个“青春社区”，社区数量位居全省第三。“青春科普”进社区。通讯员供图 聚焦青年需求，推动创建精准高效。开展社区青年需求专项调研，全方位征求、收集青年意见建议，市、区县、镇街、社区团干部全员参与，累计走访青年2800余人。制定《关于加力推进“青春社区”创建工作的实施方案》，召开全市“青春社区”创建工作推进会，建立试点“青春社区”…
2021-12-22	福建泉州举办首届国有企业青年人才培训班泉州市首届国有企业青年人才培训班（青马班）成功举办12月22日电（记者 张建伟 通讯员 郭阳滨）近日，团福建省泉州市委、国网泉州供电公司联合举办了泉州市首届国有企业青年人才培训班（青马班），全市各级国有企业青年骨干共42名学员参训并完成培训课程顺利结业。 本次培训班以青年马克思主义者培养工程为核心，邀请了党史学习教育省委、市委宣讲团成员、华侨大学博士生导师林怀艺教授，泉州晚报社副总编辑、高级记者王家声，中共泉州市委党校教授杨志强、副教授冯伟福等知名导师，围绕党的十九届六中全会精神、福建省第十一次党代会精神、泉州市第十三次党代会精神、当前我国经济形势以及舆论危机公关等主题，为全体学员授课。 据了解，本次培训班的42名学员均按照政治素质强、理论基础好、参学意愿强、工作实绩认可度高等标准，从全市各级国有企业中18-35周岁的优秀青年中选拔产生。对培训后表现…
2021-12-21	第十二届河北省邯郸市青年创新创业大赛复赛举办第十二届河北省邯郸市青年创新创业大赛复赛举办郸市青年创新创业大赛复赛举办。 复赛以线上线下相结合方式举办两场，分项目路演展示和评委提问点评两个环节。由高校教授、文创专家、设计企业负责人组成大赛评审团，从项目作品的主题性、创新性、实用性等方面进行综合评定。经过为期两天的比赛，22个项目作品从75个复赛项目作品中脱颖而出，将在决赛中角逐最高奖项。 本届大赛以“创意青春・悦享邯郸”为主题进行青年文创设计，旨在挖掘邯郸深厚的人文底蕴，推出一批体现邯郸特色的文创产品和城市礼物，培育发掘一批青年文创人才，搭建一个实体企业与创意团队洽谈交流的平台，助力邯郸区域文化旅游中心建设，进一步提升邯郸“成语之都、太极之乡”城市品牌的影响力。 大赛自2021年10月初启动以来，累计有313个省内外的团队和个人报名，共收到630余件项目作品，涵盖邯郸特色礼物、非遗文创产品…
2021-12-21	潍坊：改革创新激发乡村振兴“青动力”探索党政所盼、乡村所需、共青团能为的工作路径 潍坊：改革创新激发乡村振兴“青动力”中主动担当、积极作为，充分发挥自身优势，以实施乡村振兴“青动力”为统揽，探索出一条党政所盼、乡村所需、共青团能为的工作路子，为潍坊创新提升“三个模式”（即习近平总书记曾点赞的“诸城模式”“潍坊模式”“寿光模式”），为加快打造乡村振兴齐鲁样板先行区积蓄了澎湃的青春能量。 青年人才成为“一池活水” 在潍坊高密大牟家镇的田间，32岁的王伟利正忙着收割菠菜，这是国内一家知名电商平台与高密万亩良田家庭农场达成采购合作的首批订单。作为高密推选的乡村好青年，王伟利探索打造“三社合一”农民利益联结模式，带动村集体收入每年增加15万元，农民人均年收入达10万元。 实施乡村振兴战略的核心在于人，青年力量更是关键所在。潍坊共青团通过“选、培、育”多维度工作机制，培养“领头雁”，带动一大片，引导…
2021-12-22	济宁市学习贯彻党的十九届六中全会精神专题宣讲会举行济宁市学习贯彻党的十九届六中全会精神专题宣讲会举行会现场。通讯员供图 中国青年网北京12月22日电（记者 张建伟 通讯员 柏晨）近日，由团山东省济宁市委主办、济宁职业技术学院承办的济宁市青年学习贯彻党的十九届六中全会精神专题宣讲会举行。市委宣讲团成员、团市委书记于领东对党的十九届六中全会精神作了全面解读和深入阐释。100余名师生代表参加活动。 专题宣讲会上，来自不同行业不同岗位的三位济宁市“青年宣讲团”成员代表，结合自身工作和学习实际，分享将学习成果转化为干事热情和工作成效的生动实践。济宁职业技术学院马克思主义学院教师、济宁市微党课大赛三等奖获得者张丽丽以“从党的百年党史中汲取继续前进的智慧力量”为题，分享了百年奋斗四个历史时期和伟大成就；济宁市青联委员、济宁五四优秀青年、山东智博威教育集团党支部书记马登月以“在新征程中贡献青春力量”为题…
2021-12-21	济宁市青少年模拟法庭大赛展演举行济宁市青少年模拟法庭大赛展演 暨青少年《宪法》宣传教育活动举行2月21日电（记者 张建伟 通讯员 柏晨）近日，“彩虹伞・法伴青春”济宁市青少年模拟法庭大赛展演暨青少年《宪法》宣传教育活动在山东省济宁市高新区法院举行。市关工委、市公安局党委、团市委、市教育局、市司法局、市检察院第七检察部、市中级人民法院及高新区有关负责同志出席活动。各县区团委、优秀组织单位、优秀指导老师代表及参演学生代表参加了活动。活动现场。通讯员供图 活动回顾了模拟法庭大赛精彩瞬间，获得大赛一等奖的四所学校济宁孔子国际学校、济宁市霍家街小学、济宁市实验初中、济宁海达行知学校进行了现场展演，并为大赛优秀指导老师代表、优秀组织单位代表、各获奖学校进行颁奖。 年初，“彩虹伞・法伴青春”济宁市青少年模拟法庭大赛活动，全市70余所学校，近3000名中小学生参与。此次活动现场展演视频，将通过微信公众号…
2021-12-20	吴忠市召开中长期青年发展规划联席会吴忠市召开中长期青年发展规划联席会 暨组织青年投身现代化美丽新吴忠建设动员会张建伟）为深入学习贯彻习近平总书记关于青年工作的重要论述，总结全市落实《宁夏回族自治区中长期青年发展规划（2019-2025）》情况，近日，吴忠市召开中长期青年发展规划联席会暨组织青年投身现代化美丽新吴忠建设动员会。市委常委、宣传部部长高建博出席会议并讲话，市委副秘书长彭勇主持会议，青年联席会议各成员单位分管领导、团四届常委会委员和团市委全体工作人员等30余人参加会议。 会上传达了学习党的十九届六中全会、自治区党委十二届十四次全会和市第六次党代会精神，研究了吴忠市《贯彻落实<关于加强和改进新时代党建带团建工作 凝聚青年投身先行区建设的意见>的实施方案》《贯彻落实<全区青年投身“九个重点产业”“十大工程项目”“四大提升行动”十条措施>的任务分工方案》并征求了各成员单位的意见建议。市…
2021-12-19	福州青马学员中小学宣讲十九届六中全会精神福州百名“青马”学员走入中小学宣讲十九届六中全会精神青报・中青网见习记者 田宏炜）从嘉兴红船讲到两弹一星、中国第一辆解放牌汽车等故事，12月15日下午，一堂由在校大学生给小学生开展的少先队主题队课在福州举行。 这堂队课由闽江学院青马班宣讲团成员展示，是福州市“百名青马百堂课”党的十九届六中全会精神主题宣讲活动首场示范课。活动启动仪式在福州市仓山区金港湾实验学校举行，活动由共青团福州市委、福州市学生联合会主办，闽江学院团委、团仓山区委等单位承办。 之后3个月，福州市“青马工程”的百名大学生将走进市中小学开展百堂团课、队课，宣讲党的十九届六中全会精神。活动将聘请相关党政领导、专家学者和先进人物等作为“青马导师”，提升学员理论水平，为活动提供理论支撑。 首场示范课上，宣讲员们围绕十九届六中全会“过去我们为什么能够成功”“未来我们怎样才能继续成功”等话题，…
2021-12-19	宁夏固原推农村困境儿童"快乐小屋"关爱项目团宁夏固原市委推出农村困境儿童“快乐小屋”关爱项目史学习教育“三知三强”实践，聚焦“四大提升行动”，立足希望工程提质升级，筹集15万元创新推出“快乐小屋”关爱项目，对固原市30名农村困境儿童居住房间进行重新设计装修，配备必要家具和学习生活用品，建成“快乐小屋”。 项目启动后，团固原市委组织团干部开展入户调查，集中收集家庭基本情况、住房情况、改造意愿等信息，形成“一户一档”资料表，筛选确定30名关爱帮扶对象并进行公示。 按照“现场测量、规划设计、施工改造、配备物品、竣工验收”的工作流程，团固原市委通过社会化、标准化、项目化运作，按照5000元/家标准实施改造，完成粉刷布设、物品配备；同时组织工作专班对小屋逐一验收，做到质量标准不打折扣、款物收支清晰了然，真正把小屋建好、管好、用好。 团固原市委还建立“1+1”结对帮扶机制，组织志愿者常态化开展亲情陪…
2021-12-17	团泉州市委推筑梦计划聚新兴青年团泉州市委推筑梦计划聚新兴青年中青网见习记者 田宏炜）福建泉州是共青团中央新兴青年群体“筑梦计划”重点联系城市之一，如何为他们的成长和发展提供资源和平台，是共青团泉州市委工作重点之一。 带货主播张秋丽一直苦于没有渠道系统学习直播带货知识。最近，她参加了团泉州市委举办的青创电商直播公益培训班。 “区别于之前接触的零散内容，团市委举办的直播培训更有方法，更有方向，”张秋丽说：“培训聚集了一帮有志青年一起学习，一起进步。课程内容丰富实用，老师们也很专业。小伙伴们都在做笔记，手机拍照记录，生怕遗漏了重要知识点。” 培训服务提供者康智伟介绍，培训班共有20个模块，涉及直播间搭建与使用、直播运营技巧、粉丝流量提升与推广、短视频拍摄剪辑、互联网法律知识等。 截至目前，培训班共举办4期，邀请具有丰富直播经验的讲师，通过“理论+实践、案例+分析、需求+解答”的方式授课，当地3…
2021-12-16	福州启动“百名青马百堂课”主题宣讲活动福州启动“百名青马百堂课” 党的十九届六中全会精神主题宣讲活动2月16日电（记者 张建伟 通讯员 方忱 王聪聪）12月15日下午，“百名青马百堂课”党的十九届六中全会精神主题宣讲活动启动仪式在福建省福州市仓山区金港湾实验学校举行，活动由团福州市委、福州市学生联合会主办，闽江学院团委、仓山团区委、仓山区教育局、仓山区少工委承办，来自福州市属高校团干部、市级“青马工程”大学生班学员、仓山区中小学校教师及少先队员代表约150人参加了启动仪式。 与会嘉宾为来自8所福州市属高校的“青马工程”大学生学员代表授旗，并启动主题宣讲活动。福州市青年马克思主义者培养工程的100名大学生学员，将走进福州市中学、小学开展百堂团课、队课，宣讲党的十九届六中全会及省、市党代会精神并开展多元化和特色化宣讲。活动现场。通讯员供图 “百名青马百堂课”宣讲党的十九届六中全会精神首场示范…
2021-12-16	团葫芦岛市委打造模拟法庭助力青春成长中学生变大法官 团葫芦岛市委打造模拟法庭助力青春成长者 王晨） 近日，团辽宁省葫芦岛市委联合市法院、市教育局、市司法局等单位在葫芦岛市教师进修学院附属中学联合开展了“宪法知识进校园暨青少年模拟法庭庭审观摩活动”，培育广大青少年从小树立宪法意识，营造良好的法治教育氛围。 随着一声清脆的法槌声，一场“少年版”模拟法庭正式开庭，本次模拟法庭活动是以民间借贷为主题的一场模拟庭审。活动现场，学生们从宣布法庭纪律、核对原、被告人身份，到法庭调查、法庭辩论、当事人作最后陈述，直至当庭宣判，演示了审判庭审全过程，增强了学生们对法律的敬畏。 团葫芦岛市委副书记吕勤芳介绍，模拟法庭为学校800余名在校师生上了一堂别开生面的法治教育课。模拟法庭助力创新开展未成年人普法教育，有利于强化青少年法治教育，增强青少年法治意识，帮助广大青少年逐步养成自觉守法、遇事找法、解决问题靠法的…
2021-12-16	团日照市委举办国家公祭日主题“星火读书会”团日照市委举办国家公祭日主题“星火读书会”年网北京12月16日电（记者 张建伟 通讯员 相昌慧）为进一步弘扬爱国主义精神，引导少先队员铭记历史、勿忘国耻、奋发图强，近日，团山东省日照市委在城市书房举办国家公祭日主题“星火读书会”。 本期读书会邀请日照市红领巾巡讲团成员、日照市优秀少先队辅导员厉斐以《传承百年信仰，守护盛世中华》为题，引领少先队员真切了解南京大屠杀，铭记中华民族这一段血泪史、苦难史、屈辱史。读书会活动现场。通讯员供图 厉老师以“红色家书”为切入点，讲述了以左权将军为代表的共产党人的英雄故事，并用“接过接力棒，跑好接力赛”这一形象比喻，激励队员们用实际行动接过英雄的接力棒。读书会结束后，少先队员们走进了城市书房“红领巾读书角”，尽情徜徉在红色书籍的海洋中，去学习更多的党史知识、革命历史、榜样先锋故事。
2021-12-16	团河北唐山市委召开共青团重点工作推进会团河北唐山市委召开共青团重点工作推进会工作推进会。 会议传达学习《关于实施少先队辅导员政治素质提升计划的通知》精神，通报各地2021年新发展团员录入、学社衔接、中学团校建设、预防青少年违法犯罪、信息报送等考核性指标完成情况，唐山各县（市、区）、开发区（管理区）团组织主要负责同志围绕相关工作进行汇报交流，团唐山市委主要负责同志就该市共青团如何更好开展工作提出具体要求。 会议还就2021年度团内统计工作进行现场培训。 团唐山市委领导班子、机关各部室负责人、各县（市、区）、开发区（管理区）团组织主要负责人和工作人员参加会议。
2021-12-16	广西贺州“12355”助力青少年自护教育广西贺州“12355”助力青少年自护教育2355青少年服务台，到八步区龙山小学开展以性教育为主题的“12355”进校园暨青春自护教育活动。 活动通过播放教育视频、发放宣传手册、个案介绍等方式，向学生宣传性教育知识，同时穿插法治、禁毒、防艾知识竞答，提升学生的自我保护意识。 近年来，贺州市12355青少年服务台以“我为群众办实事”工作为抓手，以“四有”标准即“有固定场所和必要设施、有统一名称和标识、有专业服务队伍、有固定服务项目”落实具体建设，探索“团干+社工+志愿者”模式，常态化开展“12355”法治教育、心理咨询等青春自护线下服务活动。 同时，团贺州市委重点培训“12355”志愿者参与线下活动，打通“12355”志愿者与“桂志愿”系统联系通道，成立贺州市12355青少年志愿服务队，将“12355”志愿者纳入“桂志愿”系统管理，出台《贺州市1235…
2021-12-14	团日照市委参加高校专场招聘并专题推介青年驿站团日照市委组织发动学生参加武汉、南京 专场招聘并专题推介日照青年驿站张建伟 通讯员 相昌慧）日前，团山东省日照市委到武汉、南京参加2021年“才聚日照―直通名校”高校专场招聘活动，组织发动学生参加招聘，并专题推介日照青年驿站。招聘现场。通讯员供图 招聘活动由市委组织部、市人力资源和社会保障局主办。活动中，我市对日照经济社会发展情况进行了介绍，对日照人才政策进行了详细宣讲推介。60余家重点用人单位参加了招聘，提供招聘岗位1300余个，其中事业单位38家，提供事业编制岗位300余个，吸引了来自武汉大学、华中科技大学、南京大学、南京师范大学等多所名校的大学生前来咨询、应聘。据统计，武汉、南京两站收到简历2223份，其中博士19份，硕士1888份，达成意向719人次。事业单位共提供招聘计划315个，报名1214人次。 活动期间，团市委充分发挥共青团组织…
2021-12-14	铜川：深耕公益服务中实现共青团“三力提升”铜川：在青春专列，深耕公益服务中实现共青团“三力提升”张建伟）信息化、智能化时代带来了社会环境、生活习惯和观念理念的深刻变革，如何让新时代的共青团公益活动更加符合青年群体个人价值、社会融入和兴趣选择的需要，团陕西省铜川市委用一项连续实施4年的“青春专列”公益活动给出了答案。落实共青团项目化、社会化和扁平化改革目标，精准破解团组织社会资源动员能力相对局限，效率效能意识模糊的短板，通过团组织直接发动、职能部门高效配合，社会组织主动跟进，公益力量广泛参与，分别组织开往偏远山区学校、深度贫困村、幸福社区和乡村振兴幸福生活等青春专列公益行动，在一年年的持续深耕中有效激发、有序吸引蕴藏在社会中的分散公益组织和力量，逐步建立了一支覆盖全市24个知名公益团队，拥有1800多人的“团团公益团”，实现了团组织引领力组织力和服务力的提升。 品牌化实施助推引领力提升。团…
2021-12-14	广西南宁市举办2021年青年志愿服务项目交流洽谈会广西南宁市举办2021年青年志愿服务项目交流洽谈会心、市希望工程办和市青志协共同举办的2021年南宁市青年志愿服务项目交流洽谈会（以下简称青年志交会）在南宁市青少年活动中心顺利举行。 启动仪式上，团广西区委相关负责人指出，青年志交会是一项非常有意义的探索。广大青年志愿者、青年志愿服务组织要认真贯彻落实习近平总书记关于青年志愿者事业的系列重要指示精神，投身建设新时代中国特色社会主义壮美广西，不断推进志愿服务事业高质量发展。 据了解，青年志交会是在团南宁市委青年志愿服务协同创新中心（以下简称中心）工作机制下，广泛整合社会资源，搭建交流活动平台，培育志愿服务组织，助推南宁市青年志愿服务工作项目化、常态化、社会化发展。 本次青年志交会亮点突出，反响热烈。一是参赛项目整体覆盖面广、质量较往年高。共有29个青年志愿服务项目历经层层筛选，角逐年度优秀项…
2021-12-13	团太原市委举办“青年讲师团”首场宣讲活动团太原市委举办“青年讲师团”首场宣讲活动张建伟 通讯员 王羿舒）近日，团山西省太原市委“青年讲师团”学习宣传贯彻党的十九届六中全会及省第十二次党代会精神首场宣讲活动在市图书馆报告厅举行。 市委常委、宣传部部长杨继承，团省委副书记赵静等领导出席活动，并为青年讲师团成员代表及太原市向上向善好青年代表颁发聘书、证书。市委党史学习教育第八巡回指导组有关负责人到场指导。太原青年讲师团成员代表以及来自各行各界的团员青年代表参加活动。 首场宣讲的5位青年讲师中，有一家三代投身文博事业、毅然用青春热血浇灌文化繁荣之花的文博工作者；也有将“请党放心 强国有我”的青春誓言化为在全方位推动高质量发展的绿色征程中奋勇前行的新时代矿山青年；有二十载恪尽职守、倾心用情，为孩子们插上追梦的翅膀的辛勤园丁；有舍小家为大家、时刻冲锋在反诈一线的青年斗士；也有“爱上强国”以一己之力引…
2021-12-13	秦皇岛举办乡村振兴创新创业“云课堂”秦皇岛举办乡村振兴创新创业“云课堂”中青报・中青网记者 樊江涛）12月7日至8日，团秦皇岛市委、市财政局共同举办了2021年秦皇岛市农村青年创新创业暨“青马工程”乡村振兴、创业领域青年骨干培训班。 全市农村青年致富带头人、农村创业青年、农村电商从业青年、新型农业经营主体（青年）及基层乡镇政府、村两委中的青年工作人员共计200余名学员参加培训。 据介绍，本次培训班邀请高校、党校以及相关领域的专家学者，围绕党史学习教育、普法教育、乡村振兴、农村电商等方面，分别以《中国共产党100年》《开启中国法治新时代<民法典>精神解读》《青年创新创业助力乡村振兴》《短视频、直播带货之农产品营销》为题，采用网络视频的形式进行授课。 学员们听课后表示，通过培训，强化了各方面知识的系统学习，对提升自身思想、法治意识和创新创业、工作开展有很大帮助。 据悉，团秦皇岛市委、市财政局…
2021-12-13	团成都市委举办高校学生社团风采展示活动团成都市委举办高校学生社团风采展示活动者 王鑫昕）12月10日，团成都市委在成都大学举办2021年高校学生社团风采展示活动。 活动吸引了成都65所高校约6000个社团参与，通过线上线下相结合的方式，主办方评选出了城市建设、经济社会发展、志愿公益、文化教育、天府文化等类别的100个百佳学生社团和30个最佳“幸福生活风采社团”。 在活动组织过程中，团成都市委积极引导高校社团结合专业优势，为城市发展献智出力，助推文明典范城市创建。成都大学街舞社、成都锦城学院武术协会、成都理工大学电子机器人协会等社团通过传统武术和科技机器人相互融合的技艺，展现了天府文化和现代科技的完美结合。 西华大学刀画协会等学生社团通过刀画技艺描绘出“雪山下的公园城市”版画，表达了高校学子对成都发展美好愿景和信心。 西南石油大学汉林毓秀传统文化交流协会会长唐璐表示，此次高校社团风采展示活…
2021-12-12	安徽省合肥市蜀山区实现学校少工委全覆盖安徽省合肥市蜀山区实现学校少工委全覆盖者 王海涵） 12月9日，合肥市金湖小学少工委成立。至此，合肥市蜀山区14所中学、35所小学、1所九年一贯制学校全部建立少工委并开展工作。这标志着该区少先队组织建设进一步完善，少先队工作制度化、专业化、系统化水平进一步提高，少先队组织吸引力、凝聚力和影响力持续扩大。 当天下午，在整齐嘹亮的队歌声中，金湖小学少工委成立大会举行。团蜀山区委和该校相关负责同志为少工委揭牌；同时，学校少工委举行图书捐赠仪式，向偏远乡镇学校的留守儿童捐赠学习和科普类图书；全体少先队员共同观看“天宫课堂”首场直播。 学校少工委负责同志介绍，少工委成立后，将定期持续开展学雷锋志愿服务、雏鹰假日小队、主题研学、党史学习教育等系列主题活动，进一步打造少先队工作品牌。 长期以来，团蜀山区委贯彻落实《少先队改革方案》工作要求，联合教体等部门共同探索少…
2021-12-12	山东烟台开展大学生“留烟就业体验日”活动山东烟台开展大学生“留烟就业体验日”活动青网记者 邢婷）12月9日-10日，“就选烟台・青春无忧”大学生“留烟就业体验日”暨市直机关“学思践悟”青年党员论坛顺利举行。该活动由山东省烟台市委组织部人才办、团烟台市委、烟台市委市直机关工委、中国海洋大学团委主办，烟台市公共就业和人才服务中心、高新区党群工作部协办。 12月9日，中国海洋大学师生先后参观了万华化学集团股份有限公司、中交烟台环保疏浚有限公司、山东绿叶制药有限公司，通过实地考察，听取讲解，与企业高管、人力资源经理、海大优秀校友面对面交流的方式，切身了解了三家企业发展历程、企业文化、未来规划、薪资待遇等情况。 12月9日晚，中国海洋大学师生入住青年驿站，全方位的服务和舒适的住宿环境，让海大师生切实感受了来烟暖心“第一站”。闲暇之余，青年学子阅读了青年驿站易拉宝、青年人才政策手册，详细了解烟台市人…
2021-12-10	“浙”里抗疫 集结青年力量“浙”里抗疫 集结青年力量腿服务，给他们送蔬菜大米等生活保障用品。”浙江省绍兴市上虞区快递小哥王朋飞，是主动联系团组织、自愿加入抗疫工作的志愿者之一。在查验过行程码、健康码后，王朋飞和队友跟随第一批出发的志愿者队伍，赶到上虞区西横河社区开展相关志愿服务。 12月5日以来，浙江宁波、绍兴、杭州相继发生新冠肺炎疫情，该省共青团组织迅速行动，投入到阻击疫情第一线。 团上虞区委联合区委组织部向全区机关单位发起“党员团员请出列，我为抗疫出份力”的号召，共召集3500余人组成党员团员抗疫突击队。12月8日11时许，“青春上虞”公众号向社会发布志愿者招募令，一个小时内就有200余人报名。此外，团上虞区委联系当地物流行业团工委，组织200余名快递、外卖小哥投入疫情防控工作，参与上门摸排、点位秩序维护、电话联系密接人员等工作。 12月7日2时起，宁波镇海区实行封闭管理，原则上“只…
2021-12-10	安徽蚌埠：志愿者争当城市“青春代言人”团组织打造“不散场”的志愿服务体系 安徽蚌埠：志愿者争当城市“青春代言人”年会闭幕后，论坛主席严昭柱看到一群身着红色服装的年轻人，认出他们是陪伴大家4天的赛会青年志愿者，他主动表示要与志愿者合影。快门按下，留下一张珍贵的纪念照。 太湖世界文化论坛第六届年会是一场文明与文化的盛宴。活动中，131名蚌埠青年志愿者成为亮丽的风景。他们是团蚌埠市委从613名报名青年中精心筛选、培训出来的，包括81名学生和50名已参加工作的社会人士。 事实上，在国际新材料产业大会、安徽省运会、蚌埠市庆祝中国共产党成立100周年音乐诗歌咏唱会等场合，均有青年志愿者的身影。在团组织的号召下，来自高校、机关、企业、青志协、青企协、青联等组织的青年在一次次活动中展现风采。 青年志愿者的培养过程不是一蹴而就的。团蚌埠市委一直思考，如何打造“不散场”的规范化志愿服务体系，为年轻人搭建成长…
2021-12-09	一个“信箱”开启保护未成年人权益新渠道一个“信箱”开启保护未成年人权益新渠道侵女学生的案件判决，该名教师被判处有期徒刑。这起案子能成功立案，还要从一个“信箱”说起。 2020年，漳州市人民检察院、团漳州市委、漳州市教育局联合推出了线上线下相结合的“青春护航信箱”机制。线下是在漳州市各学校设置实体信箱，由专人负责管理。线上通过微信小程序、电子邮箱、热线电话等方式，接收当地举报求助信息。 漳州市人民检察院第七检察部主任沈肇瑾说，这名女生的家长得知孩子被老师性侵后，通过线上的“青春护航信箱”留言，检察院第一时间立案监督。立案后，考虑到孩子未来的学习和隐私，检察院联合教育局、团漳州市委，为其办理转学，开启新的学习生活。 沈肇瑾指出，不少家长都存在一个思维误区，他们觉得孩子只有存在明显伤痕这类情况，才会去报警。通过在学校开设“青春护航信箱”，等于给家长和未成年人开通了一条便捷渠道，随时有需求，随时…
2021-12-09	定西召开学习贯彻十九届六中全会精神座谈会甘肃定西召开各界青年学习贯彻十九届六中全会精神座谈会者马富春）近日，甘肃省定西市召开各界青年学习贯彻党的十九届六中全会精神座谈会。定西市委副书记温卫东出席会议并讲话。 温卫东强调，作为新时代的定西青年，要经常扑下身子、沉到一线，和群众想在一起、干在一处，以群众的获得感和幸福感来体现奋斗的价值；要敢创新、有进取精神，带头破除思想坚冰，把创新的理念、创业的意识和实干的精神结合起来，用勇毅追赶奋进的行动创造实实在在的业绩，为家乡高质量发展作出应有贡献。 团定西市委副书记张江从聚焦主题，示范带动，始终高举“革命理想高于天”的精神旗帜；学深悟透，融会贯通，始终树牢“俯首甘为孺子牛”的为民情怀；学以致用，确保实效，始终永葆“越是艰难越向前”的奋斗姿态三个方面介绍了共青团系统学习贯彻全会精神的情况。 来自多个行业的青年代表作了交流发言，畅谈各自的学习收获、心得体…
2021-12-09	太原市团学骨干培养营党史学习教育进校园圆满收官团太原市委打造“青年大学习”团学骨干培养营 让党史学习教育“声”入人心建伟 通讯员 王羿舒）党史学习教育开展以来，团山西省太原市委举办“学党史、强信念、跟党走”――“青年大学习”2021年太原市团学骨干培养营，采取党史进校园形式，联合市团校邀请省、市委党校、高校党史教育相关教师，深入市直各学校团学骨干队伍中讲述党史。 培养营紧紧围绕学史明理、学史增信、学史崇德、学史力行，重点围绕党史学习内容，覆盖新民主主义革命、社会主义革命、改革开放建设、中国特色社会主义等课程开展培训。活动旨在教育引导太原市广大团学骨干了解党的辉煌历史、感悟党的初心使命、领会党的创新理论、体认党的精神谱系、传承党的红色基因，更加自觉地以习近平新时代中国特色社会主义思想武装头脑，更好地团结和凝聚广大团员青年听党话、跟党走。 在团市委、市学联、市团校、全体学校团干组织下，“学党…
2021-12-09	打通“堵点”释放基层团组织活力共青团基层改革进行时 山东临沂河东区紧抓团干部队伍建设“牛鼻子” 打通“堵点”释放基层团组织活力牌收获了高人气。 早在一年前，山东省临沂市河东区吾悦社区因住户以20-40岁年龄段居多，面临青少年事务繁杂却人手匮乏的窘况。而在河东区基层团组织，类似情况并不鲜见。 为补充工作力量，2020年，河东区启动首批专职青少年事务社工招考，33岁的吴湘灵顺利入选并任职于吾悦社区。一年里，她创新开展楼宇“微自治”、培育“吾悦吾家楼悦楼”特色楼宇文化、创建微信公众号，常态化组织开展各类“青春社区”文化活动。在团河东区委的专项工作经费支持下，花费5万元的社区音乐节更是从“不敢想”变为现实。 “梯队式”配强工作力量 多是小事、杂事、难事，却件件连接着青年对团组织的信任感和认同度，检验着团干部服务青年的工作能力和信念初心。 事实上，基层团组织“无人干事、无钱办事、不会干事、不愿干事…
2021-12-07	江苏泰州、兴华两地志愿者携手助力“暖冬行动”江苏泰州、兴华两地志愿者携手助力“暖冬行动”晨）日前，在泰州团市委、姜堰团区委、兴化团市委共同指导下，兴化市蒲公英志愿者协会、姜堰区先锋公益发展促进会、戴南镇团委、戴南镇退伍军人服务站联合举行了“乡村振兴 暖冬行动”公益活动启动仪式，为兴化市戴南镇老兵、四川甘孜藏族自治州色达县低收入藏民、姜堰区皮肤病防治所溱湖休养区残疾老人等弱势群体送温暖。 当天，活动向31位老兵发放了每人400元的慰问金，为395名困境青少年以及低收入藏民购置了395套优质棉服，并向泰州团市委捐赠了“梦想改造+关爱计划”暖冬善款5万元。当天下午，来自兴化、姜堰的30多名志愿者带着过冬棉被、床上用品等物资来到姜堰区皮肤病防治所溱湖休养区看望残疾老人。 据悉，此次活动由姜堰先锋公益发展促进会倡议发起、联合兴化蒲公英志愿者协会共同捐资，是两地志愿者共同关爱藏区等地困境青少年、退伍…
2021-12-07	福建三明：政校企联动续写关爱藏族学生新篇章福建三明：政校企联动续写关爱藏族学生新篇章2月7日电（记者 张建伟 通讯员 肖伟捷 余璐莉）日前，团福建省三明市委组织国网三明供电公司电网志工、三明学院石榴籽工作室多民族大学生志愿者到列东中学西藏班开展“青春护雏・志愿同行”12・5国际志愿者活动日活动。活动现场。通讯员供图 三明学院马克思主义学院邓然老师为该校西藏班的学生宣讲了党的十九届六中全会精神，激励同学们感党恩、听党话、跟党走，传承红色基因，凝聚奋进力量。活动现场。通讯员供图 一年前，9名国网三明供电公司电网志工与列东中学的9名藏族学生成功结对，从陌生到熟悉，他们增进了彼此的距离，让汉藏友谊之花在三明温暖绽放。一年后，9名三明学院多民族大学生志愿者延续爱心，与新一批藏族学生结成对子，在未来他们将和电网志工、藏娃们一起交流互动，助力藏娃们快乐成长。活动现场。通讯员供图 志愿者和藏族学生们以新…
2021-12-07	让农村娃从“有书读”到“读好书”广西团组织力推“希望阅读”项目 让农村娃从“有书读”到“读好书”阅读室”揭牌仪式在灵山县丰塘镇平岭小学举行。 今年全区获得“希望阅读”立项学校15所、“广西青空间”19个，平岭小学是钦州市唯一一所立项学校。该项目通过配备硬件和图书，设立阅读室、阅读长廊、阅读角等，开展阅读公益服务，将阅读资源下沉至乡村小学，畅通乡村小学阅读的“最后一公里”。 为深入学习贯彻习近平总书记关于推动全民阅读、建设书香社会的重要指示精神，贯彻落实党和政府关于全民阅读工作的重要部署，聚焦希望工程为党育人根本任务，2021年4月，团广西区委、广西青少年发展基金会推出“希望阅读”公益项目，通过加大阅读内容引领、创新“希望阅读”方式、建立阅读服务体系，突出希望工程的育人功能，已为全区8万多名农村青少年提供阅读服务，有效赋能基层团组织，延展共青团工作手臂，为农村青少年提供新助力，播种新希望。…
2021-12-06	团福建省泉州市委开展宪法游园主题活动团泉州市委开展宪法游园主题活动建伟 通讯员 吴瑞源）2021年12月4日是第八个国家宪法日，为大力加强宪法学习宣传，12月3日下午，福建省泉州市人民检察院、团泉州市委在丰泽新村法治公园联合开展宪法游园活动，为泉州二实小学生、社区居民送去了一场丰富的法治“盛宴”。活动现场。团福建省委供图 活动通过宪法知识猜谜、法律拼图游戏、法治元素剪纸艺术、绘制普法明信片、我与“宪法”合影等形式，将宪法知识送到居民心中，引导青少年运用法律武器保护自身合法权益，提高青少年学法、懂法、守法、用法的积极性，同时，现场青少年事务社工还对青少年提出的法律问题进行耐心细致解答。活动现场。团福建省委供图 团泉州市委相关负责人表示，活动旨在深入贯彻落实十九届六中全会精神，全面推进社区法治建设，切实增强群众的法律意识，下一步，团市委将以普法宣传进社区活动，进一步弘扬宪法精神、树立宪法权威…
2021-12-06	“山青流动少年宫”走进济宁市嘉祥县小学“山青流动少年宫”走进济宁市嘉祥县梁宝寺镇运河花苑小学2月6日电（记者 张建伟 通讯员 柏晨）近日，“学党史 知党恩 红色基因代代传”暨“山青流动少年宫”走进嘉祥县梁宝寺镇运河花苑小学活动成功举办。省派“加强农村基层党组织建设”工作队驻济宁市总联络员、省青少年宫相关领导及济宁市、嘉祥县团委负责人参加活动。 启动仪式上，山东省青少年宫主任办公会成员张文明向学校捐赠物资并授省“流动少年宫”宫旗，山东省青少年宫教师与梁宝寺镇音体美科学教师团队签订了相关协议，建立了长期合作关系。山东省青少年宫教师为少先队员们量身打造了一套“特色课程”，千佛山医院附属眼科医院医生为孩子们进行了视力检查。活动现场。通讯员供图 来自运河花苑小学、运河小学、梁宝寺镇留守儿童学校的400余名学生，在教师的组织下开展了音乐、彩绘、表演主持、科创科普、趣味围棋等精品公益课堂，孩子们对这次…
2021-12-05	成都青年志愿者注册人数破百万大运会带动志愿服务热情 成都青年志愿者注册人数破百万青报・中青网记者 王鑫昕）在第36个国际志愿者日到来之际，团成都市委最新披露的数据显示，成都青年志愿者注册人数已突破100万。 “青聚锦官城・城市志愿服务”平台数据显示，今年以来，成都市新增注册青年志愿者35万人，新入驻志愿服务组织952个，新发布志愿服务项目2.3万个，新增志愿服务时长122万小时。“青聚锦官城・城市志愿服务”平台页面。共青团成都市委供图 即将在成都举办的第31届世界大学生夏季运动会（简称“成都大运会“）带动了成都青年参与志愿服务的热情。大运会启动筹备以来，成都青年志愿者全员动员，积极参与到大运会服务中。 2018年，成都获得大运会举办权。团成都市委抢抓大运会契机，秉持“办好一次会，搞活一座城”理念，于当年上线“青聚锦官城・城市志愿服务”平台，探索推动青年志愿服务平台、项目、队伍创新发展。 …
2021-12-05	讲百姓故事 走好新的赶考路讲百姓故事 走好新的赶考路者 张文凌）12月2日，团云南省昆明市委在春城百姓宣讲示范点、呈贡区新时代文明实践中心举行百姓宣讲活动，以把学习党的十九届六中全会精神的成果转化为干事创业的强大动力，变成看得到、摸得着的工作实效。 昆明市委党校讲师冯显茹以《走好新的赶考路 当好时代答卷人》为题，对全会精神进行了阐述和解读；昆明海口林场讲解员陈梦娜讲述，1956年以来，在党的领导下，林场几代职工艰苦奋斗、无私奉献，绿化荒山，成就了一项平凡而光荣的事业。朴实的言语、动情的演讲、感人的故事赢得现场阵阵掌声。 团昆明市委书记王彦彦表示，目前，全市各级共青团掀起了多渠道广范围宣传学习全会的精神热潮，把贯彻全会精神作为使命和力量，把理想信念转化为履职尽责的实际行动。
2021-12-05	佳木斯市开展加快青年电商发展主题活动团黑龙江省佳木斯市委、市青联组织开展“加快青年电商发展 助推佳市经济振兴”主题活动织商务、新闻出版、文化艺术和体育界别20余名青联委员深入佳木斯市青年电商联合会，开展“加快青年电商发展 助推佳市经济振兴”主题活动。 青联委员一行来到佳木斯市青年电商联合会基地，与电商企业就电商行业发展前景、政策需求等内容进行交流。
2021-12-05	“青春‘益’起来”唐山公益项目大赛决赛举办第二届“青春‘益’起来”唐山市公益项目大赛决赛举办公益项目暨志愿服务项目大赛决赛在河北省唐山市青少年宫多功能厅举办。 来自该市各类青年社会组织、大学生社团的13个项目经过筛选进入决赛。大赛自7月启动，参赛项目涵盖助力青少年成长发展、慈善救助、志愿服务、社会服务等领域。经过资格审查、项目初评、公益沙龙、路演终评等环节，大赛共评选出一等奖1个、二等奖4个、三等奖8个。 下一步，团唐山市委将不断拓宽团组织覆盖范围，培育、凝聚更多青年社会组织参与到公益事业发展和社会治理创新中，为唐山奋力开创新时代“三个努力建成”新局面贡献青春力量。 此次公益项目大赛由团唐山市委联合唐山银行共同举办，旨在促进公益项目孵化培育，引导青年社会组织积极参与社会治理，推动该市青少年服务工作项目化运作、社会化动员、制度化发展。
2021-12-05	亳州:创新模式让青年交友服务精准化、常态化团亳州市委：创新模式 让青年交友服务精准化、常态化青网记者 王海涵） 12月2日，中青报・中青网记者来到安徽省亳州市地标式场所――林拥城・药都林海景区，中心区域内，团亳州市委、市文旅集团、市妇联打造的青年交流交友场所“亳州市优秀青年交流基地”（山盟角）引人注目。步道一旁的木制建筑上，蓝色的“男神卡”和粉色的“女神卡”整齐排列，经过注册、审核进入交友库的单身青年，可扫二维码了解男女青年详细信息。图为山盟角航拍图，活动区域呈爱心状 此处也成为青年喜爱、父母信赖的交友打卡点。今年“七夕”当天，数百名单身青年前往此地，据统计，当天共扫码发出单身青年信息查询邀请850余份。 单身青年信息卡和信息库是团亳州市委服务青年婚恋交友工作的缩影。近年来，团亳州市委创新“线上+线下”“平台+活动”“服务+引导”三结合思路，实现青年交友服务精准化、常态化。 团亳州市委青…
2021-12-03	团浙江省台州市委开展“千名青年流动讲”活动学习党的十九届六中全会精神 浙江台州开展“千名青年流动讲”活动员供图 中国青年网北京12月3日电（记者 李川 通讯员 蔡晓西）近日，团浙江省台州市委开展的“千名青年流动讲”宣讲活动在9个县（市、区）和台州湾新区如火如荼地开展，全市以各级团干部、党政机关青年干部和青年典型为主要成员的百名青年宣讲员，进机关、进企业、进社区、进农村、进校园、进网络开展党的十九届六中全会精神宣讲。 黄岩区公安分局团委开展了“党的十九届六中全会精神解读”宣讲活动，重点解读了党的十九届六中全会的议程和重大意义，从党的发展历程、党的历史经验等层面对《中共中央关于党的百年奋斗重大成就和历史经验的决议》的主要内容进行阐述。星火少年宣讲团少年讲师来到区知联会开展“同心主题日”暨学习贯彻党的十九届六中全会精神宣讲活动，星火少年宣讲团领衔导师任银走进台州市路桥区海龙洁具有限公司。在该企…
2021-12-03	团河北省邯郸市委非公有制企业工作委员会成立团河北省邯郸市委非公有制企业工作委员会成立市非公有制企业工作委员会成立大会。 会上，宣读了邯郸市非公企业团工委（青工委）人员组成名单，通过了《共青团邯郸市非公有制企业工作委员会工作规则（暂行）》。两名邯郸市非公企业团工委委员代表发言。 会议指出，邯郸市非公企业团工委的成立，既是联系非公经济组织团员青年的桥梁和纽带，也是新时代共青团工作的有效组织形式，是加强共青团工作的重要举措，也是团邯郸市委进一步引领凝聚青年、组织动员青年、联系服务青年的有力探索。 下一步，邯郸市非公企业团工委将主动发挥行业优势，组织开展学习培训、技能比武、创新创造、相亲交友等活动，在服务企业改革发展和青年成长成才中发挥更大作用，团结带领非公企业团员青年为加快建设现代化区域中心城市贡献青春力量。
2021-12-03	柳州开展青少年生存能力培训主题队日示范活动广西柳州开展2021年青少年生存能力培训主题队日示范活动习记者 尹希宁）前方浓烟滚滚，小学生如何疏散？偶遇路人倒地，青少年可以帮什么忙？12月1日，广西柳州市基隆开发区小学2000余名师生用实践给出了答案。 当日，由共青团柳州市委、柳州市总工会、柳州市妇女联合会、柳州市教育局、柳州市消防救援支队、少先队柳州市工作委员会联合主办的柳州市“关爱生命 提高生存能力”主题教育工作――2021年柳州市青少年生存能力培训主题队日示范活动在基隆开发区小学开展。 手握灭火器与小伙伴合作扑灭烈火，捂着鼻子冲出浓烟到操场集合，近距离看医护人员实施心肺复苏……活动现场，师生共同开展消防应急疏散演练、消防知识及火灾医护应急救援知识学习、消防器材使用训练等环节，学习应对突发火灾事故的应急处置和自救互救知识，增强消防安全意识。 据介绍，自广西柳州市“关爱生命 提高生存能力”…
2021-12-02	绍兴：“红色剧本杀”带外卖小哥沉浸式学党史浙江绍兴：“红色剧本杀”带外卖小哥沉浸式学党史者 蒋雨彤） 11月30日下午，团浙江省绍兴市柯桥区委组织外卖小哥开展了一场党史主题“红色剧本杀”宣讲党的十九届六中全会精神，通过角色扮演的方式，带领大家沉浸式地领悟革命精神，在重温党史中汲取前行力量。 “红色剧本杀”为党史学习注入了“年轻态”，以青年喜闻乐见的创新形式和角色扮演，搭建沉浸式党史学习教育平台，让青年与先辈进行了一场具有历史感的“隔空对话”和“头脑风暴”，体悟了中国共产党百年风雨历程。外卖小哥们一同“穿越”回解放战争时期，不同的角色虽然有着不同的历史宿命，但正义和真理却不会因为角色扮演的不同而改变。 这场持续近5个小时的“红色剧本杀”，让小哥们感慨颇深。外卖小哥邓金未说：“我仿佛亲身经历了那段激荡的历史，切身体会到那段历史背后的革命热情，通过这种创新的学习教育方式重温党的历史、学习党的十…
2021-12-02	山东菏泽：6000余万贷款助力青年创新创业山东菏泽：6000余万贷款助力青年创新创业者 邢婷）为进一步助力青年创新创业，着力解决青年在创业过程中的资金瓶颈问题，团菏泽市委联合菏泽市人民银行共同开展“鲁青基准贷”项目。今年以来，团菏泽市委共审核贷款申请64份，贷款金额达7841万元。其中53位青年创业者的6102万元贷款已发放到位，为创业青年节省利息180余万元。 据了解，“鲁青基准贷”项目的贷款主体为45岁以下的青年创办的小微企业。申请贷款企业须产权清晰、制度健全、合法经营、照章纳税、信用良好，急需资金扶持。企业从事的生产经营项目低碳环保、科技含量高、具有较强的成长性，符合国家产业政策。对于青年创办“四新”企业及青年创业人才项目，青年创业大赛获奖选手、青年退役军人、村级“好青年”等青年群体创办企业优先发放。 每次有青年申请贷款，其所在县区的团组织都会联合相关银行进行实地考察，对其家庭背景…
2021-12-01	团黄石市委搭建服务平台为青年创新创业办实事团湖北黄石市委搭建服务平台为青年创新创业办实事训平台，服务青年创新创业。 团黄石市委组织44名青年踏进黄石青年科技直播网红基地，开展电商直播人才职业技能培训；邀请清华大学经管学院特聘讲师、团中央特聘中国青年创业导师马杰为学员带来“直播第一课”；推动2021年湖北“青创贷”金融扶持项目实施，放款18家企业，共计735万元；推选5家青创企业参加2021年“创青春”湖北青年创新创业大赛；帮助18家青创企业获得2021年湖北省大学生创业扶持项目资金共计36万元；举办黄石市青企协“挑战自我，赢在未来”交流学习活动；组织青年企业家代表到西藏曲松县为4所中小学捐款10万元。 团黄石市委还打造黄石市“12355”青少年服务台，为该市青少年提供常态化在线心理咨询服务；截至11月中旬，累计接听各类咨询电话700余次。中、高考期间，团黄海市委开展“减压”行动8场，线上…
2021-12-01	无锡共青团：做青年“不占股份的合伙人”为创新创业人才提供多样化服务 无锡共青团：做青年“不占股份的合伙人”界物联网博览会的志愿服务，我感受到了无锡科技创新的强大实力。”提起在团无锡市委和无锡市青联的组织下，和420余名高校学子一起参加会务志愿服务的经历，无锡学院学生韩天赞叹道。最近，因曾担任无锡市学联驻会主席且表现优秀，经团无锡市委推荐，她正在无锡一家和自己所学专业对口的科创企业实习。 韩天的经历是团无锡市委面向青年开展创新创业服务的一个生动缩影。今年以来，团无锡市委走进青年、服务青年，聚焦青年创新创业，为各类来锡就业创业青年提供多样化服务，助力当地打造科创高地。 团无锡市委副书记薛皓月表示，团市委将持续实施全链条青年人才栖“锡”计划和“锡青I创”青年创新创业行动，常态化提供细致、周到的服务，助力青年双创人才集聚、服务支撑、生态赋能，真正成为青年创新创业路上“不占股份的合伙人”。 “技术…
2021-11-30	团吴忠市委组织开展2021年宪法专题学习团吴忠市委组织开展2021年宪法专题学习青年网北京11月30日电（记者 张建伟）为深入学习贯彻党的十九届六中全会精神，认真落实党中央关于深入学习宣传和贯彻实施宪法决策部署，按照相关文件要求，11月29日，团宁夏回族自治区吴忠市委召开普法教育专题学习会。 会上，团市委副书记周静带领大家学习了《党的十九届六中全会的公报》、习近平法治思想的基本精神和核心要义以及《党的十八大以来我国全面推进依法治国新成就综述》，提升团员干部对总书记的法治思想以及十九届六中全会精神的理解。同时集中学习了《中华人民共和国宪法》相关章节、《中国共产党党章》总则，以此来推动单位党团员干部增强宪法法律意识，依宪依法依规履职。宪法专题学习现场。团吴忠市委供图 会议传达学习了吴忠市委全面依法治市委员会办公室《关于做好2021年“12・4”国家宪法日暨“宪法宣传周”集中宣传活动的通知》，…
2021-11-29	滁州市举办“新时代好少年”先进事迹发布会安徽省滁州市举办“新时代好少年”先进事迹发布会张建伟 通讯员 王馨怡 查韦婷）日前，由安徽省滁州市文明办、团滁州市委、市教体局、市妇联、市关工委联合主办的“童心向党 礼赞百年”2021年第二、三季度滁州市“新时代好少年”先进事迹发布会在滁州市清流小学举办。 活动在精彩的开场舞《星星火炬更灿烂》中拉开帷幕。发布会现场，大家认识了身残志坚、自强不息的乐观女孩杨欣、传递红色文化的“红领巾宣讲员”吝航、用纸笔描绘美好生活，用声音传播文明的“自信女孩”於众小等18位新时代好少年，观看了赵敏佳、李博阳两位新时代好少年获得者的先进事迹宣传短片。随后，金骁阳、邹鹏带来了空灵鼓诗朗诵《童心向党》和诗朗诵武术串烧《少年中国说》。此外清流小学的少先队员们还为发布会带来了精彩的舞蹈节目《战地山花别样红》。 在发布会上，一个个追逐梦想的身影、奋勇拼搏的事迹感染者现场的每一个…
2021-12-01	广西贺州市首个“青联希望小屋”揭牌广西贺州市首个“青联希望小屋”揭牌西青联、贺州青联、团富川县委，在富川古城镇塘贝完全小学举办贺州首个“青联希望小屋”揭牌仪式暨公益助学活动。 团贺州市委相关负责人致辞。贺州市爱心企业向该校捐赠书籍、体育器材和文体用品。 下一步，团贺州市委将继续整合社会资源，共建“青联希望小屋”，守护青少年健康成长，同时也号召社会各界的爱心人士关注乡村学校教育、关爱欠发达地区的青少年，为乡村人才振兴助力。
2021-11-29	团青岛市委举办首届青少年创新创意节团青岛市委举办青岛首届青少年创新创意节张建伟）近日，“青春创想 智引未来”青岛市首届青少年创新创意节成果展示暨青少年创新创意论坛在青岛人工智能客厅举行。活动现场面向全市青少年发出积极开展“创新创意创造活动”的倡议，并以创新思维、创意设计、AI智能等为主题开展青少年创新创意创造论坛。 今年来，团山东省青岛市委、市少工委面向全市青少年开展“青春创想 智引未来”青岛市首届青少年创新创意节，旨在通过创新创意创造类作品征集评选提高青岛青少年科学创新素质、创意水平、创造能力，为创业城市建设营造良好氛围。活动自7月份启动以来，吸引了全市10区市青少年的积极参与，共收到300余份各类创新创意创造作品。经专业评委的认真评审，共评选出“未来之星小创客”、“未来之星设计师”、“未来之星小院士”等作品140项，并设立青岛市青少年创新创意实践基地8个。
2021-11-29	2021年海峡两岸（龙岩）青春歌会举办两岸同心 共唱青春 2021年海峡两岸（龙岩）青春歌会举办张建伟 通讯员 曾秋招、张瑜红）11月27日晚，由团福建省龙岩市委、龙岩市青年联合会主办，闽西职业技术学院、龙岩市青年艺术协会协办的“两岸同心 共唱青春”2021年海峡两岸（龙岩）青春歌会在闽西职业技术学院大匠堂举行。 当晚，数名海峡两岸青年歌手倾情献唱，一首青春活泼的《致青春》拉开了晚会的帷幕。来自两岸的青年以歌会友，共叙乡情。整场歌会形式丰富多彩，有独唱、吉他弹唱、钢琴弹唱、乐队弹唱等。 据悉，此次“两岸同心 共唱青春”2021年海峡两岸青春歌会是龙岩市首次举办两岸青年交流歌会，当晚两岸青年共300余人欢聚一堂，共品两岸文化精粹，互叙两岸同胞情深。
2021-11-28	广西柳州推进县域共青团改革广西柳州推进县域共青团改革习记者 尹希宁）“筑牢改革发展之基、拓展改革发展之面、增强改革发展之效”，近日，广西柳州市召开实施《广西壮族自治区中长期青年发展规划（2018―2025年）》联席会议暨县域共青团基层组织改革工作推进会。 今年，共青团柳州市委员会提出探索推进青年发展友好型城市建设，聚焦青年思想道德、青年健康、青年婚恋等10大重点领域，筑牢改革发展之基；通过广西龙城青少年发展基金会的扶持，柳州市青年发展中心的平台打造等，拓展改革发展之面；重点推进“青聚龙城”招才留才，以“国字号”试点县区融水、柳南为引领，带动全部非试点县区结合本地特色推动改革，增强改革发展之效。 据介绍，在共青团深入推进县域基层组织改革的背景下，柳州市成为全区唯一一个整市推动县域共青团改革的地市，以钉钉子的精神蹄疾步稳抓好改革，让改革红利惠及基层青年。 在县域改革实施过程中，10个县区均推…
2021-11-26	团齐齐哈尔市委组织青年志愿者开展清冰雪活动团黑龙江省齐齐哈尔市委组织青年志愿者开展清冰雪活动各级团组织、团员青年及青年志愿者投身清冰雪志愿服务行动中，配合相关部门有组织、有计划地开展清雪工作。 入冬以来，为应对强降雪天气影响，该市各级团组织在团齐齐哈尔市委的统一安排部署下，开展青年志愿者招募工作，截至目前该市16个团县（市）区委均已建立团属青年志愿服务队，共招募青年志愿者1241人,以雪为令，随时做好参与冬季清冰雪工作的准备，为该市应对强降雪天气、提升治理能力储备青年力量。
2021-11-26	合肥市开展“文明创城美化市容”志愿服务活动合肥市开展“文明创城美化市容”志愿服务活动创城美化市容”志愿服务活动，青年志愿者按照就近就便原则，在属地团组织的带领下，深入社区、走上街头，参与环境卫生治理。 在合肥市庐阳区逍遥津街道，青年志愿者清理小区绿化带内的白色垃圾、道路上的烟头、墙上的牛皮癣等；在巢湖市区，中学生志愿者利用课余时间，随城管执法队员、环卫工作者参与校园周边市容秩序管理；在瑶海区大兴镇兴集社区，青年志愿者到辖区兴油路，开展“美化家园 绿化修剪”志愿服务活动；在包河区义城街道迎淮社区，青年志愿者到公交站台、路灯柱、公告栏、城区广场、背街小巷等地清理小广告；在蜀山区小庙镇天霞泉路，志愿者对道路两旁及周边卫生死角进行“地毯式”清理，同时向居民宣传环保知识。 今年8月起，团合肥市委开展青年聚力文明创建集中志愿服务行动，号召该市青年开展创城宣讲、美化市容、文明出行、关爱服务、创城知识调…
2021-11-26	团唐山市委启动12355基层联系点心理普测工作团唐山市委启动12355基层联系点心理普测工作基层联系点心理普测工作线上培训。 本次心理普测工作是依托唐山12355青少年服务台，面向该市14个县（市、区）12355中学基层联系点学生开展的免费心理测验。主办方通过房树人绘画测验的方式，利用互联网分析技术对数据进行处理分析，从而提供完整有效的心理测评报告。 活动旨在引导学生关注心理健康，提升其认识自我、发展自我、完善自我的能力，同时为学校开展心理健康教育、开发学生心理潜能提供指引。 该市各县（市、区）团委相关负责人、12355基层联系点学校负责教师和心理健康守护员30余人参加培训。
2021-11-25	福建青联生态服务团宁德站活动启动福建青联生态服务团宁德站活动启动张建伟 通讯员 许静娴）11月24日，福建青联生态服务团“青春同心・守护碧水蓝天”宁德站保护霍童溪系列活动在宁德市蕉城区八都镇溪池村太极广场启动。团福建省委副书记李腾，宁德市委常委、宣传部部长李彦，宁德市政府副市长、霍童溪市级中心流域河长陈怡，省市青联委员、青年志愿者代表等近百人参加活动。 活动现场图片。通讯员供图 活动现场，陈怡副市长宣布保护霍童溪系列活动启动，李腾副书记等领导嘉宾向省市青联委员生态志愿服务团、宁德师范学院绿点环保志愿服务队等志愿服务队授旗，志愿者代表宣读《青春同心・守护碧水蓝天》倡议书，省青联生态服务团团长方垂弘进行生态环保知识宣讲。随后，出席活动的领导嘉宾实地开展霍童溪溪池村河段巡河工作并参与增殖放流活动，志愿者们科学放生了由北京市企业家环保基金会科学放生专项基金爱心支持的10万尾鳙鱼苗和土鲮鱼苗。 活…
2021-11-24	柳州：四个方面做好县域共青团基层组织改革广西柳州：把准“机、局、势”下好县域共青团 基层组织改革“一盘棋”张建伟 通讯员 刘婷婷 韦竹立）今年6月以来，广西柳州市作为广西首个、目前唯一一个整市推动县域共青团基层改革的地市，全力以赴统筹推进县域共青团基层组织改革工作，从扩展团干部选用和管理、完善组织设置和运行、规范团员发展和教育、强化党的领导机制和支持保障等四个方面进行改革和突破，以钉钉子的精神下好县域共青团基层组织改革工作“一盘棋”。 借改革之机把准“定星盘”，形成“党委重视+部门支持+团委落实”改革格局。党政领导重视，强化改革保障。柳州市委、市政府主动担当作为，把握正确改革方向，打开改革思路，拓宽改革渠道，牵头稳步推动县域基层共青团组织工作向前发展。多部门支持，凝聚改革合力。市委组织部、市委编办、市委改革办、团柳州市委、市教育局等部门反复沟通，在选人用人渠道、机构编制、绩效激励、强化管…
2021-11-29	济宁市少先队校外实践教育主题队日活动举行“红领巾心向党” 济宁市少先队校外实践教育主题队日活动举行张建伟 通讯员 柏晨）11月25日下午，团山东省济宁市委、济宁市少工委联合市关工委、市妇联、市文化和旅游局在济宁李白纪念馆举办“红领巾心向党”济宁市少先队校外实践教育主题队日活动。济宁市关工委副主任李春兴、市文化和旅游局四级调研员刘凤来、团市委副书记高聪等有关领导参加。市文物保护中心、任城区关工委、任城团区委、任城区妇联、任城区教体局、任城区文化和旅游局等相关领导，任城区少先队辅导员、少先队员代表等参加活动。图为济宁市少先队校外实践教育主题队日活动现场。通讯员供图 活动在少先队《出旗曲》中拉开帷幕，队员们在李白纪念馆前唱响《我们是共产主义接班人》，活动为济宁李白纪念馆“济宁市少先队校外实践教育基地”揭牌，并为红领巾志愿讲解员颁发聘书。济宁市红领巾巡讲团成员开展了主题为《解放济宁战斗英雄》的党…
2021-11-22	安徽宿州举行青少年宪法、民法典法律知识竞赛团宿州市委举行“美好生活・民法典相伴” 青少年宪法、民法典主题法律知识竞赛京11月22日电（记者 张建伟 通讯员 张灿 查韦婷）日前，团安徽省宿州市委在宿州市第二中学举行“美好生活・民法典相伴”青少年宪法、民法典主题法律知识竞赛。经过激烈角逐，市直代表队获得一等奖，泗县代表队、萧县代表队分获二等奖，��桥区代表队、砀山县代表队、灵璧县代表队分别获得三等奖。 本次知识竞赛，经过前期选拔，来自全市的六支代表队参加了比赛。竞赛围绕宪法和民法典中与青少年学习生活密切相关的法律知识等内容，分为必答题、抢答题、风险题三个环节。为了激发现场学生观众的参与热情，竞赛还设置了现场互动答题环节，市司法局普法志愿者为答题正确的学生赠送了民法典读本和小礼品，观众抢答争先恐后。 本次知识竞赛活动，旨在进一步深化青少年法治宣传教育，强化青少年法治意识，提升青少年法治实践能力…
2021-11-20	云南丽江市扎实开展党史学习教育云南丽江市扎实开展党史学习教育―― 丰富形式学党史 真心为民办实事目标任务，结合巩固深化“不忘初心、牢记使命”主题教育成果和庆祝建党100周年，精心组织、狠抓落实，推动全市党史学习教育高标准高质量有序开展，受到党史学习教育中央第七指导组的肯定。 汲取榜样精神力量 深化党史学习教育 近日，在华坪女子高中党性教育基地，华坪县纪委监委党员参加了一堂生动的党史课。在全国优秀共产党员、“七一勋章”获得者张桂梅老师的引领下，华坪县纪委党员诵读《七律・长征》，重温入党誓词，观看《红梅赞》《万疆》等表演。 “这堂党史课我收获很大。”党员罗醇娟深有感触地说，今后要以张桂梅老师为标杆，找差距、明方向、聚动力，用实际行动诠释党员的初心使命。 这是丽江市在党史学习教育中深入开展学习张桂梅精神“学先进、创一流”主题实践活动的一幕。开展党史学习教育以来，丽江市将党史学习教育与学习张桂梅…
2021-11-20	共青团烟台市委点亮困境儿童“希望之光”惠及690余名孩子 共青团烟台市委点亮困境儿童“希望之光”中青报・中青网记者 邢婷）从2020年6月共青团山东烟台市委启动实施“希望小屋”儿童关爱项目以来，截至目前，全市线上线下募集资金800余万元，累计建成希望小屋483间，援建济宁、德州和重庆巫山210间，惠及690余名困境儿童。 烟台各级团组织聚焦原建档立卡家庭、残疾人家庭青少年，残疾青少年，孤儿、事实孤儿、重点困境儿童、低保家庭儿童等经济困难家庭中的8至14岁儿童，通过对接部门、入户走访、建立台账等方式，详细了解儿童居住空间、房屋安全状况、监护人意愿等相关信息，掌握困难青少年真实情况。 经精准摸排，全市2020年至2021年共需建设希望小屋476间，实际建设483间，超额完成建设任务。同时，按照团山东省委部署，对口援建德州、济宁各150个小屋，分三年实施，每市每年各援建50个。 同时，将该项目…
2021-11-19	党史学习教育新模式奏响十堰青春建功最强音“四三三”党史学习教育新模式 奏响十堰市青春建功最强音张建伟 通讯员 何宇）党史学习教育开展以来，湖北省十堰共青团充分发挥团组织优势，全面动员、分类指导、精心策划、统筹推进，推动全市青少年党史学习教育学深、学实、入脑、入心，确保党史学习教育取得扎实成效。 “四式联动”学习体系形成教育合力 坚持分类指导，把握不同年龄段、不同结构青少年的党史学习教育重点，制定各有侧重的学习教育体系，推动青少年学习教育分众化、具体化。 “全景式”自学，“手拉手”引导。制发全市青少年党史学习教育方案，从青少年学习兴趣方向、爱好特点出发，以个人自学、专题研讨、巡回宣讲、仪式教育等形式，吸引学生抬头聚神。截至目前，全市5765个团支部全部启动党史学习教育活动，覆盖青少年108万人次。 “辅导式”宣讲，面对面输送。组建涵盖优秀青年理论专家、各行各业青年骨干的党史学习教育青年宣讲…
2021-11-19	团枣庄市委在党史学习教育中“走心”又“出新”新字当头 活字为要 团枣庄市委在党史学习教育中“走心”又“出新”张建伟）党史学习教育开展以来，团山东省枣庄市委紧扣学习教育目标任务，落实“学党史 强信念 跟党走”总体安排，创新学习载体，注重实践养成，回应青年诉求，把党史学习教育同激发青年爱国情怀和担当作为结合起来，引导全市青年学好党史这门“必修课”。 开展既有历史感又有时代感的活动 枣庄共青团探索党史学习新模式，圈粉广大青少年。创新党史学习教育活动方式，面向全市团员青年，开展学党史主题宣讲、红色歌曲传唱、重温入党、入团、入队誓词等活动，寻访枣庄市烈士陵园、抱犊崮115师烈士纪念碑、铁道游击队纪念馆、台儿庄大战纪念馆等红色基地和烈士陵园，全市共有4425个团队组织开展了集中学习活动，覆盖35万名少先队员。增强党史学习教育活动粘性，团市委用年轻人喜闻乐见的方式点燃青少年党史学习热情，线上开设“红色…
2021-11-19	扬州共青团：学好党史为青少年办实事扬州共青团：学好党史为青少年办实事语言讲好党史故事，以青少年喜闻乐见的方式传播党史，广泛运用“线上+线下”的方式学习贯彻党史学习教育精神。形式新颖学党史 “这种形式非常新颖，我之前每周都玩剧本杀”“令人印象深刻，体验感太强了”……在广陵开发区，社区团总支正组织青年参加学党史专题红色剧本杀活动，青年随机抽选角色，扮演奋战在一线的军官、隐匿在敌营的地下党员、水深火热中的百姓，扮演汉奸、土匪，神秘气氛瞬间弥漫开来。 青年通过阅读剧本获得信息后，用语言表达来阐述观点立场，或是隐瞒编造信息来误导对手。经过一轮轮搜证、公聊后，那段硝烟弥漫的革命历史，在重重迷雾中逐渐露出……随着剧情一页页揭开，青年慢慢走进了人物角色的内心，逐渐把自己当成了时代洪流中的关键一员，将自己融入具有历史感的“隔空对话”和“头脑风暴”。 扬州各级团组织致力于用丰富多彩、生动活泼的形式，让百年党…
2021-11-25	日照市新建200间“希望小屋”梦想起航，日照市新建200间“希望小屋”张建伟 通讯员 相昌慧）今年以来，按照团山东省委《关于发布“我为青年办实事”工作清单的通知》要求，团日照市委结合实际，将“梦想起航，推进‘希望小屋’困境儿童关爱项目”列入日照共青团“我为青年办实事”工作清单，扎实推进小屋建设，盯紧抓实“小屋建设”和“志愿服务”两篇文章，确保小屋常暖，希望常亮。 紧盯目标，精准摸排 今年以残疾青少年、残疾人家庭青少年、孤困家庭青少年为重点，通过入户摸排、实地勘察、分析研判“三步走”，科学确定全年200个新建小屋目标，截至10月底，200间“希望小屋”全部开工建设。同时对2020年已建成“希望小屋”进行回头看，由第三方对已建成小屋质量、使用情况进行回访调研，对质量出现问题的小屋立即要求建设方进行维修整改。 科学部署，有序推进 第一时间启动新一轮“希望小屋”建设，3月11日，联合市扶贫办、市…
2021-11-22	团青岛市委召开学习贯彻党的十九届六中全会精神会议团青岛市委召开理论中心组扩大会议 学习贯彻党的十九届六中全会精神张建伟）近日，团青岛市委召开理论中心组扩大会议，专题学习党的十九届六中全会精神。团市委机关全体工作人员、委属单位负责同志参加会议。 会议设置第一议题，由团市委书记张海军领学《习近平总书记在第四届中国国际进口博览会开幕式上的主旨演讲》。随后，全体与会人员认真学习了十九届六中全会公报全文。大家纷纷表示，全会全面总结了党的百年奋斗重大成就和历史经验，号召全党全军全国各族人民要更加紧密地团结在以习近平同志为核心的党中央周围，全面贯彻习近平新时代中国特色社会主义思想，大力弘扬伟大建党精神，勿忘昨天的苦难辉煌，无愧今天的使命担当，不负明天的伟大梦想，为实现第二个百年奋斗目标、实现中华民族伟大复兴的中国梦而不懈奋斗。 全会公报思想深刻、内涵丰富、催人奋进。下一步，团市委将深入学习贯彻全会精神…
2021-11-18	团海口市委传达学习党的十九届六中全会精神团海口市委传达学习党的十九届六中全会精神张建伟 通讯员 刘彦昭 周俞彤）11月15日上午，团海南省海口市委召开理论学习中心组（扩大）学习会，传达学习党的十九届六中全会精神。团市委、机关全体干部职工和下属单位负责人参加会议。领导班子成员就学习党的十九届六中全会精神感想进行了交流发言。 会议强调，党的十九届六中全会是在重大历史关头召开的一次具有重大历史意义的会议。全会强调“两个确立”，对新时代党和国家事业发展、对推进中华民族伟大复兴历史进程具有决定性意义。全会审议通过的《中共中央关于党的百年奋斗重大成就和历史经验的决议》，对习近平新时代中国特色社会主义思想进行了概括和阐述，以“十个坚持”总结了党百年奋斗的宝贵历史经验，是一篇马克思主义的纲领性文献，是新时代中国共产党人牢记初心使命、坚持和发展中国特色社会主义的政治宣言，是以史为鉴、开创未来，实现中华民族…
2021-11-18	河南濮阳“外卖小哥”助力全国文明城市创建濮阳“外卖小哥”助力全国文明城市创建张建伟）近日，“做文明骑士 创文明城市”――“外卖小哥”助力全国文明城市创建活动启动仪式在濮阳市中心广场举行，来自（濮阳）运营中心的100余名“外卖小哥”进行了庄严宣誓。濮阳市委宣传部、团濮阳市委、市公安局交警支队相关负责人参加活动。 濮阳市委宣传部副部长李亚丽在讲话中对“小哥”尽己所能、不计报酬、服务社会，为濮阳创城所做出的贡献表示感谢。在全市上下推动电动自行车集中登记上牌、佩戴安全头盔具体工作的要求下，她希望，“外卖小哥”争当文明交通骑行的宣传者、引导者，规范骑行、佩戴头盔、穿着工衣、骑车文明、不乱穿马路积极主动监督劝导不文明骑行行为，成为濮阳文明交通骑行的先锋力量；她希望，广大市民朋友做文明人，争当文明交通骑行的参与者，不超速、不逆行、不违规载人、不上机动车道行驶，以已之行传递文明交通正能量，以实际行动带动…
2021-11-18	安徽宣城举办“‘益’起流利说英语”志愿活动宣城市第一期“‘益’起流利说英语”志愿英语角活动顺利举办 中国青年网北京11月18日电（记者 张建伟 通讯员 茆佳美 查韦婷）11月14日，团安徽省宣城市委、宣城市青年志愿者协会联合合肥工业大学（宣城校区）英语系在鳌峰公园东广场成功举办第一期“‘益’起流利说英语”志愿英语角活动。 活动当天，志愿者老师和学生们来到公园广场，在志愿者老师的引导下，学生们用英文进行自我介绍、交流互动，学习英语小知识和常用语，还一起合唱了英文歌“友谊地久天长”。最后的口语练习环节，学生们两两一组，进行了趣味游戏和英语情景对话，同学们热情高涨，活动现场气氛十分活跃，交流活动整整持续了两个多小时。在志愿者和同学们的一片欢声笑语中，第一期“‘益’起流利说英语”志愿英语角活动圆满结束。 鳌峰公园的这片小天地，为同学们搭建了一个英语交流的平台，也为合工大学子搭建了一个传递爱心、传…
2021-11-16	福州开展“希望工程一堂课”预防校园欺凌福州开展“希望工程一堂课”预防校园欺凌记者陈强）为有效预防校园欺凌，营造友善、欢乐、温馨、和谐的校园环境，近期福州各地团组织联合公益组织开展“希望工程一堂课”活动。 团连江县委联合县检察院、大风车社工中心开展“希望工程一堂课、平安校园零欺凌”主题活动。课堂上，社工们围绕“什么是校园欺凌”“远离校园欺凌”“应对校园欺凌”及“互帮互助，关爱他人”四个方面，和同学们一起学习预防校园欺凌相关知识，向同学们介绍了校园欺凌的种类、表现，与同学们共同探讨了遇到校园欺凌的应对方法。社工们还向同学们发放了预防校园欺凌手册，希望他们在学习之余利用手册在校园内传播预防校园欺凌知识。 在团马尾区委的指导下，致睿青少年事务服务中心组织社工走进马尾镇亭江中心小学，开展了“希望工程一堂课之预防校园欺凌”公益课堂活动，让同学们能够对校园欺凌有基本的认识，在反欺凌的种子在心底生根发芽…
2021-11-13	贵阳加强垃圾分类宣传动员贵阳加强垃圾分类宣传动员类工作领导小组办公室获悉，为全面推进贵阳市生活垃圾分类工作，营造全城动员、全面参与、群策群力的良好舆论氛围和社会环境，贵阳市将全力加强垃圾分类宣传动员工作，多种形式广泛宣传垃圾分类相关内容。 社会宣传全铺开。充分运用全市大型LED屏，出租车、公交车车载LED显示屏及机关企事业单位、社区的宣传栏开展垃圾分类宣传。同时，加大机场、火车站、客车站等人流密集场所垃圾分类宣传广告投放力度，让垃圾分类深入人心。 入户动员全覆盖。由市综合行政执法局、团市委、各区街道办及社会组织共同组建了3万余人的垃圾分类志愿者队伍，强力推进垃圾分类知识入户宣传和垃圾分类投放指导，确保到今年12月31日，垃圾分类宣传覆盖全市每一个家庭，人人了解垃圾分类知识。同时，行业部门针对管理服务对象开展垃圾分类宣传，确保单位、企业、学校、农贸市场垃圾分类宣传全覆盖。 媒体报道全方位。…
2021-11-17	济宁青年企业家研修优秀传统文化活动举行济宁青年企业家研修优秀传统文化活动举行场。通讯员供图 中国青年网北京11月17日电（记者 张建伟 通讯员 柏晨）11月12日上午，由团济宁市委、市青企协主办，中建国际投资（山东）有限公司承办的“古韵新声，研修尼山”青年企业家研修优秀传统文化活动在曲阜尼山举行。团市委负责同志和市青企协会员代表等参加研修并座谈交流。 活动期间，会员们开展文化沙龙“儒家思想的新时代价值”座谈活动，实地考察耕读书院项目，近距离感受了尼山这一传统文化圣地的独特魅力。青年企业家们表示，在孔子的诞生地、儒家文化的发源地，通过探讨“儒家”思想，宣扬中华传统文化的博大精深，结合现代企业发展需要，从儒学典籍中提炼中国式管理思想，赋能企业成长与发展。 下一步，团市委、市青企协将进一步整合资源，从会员企业实际需求出发，积极开展丰富多彩的沙龙活动，不断完善青年企业家交流学习平台，促进合作共赢。
2021-11-12	2021年海口市少先队辅导员培训班举办2021年海口市少先队辅导员培训班举办者 任明超）11月8日至10日，团海口市委、海口市教育局等单位联合举办了2021年海口市少先队辅导员培训班，市、区少先队总辅导员及全市各中小学少先队大队辅导员共206人参加培训。 团海口市委书记李洋出席开班仪式并讲话，她表示，希望参加培训的辅导员们珍惜学习机会，加强沟通交流，真正学有所获，不断提升业务能力和工作水平。 本次培训班为期三天，课程紧凑、内容丰富，既让学员们的少先队工作有了明确的方向和新的思路，也坚定了学员们做好一名优秀少先队辅导员的信念。
2021-11-18	党的十九届六中全会在青岛青年中引起热烈反响百年奋斗 再启新程 ――党的十九届六中全会在青岛青年中引起热烈反响张建伟）11月11日，党的十九届六中全会胜利闭幕并发布会议公报。全会全面总结了党的百年奋斗重大成就和历史经验，号召全党全军全国各族人民要更加紧密地团结在以习近平同志为核心的党中央周围，全面贯彻习近平新时代中国特色社会主义思想，大力弘扬伟大建党精神，勿忘昨天的苦难辉煌，无愧今天的使命担当，不负明天的伟大梦想，为实现第二个百年奋斗目标、实现中华民族伟大复兴的中国梦而不懈奋斗。 全会公报一经公布，就在青岛青年中引起热烈反响，大家纷纷表示，要深入学习贯彻全会精神，坚定理想信念，牢记初心使命，埋头苦干、勇毅前行，为青岛高质量发展贡献青春力量。共青团青岛市委书记 张海军 全会公报思想深刻、内涵丰富，总结了党的百年奋斗重大成就和历史经验。党的百年历史是广大青年坚定不移听党话、跟党走的光辉历史。作…
2021-11-14	团青岛市委青创先锋十大行动助力青年创新创业团青岛市委青创先锋十大行动助力青年创新创业张建伟）青年是创新创业的主力军。完善青年创新创业生态，让各类企业和青年人才引得来、留得下、发展得好，是激发城市创新创业活力的必然要求。团青岛市委按照团山东省委“青创齐鲁”工作“提升赛会影响、夯实阵地建设、强化金融支撑、精准专业赋能、创新政策集成”的要求，聚焦青年创新创业的重点领域，围绕破解制约青年创新创业的瓶颈，创新性推出包括十大板块的“青创先锋行动”，以“项目化、机制化、平台化、品牌化”的工作思路着力打造青年创新创业“服务链”和“生态圈”，助力打造青年发展友好型城市。 聚焦优化服务，青创先锋建“岗”上“云” 创建青创先锋“岗”。积极在市直部门、大型企业和窗口单位设立百余家“青创先锋文明示范岗”，打造“一人办好服务链”，亮身份、践承诺、练绝活、出实效，积极组织开放周，努力当好“店小二”，通过亮晒流程清单、…
2021-11-12	团济宁市委开展青年安全生产示范岗创建单位现场核查工作团济宁市委开展青年安全生产示范岗创建单位现场核查工作张建 通讯员 柏晨）为扎实推进青年安全技能提升行动，推动青年安全生产示范岗过程化、常态化创建，更好地检验日常安全生产管理状况，近日，团山东省济宁市委以“四不两直”方式对申请创建2021年度青年安全生产示范岗的有关企业、班组开展现场核查。图为在青年安全生产示范岗创建单位现场核查。通讯员供图 团市委核查组随机抽选了山推工程机械股份有限公司一号主机厂制齿车间制齿二班、济宁城投控股集团新天地国际商务中心建设项目部等单位，直接深入生产工作现场，了解相关企业班组日常生产工作状态。 企业负责人介绍了安全生产及自查自检情况、日常安全管理工作做法及有关亮点特色做法。核查组认真查看隐患风险排查、运行调度、值班记录等台账，详细了解企业青年职工工作状况、安全生产运行、现场管理、安全责任落实、重大危险源管控、安…
2021-11-11	浙江台州首家互联网行业团工委成立浙江台州首家互联网行业团工委成立者 蒋雨彤）11月4日，浙江省台州临海市互联网行业团工委暨青年新媒体联盟成立。 团临海市委以推动全国县域共青团基层组织改革试点工作为契机，为填补新领域的组织空白，加强新兴青年群体联系，继今年8月成立台州市首个快递行业团工委后，经过3个月的摸底调研、座谈研讨、组织筹划，层层推选出了互联网行业团工委书记和委员共7人，涵盖该市200多家互联网企业。 新成立的临海市互联网行业团工委将以激发互联网行业青年的工作主动性和积极性为着力点，发挥统筹指导作用，持续推动符合建团条件的互联网行业企业建立团组织，在互联网行业党组织、企业和青年之间搭建沟通桥梁，以强化互联网行业自身发展为重点，努力唱好“青年主旋律”。 为深化服务互联网行业从业青年品牌建设，临海市委组织部两新科、临海市委网信办、临海市经信局、临海市公安局、临海市商务局、临海市市场监管局…
2021-11-11	蚌埠：打造“不散场”、规范化的志愿服务体系安徽蚌埠：打造“不散场”、规范化的志愿服务体系者 王海涵 王磊 通讯员 许姿）10月13日下午，太湖世界文化论坛第六届年会胜利闭幕后，发生了这样一幕：论坛主席严昭柱看到一群身着红色服装的年轻人，认出他们是陪伴大家4天的赛会青年志愿者，他当即主动表示要与志愿者合影。快门按下，留下了一张珍贵的纪念照。 以“文明互鉴：共筑人类命运共同体”为主题的太湖世界文化论坛第六届年会，是一场文明与文化的盛宴。活动中，131名蚌埠青年志愿者（包括30名英语志愿者）成为亮眼的风景。 他们是安徽省团蚌埠市委从613名报名青年中精心筛选、培训出来的。在大型活动中圆满完成任务，展现城市的青春风采，是对志愿者能力的检验，更是对组织单位能力的考验。 事实上，在国际新材料产业大会、增强长三角欠发达区域高质量发展动能大会、蚌埠市庆祝中国共产党成立100周年音乐诗歌咏唱会等场合，均有…
2021-11-11	山东烟台：打造青年学子来烟就业的暖心第一站山东烟台：打造青年学子来烟就业的暖心第一站中青报・中青网记者 邢婷）为有效助力全市“招才引智”工作大局，深入推进青年发展友好型城市建设，今年4月起，烟台市委组织部、共青团烟台市委启动“青年驿站”项目，纾解来烟求职青年住宿费用高、求职压力大等难题，打造青年学子来烟台就业的暖心第一站。如今，该项目已被列入《烟台市加快吸引集聚青年人才来烟就业创业三年行动方案》，并纳入烟台党史学习教育“我为群众办实事”重点事项之一。 在具体建设方面，团烟台市委坚持标准化，市县联动、以点带面。市级层面统一设计青年驿站标识，下发工作指引，明确内部设计、线上申请、服务内容等，突出青年元素和地方特色。县级层面联合品牌连锁酒店开展合作，各处驿站选址交通出行便利，配套设施齐全，室内硬件完备。目前全市已建成驿站30处，基本实现区市全覆盖。 为实现青年人才申请入住便捷化，团烟台市委联合…
2021-11-10	来湖北宜昌求职大学生可享15天免费住宿来湖北宜昌求职大学生可享15天免费住宿・中青网记者 朱娟娟）记者从团宜昌市委获悉，今天，该市首批10家青年人才驿站正式揭牌。来宜昌市求职的大学生在这里可以享受最长15天的免费住宿，此外，青年人才驿站还将为来宜求职大学生提供就业指导、政策推送、岗位发布、社会融入等配套服务。 这10家青年人才驿站分布在市内交通便利、综合条件良好的商圈附近，分别为：城市便捷宜昌火车东站店、丽枫酒店宜昌火车东站店、丽枫酒店宜昌万达广场店、格林豪泰宜昌万达滨江店、雅斯特酒店游客中心店、丽佳连锁时尚酒店、丽橙酒店白龙岗店、宜昌国贸大酒店、丽橙酒店宜昌步行街店、宜昌民生酒店。 据介绍，凡是毕业两年内的市外（户籍及就读学校均在宜昌市外）本科及以上学历者，都可申请入住。 打造服务青年来宜求职应聘“一站式平台”，解决入住驿站大学生后顾之忧。团宜昌市委整合县市两级团干部、团属协会力量，专…
2021-11-10	福建三明团组织为单身青年牵线搭桥福建三明团组织为单身青年牵线搭桥网记者 陈强）由福建三明团组织主办的“团团约吧”青年婚恋交友活动近日在三明市三元区文化创意园举行。活动以“匆匆那年”怀旧复古为主题，设置“你画我猜”“听歌识曲”等互动环节，吸引了来自三明市机关企事业单位的20名单身青年参加，通过文化娱乐项目增进双方了解，成功帮助3对青年男女牵线。 为解决体制内青年普遍面临的圈子窄、工作忙、交友难等问题，团三明市委坚持市县同步，创新推出“团团约吧”线上线下一体化青年婚恋交友平台。近一年来，共开展各类活动91场，覆盖单身青年2130人，成功牵线152对，结婚领证28对。 据介绍，团三明市委通过在官方微信平台线上建立一个总库，在市区南北片区线下搭建两个平台，经常性组织30人以内小规模聚会交流互动，按“条件相当、优势互补”精准选择和匹配参加人员。今年仅在市直学校就举办了6场青年教师专场联谊活动，覆盖…
2021-11-10	济南共青团发布应对冰雪寒潮天气动员令迎战冰雪 青年先行 济南共青团向全市团组织、青年发布应对冰雪寒潮天气动员令张建伟 通讯员 彭冲）近日，济南市普降大雪，局部暴雪，降雪量为多年罕见。为防止降雪天气对群众交通出行和生产生活造成不利影响，团济南市委、济南市青年联合会发布动员令，号召全市各级团组织、青工委、各青年团体、团员青年、青年志愿者等社会各界青年发挥带头作用，以实际行动参与到应对冰雪寒潮天气中来。 铲冰除雪，青年先行。各级团组织、青工委，要有序组织本单位本行业系统的团员青年，在确保自身安全的前提下，积极参与到清除冰雪行动中来。市青年企业家协会等青年团体的会员单位，要积极响应市委市政府号召，首先要“自扫门前雪”。全市各志愿服务组织和志愿者们，在确保自身安全的前提下，踊跃参与扫雪除冰行动，率先在就近楼院、街道、学校、医院、公交站、汽车站、集镇等公共区域迅速行动，消除低温暴雪给群众出行带来的不…
2021-11-10	福建三明团组织打造“团团约吧”品牌服务单身青年福建三明团组织打造“团团约吧”品牌服务单身青年 中青报・中青网记者陈强）近日，由团福建三明市委主办的“团团约吧”青年婚恋交友活动在三明市三元区红印山1号文化创意园举行，来自机关企事业单位的20名单身男女青年参加。 此次活动以“匆匆那年”怀旧复古为主题，设置“你画我猜”“听歌识曲”“DIY美食”等青年喜欢的环节，通过文化娱乐增进双方了解，3对青年男女成功牵线。 为解决体制内青年普遍面临的圈子窄、工作忙、交友难等问题，团三明市委坚持市县同步，创新推出“团团约吧”线上线下一体化青年婚恋交友平台，近一年来共开展各类活动91场，覆盖单身青年2130人，成功牵线152对，结婚领证28对。 据介绍， 团三明市委通过在官微线上建立一个总库，在市区南北片区线下搭建两个平台，经常性组织30人以内小规模的聚会交流互动，按照“条件相当、优势互补”方式精准选择匹配参加…
2021-11-10	湖北省宜昌市首批10家青年人才驿站揭牌湖北宜昌首批青年人才驿站揭牌 求职大学生最长可免费住宿15天净萍 中青报・中青网记者 朱娟娟）记者从共青团湖北省宜昌市委员会获悉，今天，该市首批10家青年人才驿站揭牌，来宜昌求职的大学生可享受最长15天免费住宿，以及配套的就业指导、政策推送、岗位发布、社会融入等服务。 宜昌市委组织部副部长商亮、共青团宜昌市委书记范绪忠共同为首批青年人才驿站揭牌。（团宜昌市委供图） 这10家青年人才驿站分布在全市交通便利、综合条件良好的商圈附近，分别为：城市便捷宜昌火车东站店、丽枫酒店宜昌火车东站店、��枫酒店宜昌万达广场店、格林豪泰宜昌万达滨江店、雅斯特酒店游客中心店、丽佳连锁时尚酒店、丽橙酒店白龙岗店、宜昌国贸大酒店、丽橙酒店宜昌步行街店、宜昌民生酒店。 凡是毕业2年内的市外（户籍及就读学校均在宜昌市外）本科及以上学历者，可申请入住。 瞄准打造服务青年来宜求职应聘…
2021-11-09	广西南宁市“红领巾成长体验营”系列活动启动广西南宁市“红领巾成长体验营”系列活动启动验营”暨未成年人保护志愿服务活动启动仪式，在广西壮族自治区南宁市青少年活动中心举行。 活动当天，主办方进行“红领巾成长体验营”授旗仪式以及“南宁公安志愿服务工作站”揭牌仪式。团南宁市委相关负责人表示，自2020年团南宁市委联合南宁市公安局建立“青春护航”未成年人保护专业志愿者队伍以来，开展校园反欺凌、防暴恐、心理危机干预、毒品预防等安全教育活动200余场，覆盖青少年及其家长2.5万余人；开展“关爱未成年人 呵护祖国花朵”未保宣传月活动36场，受益人数达1.16万余人。 此次活动旨在让各部门相互配合、通力合作，以更加丰富多样、扎实有效的方式加强未成年人保护工作，帮助孩子从小增强自我保护意识、掌握自我保护方法、树立正确的自我保护法治观念。 在接下来的两个月，“红领巾成长营”暨未成年人保护志愿服务系列活动将整合…
2021-11-09	黑龙江牡丹江市712名青年志愿者正式上岗黑龙江牡丹江市712名青年志愿者正式上岗募青年志愿者参与科学佩戴口罩指引志愿服务。截至目前，通过线上报名、各级团组织发动和线下青年志愿者组织召集，已成功储备712名青年志愿者。 11月5日，团牡丹江市委工作人员实地考察路线，根据人员流量选取16个重点区域和20余条重点路线，组织青年志愿者兵分4路，对不佩戴口罩的群众进行劝说并发放新口罩，对未正确佩戴口罩的行人详细讲解规范。 同时，团牡丹江市委还组织机关企事业单位青年志愿服务队利用午休时间在所属驻地周围开展常态化劝导工作，倡导群众不聚集聊天、保持安全距离，疫情防控期间不参与各类群体性活动，进一步织牢织密疫情防控“宣传网”。
2021-11-09	团济宁市委开展高校团学作风整顿推动改革落地落实济宁市开展高校团学作风整顿提升 暨学校共青团重点工作互检互学行动建伟 通讯员 柏晨）11月4日至5日，为进一步落实团中央、团山东省委重点工作部署，推动高校共青团改革落地落实，团济宁市委开展高校团学干部作风整顿提升暨学校共青团重点工作互检互学行动，团市委学少部负责同志，济宁职业技术学院、山东理工职业学院、济宁市技师学院、曲阜远东职业技术学院团委负责同志参加。图为高校团学干部作风整顿提升工作现场。通讯员供图 此次行动采取实地查看、调查访问、查看资料等方式，结合前期开展的高校团学作风整顿工作专题督导调研及各高校问题整改、公开承诺、办实事落地情况，对今年高校团学干部作风整顿提升工作成效和2021年以来学校共青团改革重点任务推进情况进行了互学互检。同时，针对各市属高校党史学习教育、青鸟计划、希望小屋等重点任务落实情况进行了交流分享，并就团学干部作风转变…
2021-11-09	江苏镇江市举办政务服务技能竞赛江苏镇江市举办政务服务技能竞赛员局和团镇江市委联合举办2021年度该市政务服务技能竞赛暨政务服务类青年文明号优质服务专项赛总决赛。来自政务服务、税务、消防、公安、市场监管等行业系统的10支代表队参加总决赛。 本次总决赛以现场竞答形式进行，共设必答、抢答、情景分析3个环节，围绕党史学习教育、行政审批服务业务以及青年文明号相关知识，重点考察政策理解、问题解决、沟通服务等方面的综合能力。经过角逐，扬中市行政审批局荣获一等奖，其余参赛队伍分获二等奖2个、三等奖3个、优胜奖4个。 下一步，镇江市政务办、市公务员局和团镇江市委将引领青年文明号集体、政务服务系统公务员、业务能手勇担“争当表率、争做示范、走在前列”镇江使命，常态化开展“镇合意”专项服务活动，做到“三强三比加速跑”，为建设现代化新镇江贡献青春力量。
2021-11-08	团启东市委开展“太阳花”关爱行动团启东市委开展“太阳花”关爱行动前开展“太阳花”六筑一体关爱行动。团启东市委因地制宜、因人而异开展“梦想小屋”改造工程，共募集资金60万元，30家“梦想小屋”已改造完成。 团启东市委还举办“大手拉小手”暨“梦想改造+”关爱青少年、“学党史品经典・童心向党续传承”、“诵读学传”等活动；建立学校教师、团干部、村干部“多对一”学业辅导机制，团干部上门辅导40余场次，开设暑期大学生“云课堂”6场，举办爱心暑托班10场次。此外，团启东市委还联合启东市妇幼保健院开展“梦想改造+健康关爱”公益活动，为青少年开展血检、视力筛查、身高体重测量、内外科检查等。 来源：中国青年报 2021年11月08日 02 版
2021-11-06	团淮北市委开展普法进夜市集中宣传活动团淮北市委开展“江淮普法行”之“普法夜市”集中宣传活动建伟 通讯员 曹奇 查韦婷）为进一步提升青少年法治意识、树立维权观念，近日，团安徽省淮北市委组织“护航青春”志愿服务队成员开展淮北市2021年“江淮普法行”之“普法夜市”集中宣传活动，通过发放宣传资料、赠送气球、游戏互动等方式向青少年普及法律知识，将普法宣传工作与夜市经济有机融合，让普法真正有了“烟火气”。 活动现场，“护航青春”志愿服务队成员现场制作具有普法标识的气球，吸引青少年驻足围观，通过发放气球、你问我答、法律知识竞赛等形式，引导青少年主动阅读法律读本，激发青少年了解相关法律知识的热情；发放《桓桓说法》《以案释法》等普法资料，普法手提袋、普法鼠标垫等普法物品，向过往群众宣传宪法、民法典、未成年人保护法等法律法规资料一千五百余份，帮助青少年能够随时从书籍上学习、掌握法律知识；通过面对面沟通交流…
2021-11-05	团十堰市委：打造青年“工匠”创建“五型”机关团十堰市委：打造青年“工匠”创建“五型”机关建伟 通讯员 金安）为提升机关干部专业化、精细化水平，强化精准执行力，团湖北省十堰市委以“五型”机关创建活动为抓手，突出岗位“练兵”，着力打造一支适应高质量发展需求的青年“工匠”。 聚焦能力提升，创建学习型机关。采取理论中心组学习、机关政治学习、支部主题党日活动、“青年大学习”、读书班等方式，深入学习习近平总书记系列重要讲话精神和省委、市委系列全会精神，精准把握高质量发展的脉搏。目前，组织开展中心组学习13次、支部主题党日活动10次，全市“青年”大学习12季，开设读书班2个，组织专题研讨5次，有力地夯实了“弘扬工匠精神 岗位大练兵”的思想基础。 聚焦思想解放，创建高效型机关。以“思想破冰引领发展突围”为主题，坚持“引进来”和“走出去”相结合，开展“学先进、立标准、找差距、查原因、明方向”大讨论、大调研…
2021-11-04	扬州共青团：学好党史为青少年办实事扬州共青团：学好党史为青少年办实事文 今年以来，江苏省扬州市共青团按照“把百年党史学习好，把红色阵地打造好，把为民办事落实好”的要求，深入联系团员青年，切实听取团青声音，把党史作为团员青年健康成长最生动的教科书，带动团员青年学好党史这门“必修课”。形式多样学党史 团扬州市委坚持用青春语言讲好党史故事，以青少年喜闻乐见的方式传播党史，广泛运用“线上+线下”的方式学习贯彻党史学习教育精神。 “这种形式非常新颖，我之前每周都在玩剧本杀”“令人印象深刻，体验感太强了”在广陵开发区，社区团总支正组织青年参加学党史专题红色剧本杀活动，青年们随机抽选角色，扮演奋战在一线的军官、隐匿在敌营的地下党员、水深火热中的百姓、狡猾的汉奸、凶恶的土匪等，神秘气氛瞬间弥漫开来。 在角色扮演的过程中，那段硝烟弥漫的革命历史，在重重迷雾中逐渐露出…...随着剧情一页页揭开，青年们慢慢走…
2021-11-04	团北京市朝阳区委：与青年“一键触达”团北京市朝阳区委：拓展组织形态 与青年“一键触达”春朝阳”微信公众号报名参加的《红色海棠》红色主题剧本杀活动是一次全新的体验。“以前都是先看人物简介，喜欢哪个人物就去玩哪个，《红色海棠》需要先答题，来跟剧中人物相匹配。”提起这个细节，妖妖印象深刻。 《红色海棠》是团北京市朝阳区委自主研发的以马骏烈士为原型的剧本杀产品，参与的年轻人通过角色扮演，感受大半个世纪前革命先辈的初心故事。 与妖妖一起玩《红色海棠》的一名年轻人说：“剧本让生在和平年代的我们，能够‘穿越回那个年代，成为我们仰慕的他’，直面他所面对的困难和考验，也让我们思考，当我们身处那个危机四伏的环境时会作何选择？” 剧本杀《红色海棠》是近年来团朝阳区委面向年轻人开发沉浸式系列党史学习教育产品的一个缩影。团朝阳区委书记孙博洋介绍说，从青春读书会、“百年风华正青春”――新时代青年红色街舞主题编创大赛…
2021-11-09	团菏泽市委开展青年安全生产技能提升行动把“关键岗位”变成“安全岗位”！ 团菏泽市委开展青年安全生产技能提升行动青报・中青网记者 邢婷）今年以来，团菏泽市委联合菏泽市应急管理局扎实开展青年安全生产技能提升行动，引导青年职工强化安全生产意识，提高安全生产技能，参与安全生产管理，切实把重点领域行业重点企业的“关键岗位”变成“安全岗位”，以实际行动为全市安全生产工作贡献青春力量。 对照山东省安全生产驻点监管企业清单，市县两级团组织积极对接应急管理部门，走访区域内重点监管企业，梳理关键岗位和薄弱环节，启动“青年安全生产示范岗”创建工作。报备省级示范岗15个，市级示范岗48个。各级团组织指导创建集体围绕安全责任、安全制度、安全技能等创新工作载体，普遍开展警示教育、岗位练兵、操作法推广等活动。 团单县县委梳理总结基层经验做法，推广山东尚舜化工有限公司RT培司车间乙班“四抓四强”推进青年安全生产示范岗创…
2021-11-08	团青岛市委启动“乡村振兴 青春建功”行动团青岛市委启动“乡村振兴 青春建功”行动建伟 通讯员 刘洁）为认真贯彻落实青岛市乡村振兴工作会议精神，紧密围绕市委《关于加快建设乡村振兴齐鲁样板先行区促进共同富裕的意见》等文件要求，团山东省青岛市委启动实施“乡村振兴 青春建功”行动，发起“五大青春战役”助力乡村振兴。 打好“乡村产业转型升级”青春战役。在涉农区（市）广泛开展“乡村振兴青年大讲堂”、组建“乡村振兴青年导师团”、设立乡村振兴青年创业基地、举办“创未来・致青春”青年创新创业大赛等，搭建产业发展青春赋能矩阵，助力乡村产业振兴。 打好“乡村人才培育”青春战役。将“我为青年办实事”与助力乡村振兴相融合，围绕服务、凝聚、培育青年人才，组织实施“育青苗”“燕归巢”“建驿站”等工程，培育本土人才兴乡、服务在外人才返乡、动员社会人才下乡，助力乡村人才振兴。 打好“乡村文化兴盛”青春战役。开展“新时代文…
2021-11-02	芜湖：汇青春动能 助乡村振兴芜湖为返乡青年打造平台：汇青春动能 助乡村振兴而充实，一有空她就待在家庭农场果园给葡萄树修剪枝丫，思考明年的采摘经营规划。此外，她还在团芜湖市委、市乡村振兴局等单位联合举办的乡村振兴示范青创项目评选活动中获奖。 陈源源坦言，这次大赛刷新了她的发展思路――一方面依靠科技力量完善智慧农场功能，引入更多休闲观光、垂钓元素；另一方面加紧树立电商品牌，打造电商销售平台，帮助家乡的优质农产品走出农村。 今年以来，为贯彻落实团中央、团安徽省委和芜湖市委市政府的部署，团芜湖市委通过选树青年示范典型，挖掘优质项目等方式，动员更多青年参与乡村振兴和现代农业建设。 培育产业振兴带头人 陈源源是芜湖市湾�b区六郎镇乐萄桃家庭农场负责人。作为“农二代”，她深知父母在水果种植、批发行业扎根30多年的艰辛。 一次放假回家时，陈源源看到父母在田地里弯腰忙活的身影，顿时感到很心疼。“爸，妈，我…
2021-11-02	南宁市希望工程公益日暨公益助学计划启动南宁市希望工程公益日暨“朱槿花开”公益助学计划启动者 谢洋）10月30日，在希望工程实施32周年纪念日当天，南宁市希望工程公益日暨“朱槿花开”――南宁希望工程1074爱的后备箱公益助学计划启动仪式在广西南宁市中华大剧院前广场举行。 启动仪式上，与会领导共同为关心支持南宁市希望工程公益事业的爱心企业、个人颁发了希望工程荣誉牌匾和证书。少先队员们表演了《少年中国说》、《听我说谢谢你》等节目，南宁广播电视台交通音乐广播记者尹江月做“脱贫路上践行初心使命，公益路上见证乡村巨变”公益演讲，呼吁公众奉献爱心。在掌声中，领导嘉宾共同启动“朱槿花开”――南宁希望工程1074爱的后备箱公益助学计划。 此次活动还创新公益模式，在现场设置爱心盲盒专区，销售款项均汇入“朱槿花开”公益资金池内；并开设希望市集，设置义卖摊位，进行乡村振兴农产品、爱心手工艺品、希望小学学生绘画作…
2021-11-02	百年红船正青春全国青年宣讲大赛决赛在嘉兴举办“百年红船正青春”全国青年宣讲大赛决赛在嘉兴举办南湖瞻仰红船4周年之际，由共青团嘉兴市委、中国共青团杂志社、青年文摘杂志社主办，嘉兴市城市投资发展集团有限公司、嘉兴银行承办的“百年红船正青春”全国青年宣讲大赛决赛在嘉广集团融媒体中心大楼演播室以网络直播的形式举办。 中国青年出版总社有限公司党委书记、董事长皮钧，嘉兴市副市长王慧琳在线上发表致词。随后比赛正式开始。 决赛上，宣讲选手们就红船精神、党的理论政策等心得感悟做宣讲，有的从基层故事讲起，有的深情讲述南湖往事，有的精心梳理革命、建设、改革、新时代不同历史时期的精神传承，抒发了爱党爱国爱社会主义的炽热情怀。赛后，大赛主评委、团中央青运史档案馆馆长胡献忠从参赛选手来源、宣讲内容、宣讲形式等方面对参加本次大赛的选手予以点评。 最终，朱成龙、白皓天、李恒蔚和孙林林小组、蒋硕、聂子清荣获本次大赛一等奖…
2021-11-03	济南：邀约青年 共享未来打造“青年发展友好型城市” 济南：邀约青年 共享未来校应届毕业生成为这座城市的主角。 6月18日晚，“我们的青春 在济南起步”2021届济南大学生毕业典礼活动举行。以一座城市的名义，为大学生举办隆重的毕业典礼，这在济南是第一次，目的只有一个：邀请更多年轻人与城市共同成长。 活动现场，青年学生不仅收到了山东省委常委、济南市委书记孙立成的郑重承诺――“这座城市永远会对你‘温柔以待、静待花开’”，还收到了实实在在的“大礼包”：全面放开落户限制，“双创”政策即申即享，落实各项购房、租房和交通补贴等。 “千年古城正青春，湖泉山色恰少年。”如今，济南迎来难得的发展机遇，全力推进“青年发展友好型城市”建设已在全市达成共识。 畅通参政议政渠道 问计普通青年 “用一座城市的梦想呼唤你”――在济南，并非虚言。 建设“青年发展友好型城市”已被明确写入《济南市黄河流域生态保护和高质量发展…
2021-11-05	淄博最美青年榜样分享会举办“请党放心 强国有我”淄博最美青年榜样分享会举办建伟）日前，“请党放心 强国有我”淄博最美青年榜样分享会在淄博职业学院举办，淄博市委宣传部、团市委、淄博日报社、淄博广播电视台相关领导出席分享会并为获得“淄博最美青年”称号的优秀青年代表颁奖。各界青年代表400余人参加分享会，35万青少年通过线上收看了直播。为淄博最美青年获奖者颁奖。团淄博市委供图 分享会在淄博市青少年蜗牛合唱团少年儿童优美的旋律中拉开帷幕。来自各领域、各行业的9位获奖代表作了现场分享，11位获奖代表作了线上分享，分别讲述了他们立足岗位的青春奋斗故事。榜样分享会现场。团淄博市委供图 本次“淄博最美青年”选树活动共评选产生了20名“淄博最美青年”，50名“淄博向上向善好青年”。选树活动重点面向全市各行各业和基层一线，寻找、推选一批新时代模范践行社会主义核心价值观、带头传播正能量的身边好青年，激励广大青…
2021-11-02	山东日照：志愿战“疫” 青年先行山东日照：志愿战“疫” 青年先行月25日晚，山东省日照市五莲县发现1例核酸检测阳性患者，26日凌晨，经专家组会诊，确诊为新冠肺炎（普通型）。截至10月31日24时，这座拥有51万人口的县城已累计确诊病例10例、无症状感染者9例。 疫情就是命令。团日照市委迅速行动，按照日照市委市政府疫情防控工作统一安排部署，第一时间向全市各级团组织、团干部和广大团员青年发出倡议，并组建青年突击队、志愿者服务队等积极参与疫情防控工作，为打赢疫情防控阻击战贡献青春力量。 “集合点的路灯下我看到了和我一样匆匆赶来的穿着各色志愿者服装的青年，我仔细分辨着他们服装上的字样：方舟救援队、蓝天救援队……”26日凌晨，作为防疫青年志愿者第一梯队中的一员，团日照市委90后团干部滕羽坐上了开往五莲县的大巴车，当时穿着“日照青年志愿者”蓝色马甲的滕羽没料到，接下来的40小时，这件马甲一直没脱下。…
2021-10-30	兰州青年：战“疫”有我兰州青年：战“疫”有我组织和青年志愿者投身疫情防控阻击战，助力新冠肺炎疫情防控工作。 短短72小时，响应志愿服务组织870个，志愿者个人5338人，进入中高风险区域服务的志愿者76人；中共党员、共青团员身份的志愿者占比99.4%，“00后”志愿者占比47.43%；累计出动志愿者9326人，派出车辆310余次，驻派基层服务点105个，服务群众超160万人次。 兰州青联委员响应倡议，推出微信爱心募捐接龙，仅48小时内，43名青联委员接龙，捐款捐物总价值5.68万元。 兰州市青年志愿者协会及时掌握该市第三次核酸检测点信息，第一时间将爱心企业捐赠的价值6万余元的饮料共7500瓶送往兰州市10个防疫卡口点。 团城关区委根据检测点需要组织志愿者、统配物资，开展消杀作业23场次，总面积16.2万平方米。 团七里河区委组织63名志愿者分别在各街道网点协助第三轮核酸检测采样，联合多家…
2021-10-30	安徽省合肥市举办首届法治微视频大赛观映分享会安徽省合肥市举办首届法治微视频大赛观映分享会安徽交通广播、合肥热电集团、市预青办联合主办的合肥市助力“快乐成长”首届法治微视频大赛观映分享会暨新品展示会举办。 本次活动还推介预告了青少年权益主题剧本杀、发放青少年快乐成长自助手册、上线了青少年快乐成长服务平台，通过更多青少年权益工作新品，感召更多的爱心人士自觉投入青少年权益保护和预防犯罪的事业。 下一步，团合肥市委将以此活动为契机，继续认真探索“青少年权益工作创新”，并依托该市青益协、市12355服务台，开展青少年法律、心理、自护宣传引导教育，努力提高青少年法治意识，维护青少年合法权益，预防和减少青少年犯罪。
2021-10-28	德州市青联与新疆结对小学开展“书信手拉手”活动德州市青联与新疆头屯河农场小学开展“书信手拉手”活动0月28日电（记者 张建伟 通讯员 范宜超）近日，山东省德州市青年联合会联合团陵城区委、陵城区教师进修学校附属小学通过书信的形式，与新疆十二师头屯河农场小学的小伙伴们结对子，共同开展“书信手拉手”活动。活动现场。通讯员供图 活动中，学生们将一颗颗真诚的心化作文字，传达彼此的祝福。一封封饱含深情的信，把两颗心拉近，既传递了真情和希望，也让同学们了解到对方的学习、生活情况，架起两地友谊的桥梁，携手幸福快乐成长。 学生们在信中不仅介绍了自己和所在班级的学习生活，还介绍了家乡风土人情。不少学生还附上了小卡片，以及自己精心准备的小礼物，有的学生还向新疆的小伙伴发出邀请，希望他们来德州学习和游玩。活动现场。通讯员供图 德州市青年联合会积极组织全市学校少先队深入开展与新疆中小学生“手拉手”、“结对子”活动…
2021-10-26	团泉州市委分层分类精准帮扶 服务青年就业创业团泉州市委分层分类精准帮扶 服务青年就业创业张建伟 通讯员 吴瑞源）一段时间来，团福建省泉州市委密切联系青年、竭诚帮助青年，对标新时代青年成长成才需求，以分层分类精准培训为切入点，整合多方资源，为青年发展创造条件、搭建平台，与青年同发展、共进步，有效拓展青年群体联系覆盖面，有力帮助青年提升技能和认识水平，助力青年就业创业。 吸引人才有“计划” 为更好地吸引优秀高校毕业生返泉、留泉就业，为泉州全方位推动高质量发展超越提供坚实人才支撑，团泉州市委持续开展“返乡”大学生社会实践活动。今年暑假，团泉州市委实施“扬帆计划”，面向党政机关、事业单位、科研院所、国有企业、金融机构等单位征集2790个岗位，吸引来自北京师范大学、南京大学、武汉大学以及泉州本地高校的1873名来泉优秀学子在社会实践中看变化、听政策、谈发展，坚定一颗留泉就业创业的决心和信心。 帮扶…
2021-10-26	团德州市委为“快递小哥”开设心理辅导课倾听心声 舒缓压力 团德州市委为“快递小哥”开设心理辅导课张建伟 通讯员 范宜超）近日，为了帮助快递小哥缓解工作压力，团山东省德州市委、德州市邮政管理局联合开展了旺季服务保障暨快递员心理疏导活动，为一线快递人员开设了“心理辅导课”，帮助他们适当地释放身心压力，更健康地工作和生活，来自10家快递企业的员工共20余人参加了活动。 活动邀请国家二级心理咨询师、德州首届十佳心理咨询师韩明芳为企业客服人员、一线快递员开展面对面、一对一心理疏导。活动中，通过丰富的案例、生动的讲解，切实解决从业人员情绪管理、纠纷解决、提升客户满意度、社会认可度、生活中正确认识家庭关系等广大员工关心的问题，舒缓他们的心理压力，为全面备战“双十一”“双十二”等业务旺季送去一场解压“及时雨”。 下一步，团市委将充分发挥快递行业团工委的作用，进一步在城市融入、就业创业、心理辅导、社会保障…
2021-10-26	贵州“风筝计划”助力乡村振兴贵州“风筝计划”助力乡村振兴中青网记者李雅娟）10月21日，毕节市七星关区小吉场镇梨子村春晖社揭牌仪式暨“春晖行动・风筝计划”恳谈会在小吉场镇梨子村举行。这是团贵州省委发起“春晖行动・风筝计划”后成立的第一家春晖社。 “春晖行动”是贵州共青团的一块金字招牌，数十年来，一直倡导“弘扬中华文明・反哺故土亲人”，积极发挥“亲情、乡情、友情”的情感纽带作用，感召游子返乡，共同促进家乡经济文化发展。 今年9月，贵州省委副书记蓝绍敏要求，“要建立把劳动者送出去引回来的机制，让风筝飞得再高不断线，让高素质的劳动者人在省外心在贵州，只要贵州有机会、贵州有需求，他就能够受召唤，能够回来”。 “春晖行动・风筝计划”由此诞生。该计划围绕“找得到、联得紧、关键时刻引得回”的工作思路，重点聚焦动员外出务工乡友、社会优秀人才、高校大学生三类人群，紧抓亲情、乡情、友情的情感之线，乡景、乡音…
2021-11-01	吴忠市、县两级团委发出疫情防控储备志愿者招募令青春战“疫” 强国有我 吴忠青年积极争当战疫志愿者 让青春闪耀在“疫”线建伟）日前，宁夏回族自治区吴忠市、县两级团委发出疫情防控储备志愿者招募令，吴忠市各行各业青年闻令而动，仅12个小时，780名青年通过线上报名参与防疫志愿服务。 “物资运输、街道社区可以联系我”禹秀芳看到团市委志愿者招募令，第一时间加微信报名进入“吴忠市青年突击队”。 得知核酸采样点人手紧缺，临床医学专业的大学生刘欣宇主动请缨当志愿者上一线，在采样点维持队伍秩序、帮助群众扫码登记。她说，“一代人有一代人的历史使命，当我们生活的城市面临疫情考验时，履行社会责任、贡献青春力量，这是我的责任和义务，我愿意用实际行动践行‘请党放心 强国有我’的青春誓言！” “雪泉乳业先捐赠1000箱，如果不够，可以追加。”吴忠市青企协会员满雪峰看到宁夏希望工程募捐倡议后，主动表示捐赠1000箱牛奶…
2021-10-30	甘肃张掖：青年志愿者抗疫一线展担当甘肃张掖：青年志愿者抗疫一线展担当后发布《疫情防控青年志愿者储备招募令》《疫情防控卫生健康青年志愿者储备招募令》，下发《张掖市抗疫青年志愿者管理办法》《张掖市各级团组织招募储备抗疫青年志愿者工作职责》《张掖市抗疫青年志愿者工作守则》，对该市的疫情防控青年志愿者工作进行指导规范，为一线的志愿者发放《志愿者防疫安全手册》。 疫情防控一线，青年志愿者按照生活所处区域，以就近就便方式，分别参与医疗救护、便民服务、秩序维护、心理援助、宣传引导、关爱帮扶、交通运输、环境治理、后勤保障等工作。 截至目前，张掖市县（区）两级团委从报名者中共筛选招募储备青年志愿者2232名，已上岗1660人。
2021-10-25	安徽淮北：8个“护航青春”教育服务团“上岗”安徽淮北：8个“护航青春”教育服务团“上岗”青报・中青网记者 王海涵）近日，团安徽淮北市委联合相关部门，成立淮北市“护航青春”法治宣传教育服务队，设8个服务团。 活动启动仪式上，团安徽省委副书记胡靖从准确把握法与国家、法与青少年、法与普法对象的关系等三个方面，就如何切实提高法治宣传教育针对性和时效性提出明确要求。 当天，“护航青春”服务队代表结合本职工作提出普法方案。2021年10月下旬至2021年12月，8个法治宣传教育服务团将利用中小学课后时间，围绕法律宣传、净网、禁毒、交通安全、反电诈、校园违法放贷、心理健康等开展服务。 其中，该市中级人民法院法治宣传教育服务团主要指导中小学生开展模拟法庭活动，指导学生扮演法官、当事人、律师、证人等角色，进行举证、质证等庭审手续，让中小学生感受司法公正和法律威严。 市教育局法治宣传教育服务团则通过制作普法…
2021-10-24	合肥共青团推出重点产业链主题文创产品“小侠们”合肥共青团推出重点产业链主题文创产品“小侠们”者 王海涵）第十五届合肥国际文化博览会于10月22日在安徽省合肥市开幕。共青团合肥市委员会组展的“创客空间”展区，首次推出了文创产品――合肥重点产业链盲盒“小侠们”。 “小侠们”一词，源于合肥方言，是“青少年”“小孩”的意思。同时，团合肥市委使用盲盒这种潮流玩具的形式，让产业形象拟人化，从而用青年喜闻乐见的形式宣传推广合肥重点产业，寓意着合肥十二条重点产业链就像茁壮成长的青少年，乘风破浪、前景无限。 据悉，本次是团市委是连续第6年参加文博会布展工作，布展以服务创客成长为主线，分为小创客、大学生创客、青年创客三个板块，包括人工智能、文化教育等多行业、多领域内容，涵盖长三角G60科创走廊青年创新发展联盟、青年创新创业大赛综合交流营等创新元素，面向全国打造青年创客有思想、有温度、有实效的“朋友圈”。 图…
2021-10-22	团太原市委开展点亮千条微心愿活动团太原市委开展“学党史 践初心”点亮千条微心愿活动李晨 通讯员 王羿舒）为深入推进党史学习教育，扎实开展“我为群众办实事”实践活动，小切口解决青少年群众“急难愁盼”问题，不断增强青少年群众获得感、幸福感，激励广大青少年听党话、感党恩、跟党走，团山西省太原市委、市少工委联合开展“学党史 践初心”点亮千条微心愿活动，于10月20日在太原市聋人学校举办“微心愿”集中点亮仪式。市委党史学习教育巡回指导第八组副组长薛玉军、团市委书记赵志远、市少工委主任许超出席活动。 点亮仪式在孩子们饱含深情谢意的手语歌《让爱传出去》中拉开序幕，传统武术表演展现出力与美的结合，现代花式跳绳将高超技巧与精彩配合完美呈现，节目充满活力，精彩纷呈，赢得了现场学生的阵阵掌声。活动仪式上，与会领导为爱心单位代表颁发了证书。受助学生代表在发言中表达了对党和政府及社会各界的感激之情，他表示将心怀感…
2021-10-28	高层次青年人才“汇聚威海”走进山东省南海新区高层次青年人才“汇聚威海”走进山东省南海新区谈交流会。通讯员供图 中国青年网北京10月28日电（记者 张建伟 通讯员 刘可佳）近日，第四期高层次青年人才“汇聚威海”成功举办。80余名哈尔滨工业大学（威海）泰山学者、硕博导师、研究生与南海新区重点企业进行产学研对接。 高层次青年人才一行实地了解威海重点企业的企业文化、前沿科技、产学研需求等，亲身感受项目集聚、创新驱动的园区魅力。在随后的校地合作座谈交流会上，与会人员共同观看了威海市人才宣传片和南海新区城市宣传片，哈尔滨工业大学（威海）团委向鸣川汽车、南海新能源、臻迪科技等三家企业颁发了“大学生社会实践基地”牌匾。 此次活动由市委组织部、团市委、市人力资源社会保障局、哈尔滨工业大学（威海）团委联合主办，南海新区党群与人力资源部承办，旨在做好青年人才“引、用、育、留”文章，促进校政企深度融合发展。目前…
2021-10-27	济宁市首个青少年宫少先队工作委员会成立济宁市首个青少年宫少先队工作委员会成立 中国青年网北京10月27日电（记者 张建伟 通讯员 柏晨）近日，山东省济宁市举办首个青少年宫少先队工作委员会――邹城市青少年宫少工委成立仪式。团济宁市委、邹城市人大常委会，团邹城市委、市教体局相关负责人、社会爱心人士、少先队员和少先队辅导员代表等参加活动。 活动中，部分“济宁市少先队社会实践活动基地”和“邹城市红领巾学院”“邹鲁星火少先队工作室”正式揭牌，团邹城市委聘任了“红领巾讲师团”成员，并为邹城市优秀少先队辅导员、优秀少先队员（集体）代表颁发了证书。社会爱心企业举行了“幸福蓓蕾”关爱青少年公益助学活动捐赠仪式。 为深入推进青少年党史学习教育，活动现场举办了《青春对话“江姐”》《青春对话“瞿秋白”》《致敬共和国最小的烈士小萝卜头》等党史宣讲。
2021-10-24	山东省临沂市驻粤青年工作委员会成立山东省临沂市驻粤青年工作委员会成立者 邢婷）为搭建临沂籍驻粤青年资源共享、互利共赢、抱团发展的载体平台，加强联系交流，助力全市“双招双引”，10月19日，山东省临沂市驻粤青年工作委员会成立大会在深圳宝能党群服务中心召开。临沂市政府副秘书长、第三批赴深圳研学实践队临时党支部书记杜以方出席并致辞，共青团临沂市委书记徐文明出席并讲话，会议由临沂市驻粤流动党员党委书记、市政府驻广东联络处主任张肖主持。 据统计，在广东高校、科研院所、机关事业单位、社会组织活跃着一大批临沂籍青年，还有相当多的临沂籍青年企业家在这片创新创业的沃土发展壮大。 临沂市驻粤青工委班子成员由1名主任、6名副主任，15名委员和1名秘书长构成，在共青团临沂市委和临沂市驻粤流动党员党委的领导下开展工作。临沂市各县区驻粤流动党员党委书记，临沂籍驻粤各行各业优秀青年代表，第三批赴深圳研学实践队部分成员…
2021-10-22	团亳州市委举办新兴青年群体交流活动团亳州市委举办“追忆红船精神 共享美好时代” 新兴青年群体交流活动张建伟 通讯员 刘春晖 查韦婷）近日，“追忆红船精神 共享美好时代”新兴青年群体交流活动在安徽亳州涡河河畔红色游船上举行。亳州地区新兴青年群体代表等30余人参加活动。 来自全市各行各业的30多位新兴青年观看了亳州文化旅游宣传片，以故事分享、脱口秀等形式，围绕自己热爱和擅长的领域，分享了网络直播、作品创作、宣传运营等方面经验，交流创业心路历程。 今年以来，团亳州市委全面实施新兴青年群体“网红变网‘红’”行动，通过立足有效覆盖，打造共同参与载体，织密联系网络，逐步构建以共青团为主导的新兴青年群体工作服务体系，引领、凝聚新兴青年，助力他们成长成才，创新发展。
2021-10-21	随州市举办优秀少先队辅导员职业素养展示活动湖北随州市举办优秀少先队辅导员职业素养展示活动少工委联合举办2021年该市优秀少先队辅导员职业素养展示活动。 经初赛选拔，19名少先队辅导员参加此次少先队活动展示与评比。比赛通过少先队基本知识笔试、少先队知识情景答辩和少先队活动辅导技能展示等3个环节对少先队辅导员进行全面测评，考察少先队辅导员工作能力和综合素质。经过角逐，8名选手进入少先队活动辅导技能展示赛中，其中来自曾都区鹿鹤小学的少先队大队辅导员崔永陈荣获一等奖。本次活动中综合成绩前6名的选手，还将代表随州参加湖北省少先队辅导员职业素养比赛。
2021-10-21	河北石家庄市举办青年就业创业训练营活动河北石家庄市举办青年就业创业训练营活动年石家庄“创赢青春”青年就业创业训练营暨青年就业创业见习基地授牌仪式。 来自鹿泉区的创业青年代表发言，讲述自己的创业经历。来自北京市、天津市的优秀青年创业代表进行路演分享，搭建青年创业交流平台，促进京津冀创业要素汇聚，实现京津冀创业资源的完美对接。 近年来，团石家庄市委共举办“创赢青春”青年创业训练营、创业大讲堂、创业线上圆桌会等活动50余场，覆盖青年3万余人，为该市创业青年提供专业的创业指导。连续3年印发《石家庄市青年创新创业政策汇编》，使该市创新创业政策惠及创业青年。 会上，团石家庄市委还对50家青年就业创业见习基地进行集中授牌。打造青年就业创业见习基地是团石家庄市委服务青年就业创业的一项重要举措，旨在通过动员社会资源，为青年提供参与社会实践的有力平台，缓解就业压力，营造关心、帮助青年就业创业的浓厚氛围，帮助…
2021-10-21	团长沙市委：“青和力”助推人才汇聚“叩门”引来八方贤才 环境留人“长相厮守” 团长沙市委：“青和力”助推人才汇聚市体验等，吸引青年人才走进长沙、了解长沙、选择长沙。”团长沙市委负责人表示，“叩门”求才，凝聚和服务优秀青年是团组织的职责之一，也是新形势下团组织加强青年人才精细管理、定制青年人才专属服务的一项尝试 。 ―――――――――― 毕业于北京大学软件工程专业的刘刚健是湖北省潜江市人。2021年，他把离开校园的人生第一站，留在了湖南省长沙市。 1997年4月出生的刘刚健对未来曾有很多规划，考虑过国内外各个城市多个工作领域。房价低、教育资源好、红色底蕴深厚、生活品质高的长沙较早成为他的重要备选。 2021年7月，刘刚健参加了长沙市委组织部（人才办）、团长沙市委联合举办的“高校学子长沙行”活动，最终选择了在长沙就业，加入湖南财信金控集团。青春学子遇见长沙 为拓宽长沙引才渠道、提升引才层次，…
2021-10-22	江苏徐州市举办庆祝少先队建队72周年主题队会江苏徐州市举办庆祝少先队建队72周年主题队会我”徐州少先队庆祝少先队建队72周年主题队会在徐州市北京路小学举行。 在活动中，徐州市红领巾巡讲团的辅导员讲述了“人民的胜利”“小巷总理”“一次特殊的点名”等榜样故事。北京路小学少先队员还现场采访了贾汪马庄村原党委书记孟庆喜，党的十九大代表、下水道四班党支部书记马静，王杰班班长黄龙，徐州市十大杰出青年罗帅。 在活动前，与会相关同志观摩铜山实小教育集团国旗护卫队展示，参加铜山实小教育集团“队前教育课”并为新聘任的小辅导员代表颁发聘书，了解“红领巾心向党”党史学习实践成果，和队员一起参加“淮海战役精神”主题党史学习教育情景课。 团江苏省委中少部、团徐州市委、徐州市教育局、徐州市少工委、市少先队工作学会、铜山区教育局、铜山区少工委、铜山实小教育集团、徐州太阳花实践体验基地等相关部门负责人，来自驻徐部队、消防…
2021-10-20	团黄山市委开展网络安全宣传周“青少年日”活动团黄山市委开展网络安全宣传周“青少年日”活动张建伟 通讯员 孙科 查韦婷）为普及网络安全知识，增强网络安全意识，营造清朗网络环境，近日，由团安徽省黄山市委、市新城实验学校、市公安局、市电信分公司共同举办的网络安全宣传周“青少年日”主场活动在黄山市新城实验学校举行。 活动通过开展“争做青年好网民”签名、参观网络安全主题绘画作品展、观看网络安全宣传片、举办“5G”网络科普和网络安全专题讲座等多种形式，进一步加强青少年网络安全知识储备，提升防范网络安全风险能力。活动还发出了《网络安全倡议书》，动员广大团员青年共筑网络安全钢铁长城，进一步在全市青少年中树牢“网络安全为人民，网络安全靠人民”的理念。 此次活动对于促进黄山市青少年安全上网、文明上网起到了积极作用。大家纷纷表示，今后将切实培养良好的网络行为习惯，增强安全意识和防护技能，争做网络正能量的传播者…
2021-10-17	西安纪念少先队建队72周年主题示范活动举行西安纪念少先队建队72周年主题示范活动举行者 孙海华）“请党放心，强国有我”西安市纪念少先队建队72周年主题队日活动日前举行。活动现场，千名少先队员通过希望、成长、关爱三个篇章、8个环节的表演，诠释了新时代少先队员“学党史、感党恩，听党话、跟党走，请党放心、强国有我”的时代精神。 此次活动由共青团西安市委、西安市少工委主办，共青团灞桥区委、灞桥区教育局、灞桥区少工委等承办。活动在少先队员们出队旗、敬队礼、唱队歌中拉开帷幕。 在“回顾队史，铭记党恩”篇章的表演中，队员们一起回顾中国少年先锋队的光荣历史；团委书记代表为少先队员们讲述航天英雄徐立平的故事，激励队员们“从小学先锋、长大做先锋”；千名少先队员为中国共产党和少先队献上美好祝福。活动还为新队员举行隆重的入队仪式，举办红色教育基地、小学生百米画展等观摩活动。 “建队日活动的开展，激励和教育广大少…
2021-10-15	团长春市委举办纪念少先队建队72周年主题队日活动团长春市委举办纪念中国少年先锋队建队72周年主题队日活动者 王培莲）日前，团吉林省长春市委联合长春市委宣传部、长春市教育局等部门共同开展了“红领巾心向党 永远跟党走”纪念中国少年先锋队建队72周年主题队日活动。活动在长春新区高新慧谷学校举行，4000多名少年儿童共同欢度“十・一三”少先队建队纪念日。 活动开始，红领巾小讲解员依次向嘉宾们介绍了“红领巾小书虫”“红领巾小创客”“红领巾小健将”“红领巾小百灵”“红领巾小主人”等丰富多彩的少先队活动，用童言童语描述新时代少先队员的幸福生活。 在“红领巾与祖国共成长 争做新时代好队员”展示区，参加活动的领导向长春市三星红领巾奖章优秀少先队员代表颁发奖章，并一同欣赏了舞蹈《红领巾心向党》、诗朗诵《请党放心 强国有我》等节目。随后伴随着音乐，中心会场的入队仪式正式开始，出队旗、唱队歌，小队员们在队旗下庄…
2021-10-15	济宁市青少年学生主题演讲朗诵展演成功举办济宁市庆祝中国共产党成立100周年 青少年学生主题演讲朗诵展演成功举办0月15日电（记者 张建伟 通讯员 柏晨）10月13日，为庆祝中国共产党建党100周年、深入推进党史学习教育，引导全市青少年学生从小听党话、强信念、跟党走，在“10・13”少先队建队节来临之际，由团山东省济宁市委、济宁市关心下一代工作委员会、中共济宁市委网信办、济宁市教育局、济宁市少工委等联合举办的“千校万人诵党史――济宁市庆祝中国共产党成立100周年青少年学生主题演讲朗诵展演”在济宁海达行知学校举行。济宁市关工委、团市委以及市委网信办、市教育局、济宁高新区等有关领导同志出席，获奖作品代表、各县（市、区）团委、少先队员和少先队辅导员代表、济宁海达行知学校师生等在现场观看。济宁市青少年网上红色宣讲员聘任仪式。通讯员供图 本次展演分为《星星之火可以燎原》、《红军不怕远征难》、《红色基…
2021-10-14	镇江“五个一”推动建设青年发展友好型城市江苏省镇江市“五个一”推动建设青年发展友好型城市布会。通讯员供图 中国青年网北京10月14日电（记者 张建伟 通讯员 缪金杰）近日，江苏省镇江市人民政府新闻办公室，镇江市青年工作联席会议办公室联合召开“十四五”青年发展规划新闻发布会。作为该市首个青年发展规划，最大的特点就是在总体目标中，正式提出了创建青年发展友好型城市。接下来，团镇江市委将通过“五个一”的举措推动“青年发展友好型城市”建设，让城市对青年发展更加友好，青年对城市发展更加有为。 明确一个目标。以推动“青年发展友好型”城市建设作为青年工作的总体目标，秉持“城市要发展，青年首先要发展”的重要理念，不断探索符合实际规律的科学评价指标，不断建设富有镇江特色的青年发展体系，不断完善走在全省前列的工作机制。 深化一条路径。重点围绕青年工作联席会议机制有效运转，建立团内各部门对口联系、协调、督促联席…
2021-10-13	三亚举办“院士大讲堂”之青年人才专场活动团三亚市委举办“院士大讲堂”之青年人才专场活动张建伟 通讯员 伍玉娃）近日，团海南省三亚市委、海南热带海洋学院和三亚市院士联合会联合举办“院士大讲堂”之青年人才专场活动，特别邀请中国科学院院士赵国屏为海南热带海洋学院200名师生做题为“不忘初心，方得始终――为了生命科学的人生”的精彩讲座。海南热带海洋学院，三亚市委、市发改委、团市委相关负责人参加了活动。 宣讲会上，中国科学院院士赵国屏院士结合“建党百年”的初心使命，讲述了自己筑梦、寻梦、逐梦、圆梦的人生历程。从书香门第里的彷徨到励志和修养的教育，从农村课堂农民教师中学会做一个负责的人到大学殿堂中懂得在实践中学习，哪怕征途艰难，也从未忘记爱家、爱国，坚持科研的初心。 在谈到新时代青年如何成长的问题时，赵国屏院士提出了四点意见：始终坚持胸怀大志，有放眼世界、阳光人生、改造自我的人生信念；始终坚持勇担重…
2021-10-13	马鞍山市大学生创业就业沙龙系列活动举办2021中国马鞍山“万名学生进千企” 大学生创业就业沙龙系列活动成功举办张建伟 通讯员 王俊 查韦婷）由马鞍山市人才工作领导小组、市高层次人才协会主办，市人才办、市人社局、市教育局、团市委承办的2021中国马鞍山“万名学生进千企”大学生创业就业沙龙活动于近日分别在安徽工业大学、酷立方众创空间举办。 在安徽工业大学青年之家，来自该校30余名在职大学生以及创业青年代表参加活动。与会嘉宾还就大家关心的就业创业政策、就业形势、就业观念等问题进行了宣传和解答。 在酷立方众创空间，来自马鞍山师范高等专科学校、马鞍山职业技术学院、马鞍山技师学院、皖江工学院在职大学生骨干以及酷立方众创空间创业青年代表共50余人参加沙龙活动，分享会上，返马优秀创业青年程磊紧密结合大学生就业创业想法、自身创业学习经历，与大家分享了创业感悟和心路历程，鼓励大学生勇于投身创新创业实践，选择…
2021-10-12	江苏泰州：“凤还巢”九年情暖返乡学子打造高校学生暑期实践特色品牌 江苏泰州：“凤还巢”九年情暖返乡学子话，提出延长实践时间的需求，这让“凤还巢”暑期实践的组织方――团江苏泰州市委陷入了“幸福的烦恼”。 泰州别名“凤城”。“凤还巢”高校学生暑期实践，是由泰州市人才办、团泰州市委“凤城青年人才集聚计划”联合主打的品牌活动，已经连续举办了9期，深受泰州籍大学生的欢迎和追捧。 进入第九个年头，“凤还巢”进一步升级。今年，团泰州市委发动市、县（区）两级，分别从党政机关、金融单位、规上企业、国资管理、公益事业、基层服务、科研平台、医疗机构、法律服务九大类千余家单位中选配了3000多个岗位，成功吸引1605名省内外高校学生到岗实习，再次刷新了岗位数和人数纪录。 大学生主动上抗疫一线 今年“凤还巢”与往年不同。南京和扬州先后发生新冠肺炎疫情，泰州的疫情防控形势一下子严峻起来。“我们年轻，我们先上！”处在…
2021-10-10	伊春开展“请党放心 强国有我”主题团日活动黑龙江伊春市各级团组织开展“请党放心 强国有我”主题团日活动党放心 强国有我”为主题、以团支部为单位，开展形式多样的主题团日活动。 活动围绕“请党放心 强国有我”主题，采取线上为主、线上线下相结合的方式开展。线上开展“我和国旗合个影”“向祖国表白”等图片、微视频征集活动；线下，以团支部为单位开展纪念活动。 该市第五人民医院第一团支部开展国歌、团歌共唱活动；伊春职业学院医学技术学院2020级助产1班团支部开展党史知识问答活动；伊春森工集团、国家税务总局伊春市税务局等团委分别组织各团支部开展环境卫生整治、低碳环保徒步等活动；嘉荫、铁力、伊美等地团委分别组织学校各团支部开展主题班会、手抄报展等活动，表达对伟大祖国的美好祝愿。 该市934个团支部，共开展“请党放心 强国有我”系列主题团日活动1776场次，覆盖团员青年2万余人。
2021-10-10	广西北海：青联委员进机关送健康广西北海：青联委员进机关送健康市中医医院团委开展“我为青年办实事”暨“中医进机关――健康讲座”主题活动。 活动邀请全国青联委员、北海市中医医院党委副书记、院长刘建航围绕九大健康问题，从中医文化、中医在抗疫中的巨大贡献出发，结合中医与我国传统文化的根源与联系展开讲解，并带领医疗团队进行现场义诊，为机关青年解决健康问题。 活动旨在引导青年重视健康，加强自我保健，自觉养成良好生活习气，以最好的体魄，充足的精力投入到繁忙的工作和生活中，开启健康的金钥匙。
2021-10-09	日照：星火读书会 引航少先队员红色假日日照：星火读书会 引航少先队员红色假日中国青年网北京10月9日电（记者 张建伟 通讯员 相昌慧）近日，团山东省日照市委在城市书房樱花园馆举办庆祝中华人民共和国成立72周年“星火读书会”。本期读书会邀请山东省红领巾巡讲团成员、日照市优秀少先队辅导员苏慧聪以《72载，新中国这样走来》为题，与现场参加活动的少先队员们进行了一场特别的党史学习之旅。通过展示丰富的史料图片讲述榜样故事，引导队员们了解中国人民在党的领导下众志成城反抗侵略的英雄气概和建设社会主义国家取得的伟大成就。 为深化少先队党史学习教育活动，丰富少年儿童党史学习读物，2021年4月，团市委在城市书房樱花园馆打造“红领巾读书角”，精心挑选500余册红色书目、党史故事绘本、小人书等，搭建少年儿童党史学习阅读平台，并联合日照电视台邀请党史研究院尹德满院长、一线辅导员和红领巾讲解员，围绕少先队员如何学…
2021-10-08	鄞州：在加强团员教育管理上再发力共青团基层改革进行时 团组织“频道不换，力度不减” 鄞州：在加强团员教育管理上再发力庆祝建党百年，为新时代建功；作为一名土生土长的鄞州人，我很开心能向世界展示中国青年的精神风貌。”近日，东京奥运会首金获得者、来自浙江省宁波市鄞州区杨家弄村的00后杨倩，通过VCR开启了“鄞领”00后宣讲团特别的宣讲。宣讲团由鄞州区委宣传部、团鄞州区委共同打造，这也是鄞州在成为共青团基层组织改革综合试点后，在加强团员教育管理上的再发力。 9月1日，鄞州青少年服务中心“强国一代有我在”开学第一课直播，吸引了10多万人次观看。负责这次活动的，正是去年通过定向招考进入该服务中心的朱春燕。该服务中心是团鄞州区委下属事业单位。 “定向招考，是鄞州共青团基层组织改革力度最大的举措。”团鄞州区委书记忻春意介绍，选择什么样的人、怎么样选择合适人选进入团的岗位，是全流程管理团干部的第一步，也是…
2021-10-08	德州青年文明号集体赴革命烈士陵园缅怀革命先烈德州市青年文明号集体赴革命烈士陵园缅怀革命先烈京10月8日电（记者 张建伟 通讯员 范宜超）为深入开展理想信念教育和革命传统教育，培育和践行社会主义核心价值观，引领全市广大职业青年缅怀革命先烈，铭记革命先烈光荣事迹，珍惜今天的幸福生活，日前，团山东省德州市委组织国网德州供电公司中心营业厅、德城供电中心等13个青年文明号集体代表共计30人赴德州市革命烈士陵园开展烈士纪念日活动。瞻仰人民英雄纪念碑、纪念馆，听述纪念馆概况和革命烈士事迹。通讯员供图 青年纷纷表示革命先烈的精神穿越时空，不断激励着我们，参加此次活动更是对心灵的一场洗涤。作为新时代青年代表，务必坚守本职岗位，充分履行工作职责，脚踏实地把每件平凡的事做好，让革命精神代代相传。
2021-10-04	第十三届中国航展志愿服务总时长超8万小时第十三届中国航展志愿服务总时长超8万小时者武欣中）第十三届中国航展于9月28日至10月3日在珠海举办，955名青年志愿者全方位服务航展，志愿服务总时长超8万小时，“蓝天盛会志愿红”成为一道靓丽的青春风景线。 据了解，来自遵义医科大学珠海校区、广东科学技术职业学院、北京理工大学珠海学院、珠海城市职业技术学院、珠海艺术职业学院5所高校的955名志愿者，分为外围查验岗、后勤保障岗、核心区域岗三大类，平均年龄仅19岁。航展期间，他们身着“红马甲”，依托现场5个“蓝天小屋”志愿服务站和各服务站点，提供航展宣传、航展信息查询、交通指引和应急救援等全方位志愿服务。 来自北京理工大学珠海学院航空学院的陶宝龙在本次志愿服务中担任餐饮组组长，主要负责进入餐厅顾客的体温检测与维护餐厅秩序等工作。微信记录显示，他每天步数达到3万步。“课堂学习可以让我们收获知识，而参与大型…
2021-10-02	安徽合肥：青年唱响青春之歌献礼新中国成立72周年安徽合肥：500多名青年唱响青春之歌献礼新中国成立72周年晓云 中青报・中青网记者 王海涵 王磊） 每一个时代，都有属于他们的歌谣；每一首歌曲背后，都有一段奋斗的青春时光。今天上午8点，团安徽省委、团合肥市委和团蜀山区委联合出品的MV《听！青春在歌唱！》陆续在安徽省团属新媒体平台和部分省市媒体、省直厅局新媒体平台上线。 少先队员、共青团员、高校师生、中科院科研团队、消防官兵、新能源汽车从业者、环境产业从业者………5分钟多的视频里，来自16家单位的500多名青年出镜，他们分别来到长安汽车新能源汽车焊接自动化车间、中国科学技术大学钱学森雕像前、安徽医科大学毛泽东雕像前、安徽农业大学礼堂、国防科技大学电子对抗学院、中国环境谷、科学岛大科学装置、蜀山区消防救援大队等场景下，唱响具有时代印记的《我的祖国》《东方红》《中国军魂》等歌曲。 据介绍，视频设…
2021-10-02	青岛青年在山东省青年“双创”大赛中获佳绩青岛青年在山东省青年“双创”大赛中获佳绩者 邢婷）9月28日，“青创齐鲁・赢在未来”第十届山东青年创新创业大赛颁奖典礼在济南举行。经过大赛各个环节激烈角逐和精彩展示，青岛青年在本次大赛中取得了优异成绩：青岛市共有12个项目获奖。其中，获得大赛一、二、三等奖的项目各2个，优秀奖项目6个。其中，来自青岛市的双碳一体化平台项目、生物合成高附加值天然有代谢产物的产业化平台项目获大赛一等奖。共青团青岛市委获大赛优秀组织奖。 据了解，本届大赛以“青创齐鲁・赢在未来”为主题，共有1100余个项目参赛，项目数量为历届之最，参赛项目聚焦“十强”产业，普遍代表新技术、新业态、新模式发展方向。 下一步，团青岛市委将以此次青年创新创业大赛为契机，聚力服务“项目落地年”，以“我为青年办实事”为发力点，以助力青年创新创业为目标，按照“项目化、平台化、机制化、品牌化”工作思路，…
2021-09-30	四川眉山：“青创计划”纾解青年创业“痛点”向142名创业青年发放“无抵押、免担保、零利息” 创业贷款1233万元 四川眉山：“青创计划”纾解青年创业“痛点”青创计划’后，我得到了很多资金和业务上的支持，这更增添了我创业的底气。”范芬兰是四川省眉山市一家传媒工作室的创始人，从带着一台单反相机跑业务，到年营业额30余万元，她说，“青创计划”是自己创业路上的引路人。 “青创计划”是四川青年创业促进计划的简称，旨在通过创业资金扶持和创业项目指导，把创业青年扶上马送一程。近年来，共青团眉山市委通过“青创计划”等工作项目，为青年创业者送去了实实在在的服务与支持。 2013年，范芬兰结束“北漂”生活，回到家乡眉山开始尝试婚礼摄像工作。掌握了拍摄剪辑技术后，她萌生了创立自己工作室的想法。 买了一台单反相机，范芬兰开启了一个人的创业之路。“工作室刚成立时，我只能接一些几百元的订单。没有设备，在传媒行业里寸…
2021-10-09	团济宁市委开展“倡树文明新风 抵制婚闹恶俗”专项行动团济宁市委开展“倡树文明新风 抵制婚闹恶俗”专项行动建伟 通讯员 柏晨）近日，为进一步弘扬时代新风，引导广大青年摒弃陈规陋习，树立正确婚恋观、人生观、价值观，团济宁市委紧紧抓住“国庆”婚嫁高峰有利时机，充分整合民政、商务、公安、文化旅游、市场监管等各方资源，明确分工、锁定职责、通力协作、共聚合力，在全市范围内开展“倡树文明新风，抵制婚闹恶俗”专项行动。在源头上扎口杜绝图为新婚夫妇签订“拒低俗婚闹，做文明新人”承诺书。通讯员供图 联合民政部门，在全市11个婚姻登记处服务窗口向新婚青年推广“婚礼式颁证”服务，将传统婚礼文化融入婚姻登记颁证仪式；围绕文明婚礼、抵制婚闹主题，对新婚青年开展逐对教育引导；动员150余对新婚夫妇签订“拒低俗婚闹，做文明新人”承诺书，基本实现“逢登记必承诺”；不断建立健全“宣、推、教、签”长效机制，确保在婚姻源头预防…
2021-09-30	济宁市打造“青年人才加速器”助力青年加速成长济宁市打造“青年人才加速器”助力青年加速成长建伟 通讯员 柏晨）为链接重点企事业单位人才需求和青年人才需求供给，着力为产业园区、科研院所、重点企业高质量发展提供人才储备支撑和人才提升服务，团山东省济宁市委、市委人才办精心谋划、广泛发动，联合打造“济宁市青年人才加速器”，为促进青年人才回济创新创业、助力双招双引搭建了全新平台。自2020年以来，已认定A级加速器3家、B级4家、C级5家，形成了“科研院所+产业园区+行业企业”三层布局、“人才提升+企业孵化”双轮驱动的良好格局。 积极争取市委、市政府支持，拿出真金白银保经费 主动争取将建设“青年人才加速器”有关政策写入市委、市政府《关于实施“智汇济宁・才绘圣城”工程加快集聚新时代创新创业人才的若干措施》文件。对被认定的青年人才加速器，根据前期投入、建设方案、预期目标等因素，确定A、B、C三个等级，市财…
2021-10-02	潍坊共青团开展“青春向党 奋斗强国”主题学习教育活动潍坊共青团开展“青春向党 奋斗强国”主题学习教育活动青网记者 邢婷）近日，潍坊共青团以“青春向党 奋斗强国”为主题，积极开展专题学习教育活动，掀起青少年党史学习教育新热潮。 潍坊共青团充分发挥先学一步示范带动作用，第一时间举办学习贯彻习近平总书记“七一”重要讲话精神专题宣讲报告会，邀请潍坊市委宣讲团成员进行专业解读和授课。同时，开展宣讲进学校、进企业、进社区、进乡村的宣讲“四进”行动，“青年讲师团”成员分散到基层各个角落，用生动活泼的“青言青语”将党的理论传播到青年心中。 潍坊共青团还组织各级学校团队组织开展“请党放心，强国有我”为主题的各类活动，用心用情上好“开学第一课”。 潍城区实验小学以“请党放心，强国有我”为主题开展红色教育活动课程，针对低中高年级分别上好三课：红色队前教育第一课、红色革命精神感悟课、红色传承人立志课，要求全体少…
2021-09-29	海口共青团推进基层组织改革海口共青团推进基层组织改革者 任明超）9月27日，海口召开县域共青团基层组织建设试点工作会议，以推进该市基层共青团改革。 会议对《海口市贯彻落实共青团中央关于扩大县域共青团基层组织改革试点的指导意见的实施方案》做了具体说明。海口市各区委、各市直单位审议《实施方案》和《任务清单》，并就如何做好县域共青团基层组织改革提出意见建议。 海口市委常委、秘书长林海宁要求海口各基层单位要结合本地区、本部门的实际，以超常决心、超常举措、超常力度，从人、财、物、制度等方面给予改革试点工作最大支持，真正把改革试点各项任务要求落到实处。要建立联席会议制度、月报告工作制度和督办提醒制度，对改革进度缓慢、工作不重视的单位和负责人进行督办、通报、约谈直至问责。
2021-09-29	安徽蚌埠各级团组织联手为不同行业青年联谊安徽蚌埠:铁路、市县团组织联手为不同行业青年联谊中青网记者 王海涵） 近日，中国铁路上海局集团有限公司团委牵手团安徽省蚌埠市委，举办“缘在高铁，告白之约”青年联谊交友活动。蚌埠地区各铁路单位与蚌埠市企事业单位共60余名优秀单身团员青年参与。 参与人员中，既有见证高铁速度跨越式发展的铁路司机，又有为祖国铁路事业安全运输保驾护航的技术人员；有救死扶伤的“白衣天使”，也有深耕三尺讲台、默默奉献的教师等。 为了使不同行业的年轻人能够在浪漫温馨的环境下共享美好时光。主办方特别设有网红打卡点、甜点饮品区、浪漫约会区等区域，并贴心准备活动纪念品。 当天上午，经过随机分组，联谊活动正式开始。形势新颖的“破冰游戏”缓解了男女青年初相识的紧张尴尬，通过“寻宝姻缘，一线牵”“月球漫步”“旱地冰壶”“冰皮月饼DIY”等趣味游戏，拉近了彼此距离。在“把爱带回家”环节，单身男…
2021-09-27	邯郸市6个青年集体获“全国青年文明号”称号邯郸市6个青年集体获第20届“全国青年文明号”称号讼服务中心）、邯郸市房产交易管理中心、武安市供销合作社武安市蓝天宾馆餐饮部、邯郸市公安局交通巡逻警察支队渚河大队女子中队、邯郸供电分公司变电运维室齐村运维班、交通银行邯郸分行营业部获评全国青年文明号集体。 结合“我为群众办实事”实践活动，围绕河北省“三重四创五优化”和邯郸市“转作风、提效能、比担当、作贡献”活动，团邯郸市委组织发动161个全国、省级和市级“青年文明号”创建集体，结合行业特点，立足本职岗位，开展理论学习、志愿服务、技能比武、服务流程优化等争创活动，在政务服务、商业服务、社会服务等领域的窗口岗位、一线单位、服务平台上展示新时代青年的文明风采，为加快建设富强文明美丽的现代化区域中心城市贡献青春力量。
2021-09-26	福建泉州市青少年事务社工投身防疫工作泉州市青少年事务社工投身防疫工作中青报・中青网见习记者 田宏炜）“您好，您近期是否前往过厦门？具体往返时间是？”在福建泉州丰泽社区，光明之城青少年事务社工在电话里重复着对话。 自莆田、泉州、厦门等地疫情暴发以来，福建省共青团泉州市委发动各县（市、区）团属社工机构，组织青少年事务社工采取“线上+线下”服务模式，开展后勤保障、心理疏导、人员排查、政策解读、防疫宣传及协助社区做好人员核酸检测等工作，组建“青少年事务社工+心理咨询专家志愿者”团队，开通泉州市青少年心理疏导服务专线“22212355”，为青少年答疑解惑。截至目前，泉州市共有12家团属社工机构116名青少年事务社工参与疫情防控，共服务人群720000多人。组建心理咨询专家队伍121人，接线服务394人次，累计服务时长达125小时。 泉州市青少年事务社工主动配合各社区工作人员做好中高风险地区人员电话…
2021-09-24	广西河池共青团开展“青联组织服务千村”活动广西河池共青团开展“青联组织服务千村”活动池市青联等部门，到金城江区六圩镇肯研小学举行“青联组织服务千村”暨八桂青联在行动活动。 活动中，团河池市委和河池市青联相关负责人向六圩镇肯研小学授“青联希望小屋”牌匾，捐赠读书文具、书籍、体育用品等物资。同时，主办方为“希望小屋”聘请3名校外辅导员，旨在鼓励该校师生积极营造书香校园，坚定理想信念、努力学习，为祖国的美好明天不懈奋斗。 在“青年科学家进校园”活动中，校外辅导员通过仿人机器人和变形机器人展示、科普小知识问答，带领同学走进科学的殿堂。“12355‘成长没烦恼’”心理辅导活动、红领巾宣讲活动、“我和国旗合个影”等活动积极引导孩子从容面对生活中的烦恼，激发学生的爱国热情。 团河池市委负责人表示，学校要加强教育教学管理，不断提高教育教学质量，加强“希望小屋”的管理，真正把“希望小屋”办成受学生欢迎、家…
2021-09-30	团济宁市委圆满完成2021中国（曲阜）国际孔子文化节 第七届尼山世界文明论坛志愿服务工作团济宁市委圆满完成2021中国（曲阜）国际孔子文化节 第七届尼山世界文明论坛志愿服务工作建伟 通讯员 柏晨）9月27至28日，2021中国（曲阜）国际孔子文化节、第七届尼山世界文明论坛在济宁曲阜召开。158名青年志愿者用自己的专业知识、全心热情、微笑服务，为大会的顺利召开和参会的专家学者提供了优质、高效、热情、周到的全方位志愿服务。 图为2021中国（曲阜）国际孔子文化节、第七届尼山世界文明论坛闭幕式志愿者合影。通讯员供图 经过层层选拔，00后大学生张静雅成为了专家组“一对一”青年志愿者。她说：“很荣幸成为专家学者‘一对一’志愿者，可以近距离向那么多德高望重的专家学者学习。两天的工作虽然很辛苦，但是苦中有甜，让我锻炼了自己。” 为达到节会提出的“精准到心、精致暖心、礼仪润心”的要求，团市委坚持优中选优…
2021-09-24	团池州市委召开2021年青年文明号工作培训会团池州市委召开2021年青年文明号工作培训会建伟 通讯员 曹龙云 查韦婷）日前，团安徽省池州市委召开2021年青年文明号工作培训会。各县（区）团委、九华山风景区、开发区团工委负责同志，市直属团工委负责同志，2020年度省、市级青年文明号创建集体负责同志共70余人参加培训。 团安徽省委青少年发展和权益维护部副部长张国栋结合青年文明号宣传视频，围绕青年文明号的历史沿革、基本概念、创建要求、如何管理和评选等五个方面给讲授了青年文明号创建工作实务。 会上，2020年度市级青年文明号创建集体池州江景苑建设项目EPC总承包部团支部、市第三人民医院二病区，2019年度市级青年文明号集体向阳幼儿园负责同志分别作了交流发言。 团池州市委副书记郑彪强调，各创建集体要提高思想认识，坚定理想信念，坚持将创建活动与中心工作有机融合，切实把青年员工的思想、行动统一到中心工…
2021-09-23	十堰：深入学好党史 扎实办好实事十堰：深入学好党史 扎实办好实事建伟 通讯员 金安 王艺丹）日前，团湖北省十堰市委联合市妇联赴西坪村开展9月份支部主题党日暨“我为群众办实事”活动。团市委、市妇联、西坪村全体党员干部及部分群众代表参会。主题党日活动。通讯员供图 会上，湖北医药学院教授陈全新以《百年辉煌史，奋斗新征程》为题，从学习目标和意义，主要框架和内容，学习方法和要求三个方面，深入浅出地对习近平总书记“七一”重要讲话精神做了专题辅导，引导大家深刻理解和准确把握习近平总书记“七一”重要讲话精神的思想脉络以及其中蕴含的新思想、新观点、新论断，从而进一步深入学好党的百年历史，增强理想信念，为民办好实事。签订合作协议书。通讯员供图 围绕党史学习教育“我为群众办实事”的要求，团市委积极对上争取，在西坪村启动“希望伴飞”关爱进城务工人员随迁子女公益服务项目，从2021年9月至2022年2月，引进社会…
2021-09-21	兰州：“星星的孩子”多样过中秋兰州：“星星的孩子”多样过中秋秋”拥抱星星的孩子活动。图为志愿者教自闭症孩子舞蹈动作。 史静静 摄 中新网兰州9月19日电(史静静)敏敏(化名)和宁宁(化名)是一对患有自闭症的兄弟，他们平常总是躲在母亲徐燕的身后，只有看到感兴趣的事物，才会伸出手比划着，脸上闪过一丝腼腆的微笑。中秋临近，兄弟俩与一群“星星的孩子”以及志愿者一同猜灯谜、唱歌、演奏乐器……一颗颗“小星星”散发着属于自己的光芒。 自闭症又叫孤独症，往往有语言却很难交流，沉浸在自己的世界中，被称为“星星的孩子”。 共青团兰州市委18日举办“我们的节日・中秋”拥抱星星的孩子特别关爱活动。志愿者们献唱歌曲，讲述中秋节的来历和传说，让孩子们了解传统节日的习俗。 最让儿童们高兴的是音乐响起时，这群特殊的孩子在家长的鼓励下，勇敢地站在舞台中间，认真地做着每一个舞蹈动作。 看到儿子在台上富有节奏的表演，徐燕感到…
2021-09-24	青岛：以基层换届为契机选好基层青年“领头雁”团青岛市委以基层换届为契机选好基层青年“领头雁”建伟 通讯员 刘洁）今年以来，团青岛市委按照全市“换届”工作总体安排，全面启动基层团组织换届，选优配强团组织班子，目前全市1928个村（社区）团组织全部完成换届，1459名“两委”委员兼任团组织书记，181名乡村好青年担任团组织书记。 聚焦“一个统领”，强化党对换届工作的全面领导。始终坚持党建统领，以党建带团建、以团建促党建，强化党对换届工作的全面领导、全程把关，落实主体责任，抓好组织实施，确保党建统领落到最实。一是融入全局谋划。积极争取党委政策和工作支持，将团组织集中换届纳入村（社区）“两委”换届统一部署，将“支持符合条件的村（社区）团组织书记和优秀‘乡村好青年’进入‘两委’班子、原则上每个村（社区）‘两委’班子中至少有1名35岁以下的年轻干部、健全共青团组织”等要求纳入全市村（社区）“两委”换…
2021-09-26	吴忠市团干部学习习近平总书记“七一”重要讲话精神专题读书班圆满结业吴忠市团干部学习习近平总书记“七一” 重要讲话精神专题读书班圆满结业建伟）日前，宁夏回族自治区吴忠市团干部学习习近平总书记“七一”重要讲话精神专题读书班在青铜峡市圆满结业，来自吴忠市市直机关、非公企业、社会组织、学校等领域的30名团干部参加读书班。 本期读书班自9月14日至18日，为期五天。读书班以“紧跟党走 请党放心 强国有我”为主题，设置专家学者专题辅导、访谈国家“七一”勋章获得者王兰花先进事迹、开展分组研讨会、赴红色教育基地实地参观学习等内容，旨在深入学习贯彻习近平总书记“七一”重要讲话和在2021年中央党校（国家行政学院）中青年干部培训班开班式上的重要讲话精神，聚焦提升青年干部政治能力和专业能力，推动党史学习教育持续走深走实。 学习期间，大家潜心思考、积极研讨，参训人员纷纷表示，在以后的工作中将“不忘初心、牢记使命…
2021-09-24	2021年济宁市“返家乡”社会实践活动圆满结束2021年济宁市暑期“返家乡”社会实践活动圆满结束建伟 通讯员 柏晨）“就选济宁”――2021年济宁市暑期“返家乡”社会实践活动于日前圆满结束。团济宁市委结合“我为青年办实事”“青鸟计划・实习实践季”活动，联合市人力资源社会保障局等单位，积极助力全市招才引智、服务大学生就业，不断加强与省内外济宁籍学子联系对接，服务在外学子感知济宁、了解济宁发展变化，激发同学们返乡就业创业热情，扎实推动活动开展。 今年7-8月份，团市委积极动员大学生参与2021年“返家乡”暑期社会实践活动，总人数达8350人。针对在校大学生社会实践经历不足、对家乡不够了解、缺少个人职业规划等问题，坚持从实际出发，立足大学生所需和共青团所能，聚焦青年人才吸引集聚和青年学生就业引导服务，从岗位征集、志愿招募、中期追踪、后期总结等多个方面，为参与暑期社会实践的大学生提供全过程贴心服…
2021-09-20	团黑河市委举行2021年助学金发放仪式团黑河市委举行2021年助学金发放仪式年“金秋助学”希望工程“圆梦行动”助学金发放仪式。68名家庭贫困，品学兼优的大学新生和在校困难学生接受资助。 仪式上，主办方为贫困生共发放助学金8.5万元，并为爱心单位、爱心企业和爱心人士代表颁发证书。 自今年7月起，团黑河市委在该市范围内开展2021年“金秋助学”希望工程“圆梦行动”。活动启动以来，该市各级团组织发动社会各界力量，募集助学金共计36.28万元，预计帮助贫困青少年280人。自2016年脱贫攻坚工作开展以来，各级团组织累计募集助学金355.37万元，开展帮助贫困学子活动74场次，累计帮扶贫困学生近3300人。
2021-09-19	江苏泰州：“凤还巢”九年情暖返乡学子江苏泰州：“凤还巢”九年情暖返乡学子记者 李润文 暑期实践还没结束，就有许多家长打来电话，提出了延长实践时间的要求，这让“凤还巢”暑期实践的组织方――团江苏泰州市委陷入了“幸福的烦恼”。 泰州别名“凤城”。“凤还巢”高校学生暑期实践，是泰州市人才办、团市委“凤城青年人才集聚计划”联合主打的品牌活动，已经连续举办了9期，深受泰州籍大学生的欢迎和追捧。 进入第九个年头，“凤还巢”进一步升级。今年，团泰州市委发动市、市（区）两级，分别从党政机关、金融单位、规上企业、国资管理、公益事业、基层服务、科研平台、医疗机构、法律服务等九大类千余家单位中选配了3000多个岗位，成功吸引1605名省内外高校学生到岗实习，再次刷新了岗位和人数之最。 大学生主动上抗疫一线 今年“凤还巢”与往年不一样。南京和扬州先后发生疫情，泰州的形势一下子严峻了起来。“我们年轻，我们先上！”…
2021-09-19	海南儋州发放希望工程助学金海南儋州发放希望工程助学金青报・中青网记者 任明超）9月17日，海南省西部中心城市儋州市举办2021年希望工程助力乡村振兴圆梦行动捐赠暨助学金发放仪式，20名困难大学新生代表现场获资助。 据悉，今年“希望工程・圆梦行动”自6月启动以来，儋州市共接收637名高考应届生申请材料，募集社会善款243万余元。儋州市“希望工程・圆梦行动”自2011年实施以来，足迹遍布全市16个乡镇，共计筹集善款1500余万元，帮助了3000余名学子圆梦大学，连续10年获团海南省“希望工程圆梦行动组织奖”“圆梦行动先进集体一等奖”。
2021-09-18	宣城市团属社会组织举办“万人学急救”培训会安徽省宣城市团属社会组织举办“万人学急救”培训会建伟 通讯员 丁文静 查韦婷）为进一步提升宣城市广大青年志愿者急救意识，提高青年志愿者在应急状态下自救、互救技能，近日，由团安徽省宣城市委牵头，市青志协、宣城市医疗急救中心联合开展宣城市团属社会组织“万人学急救”培训会。 本次培训会共分为4个批次有50名志愿者参加。培训中，老师为志愿者们详细讲解了心肺复苏急救法，教授志愿者如何判断意识、人工呼吸、胸部按压等。在现场实操练习过程中，老师还用半身人体模型为志愿者们模拟演练了心肺复苏急救法。
2021-09-18	团太原市委建立学子归巢工作站助力省校合作团太原市委建立学子归巢工作站助力省校合作建伟 通讯员 王羿舒）近日，团山西省太原市委围绕省、市深化省校合作决策部署，探索引才聚才新形式，在全国42所一流大学建设高校山西籍学子中打造工作站，吸引更多优秀青年来并就业创业兴业。 汇聚乡情，展示太原新风貌的“窗口”。工作站自成立以来，在团市委与市委人才办的密切配合下，依托各工作站平台，转载宣传太原市经济社会、科技文化、创新发展、生态环境、城市风貌及人才引进等各类信息，帮助在外青年学子感受家乡变化、倾听温暖乡音。 加强引导，搭建信息传递“平台”。工作站通过线上线下一体化服务，宣传推介省、市最新人才引进政策，选调生、公务员招录、企事业单位招聘信息。目前，各工作站依托工作群累计发布省、市级人才政策160份，太原城市宣传片3部，人才政策宣传片3部，各类就业招聘信息520条，涉及岗位25000余个。 汇聚英才，打造…
2021-09-17	团邯郸市委召开青少年心理健康研讨会团邯郸市委召开青少年心理健康研讨会青少年服务台工作部署暨青少年心理健康研讨会。 会上，12355青少年服务台负责人介绍今年以来邯郸市12355青少年服务台热线接听及运行情况，专家围绕12355热线及网络咨询小程序集中反映的青少年厌学、青春期叛逆、沉迷电脑手机、敏感的亲子关系等心理问题进行深入分析、研讨和交流，并从自身专业领域出发为邯郸12355建言献策。与会专家表示，加强青少年心理健康教育、全面提高青少年心理健康素质，要注重家长影响力、教师影响力，构建家庭、学校、社会三位一体的青少年心理健康防控体系。 下一步，团邯郸市委将继续提升邯郸12355专业服务水平，加大心理健康问题基础性研究，探索“三点半课后服务”“住校社工”等12355进校园的形式，精准对象，精准施策，利用团属媒体平台，定期举办心理知识分享会、12355心里直播活动，让更多的青少年和家长知悉心…
2021-09-22	团日照市委持续推进青工委建设团日照市委持续推进青工委建设建伟 通讯员 相昌慧）为落实党建带团建要求，进一步夯实乡镇（街道）团的工作力量，团山东省日照市委积极行动、精心组织，持续推进青工委建设，各镇街青工委围绕暑期志愿服务开展了丰富多彩的活动。图为石臼街道青工委组织志愿者进社区，为孩子带去AI机器人。通讯员供图 东港区 东港区各镇街道青工委围绕“节能降碳，绿色发展”主题，发挥青年组织力和社会号召力，变工作对象为工作力量，分群体、分领域开展系列宣传教育活动。如石臼街道青工委依托楼宇企业资源优势，组织志愿者进社区，为社区孩子们带来自主研发的AI机器人，拓展垃圾分类知识，在寓教于乐中提升孩子们的环保意识。后村镇青工委聚合青年志愿者力量，在机关食堂、办公楼张贴节能宣传海报，深入社区沿街发放《2021年节能宣传周和低碳日倡议书》，走上街头清扫卫生，以实际行动创造绿色生活环境。 岚山区 岚山各镇街青工…
2021-09-17	吴忠：推进青少年“四史”学习教育入脑入心吴忠：推进青少年“四史”学习教育入脑入心 中国青年网北京9月17日电（记者 张建伟）为深入推进青少年“四史”学习教育，团宁夏回族自治区吴忠市委坚持团组织、团干部和共青团员上下联动，上好青少年喜爱的“四堂课”，引导广大青少年共同学党史、强信念、跟党走。 率先垂范，上好“示范课”。市、县级团委作示范，以理论学习中心组学习为切入，细化学习制度，深入学习贯彻习近平总书记“七一”重要讲话精神，把学习党史与学习新中国史、改革开放史、社会主义发展史相贯通，采取集中学、辅导学、个人学、交流学、专题学“五学”方式，线上观看视频、知识竞答，线下党课辅导、党性教育、闭卷测试等形式，带动全市各级团青组织的团员青年谈感悟、讲心得。开展“青年大学习”，覆盖市、县、乡、村四级团组织，以“五四”、“六一”为契机，市县团的班子成员走到基层一线、走进青年身边、深入支部，为青少年上党课…
2021-09-17	日照“青帆”课后青年志愿服务又添新项目日照“青帆”课后青年志愿服务又添新项目建伟 通讯员 相昌慧）为进一步丰富“青帆”课后青年志愿服务内容，提高服务质量，9月15日下午，壹基金儿童平安小课堂日照项目启动仪式在日照市新时代文明实践指导中心大厅举行。壹基金儿童平安小课堂日照项目启动仪式。通讯员供图 活动要求，各“青帆”课后青年志愿服务队要加强与学校老师的协作，认真参与“平安小课堂”安全教育备课，掌握教学内容和方法，设计出互动性强、参与度高、生动有趣的课程，让孩子们在课堂能潜移默化地感受到安全知识的影响。“青帆”课后青年志愿服务。通讯员供图 自3月团日照市委联合市教育局启动“青帆”课后青年志愿服务以来，各服务队深入学校课后延时课堂，以体育运动、国防教育、安全教育、环境保护、科学普及等项目探索融入校园课后服务课程，累计覆盖城市和乡村小学18所，2500余名学生，参与志愿者110人。下一步，团市委…
2021-09-16	团亳州市委“四力齐发”推进非公团建工作团亳州市委“四力齐发”推进非公团建工作建伟 通讯员 刘春晖 查韦婷）今年以来，团安徽省亳州市委以提升非公企业团的组织力为重点，以组织建设与企业发展深度融合为目标，把抓团建和抓业务结合起来，在全市范围内大力实施非公团建“攀登”计划，通过“四力齐发”，强基础、补短板、理思路、抓创新、激活力，全面推动非公团建工作质量持续提升。 以党建带团建为统领，增强工作“合力”。积极与市委组织部、市委非公工委对接，全面摸排全市非公企业和社会组织现状和建团情况，做到“底数清 情况明”。对“智慧团建”与“非公有制经济和社会组织党建”进行系统数据同步，建立工作台账；联合印发《关于在全市非公企业和社会组织中全面推进“组建群团组织,扩大党的工作覆盖”的实施意见》，对非公团建工作进行进一步的明确和细化。今年以来，谯城区中药行业团工委、蒙城皖新文化产业投资有限公司团支部等118个非公…
2021-09-16	合肥：让群众“推门”有书看打造110个阅读空间 形成“15分钟阅读圈” 合肥：让群众“推门”有书看每天都坐在合肥市杏花书院相同的位置复习功课。他告诉中青报・中青网记者，自己闲暇时还会挑上一本图书，放松阅读一会儿，放眼窗外，公园的湖面波光粼粼。 “科里科气”“书香文气”，如今常被用来形容合肥市科学与人文交融的城市精神。现在的合肥，无论是公园湖畔、绿地中心，或是“城芯”地带，最好的地段和风景总是“让位”于阅读空间，而读书时光也因美丽的“背景”变得更加美好。 自2017年《合肥市城市阅读空间建设实施方案》出台以来，市县两级财政共投入3亿多元，建成开放政府主导的城市阅读空间110个，在全国省会城市率先形成“15分钟阅读圈”。2020年建成开放的城市阅读空间共接待读者692万人次，外借图书137万册次，举办各类活动7013场。 “合肥建设阅读空间的具体做法可以概括为6方面，即馆店一体、两业融合、功…
2021-09-15	团芜湖市委聚焦青少年成长助推人民城市建设团安徽省芜湖市委聚焦青少年成长助推人民城市建设建伟 通讯员 陈子馨 查韦婷）为进一步贯彻落实安徽省芜湖市委市政府关于人民城市建设工作部署，切实关心和保护困境青少年儿童，团芜湖市委开展系列活动聚焦青少年成长，助推人民城市建设。 聚焦困境儿童，打造学习空间。开展芜湖市助力乡村振兴・打造“筑梦空间”圆梦困境儿童专项行动，精准摸排全市100户困境儿童，面向全市发布认捐，募集款项折合共计170800.00元，为每名儿童量身定制学习区域，配备学习用具。 聚焦困难新生，爱心助学圆梦。启动希望工程2021“爱心圆梦大学”阳光助学行动，积极动员社会力量争当圆梦人，截至8月30日，市县两级团组织共筹集助学资金996571.00元，为困难家庭大学生一次性发放助学金。 聚焦重点青少年，护航平安成长。发挥“鸠兹平安护航”青少年权益服务团优势，整合市内服务青少年资源，孵化6个…
2021-09-13	阜阳市青年创新创业大赛北京赛区比赛成功举办“智创未来 青年领航” 2021年阜阳市青年创新创业大赛北京赛区比赛成功举办建伟 通讯员 曹杰振 查韦婷）近日，由共青团安徽省阜阳市委员会、阜阳市人力资源和社会保障局、市招商中心、市人才办主办，阜合现代产业园区、皖西北互联网总部基地暨双清院子、阜阳颍泉农商银行协办的2021年阜阳市青年创新创业大赛――北京赛区在阜阳市人社局举办，采取“线上+线下“的方式进行。 报名北京赛区项目共计20个，其中节能环保4个、新材料领域项目3、互联网项目3个、先进制造项目2个、信息科技项目5个、先进农业项目1个、新能源项目1个、生物医药项目1个。 报名项目创业组项目15个，创意组项目5个，其中博士团队7个、硕士团队4个，多数项目来自创业公司和高校创业团队。经过大赛评委线上评审，本次共有11个团队的创新创业项目进行线上展示，根据抽签顺序，各参赛选手依次线上路演，由评委进…
2021-09-15	希望小屋建设现场推进会在济宁召开希望小屋建设现场推进会在济宁召开建伟 通讯员 柏晨）近日，希望小屋建设现场推进会在济宁召开，团山东省委相关部门负责同志、16市团委主要负责同志、各县（市、区）团委主要负责同志参加会议。会议采用视频会议形式召开，主会场设在济宁，其他15市设分会场。图为希望小屋建设现场推进会现场。通讯员供图 会上，鲁西南片区6个地市枣庄、济宁、泰安、临沂、聊城、菏泽团委书记作交流发言，团省委权益部及泗水县微公益协会相关负责同志针对全省希望小屋工作和希望小屋项目的具体实施作培训讲解。 会议前一天，团山东省委刘天东书记一行赴枣庄、济宁开展“四不两直”调研，对已建“希望小屋”进行了抽检。 下一步，团济宁市委将以这次会议为新起点，进一步深入推动项目实施，确保精准覆盖每一名困境儿童、用好每一笔爱心捐款、建好每一座“希望小屋”。
2021-09-15	吴忠市“风华”青年宣讲团走进社区开展主题宣讲宁夏吴忠市“风华”青年宣讲团走进社区开展主题宣讲网北京9月15日电（记者 张建伟）为深入学习贯彻习近平总书记“七一”重要讲话精神，日前，宁夏回族自治区吴忠市青铜峡市“风华”青年宣讲团走进裕民街道东街社区开展“学习七一重要讲话精神 践行社会主义是干出来的伟大号召”主题宣讲活动，30余名团员青年聆听宣讲。社区宣讲现场。团吴忠市委供图 青铜峡“风华”青年宣讲团成员张彤彤、徐晶晶、丁悦在现场进行了宣讲，号召广大青年用实际行动践行“请党放心 强国有我”的青春誓言。 宣讲结束后，东街社区党委副书记徐亚娜表示，社区干部要沉下心来经常“走街串巷”听听群众的呼声，征求群众的意见，多了解群众的烦心事、揪心事，想方设法为他们解决实际困难，多办让群众满意的实惠事。社区宣讲现场。团吴忠市委供图 下一步，团市委将把学习“四史”同总结经验、观照现实、推动工作结合起来，以提升…
2021-09-16	团淄博市委以“市抓乡镇”助力基层团组织活力提升团淄博市委以“市抓乡镇”助力基层团组织活力提升建伟）为全面贯彻习近平总书记关于青年工作的重要思想，深入推进县域共青团基层组织改革，团山东省淄博市委建立健全“市抓乡镇”工作落实机制，不断提升镇（街道）共青团的组织活力。走访“希望小屋”儿童。团淄博市委供图 明确责任，落实“市抓乡镇”主体。班子成员带头抓。每人联系2个镇（街道）、10个村（社区），抓实团组织建设和青年发展两项任务，夯实大抓基层、全团带队、网上共青团三个基础，采取线上和线下相结合的方式定点联系指导，帮助协调解决问题27个。机关部室定向抓。建立帮包联系机制，每个部室每月至少一次到帮包联系区县的2个以上镇（街道）进行调研，发现问题、解决问题。区县团委常态抓。建立区县抓镇（街道）动态管理台账，实行区县团委机关干部“4+1”下沉基层机制，每周在机关工作4天、在基层工作1天，推动机关干部真正走…
2021-09-14	安徽省金安区：加强青春社区阵地建设安徽省金安区：加强青春社区阵地建设 提升基层团组织战斗力中青网记者 王海涵）近日，安徽省六安市金安区暑期返乡大学生张悦越和另外三位小伙伴结束了为期一个月的志愿服务活动。在该区九里沟社区，他们先后经历了疫情防控、电话通知、信息登记、维持疫苗接种顺序等工作。 据悉，九里沟社区团支部现有书记1人，在册团员青年200余人，经过摸底，辖区有未成年人269名。社区团支部聚焦弱势青少年群体帮扶、孝老助老、文明生活习惯养成等需求，动员青年志愿者主动到社区报到。今年暑期，该社区还对接皖西学院机电系团委，选派大学生志愿者专门开展接种新冠疫苗义务宣传活动。 今年以来，团金安区委通过强组织、建阵地、创项目、找资源“四位一体”工作模式，推进青年工作同社会治理紧密融合。除了开展志愿服务，打造青年阵地也是重要工作内容。 连日来，团金安区委对辖区两个青春社区试点――金裕社区和九里沟社区…
2021-09-13	济南市少先队开展“开学第一课”主题教育活动济南市少先队组织开展“开学第一课”主题教育活动 中国青年网北京9月13日电（记者 张建伟 通讯员 孙晗 彭冲）近日，团济南市委、市少工委组织全市各级少先队以“请党放心 强国有我”为主题，党史教育为重点，集中开展2021年秋季开学第一课主题教育活动，引导全市广大青少年厚植爱党、爱国、爱社会主义的情感，用时代最强音开启崭新学习生活。开学第一课主题教育活动。团济南市委供图 全市各级少先队通过开学典礼、国旗下讲话、主题中队会和重温在庆祝中国共产党成立100周年大会上共青团员和少先队员代表献词等形式开展活动，全方位、立体式激发爱国主义情感，多层次、全维度培养爱国主义情怀，不断引导全市少先队员坚定理想信念，以实际行动践行“请党放心 强国有我”的铮铮誓言。
2021-09-13	团吴忠市委开展健康专题知识讲座团吴忠市委开展“健康生活・爱卫同行”健康知识讲座建伟）为全面贯彻党的十九大五中全会精神和2021年全国卫生健康工作会议精神，深入落实《国务院关于实施健康中国行动的意见》和《健康宁夏行动（2019--2030）》的要求。近日，团宁夏回族自治区吴忠市委邀请安全健康教育中心宣教科工作人员开展“健康生活・爱卫同行”专题知识讲座。 讲座上，授课老师重点围绕CPR现场紧急救护知识、常见职业病的预防及改善以及新型冠状病毒的防护知识进行了详细的讲解。通过专业的知识、丰富的内容、风趣的语言为大家生动地讲述心脏复苏的正确方法、预防和治疗常见职业疾病（肩周炎、颈椎病、腰椎病）的相关知识以及新型冠状病毒的传播途径及德尔塔毒株的相关情况。 讲座采用问答互动、案例分享和示范教学等方式，气氛轻松活泼，严肃认真，在寓教于乐的氛围下向团员青年讲述安全健康知识，引导大家树立正确的健康观，进一步…
2021-09-12	合肥包河区8.5万志愿者有了统一“品牌文化”合肥包河区8.5万志愿者有了统一“品牌文化”者 王海涵 通讯员 包育晓）9月10日下午，合肥市包河区400多支志愿服务队、8.5万余志愿者有了统一的管理品牌和文化符号。该区“包大姐”志愿服务队正式成立，全年将开展3000场各类服务。 “包大姐”志愿服务队的成立，是落实合肥市文明创建工作推进会部署，适应合肥市全国文明典范城市创建新目标的具体举措，也是推进“我为群众办实事”实践活动的应有之义。该品牌成立后，将助力营造全民参与、共建共享的志愿服务氛围。 据悉，“包大姐”志愿服务队将该区“包美丽”巾帼志愿服务队、小阿嫂帮帮团、心理辅导志愿团、社区代购志愿服队等职能不同的志愿服务组织整合资源、统一管理、科学调配，以打破管理壁垒。其中还包括为贯彻“双减”政策而成立的“彩虹有约课后接力”志愿服务队，该团队将打造以教职工为主体，社区、家长志愿者为补充的“家校社…
2021-09-12	北京大兴共青团举办开学季公益捐赠北京大兴共青团举办开学季公益捐赠习记者 王�矗┙�日，团北京大兴区团委举办了未成年人思想道德建设宣传展暨开学季公益捐赠仪式。活动现场，凯德集团为青少年赠送了100个凯德爱心书包及学习必需品。 据了解，团大兴区委依托区内阳光地带社区青年汇，从青少年喜好出发，为100名青少年定制了“阳光地带健康成长卡”，提供专业心理沙盘体验、书法绘画培训、成长规划等多项教学服务。 而持续4天的未成年人思想道德建设宣传快闪店，则是深入推动落实未成年人思想道德建设的重要举措，通过宣传展示、打卡承诺、活动体验、心理辅导、法律援助等多样化的活动，把宣传教育真正融入到了青少年的日常生活中。 同时，活动中获益的青少年也自发成为扩大活动影响力的纽带，带领更多的青少年走进全区41个社区青年汇活动阵地。在这里，他们在学习、成长过程中遇到的困惑和难题都能得到及时解决。这也成为大兴区持续加强未成年…
2021-09-12	第二届广州市志愿服务说课大赛决赛举行第二届广州市志愿服务说课大赛决赛举行青报・中青网记者 林洁）今天，第二届广州市志愿服务说课大赛决赛在广州市团校举办。进入决赛的10名选手围绕“新时代雷锋精神”“抗击新冠肺炎疫情”“基层社会治理”“乡村振兴”“应急志愿服务”“大学生志愿服务”“助残志愿服务”等主题，并结合自身志愿服务经历“说课”。 自今年7月份大赛启动以来，逾百名来自广州市的共青团组织、志愿服务组织、高校、社区、企事业单位志愿者积极报名参加。经过层层选拔，35名优秀选手进入复赛，最终10名选手进入总决赛。 为提高决赛选手志愿服务微课程设计与开发、授课的实战能力，广州市团校专门举办了专题培训班，邀请各领域专家学者，从课程设计、实施过程到呈现技巧等，对进入复赛的选手进行全方位、多层次、点对点的培训指导和实战演练。 现场，00后大学生志愿者讲述运用互联网开展“云支教”“云陪伴”，助力农村志愿服…
2021-09-12	成都市青联十三届六次常委会召开成都市青联十三届六次常委会召开者 王鑫昕）9月10日，成都市青年联合会第十三届六次常委会在四川天府新区召开，会议学习了习近平总书记在庆祝中国共产党成立100周年大会上的重要讲话精神和中共四川省委十一届九次、中共成都市委十三届九次全会精神，各界别青联委员代表围绕组织功能、作用发挥、工作开展进行了总结交流。 团成都市委书记李佳林出席会议并讲话，团成都市委副书记、市青联主席任娜主持会议。 长期以来，成都广大青联委员围绕成都市委中心大局，在团结引领青年、助力乡村振兴、服务创新创业、关爱弱势群体、投身疫情防控等诸多方面成绩显著。 团成都市委书记李佳林就青联如何助力成都经济社会高质量发展，与参会青联委员开展讨论交流。他说，成都共青团要当好青联委员的领航员、邮递员、服务员和宣传员，为青联委员成长发展提供更多的机遇和平台，推动青联委员与城市共同发展。 李佳林希望广大青联委员…
2021-09-11	宁波志愿者誓师服务第十四届全国运动会帆船比赛宁波志愿者誓师服务第十四届全国运动会帆船比赛报・中青网记者 李剑平）今天，第十四届全国运动会帆船比赛（宁波赛区）青年志愿者誓师大会在宁波财经学院象山校区举行。参加此次比赛志愿服务的153名青年志愿者们集中签订了志愿服务承诺书，并进行了集体宣誓。团宁波市委书记金昕、宁波财经学院党委书记周波，以及宁波市体育局、市教育局、市红十字会、团市委、象山县政府有关嘉宾出席。 据悉，这是第十四届全国运动会（简称全运会）帆船比赛、杭州2022年第19届亚运会测试赛首次落户宁波，也是浙江省第一次承办全运会决赛阶段的正式比赛。此次比赛中，将有来自全国22个省市地区的代表队，角逐8个项目的金牌。 为服务保障好此次盛会，团宁波市委、市志愿者协会经过前期层层选拔和严格审核，从宁波大学、宁波财经大学、宁波诺丁汉大学等3所高校及社会志愿者中选拔出153名青年志愿者，参与到此次…
2021-09-10	贵州清镇：多措并举强化团组织末梢【共青团基层改革进行时】贵州清镇：多措并举强化团组织末梢入驻，在校青年师生近14万名。 如何打好职教青年这张牌？借助全国县域共青团基层组织改革第二批试点的契机，团清镇市委提出校地共建共享，推进校区与校区、校区与街区、校区与园区、校区与社区、校区与山区“五区联动”。 以校区与社区联动为例，团清镇市委开展“社区青春行动”，截至目前，10家职教院校以青年志愿者协会、学生联合会为主体参与城乡社区志愿服务累计2000余人次。 为有效推进校地融合，团清镇市委联合多方因需施策打造了一张专属“青年卡”，为职业院校青年、社会青年等体验研学、社会实践、旅宿交通提供优质便利服务。目前，“青年卡”各项准备工作已经进入尾声，预计9月底即可通过小程序上线，首批审核名额1万人。 这只是当地共青团基层组织改革的一个缩影。 在共青团基层组织改革过程中，团清镇市委积极探索，陆续推出一系列改革…
2021-09-09	团景德镇市委开展2021年资助困难大学生活动团江西景德镇市委开展2021年 “学党史・办实事――希望工程圆梦行动”资助困难大学生活动陈卓琼）近日，由团景德镇市委组织开展的2021年“学党史・办实事――希望工程圆梦行动”资助困难大学生活动拉开帷幕。 来自全市各战线的43个国家、省、市级青年文明号（创建）集体积极响应团市委号召，与各级团干部一道深入各县（市、区）的村（社区），到困难家庭中开展上户结对助学工作。 据悉，本年度团景德镇市委希望工程助学活动共自筹助学金16.5万元，争取上级项目资金6万元，总计22.5万元，资助困难家庭大学新生45名（含曾建档立卡困难家庭）。来源：中国青年报
2021-09-06	德州市“希望工程圆梦行动”助学金发放2021年德州市“希望工程圆梦行动”助学金发放年网北京9月6日电（记者 张建伟 通讯员 范宜超）团山东省德州市委实施2021希望工程“圆梦行动”，自7月起历时两个月，经过学校和乡镇（街道）团委筛选、团县委走访核实、团市委最终审核确定帮扶对象，发动多家爱心单位募集资金33万元，资助64名困境大学新生。
2021-09-06	海口市推出“青创店小二”青年创业志愿服务项目椰城青年点赞海口市“青创店小二”青年创业志愿服务项目伟 通讯员 周俞彤）为助力优化海口市营商环境，切实满足来琼创业青年、本地毕业大学生、本地初次创业青年等青年群体的创业需求，团海口市委员会联合市人力资源与社会保障局、市创业小额贷款担保中心、市青年联合会共同推出海口市“青创店小二”青年创业志愿服务项目，借助大学生暑假返乡实习的契机，7月至8月实现在海口市政务中心和四个区政务办事大厅的商事登记区域开辟志愿服务窗口，提供“线下宣传-线上咨询-线下兑现”模式的“一条龙”政策咨询志愿服务。志愿服务项目服务“菜单”。通讯员供图 面向海口市外来和本地中小微企业青年创业者，梳理整合各级团属创业活动资源及人社部门普惠型贷款补贴政策服务，并通过发挥青年社会组织专业化和社会化服务优势，在创业者办事较为聚集的市、区政务中心设点提供常态化咨询服务，拓宽创业者了解普惠型政…
2021-09-04	成都开展绿色低碳系列实践活动成都开展绿色低碳系列实践活动 快来争当“绿色低碳AI小达人”当“绿色低碳AI小达人” 在2021年秋季开学季，由共青团成都市委、成都市科学技术协会、成都市少工委共同开展的新学期“红领巾第一课”绿色低碳系列实践活动昨起正式启动。 为进一步加强对少先队员的绿色低碳理念和环保意识的培养，本次活动结合《成都市生活垃圾管理条例》宣传推广，旨在通过小手拉大手带动家庭、学校和社会共同参与到营造绿色低碳发展的社会氛围中，为加快建设践行新发展理念的公园城市示范区贡献力量。 为传递“碳中和”理念，提高生态文明意识，营造绿色低碳生活新时尚，本次活动将以少先队员日常生活为出发点，旨在通过生活化趣味性传播，全面提升大家对低碳环保理念的践行度。线上以“成都红领巾”“科普熊猫”微信公众号平台为依托，开展低碳生活小常识、知识分享挑战等闯关活动，线下围绕绿色出行、垃圾分类等开展实践教育活动。 …
2021-09-04	安徽六安举办“百年党史青年说”微宣讲大赛安徽六安举办“百年党史青年说”微宣讲大赛中青网记者 王海涵）9月1日，中共六安市委宣传部、共青团六安市委联合开展“百年党史青年说”――党史学习微宣讲大赛。来自该市各县区、市直单位、学校团组织的100余人现场观看，75万余人通过网络直播收看。参赛选手为从各县区、市直机关单位和学校团组织层层选拨出的80后、90后青年。比赛中，他们立足本职工作，结合党史知识，介绍平凡的身边人、动人的身边事，用生动的表达方式讲述了中国共产党的光辉历史、共产党人的使命担当，展现六安青年积极进取、勇担使命的精神风貌。赛场下，他们积极投身青年理论宣讲事业，增强宣讲吸引力、传播力。接下来，他们将深入乡村、社区、企业、学校和党政机关开展宣讲。 比赛共评出一等奖5名，二等奖8名，三等奖10名。
2021-09-03	22院街・社区青年汇在北京朝阳双井街道揭牌22院街・社区青年汇落成！或将成青年先锋新晋打卡地君）9月2日，22院街・社区青年汇在北京朝阳双井街道揭牌成立，或将成为朝阳文艺、公益、社区治理青年先锋新晋打卡地。 22院街・社区青年汇聚焦于服务“艺术、公益、志愿”3类青年先锋群体，致力于打造“文化艺术、组织孵化、社区治理”3大青年聚集地，着力于完善“党建支持、区级平台、属地资源”3类机制保障，开展14个精品项目产品。 一是围绕“打造青年文艺先锋聚集地”，依托22艺术院街、今日美术馆艺术资源，引入驻区高校大学生成立展馆志愿服务队。定期开设艺术沙龙，为辖区青年营造良好文化氛围。二是围绕“打造青年公益组织先锋聚集地”，注入朝阳共青团“阳光伙伴”计划，将公益组织、社会组织资源引流到社区青年汇，通过建立孵化、培育、交流平台，提升社会组织参与社区治理能力。三是围绕“打造青年社区治理先锋聚集地”，建立与九龙…
2021-09-03	日照：“牵手斑马线”爱心护学暖心上岗日照：“牵手斑马线”爱心护学暖心上岗伟 通讯员 相昌慧）近日，日照市义务工作者联合会、日照市牵手志愿者协会的志愿者们协助交警维护校园周边道路交通秩序，保障学生安全进校园。图为日照市义务工作者联合会护学队开展护学活动 日照市义务工作者联合会12所学校护学大队全部启动上岗，出动志愿者400余人。日照市牵手志愿者协会“牵手斑马线”行动在市区16所学校、岚山区5所学校开展护学活动，出动志愿者450余人次。图为牵手志愿者协会开展“牵手斑马线”护学行动 牵手斑马线”爱心护学活动自开展以来，志愿者们无论刮风下雨，还是严寒酷暑，都行动在护学岗路上。他们用拳拳爱心，为孩子们撑起一片安全的天空，用实际行动践行“奉献、友爱、互助、进步”的志愿服务精神。
2021-09-02	福州引才端口前移 吸引四千学子游学福州引才端口前移 吸引四千学子游学习记者 田宏炜 记者 陈强 通讯员 谢郁舒）8月31日，结束参加“好年华・聚福州”游学活动后，来自华东理工大学的安徽籍大学生龙正离开福州、返回上海，开始大二的学习生活。他说：“这次活动让我认识到福州独特的区位优势，感受到福州求贤若渴的诚意。” 由共青团福州市委联合多部门开展的“好年华・聚福州”游学活动，以驻点式社会实践、走访式社会实践、专线旅游等形式，提供7646个社会实践岗位和20多条走访路线，设置50多个调研主题，有来自国内外506所院校的4213名青年学子参加此次实践活动。 6月25日，福建省委常委、福州市委书记林宝金为活动授旗，并向广大青年学子发出诚挚邀请：“如果你胸怀理想，福州用心成就你。如果你选择扎根，福州一定不负你！” 福州籍的同济大学博士研究生丁烨今年暑期在团福州市委实习，参与了该游学活动的具体实施。她说…
2021-09-07	临沂市希望工程圆梦行动助学金发放仪式举行临沂市2021年希望工程圆梦行动助学金发放仪式举行伟 通讯员 郭静静）近日，山东省临沂市2021年希望工程圆梦行动助学金发放仪式在市政府东四会议室举行，临沂市政府，市委宣传部、市直机关工委、市教育局、团市委、临沂银保监分局及捐资助学爱心单位代表，各县区团委、高新产业开发区团工委、市直机关团工委，圆梦行动受助学生代表，约共计80余人参加会议。 仪式上，与会领导为8名圆梦行动学生代表每人发放了4000元助学金，为等爱心单位代表颁发了荣誉牌匾，爱心单位代表和受助学生代表分别作了发言。 在今年的圆梦行动中，各县区团组织联合志愿者深入学生家庭摸底走访，广泛发动爱心企业、爱心人士踊跃参与捐资，形成全市上下一盘棋的工作合力，全市共募集助学金265.1万元，资助642名学生圆梦大学。
2021-09-03	海口市“椰青号”乡村青年创业直通车开进秀英区海口市“椰青号”乡村青年创业直通车活动 开进秀英区长流、西秀、海秀三镇伟 通讯员 周俞彤）8月30日至9月1日，2021年海口市“椰青号”乡村青年创业直通车分别开进秀英区长流镇、西秀镇、海秀镇。市青年联合会委员、市农村致富带头人协会成员、遵谭镇乡村振兴工作各级队长、遵谭镇青年创业者、创业导师、农技专家等近200人参加了活动。 各镇开展乡村振兴青年联盟“盟友面对面”交流会。通讯员供图 活动以“盟友面对面”交流会形式进行，现场围绕各镇当地青年创业过程中存在的堵点和难点问题进行交流，重点针对创业思维不开阔、销路渠道窄、宣传推广不够等问题进行讨论，并现场收集当地创业青年在创业方面的所需、所盼、所想，为下一步统筹乡资源助力乡村振兴工作做好前期筹备。活动现场还为长流镇、西秀镇、海秀镇青年联盟进行授牌。 为“长流镇乡村振兴青年联盟”、“西秀镇乡村振兴青年联盟…
2021-09-03	东营举办镇街青工委比看展示交流活动东营市举办“青春擂台”镇街青工委比看展示交流活动京9月3日电（记者 张建伟 通讯员 杨依泽）为深入贯彻落实新形势下基层党建带团建工作要求，认真落实“市抓镇街”部署安排，充分激发基层青工委工作活力，近日，团山东省东营市委在东营市青年之家举办“青春擂台”镇街青工委比看展示交流活动。 全市39个镇街青工委通过PPT路演展示的形式，从青工委自身建设、重点工作落实、镇街品牌建设和工作创新等方面，介绍了自去年7月成立以来青工委工作开展情况。团市委副书记王海明对各镇街青工委工作情况进行了总结点评。经过一天的擂台比武，17个镇街青工委被表扬为“2020-2021年度优秀镇街青工委”。 会议强调，要着力抓好资源整合。各县区团委要以县域共青团基层组织改革为契机，创新团的资源整合和配置方式，将各类资源进一步向镇街团组织延伸，实现组织共建、资源共享、阵地共用、工作联动。要注重抓…
2021-09-02	日照市多措并举确保“希望小屋”建设服务双提升日照市多措并举确保“希望小屋”建设服务双提升伟）今年，团山东省日照市委将“希望小屋”儿童关爱项目作为“我为群众办实事”具体抓手，扎实推进“希望小屋”儿童关爱项目，摸底数、严把关、优服务，切实把“小屋”建在最需要儿童的心坎上，实现建设服务双提升。 精准摸排 各区县团（工）委以残疾青少年、残疾人家庭青少年、孤困家庭青少年为重点，通过入户摸排、实地勘察、分析研判“三步走”，科学确定200个新建小屋。 施工建设 市县通过挂图作战、建立台账、记录日志，工作推进做到情况明、底数清、效率高。梳理下发“希望小屋”施工建设明白纸，确保“希望小屋”建设标准化、规范化。实行“日推进、周调度、月总结”，严把项目流程关、安全关、验收关。制定“一户一方案”，充分讨论确定方案、图纸、预算等细节。图为“希望小屋”照片。团日照市委供图 三级验收 小屋建成后，实施乡镇街道团委、区…
2021-09-02	聊城市争做深化县域共青团基层组织改革工作“先行者”聊城市争做深化县域共青团基层组织改革工作“先行者”伟 通讯员 韩晓）团山东省聊城市委深入贯彻团中央《关于扩大县域共青团基层组织改革的指导意见》和团山东省委有关工作要求，以“三牛精神”为指引，积极探索搭建改革工作“四维大舞台”，为唱好县域共青团基层组织改革全面推开“重头戏”打下先行基础。 坚持全方位改革信号共享传导。结合区域青年特点及需求，指导改革试点东昌府区制定详细改革工作实施措施，列明专项清单，定位责任主体，成立专班推进，保证改革工作成效；整理共青团改革相关制度性文件，通过微信群共享、电话沟通、实地调研等方式，引导各县（市、区）广泛参与、寻求突破。 打造后盾式党带团建保障体系。联合市委组织部出台《关于落实省委组织部 团省委<关于进一步加强新形势下基层党建带团建工作的若干措施>的实施方案》，将党建带团建内容纳入全面从严治党考核体系和县级党…
2021-09-01	济宁市举办全市青少年禁毒知识竞赛济宁市举办青少年禁毒知识竞赛员供图 中国青年网北京9月1日电（记者 张建伟 通讯员 柏晨）近日，为进一步加强青少年毒品预防宣传教育工作，选拔优秀学生参加全省青少年禁毒知识竞赛，济宁市禁毒办、市教育局、团市委联合举办以“健康人生、绿色无毒”为主题的全市青少年禁毒知识竞赛活动。市禁毒办常务副主任、市公安局禁毒支队支队长周中华出席活动并致辞。 本次竞赛共分晋级赛和总决赛两轮，来自14个县市区和市直学校的共15支参赛代表队按照抽签顺序分三组进行晋级赛，每组前两名共6支队伍进入总决赛。竞赛题目内容包括我国禁毒方针政策、禁毒法律法规、禁毒历史、毒品知识、毒品危害、毒品防范知识。“各显神通”“抢先出击”“一锤定音”三个答题环节紧张有趣，各位选手的精彩表现赢得观众阵阵掌声。图为参赛选手在禁毒知识竞赛现场答题。通讯员供图 经过四轮激烈角逐，最终经开区代表队获一等奖，汶上、梁…
2021-08-31	日照“共青团小草学堂”真情服务深入人心日照“共青团小草学堂”真情服务深入人心图 中国青年网北京8月31日电（记者 张建伟）“共青团小草学堂”是由山东省日照市团组织在2011年创新实施的关爱农村留守儿童、助力脱贫攻坚的公益项目。通过校地合作方式，招募大学生志愿者，在每年暑期免费开展文明礼仪、安全自护、红色主题教育、传统文化、文体手工、少先队队课等“七彩课程”。该项目先后荣获首届中国青年志愿服务项目大赛金奖、全国“四个100”最佳志愿服务项目、全国青年志愿服务优秀项目、青年志愿者助力脱贫攻坚首批优秀志愿服务项目等荣誉。 10年来，“小草学堂”从0到1，再到如今的遍地开花，凝结了各级团组织和一批又一批志愿者的心血。截至2021年，全市先后建成“共青团小草学堂”403处，覆盖61个乡镇（街道）、400余个村居，累计服务少年儿童22000余人次，3000余名大学生志愿者书写着一个个与青春、与爱有关…
2021-08-31	聊城市举办乡村振兴好青年先锋专题培训班聊城市举办乡村振兴好青年先锋专题培训班建伟 通讯员 韩晓）8月27日，由团山东省聊城市委、聊城市农业农村局共同举办的聊城市2021年高素质农民进阶培训农产品电商班（乡村振兴好青年先锋专题班）在聊城市乡村实用人才培训学院开班，团市委、市农业农村局以及茌平区有关单位负责同志出席开班仪式。 来自东昌府区、临清市90余名45岁以下的乡村好青年、农村创业青年及高素质新农人代表集中开展为期7天的培训。本次培训班以训练营的模式开展，重点围绕农村电商直播销售有关内容，采取教师授课辅导、实际操作实践、实地参观考察以及交流研讨等方式，培育一批农村青年电商骨干，促进和扩大农民创业、增收渠道。
2021-08-31	临沂：让红色基因融入青少年血脉临沂：让红色基因融入青少年血脉建伟 通讯员 杜二华）2013年11月，习近平总书记视察山东临沂时指出，沂蒙精神与延安精神、井冈山精神、西柏坡精神一样，是党和国家的宝贵精神财富，要不断结合新的时代条件发扬光大。近年来，团临沂市委深入贯彻落实习近平总书记重要指示精神，抓住开展党史学习教育的契机，引导青年在传承红色基因、弘扬沂蒙精神中汲取奋进力量，坚定不移听党话、跟党走。 让红色地标成为青少年“沉浸式”课堂 孟良崮战役纪念馆、大青山胜利突围纪念馆、华东野战军纪念馆等一个个“红色地标”都见证了革命先辈艰难曲折、不屈不挠的求索历程，是青少年进行爱国主义教育的有形阵地。团临沂市委从“直观式、情景式、体验式”三个维度，用青少年听得懂、看得见、能体验的方式对沂蒙精神进行具体化、有温度的沉浸式教育。 直观式现场教学。累计组织20余万名学校团队干部、少先队员深入党性教育基地、爱…
2021-08-31	淄博市青联“三个着力”深入开展党史学习教育淄博市青联“三个着力”深入开展党史学习教育会现场。通讯员供图 中国青年网北京8月31日电（记者 张建伟 通讯员 刘文才 周宏亮）推出12期“青年学习社――委员讲党史”线上微党课；举办“青悦读”读书分享会；组织青联委员参与“希望小屋儿童关爱行动”……山东省淄博市青联紧紧围绕学史明理、学史增信、学史崇德、学史力行，坚持理论学习和实践教育相结合，引领全市青联委员聚焦党史学习教育“三个着力”，持续推动党史学习教育走深走实。图为淄博市青联委员参观党史馆。通讯员供图 着力形式创新，推动党史学习“讲起来”。充分发挥青联委员领学促学作用，推出12期“青年学习社――委员讲党史”线上微党课，依托微信公众号展示各界别青联委员的青春风采，分享党史学习感悟；开展6场委员走基层讲党史活动，青联委员深入学校、农村、社区等基层单位，通过戏曲演出、诗歌朗诵、音乐情景剧巡演等形式，…
2021-08-31	湖南浏阳市70余家“希望小屋”集中交付一桌一椅寄希望 湖南浏阳市70余家“希望小屋”开学前集中交付建伟）墙面翻修一新，木床旁立着衣柜，课本被摞得整齐，阳光透过蓝灰色的窗帘缝隙照亮书桌上结对大学生志愿者捐赠的手工礼物…… 4个月前，这里原本是一间昏暗且堆满杂物的房间，现在已经改造成了“希望小屋”，这对于湖南省浏阳市普迹镇10岁的小鑫（化名）来说，“就像在做梦一样，从没想过我能有一间这么漂亮的房间”。 母亲改嫁，常年和奶奶、弟弟挤在一间杂乱房间的小鑫是团湖南省浏阳市委2021年“希望小屋”青少年关爱项目的受助者。8月31日，赶在今秋开学之际，爱心人士把家具、书籍等物资送上门安装，便意味着“希望小屋”正式打造完成，同时也标志着2021年70余户“希望小屋”青少年关爱项目圆满收官。 近年来，随着扶贫政策的完善，像小鑫这样的家庭状况得到改善，但他们想拥有独立学习生活空间的愿望却很难实现。为此，团浏…
