# Supplementary material for: Serving organization goals by organizational information dissemination: An empirical study from the Communist Youth League of China
Source: PLoS One. 2023 Jan 20;18(1):e0280221. doi: 10.1371/journal.pone.0280221 (PMC9858461; doi:10.1371/journal.pone.0280221)
Supplement: S1 Data — (ZIP) [file pone.0280221.s001.zip › Supporting Data/Chinese Version/County Committee(In Chinese).txt]

2022-06-29	团湖南省永州市宁远县委开展进村入户反诈宣传团湖南省宁远县委开展进村入户反诈宣传建伟 通讯员 陶诗琪）针对当前电信网络诈骗案件频发的情况，6月27日上午，团湖南省永州市宁远县委工作人员和志愿者进村入户开展与群众面对面沟通交流，宣传普及防范电信网络诈骗知识。图为进村入户宣传防范电信网络诈骗知识。通讯员供图 在入户宣传过程中，社区工作人员向村民们宣传国家反诈App、发放防诈骗宣传单，采取以案说法等形式提醒居民保持警惕，提高防骗意识。 活动旨在通过此次入户反诈宣传提升村民主动防范电信网络诈骗的意识和水平。团县委将继续深入群众，做好宣传，让防骗知识深入人心。
2022-06-27	浙川两县开展汉藏青少年友谊之约交流活动浙川两县开展汉藏青少年友谊之约交流活动者 李剑平）6月25日，四川省得荣县、浙江省桐庐县汉藏青少年友谊之约交流活动在桐庐县青少年宫启动。此次交流活动为期一周。团得荣县委书记得泽仁志玛表示，桐庐县与得荣县因援建而结缘，这是该县第二次来桐庐开展交流活动。得荣的青少年代表们将走进桐庐县城市规划中心、叶浅予纪念馆、马术中心场馆等开展研学活动，体验非遗剪纸及篆刻艺术活动。 “我们希望通过这些活动，让得荣的青少年朋友充分感受桐庐的人文历史和传统文化，领略江南水乡的魅力，从而进一步加强得荣和桐庐青少年心连心的情谊，也为两地共青团合作交流共建共享奠定坚实的基础。”团桐庐县委书记徐元骏说。四川省得荣县、浙江省桐庐县开展汉藏青少年友谊之约交流活动。图片由桐庐县委宣传部 提供
2022-06-25	安徽临泉:梦想学院志愿者开展书法公益课堂安徽临泉县：“梦想学院”志愿者进小学开展硬笔书法公益课堂者 王海涵）6月23日，安徽省临泉县新时代文明实践活动中心、共青团临泉县委等联合金谷小学开展“喜迎二十大，翰墨颂党恩”书法写作活动。“梦想学院”硬笔书法公益课堂支教项目发起人、在乡村一线义务书法教学26年的志愿者秦翔讲解了竞写《没有共产党就没有新中国》歌词的要求和规则。39名少先队员一笔一划，写出汉字风骨，经过30分钟，他们向评委老师交上了整洁规范的硬笔书法作品。 图为学生在写书法 团临泉县委供图 在随后简短的评比、颁奖和心得分享中，队员们畅所欲言。学校四（1）中队学生柴欣悦说：“小时候我就学会了唱这首歌，今天写起歌词来，我觉得特别自豪！” 图为学生的书法作品 团临泉县委供图 据悉，“梦想学院”是安徽省阜阳市各级团组织针对乡村学校、留守儿童等群体开展的支教志愿服务。 图为活动师生合影 团临泉县…
2022-06-25	苏州吴中区召开青年五四奖章获得者事迹分享会江苏苏州吴中区召开青年五四奖章获得者事迹分享会五四奖章获得者事迹分享会。 会上，首届“苏州青年五四奖章”提名奖获得者、江苏迈信林航空科技股份有限公司党委书记、董事长、吴中区团委兼职副书记张友志围绕“跟党一起创业”主题，讲述自己带领团队拼搏奋进，使企业在上交所科创板挂牌上市、成长为苏州航空航天产业第一股的奋斗历程。 活动现场，团吴中区委还举行了迈信林360度青年之家、青年学习社的揭牌仪式；通过进一步聚焦共青团“引领凝聚青年、组织动员青年、联系服务青年”三大功能，进一步做优“真心、贴心、知心、暖心、舒心、安心”六心服务，真正实现“青年之家”与青年零距离，不断扩大“青年之家”覆盖面和认可度，提升共青团服务大局贡献度。
2022-06-24	浙江新衢两地青年宣讲团线上宣讲共富好故事浙江新衢两地青年宣讲团线上宣讲共富好故事者 李剑平）6月22日，浙江省新昌县、衢州市衢江区两地山海协作话共富青年宣讲活动在新昌县举行。4名新昌县“天姥新火”青年团宣讲员向观众生动地宣讲了致富模范的事迹，衢江区“8090”宣讲员余欣如通过云上连线，讲述乡村共富好故事。作为浙江山海协作的两个地区，团新昌县委和团衢江区委积极部署，重点围绕共同富裕青年宣讲工作开展理论学习、连线宣讲、实践调研等一系列互动交流活动，让山海两地青年在共同富裕探索实践中碰撞出更多的智慧火花。据悉，新昌县“天姥新火”青年宣讲团由县委宣传部、团县委联合打造，以“8090”和00后青年为主，已选拔培育出骨干青年宣讲员56名、资深导师7名，各行业宣讲员200余名。新昌县“天姥新火”青年宣讲团成员石雨露宣讲《教育共富 我们在行动》。王浩伟 摄
2022-06-22	四川省成都市新都区“香”遇实习生活动启动四川省成都市新都区“香”遇实习生活动启动建伟 通讯员 赵庆华）近日，四川省成都市新都区委组织部、新都区委社治委、新都区人才发展服务中心、团新都区委员会联合举办蓉漂人才日新都荟之‘香’遇实习生活动，并以此为契机，建立“链在益企”――新都区产业青年联盟。43位来自全国13所高校的优秀大学生走出象牙塔，齐聚四川省成都市新都区城市会客厅参加启动仪式，开启职业生涯上半场。“香”遇实习生活动启动仪式现场图片。通讯员供图 新都区人才发展服务中心相关负责人介绍，新都区全区拥有各类人才达33.83万人，已从“人才洼地”走向“人才高地”，正形成具有新都特色的人才新政2.0，新都区加快打造高能级科技创新平台，实现“五链融合”，为推动产业建圈强链提供坚实人才保障，让人才在香城吃香，让“蓉漂”灵魂有处安放。 活动现场，三家用人单位与实习生代表正式签订协议，并发送“人才香卡―…
2022-06-20	团云南省昆明市晋宁区委成立税收志愿服务队团昆明晋宁区委成立税收志愿服务队 助力中小微企业纾困发展中青网记者张文凌）日前，云南出台工作方案，进一步帮扶中小微企业纾困发展。为将减税降费专项行动落到实处，6月17日，团昆明晋宁区委成立了76人的税收志愿服务队，优化营商环境，到中小微企业宣讲，助力企业纾困。 《云南省进一步帮扶中小微企业纾困发展十大专项行动实施方案》中，减税降费专项行动是突出抓好大规模留抵退税政策落实，减免缓缴中小微企业部分税费、行政事业性收费和政府性基金等。 为此，志愿服务队送课上门，针对不同类型、不同需求的纳税人缴费人，提供量体裁衣式政策辅导，精准释放退税减税政策红利，帮助纳税人缴费人应知尽知、应享尽享新的组合式税费支持政策大礼包。目前已为辖区内企业宣讲退税减税政策301户次。 “服务队来企业做了宣传后，我们把材料递交上去了后，税收就减免了。”一名小微企业负责人说。 志愿者服…
2022-06-29	团安徽省马鞍山市和县县委开展“移风易俗 十岁不办”主题队会活动团安徽省和县县委开展“移风易俗 十岁不办”主题队会活动供图 中国青年网北京6月29日电（记者 张建伟 通讯员 戴青 查韦婷）为扎实推进移风易俗工作，培育乡风文明，助力乡村振兴，近日，团安徽省马鞍山市和县县委组织全县中心小学少先大队开展了“移风易俗 十岁不办”主题队会活动。 “讲文明，树新风，不攀比，无烦恼。”队会上，少先队辅导员老师们结合身边的事例，深入浅出地介绍了移风易俗工作的重要性以及大操大办十岁宴请给社会带来的危害和家庭带来的负担，倡导少先队员们要以身作则，敢为人先，争做破除旧俗的小先锋。随后，学生代表上台宣读“移风易俗・十岁不办”倡议书，呼吁大家从自身做起，不办“十岁”，继承和发扬中华民族勤俭节约、艰苦奋斗的传统美德，自觉拒绝盲目攀比和铺张浪费。队会后，少先队员们纷纷表示要积极宣传发动身边的朋友和长辈，不办“十岁”，做…
2022-06-14	宁夏红寺堡区关心关爱困难青少年首批微心愿发放宁夏红寺堡区第一批“点亮微心愿”发放仪式举行建伟）为深入贯彻落实习近平总书记关于青年工作的重要思想和关于少年儿童和少先队工作的重要论述，持续深化“我为青年办实事”实践活动，不断完善困境儿童关爱体系，持续聚焦农村儿童健康成长。6月11日上午，团宁夏吴忠市红寺堡区委在红寺堡镇人民政府二楼会议室举行关心关爱困难青少年第一批“点亮微心愿”发放仪式， 仪式上，团区委宣传干事高梦甜首先给现场青少年及家长宣讲解“青春自护・预防溺水”安全教育知识，从溺水的急救方法、游泳的注意事项、落水应当如何自救等三个方面详细讲解，以典型事例警示学生，教育大家要珍爱生命，远离危险水源。 此次活动共为现场16名青少年发放“微心愿”，因交通安全和疫情防控工作等原因，团区委将本次“圆梦微心愿”活动进行了幸福延展，其余34份“微心愿”由乡镇集中领取，将爱心物资送到无法到场的受捐青少年…
2022-06-29	团广东省始兴县委举办学习贯彻习近平总书记在庆祝中国共产主义青年团成立100周年大会上的重要讲话精神专题培训班团广东省始兴县委举办学习贯彻习近平总书记在庆祝中国共产主义青年团成立100周年大会上的重要讲话精神专题培训班建伟 通讯员 陈睿）6月27日，团广东省韶关市始兴县委举办学习贯彻习近平总书记在庆祝中国共产主义青年团成立100周年大会上的重要讲话精神专题培训班，由中共始兴县委党校卢玉群副校长进行授课；各乡镇、各机关企事业单位、各中学团组织的团委书记，各学校少先队大队辅导员以及省、市、县级优秀团干及团员80余人参加培训。专题培训班现场图片。通讯员供图 在授课中，卢玉群从“中国共产主义青年团简介、百年来中国共产主义青年团历史任务变迁及贡献、百年来中国共产主义青年团青年运动的基本经验、青春心向党 建功新时代”四个方面展开讲授，全面回顾了共青团坚定不移跟党走、为党和人民事业奋斗的光辉历程，重温了…
2022-06-27	团湖南省宁远县委、教育局开展禁毒宣传进校园活动团湖南省宁远县委、教育局开展禁毒宣传进校园活动建伟 通讯员 陶诗琪）为进一步营造全民禁毒的浓厚氛围，近日，团湖南省永州市宁远县委联合县教育局组织10余名志愿者，在县文庙广场、县十二小开展禁毒宣传活动。活动现场。通讯员供图 在县文庙广场，志愿者们给过往群众讲解毒品的危害，引导他们积极向家人、朋友宣传禁毒知识；在县十二小，通过发放禁毒宣传资料、引导学生观看禁毒知识展板、参观禁毒基地，开展“拒绝毒品 珍爱生命”签名活动。活动现场。通讯员供图 本次活动共发放禁毒宣传资料1100余份，接下来，还会继续动员全县广大青年积极参与到禁毒宣传教育工作中来，共创“健康人生 绿色无毒”的美好生活。
2022-06-23	宁夏红寺堡区开展“河”我一起保护母亲河净滩志愿服务宁夏红寺堡区开展“河”我一起保护母亲河净滩志愿服务建伟）日前，团宁夏回族自治区吴忠市红寺堡区委组织20名西部计划志愿者在清云湖公园开展2022年“河”我一起保护母亲河净滩志愿服务活动。 活动中，青年志愿者们身着红马甲，带着塑胶手套，手持垃圾袋等工具分为两小队，分别沿清云湖边和塑胶跑道捡拾烟头，清理湖边、草坪中白色垃圾、塑料瓶等，经过2小时的劳动，清理清云湖周边1000余米，湖边的环境得到明显改善。 此次活动，青年志愿者们以实际行动践行了爱护湿地的庄重承诺，进一步改善了清云湖生态环境、推广宣传了绿色环保理念、增强了生态环境保护意识。净滩行动不仅是捡拾垃圾，更多的是号召大家一起行动，争做保护母亲河的倡导者、维护者和实践者。
2022-06-22	海南首家党团队一体化实训中心在陵水黎族自治县揭牌海南首家党团队一体化实训中心揭牌者 任明超）日前，陵水共青团党团队一体化实训中心揭牌仪式在县青少年宫红领巾实践广场举行，该中心系海南首家党团队一体化实训中心。 据了解，陵水共青团党团队一体化实训中心注重分层分类建立“两线一循环”贯穿青少年成长过程的阶梯式激励体系，实现线上线下相结合的“全员、全程、全方位”的三全育人模式。在线上，实训中心打造“红领巾筑梦驿站”平台，着力破解党团队衔接断层难题，详细记录队员、团员成长轨迹，以积分为激励载体，将成长轨迹可视化，为分批入队、推优入团、推优入党提供参考依据。自平台在今年5月上线以来，进站家长注册数达13000余人，少先队员12000余人。5月、6月开展线下活动13余次，活动关注点击量超30000次。 在线下，以党团队一体化实训中心为阵地，通过丰富多彩的具有沉浸感、体验式、互动性的校外实践教育活动，与校…
2022-06-21	湖南长沙县184名志愿者成为“希望小屋”主人“心”朋友湖南长沙县：184名志愿者成为“希望小屋”主人“心”朋友报・中青网记者 洪克非）6月19日，长沙师范学院校园内，184名青年志愿者与“希望小屋”主人们走进高校、红色故居，开启了一场呵护之旅。 “希望小屋”主人在青年志愿者的陪伴下走进高校 团长沙县委提供 活动当天，“希望小屋”主人们在大学生志愿者的陪伴下，走进学前教育学院的各类实训室，沉浸式体验心理团辅、绘本小课堂、沙盘游戏、音乐游戏以及创意手工等活动。他们还走进徐特立纪念馆，在讲解员和志愿者设计的小游戏中，全面了解红色名师徐特立的生平，接受红色教育。 “希望小屋”主人参与心理沙盘游戏 团长沙县委提供 据悉，共青团长沙县委精准聚焦青少年所需所盼，通过广泛汇聚社会力量，已为50位无独立学习和居住环境的青少年援建了“希望小屋”，今年计划共建100间。 图为：“希望小屋”主人参观徐特立纪念馆…
2022-06-17	甘肃宕昌县首届“理响宕昌”基层理论宣讲大赛圆满落幕甘肃宕昌县首届“理响宕昌”基层理论宣讲大赛圆满落幕建伟 通讯员 母小燕）近日，由中共甘肃省陇南市宕昌县委员会、宕昌县人民政府主办，中共宕昌县委宣传部承办，宕昌县文体广电和旅游局、宕昌县教育局、团宕昌县委员会、宕昌县妇女联合会协办的宕昌县第一届“理响宕昌”基层理论宣讲大赛决赛在时代广场举行。来自全县各行各业的12名选手带来了形式多样、内容丰富的主题宣讲。“理响宕昌”基层理论宣讲大赛决赛现场图片。通讯员供图 经过初赛和复赛的激烈比拼，共有12名选手入围决赛。在决赛现场，选手们结合宕昌县红色文化资源、自身岗位职责以及身边先进典型故事和群众关心实事等内容展开宣讲。“理响宕昌”基层理论宣讲大赛决赛现场图片。通讯员供图 通过激烈角逐，最后评选出一等奖1名，二等奖2名，三等奖3名，优秀奖6名。宣讲过程中，穿插了具有浓郁民族特色的文艺汇演，节目形式多样，…
2022-06-17	贵州凯里“一多三严格”推动大学生“返家乡”社会实践取得成效团贵州省凯里市委“一多三严格”推动大学生“返家乡” 社会实践取得成效建伟 通讯员 陈凯）近年来，团贵州省黔东南州凯里市委组织青年大学生利用寒暑假期开展政务实习及志愿服务等活动，以“一多三严格”推动大学生“返家乡”社会实践数量扩展、品质提升。 多渠道开发岗位。将大学生“返家乡”社会实践纳入凯里市中长期青年发展规划及服务青年大学生和地方人才培养工作内容，通过上下沟通和横向协调有效整合行政机关单位、企业及社会团体资源，确保参与“返家乡”实习单位的广泛性和实习岗位的优质性；今年成功发动凯里市各镇（街道）、市直单位、企业等在“返家乡”系统上发布270余个实习岗位，岗位类别涵盖多个领域，同时争取到用人单位为参与社会实践的大学生购买人身意外保险；积极联动各级各类组织共同促进返乡大学生投身到巩固脱贫攻坚成果同乡村振兴战略有效衔接的各项工作中来，不…
2022-06-16	团广东省新丰县委“六大转变”激发共青团改革强大活力团广东省新丰县委推动“六大转变”激发县域共青团改革强大活力建伟 通讯员 梁祖儿）自广东省韶关市委开展“改革攻坚规范治理年”以来，结合推动全国县域共青团基层组织改革试点工作，团新丰县委围绕强化政治功能、形成社会功能，全力推动“六大转变”，积极为县域共青团改革探索思路。改革以来，新丰共青团各项工作持续争先进位，连续两年获评全国大中专学生志愿者暑期“三下乡”社会实践活动优秀单位，团属品牌项目“我的家乡我建设”成为2022年全省唯一获评的全国优秀项目。 团干部来源由“单一化”变“多元化”，探索解决社会化选人路径不畅的问题 团新丰县委坚持纳新培优“双轮驱动”，不断夯实团干部队伍建设。一方面打破惯性思维，广纳贤才，吸引优秀青年骨干加入到团组织中来，通过开展“青年论坛”“青马工程”等，从服务对象中挖掘发展工作力量，吸纳121名返乡大学生、乡村振兴志愿者…
2022-06-14	内蒙古鄂尔多斯乌审旗：凝聚青年力量 激发使命担当内蒙古乌审旗：凝聚青年力量 激发使命担当建伟 通讯员 王晨）2022年，内蒙古鄂尔多斯市乌审旗以习近平总书记在庆祝中国共产主义青年团成立100周年大会上的重要讲话精神为指引，确立“五心凝聚、一心向党”鲜明导向，对标先进、追赶超越，引领广大青年坚守“中心、初心、决心、信心、恒心”，在干事创业中彰显担当作为，在砥砺奋进中成就无悔人生。 立“中心”，用党的科学理论武装青年 共青团要坚持为党育人，始终成为引领中国青年思想进步的政治学校。乌审旗坚持青春向党的“中心”，以“喜迎二十大、永远跟党走、奋进新征程”为主线，深入学习贯彻落实习近平总书记在庆祝中国共产主义青年团成立100周年大会上的重要讲话精神，广泛开展“青年大学习”，动员“青年讲师团”“草原学习轻骑兵”深入田间地头、走进百姓家中，将党的声音传播到每个团组织，传播给更多基层青年，帮助广大青年坚定…
2022-06-13	河南郏县团县委“四个坚持”稳步推进青年发展工作河南郏县团县委“四个坚持”稳步推进青年发展工作伟强 通讯员 赵晓林）为推动党的青年工作高质量发展，河南省平顶山市郏县团县委始终坚持团结带领各级团组织、团干部和广大团员青年听党话、跟党走，认真贯彻落实中央、省委、市委、县委的系列决策部署，以“能力作风建设年”为契机，全力打造服务郏县青年成长发展的新篇章。 坚持榜样示范。开展第一届“返乡创业好青年”评选活动。下发《关于开展2021年度郏县“返乡创业好青年”评选活动的通知》，明确评选条件，严格评选标准，选树表彰在郏县经济工作中干事创业、奋发有为、做出突出贡献的返乡创业青年典型10名。线下交流经验、分享心得，线上搭建传播平台、扩大宣传影响，充分发挥青年引领社会风气之先的优势，大力营造引领青年创新创业的良好氛围，让“返乡创业好青年”精神激励、带动广大郏县青年投身家乡发展、建设美丽乡村。 坚持诉求导向。开…
2022-06-13	甘肃省酒泉市各级团组织开展中高考减压系列活动酒泉市各级团组织开展中高考减压系列活动张建伟 通讯员 母小燕）为助力缓解压力、考生轻松备战中高考，今年5月以来，甘肃省酒泉市各级团组织开展了中高考减压系列活动。通过邀请专家进行集中授课、学校团委自行组织等方式，为考生在生活态度、情绪稳定、轻松备考等方面提供了良好建议，以减轻学生在考前的心理压力，增强备考自信心。 酒泉市新苑学校心理辅导教师为九年级师生精心设计了一场异彩纷呈，颇具趣味的团体心理拓展活动。活动通过让全体师生体验肌肉放松、激情节拍等破冰活动，使同学们在欢声笑语中放下了压力、烦恼。 肃北县中学依托12355青少年服务台，集中开展了“轻松备考・12355与你同行”中高考减压、“积极调整心态 从容面对中考”主题班会，引导初三学生保持平和平静的心态，排除干扰，克服焦虑。 酒泉监狱的“一封家书、一条热线、一个视频、一个祝福”暖心举措，为服刑人员…
2022-06-13	安徽界首市团代表联络站开展“鲁迅与青年”讲座安徽省阜阳市界首市团代表联络站开展“鲁迅与青年”主题讲座建伟 通讯员 王佳宁 查韦婷）近日，安徽省阜阳市界首市团代表联络站邀请青年学者、作者、中国鲁迅研究学会会员于仲达，开展以《鲁迅与青年》为主题讲座，讲座以深入浅出、通俗易懂的方式带领青年潜入鲁迅先生野性而理智的精神世界。现场60余名团员、青年参加。 讲座从“今天的青年为什么喜欢鲁迅”、“鲁迅喜欢亲近什么样的青年”、“鲁迅始终洋溢着浓郁的‘青年气’”、“青年题材一直是鲁迅作品中的重要内容”、“鲁迅始终同青年在一起”、“鲁迅的希望在青年”以及“给当代青年的四项建议”七个部分阐释。 于仲达以“鲁迅与青年”作引，同时也给现代青年提出建议：一是人应该学一只象，要在社会的熬炼中炼心；二是先改造了自己，再改造社会，改造世界；三是观察、等待、坚守、做事；四是破除奴性，建构独立的人格。
2022-06-12	江西东乡：童伴妈妈共筑“童心港湾”江西东乡：童伴妈妈共筑“童心港湾”饶方其摄 人民网南昌6月10日电 6月8日，在江西省抚州市东乡区虎圩乡高坊村委会，童伴妈妈们正在与留守儿童进行趣味游戏、练习书法、制作手工等活动。 共青团东乡区委在全区各乡镇、街道建立13个“童心港湾”关爱留守儿童公益项目，配齐“童伴妈妈”，组织开展各类特色活动，为留守儿童提供贴心暖心服务，用母爱呵护他们健康、快乐成长。（时雨、饶方其） 童伴妈妈们正在和留守儿童一起练习书法。 饶方其摄
2022-06-11	团贵州省铜仁市万山区委开展禁毒宣传活动贵州万山区开展“禁毒宣传进万家――不让毒品进我家”主题活动月11日电（记者 张建伟 通讯员 杨子萱）近日，团贵州省铜仁市万山区委联合碧江区疾控中心、铜仁市源创社会工作服务中心开展“禁毒宣传进万家――不让毒品进我家”主题活动。活动图片。通讯员供图 活动中，通过设置禁毒宣传横幅、禁毒志愿者发放禁毒宣传资料，向居民讲解毒品的危害及防范毒品的相关知识，用禁毒知识问答的方式进一步向群众宣传关于禁种罂粟的法律法规，鼓励大家发现涉毒违法行为及时向相关部门举报，倡导居民扩大自己的“朋友圈”，做禁毒的宣传者，积极参与禁毒宣传工作，引导家中适龄青年谨慎交友，不涉足复杂场所，不接受陌生人的食品饮料。 此次宣传活动，发放禁毒宣传资料及禁毒纪念品300余份，参与群众600余人。
2022-06-10	安徽池州青阳县开展检察开放日活动团安徽省青阳县委联合沐童护苗工作室开展“携手落实‘两法’・共护祖国未来”检察开放日活动建伟 通讯员 洪丽丽 查韦婷）近日，团安徽省池州市青阳县委联合青阳县人民检察院、青阳县实验小学等部门举办以“携手落实‘两法’・共护祖国未来”为主题的检察开放日活动。本次检察开放日活动邀请了40余名实验小学的师生及家长参观了县检察院检务工作区，检察院干警现场讲解了检察机关的职能及部署。 参观结束后，沐童・护苗工作室成员给到场的师生、家长上了一堂生动的法治教育课，内容围绕《未成年人保护法》和《家庭教育促进法》两个方面展开，不仅从未成年人的视角对孩子们进行普法教育，也从家庭教育的角度让到场的家长朋友受到启发，课后还进行了现场有奖问答。 丰富的活动一如多彩的童年，从法治课堂下课的小朋友们以画笔和独属于孩子们的想象力为本次检察开放日绘制了“以法之名 保护少年的你”主题手绘，现场评选…
2022-06-10	安徽巢湖：助力高考 “青”情守护安徽巢湖：助力高考 “青”情守护建伟 通讯员 左义）今年，巢湖市6483名考生奔赴高考考场，为梦想扬帆起航。为了给广大考生提供便捷优质高效的志愿服务，高考期间，团安徽省合肥市巢湖市委联合市文明办、市城管局组织青年志愿者在5个高考点开设“爱心助考志愿服务站”，为考生提供爱心文具、免费饮水、防疫用品、应急药物、临时休息、公交指引等暖心服务，全力协助考生顺利应考，为广大考生和家长提供贴心保障。图为爱心助考志愿服务站。通讯员供图 “我们的助考服务站，有为考生消毒包扎伤口的，有为考生提供文具的，有为家长遮阳避暑的，虽然事情都很小，但希望能尽己所能，为他们打call”巢湖市益启爱社会工作服务中心的冯礼勇第一时间响应团巢湖市委号召，加入青年志愿者队伍，在七中高考点提供助考服务。图为考生与家人一起合影。通讯员供图 为缓解考生临考压力，各“爱心助考志愿服务站”的青年志愿者手…
2022-06-09	团天津市静海区委将“宣讲台”搬到一线团天津市静海区委将“宣讲台”搬到一线行宣讲。通讯员供图 中国青年网北京6月9日电（记者 张建伟 通讯员 王淑敏）“青年朋友们，大家一定要落实好习近平总书记在庆祝中国共产主义青年团成立100周年大会上的重要讲话精神，要做艰苦奋斗、无私奉献的示范者，要做勇于斗争、善于斗争的示范者，在岗位上不断磨练本领，不断增强能力，做一颗永不生锈的螺丝钉……”在中铁建大桥工程局集团建筑装配科技有限公司生产车间里，团天津市静海区委书记、青年宣讲团成员刘洪利向青年职工发出号召。 为了推动习近平总书记在庆祝中国共产主义青年团成立100周年大会上的重要讲话精神在基层落地生根，团天津市静海区委、各基层团组织不断创新载体形式，将“宣讲台”搬到一线，搬到青年身边。 图为中铁建大桥工程局集团建筑装配科技有限公司青年代表王文彬分享心得体会。通讯员供图 现场，青年宣讲团成员结合建团百年期间优…
2022-06-09	团湖南省宁远县委开展“喜迎二十大 爱心助高考”活动团湖南省宁远县委开展“喜迎二十大 爱心助高考”活动伟 通讯员 郑昊 陶诗琪）针对高考后，高三学子告别紧张的学习氛围，警惕性逐渐放松，在与亲人朋友聚会和进出KTV等娱乐场所时，易因初入社会好奇心强，从而受到毒品的侵害。 高考期间，团湖南省永州市宁远县委组织青年志愿者来到考点，开展“喜迎二十大 爱心助高考”活动，同时给考生和家长们发放禁毒小扇子等宣传品，在为考生送去祝福的同时开展禁毒宣传教育活动。志愿者向过往的家长和考生讲解常见的毒品和当前极易出现在娱乐场所的“神仙水”、“笑气”、“摇头丸”、“跳跳糖”等新型毒品类型、危害及犯罪分子惯用的诱导手段，引导广大考生珍爱生命、远离毒品，度过一个欢乐健康的暑期。
2022-06-07	四川成都彭州市举办蓉港澳台青年交流活动成都彭州举办蓉港澳台青年交流活动中青网记者 王鑫昕）近日，由共青团成都市委主办，共青团彭州市委、彭州市投促外事局联合承办的“同心向蓉 筑梦成都”蓉港澳台彭州感知行活动在成都彭州举行。 团彭州市委供图 活动中，港澳台青年参观调研了彭州市国际友城馆、彭州市城市规划馆，了解彭州市对外文化交流、未来城市规划建设情况，在桂花镇金城社区调研志愿服务、社区文化建设、民宿发展情况，还在梨花读・乡村图书馆召开座谈交流会，围绕“新成都、新青年、新作为”进行交流座谈，并参加了包粽子等端午民俗文化体验活动。 据悉，共青团彭州市委将持续做好青年平台的搭建，深化青年交流活动，做优“同・彭友行”品牌活动，促进在蓉青年与蓉漂青年、港澳台青年、高校大学生等群体的交往、交流，吸引更多的青年人才关注彭州。
2022-06-06	云南陇川县“幻方助学计划”集中发放仪式举行云南陇川县“希望工程1+1――幻方助学计划”集中发放仪式举行伟 通讯员 曹艳红）为了巩固陇川脱贫攻坚成果，使脱贫基础更加稳固、成效更可持续，持续推进对青少年的关心关爱帮扶工作，近日，云南省德宏傣族景颇族自治州陇川县“希望工程1+1――幻方助学计划”集中发放仪式在王子树乡九年一贯制学校举行。团县委、县教育体育局工会、教育体育局学生资助中心、王子树乡九年一贯制学校相关领导及受助学生代表30名和部分师生参加了发放仪式。“希望工程1+1――幻方助学计划”集中发放仪式现场。通讯员供图 “幻方助学计划项目”助学金由团云南省委、云南省青基会争取到宁波幻方投资管理有限公司、中国青少年发展基金会“希望工程1+1――幻方助学计划”项目。资助陇川县175名小学一年级原建档立卡户家庭贫困的女生，意在为她们提供学习生活补助，帮助她们更好地完成学业、健康快乐成长。资助标准为…
2022-06-05	北京丰台800名大学生投身流调服务丰台800名大学生投身流调服务防控，丰台团区委近日组织动员北京电子科技学院、首都经济贸易大学、首都医科大学成立了一支由800名大学生组成的“大学生流调排查线上志愿服务队”，协助开展大数据排查、流调等工作。 5月17日，北京电子科技学院学生组建成立了一支427人的志愿服务队，配合协助丰台区开展大数据排查工作。截至6月1日，志愿者累计排查29525人次，服务时长1000小时。 5月20日，首都经济贸易大学集结260名大学生志愿者，开展大数据排查志愿服务。接受培训后，同学们立即上岗，化身“侦查兵”认真核实风险人员情况，并进行信息填报。短短几日，志愿者对工作熟练上手，效率也越来越高。截至6月1日，志愿者累计排查10739人次，服务时长600小时。 5月22日，首都医科大学接到支援区疾控中心流调任务，当日集结113名学生志愿者，协助开展流调工作，并用心对常见问题进…
2022-06-01	广东韶关新丰县六一儿童节主题活动走进乡村小学广东省新丰县六一儿童节主题活动走进乡村小学京6月1日电（记者 张建伟 通讯员 梁祖儿）5月31日，团广东省韶关市新丰县委、东莞东城新丰对口帮扶指挥部联合举办的“东新协作・童心筑梦”六一儿童节主题活动走进了回龙镇来石村小学，以集体游园、关心慰问等形式，向孩子们致以节日祝福，主办单位相关领导及全校师生共100余人参加了活动。 在现场，活动在国歌及队歌声中拉开序幕，安排了“习爷爷教导记心间”“队史我知道”“小树苗的自信”等形式多样的有奖问答游园活动。 据了解，近年来，为服务青少年健康成长，团新丰县委持续推动建立青少年综合权益社会保护网络，联动东莞东城新丰对口帮扶指挥部面向回龙镇开展“东新协作・圆梦助学”三年行动计划，不断完善县内困境青少年发现、报告和响应机制，动态跟踪困境青少年现状，及时协调帮助其解决实际困难问题，并发挥联系服务的桥梁纽带作用，发动号…
2022-06-01	甘肃省定西市临洮县少先队“解锁”社会课堂体验非遗、寻访打卡、当讲解员……甘肃临洮少先队“解锁”社会课堂者 李川 通讯员 王庆祥 符缨琦）视频初选、现场实训、星级评定、颁发聘书……最近，甘肃省临洮县“红领巾星级讲解员”选拔活动正在如火如荼地进行，一批红领巾讲解员将通过选拔正式被聘任为陇右革命纪念馆、临洮博物馆、非遗展示中心等场馆的“红领巾讲解员”。 这是临洮县少先队社会化改革的生动缩影。自县域共青团基层组织改革试点以来，按照《关于构建新时代少先队社会化工作体系的实施意见》精神，团临洮县委、临洮县少工委以推动少先队社会化改革为契机，主动配合做好“双减”工作，从辅导员队伍充实、少先队活动设计、校外实践基地建设等入手，推动红领巾“牵手”社会资源，让新时代的少先队更加生动活跃、充满朝气。临洮县少先队校外辅导员姚惠正在为孩子们讲党史 不拘一格广纳人才 校外辅导员“有为” “再次戴上红领巾的感觉亲切又…
2022-06-01	团安徽省芜湖市湾�b区委开展关爱折翼天使观影活动团安徽省湾�b区委开展“情暖‘六一’关爱折翼天使”观影活动伟 通讯员 陶卉芳 查韦婷）5月29日，团安徽省芜湖市湾�b区委联合区残联、区文化旅游体育局、湾�b区向日葵志愿者协会开展“情暖‘六一’关爱折翼天使”观影活动，邀请区内20个残障儿童家庭共度亲子时光。 活动当天，20组家庭就陆续来到了影院有序地签到扫码，影院特意为孩子们提供了可以容纳80人的观影大厅，并为孩子们精心准备了有趣的电影《精灵旅社4：变身大冒险》。 下一步，团湾�b区委将继续关注各类特殊群体青少年的成长，引入更多社会资源，动员更多青年志愿者不断弘扬和践行雷锋精神，为关爱残障儿童、守护青少年健康成长。
2022-05-31	团安徽省芜湖市弋江区委开展义诊志愿服务活动团安徽省弋江区委开展“与家医相约 和健康相伴”志愿服务活动建伟 通讯员 涂光星 查韦婷）日前，团安徽省芜湖市弋江区委组织开展了以“与家医相约 和健康相伴”为主题的义诊志愿服务活动。 活动中，医务人员向居民细致讲解了家庭常见疾病的预防和健康养生知识，围绕宣传主题，结合实际采取现场签约、义诊咨询、健康科普等形式，集中开展志愿服务活动，同时借助横幅、宣传折页、海报展板、健康素养有奖问答多种渠道加强基本公共卫生服务项目及健康知识宣传，普及家庭医生签约服务相关优惠政策。 此次活动为80余名居民进行了现场免费义诊，发放宣传材料共计100余份，得到了辖区居民的普遍认可。下一步，团弋江区委将持续深入一线开展志愿服务活动，打造团属品牌项目，进一步发挥团组织服务引领青年的作用，提升共青团的影响力。
2022-05-31	山东陵城区共青团：当好困境青少年身边的“贴心人”山东陵城区共青团：当好困境青少年身边的“贴心人”建伟 通讯员 李巍）5月28日，在山东省德州市陵城区糜镇党史教育文化馆里，洋溢着浓浓的爱与笑声，青年志愿者们与30余名困境儿童一起开展了一场生动有趣的“未爱童行陵距离”主题活动，带领困境儿童及希望小屋儿童走访陵城区党史馆、博物馆、科技馆。图为志愿者与困境儿童在糜镇党史馆一起做团建游戏。通讯员供图 近年来，团陵城区委精准聚焦青少年所需所盼，认真贯彻落实习近平总书记关于青少年工作的重要指示精神，营造关心关爱青少年健康成长的浓厚社会氛围，切实提高青少年的获得感、幸福感。 统筹谋划精准发动 团陵城区委对接教育、民政、残联、医保等部门，全面掌握陵城区贫困家庭、残疾家庭、低保家庭、孤儿、残疾青少年、大病青少年等群体的基本信息。综合运用社会救助、社会福利和安全保障等政策措施，整合拓展保障资源，加大保障力度，…
2022-05-27	安徽滁州琅琊区打造青年讲师团“流动微团课”工作品牌安徽滁州琅琊区打造青年讲师团“流动微团课”工作品牌中青网记者 王海涵）日前，安徽省滁州市琅琊区青年讲师团成员、清流街道团工委书记李然来到辖区非公企业――麦道电梯有限公司，围绕习近平总书记在庆祝中国共产主义青年团成立100周年大会上的重要讲话精神开展微宣讲活动。 李然用身边人、身边事引导企业团员青年立足岗位建功立业，并与大伙面对面交流。 “我从基层岗位干起，每天工作再忙再累，我都要抽出半小时到一小时钻研书本，学习新技术，以后希望多开展类似的理论宣讲活动。”该企业团支部书记、滁州市五一劳动奖章获得者孔晓伟说。 连日来，琅琊区团组织充分利用青年讲师团工作宣传力量，已陆续组织10名青年讲师赴区团代表联络站、街道社区、非公企业、学校等地开展流动微团课主题宣讲活动，覆盖团员青年300余人。 为了进一步提升宣讲成效，青年讲师团针对不同宣讲对象，量身定制…
2022-05-27	成渝两地共青团推出环成渝青年协同创新中心成渝两地共青团推出环成渝青年协同创新中心习生 李欣怡 中青报・中青网记者 王鑫昕）5月26日，环成渝青年协同创新中心协作推进会在成都、重庆两地通过视频连线举行。推进会由团成都市成华区委、团重庆市沙坪坝区委联合主办，旨在进一步加强成渝两地青年人才协同联合、交流共享，组织动员成渝两地青年为双城经济圈建设贡献力量。会议现场。李欣怡/摄 近年来，重庆、四川各级团组织积极抢抓成渝地区双城经济圈建设重大战略机遇，以参与全国县域共青团基层组织改革试点为契机，探索出一系列创新经验做法。 团成都市成华区委以团属社会组织为主体、成渝青创企业为主力，联合团重庆市沙坪坝区委，探索一体化打造平台共用、资源共用、创新共驱、项目共建、经济共促、就业共担、服务共享、青年共兴的环成渝青年协同创新中心，构建形成了团组织服务中心工作的最新成果，为成渝两地青年互动成长提供了样本。 据悉，…
2022-05-27	广西梧州苍梧县共青团助力乡村振兴建设广西：苍梧县共青团助力乡村振兴建设于开展“青年就业港”试点揭牌仪式，打通服务青年就业的“最后一公里”。 在活动中，与会人员参观青年创业成果展示厅，调研青年创业代表发展旺甫山楂花茶、狮寨青梅咸鸭蛋、石桥地瓜榨、梨埠腐竹、六堡茶、木双米酒等特色农产品及销售方式。 苍梧县通过以点带面形式率先实现乡镇“青年就业港”全覆盖，9个乡镇按照统一化、标准化设立就业信息发布、就业创业青年技能培训和创业青年宣传演播区等多个功能区，为不断提升全县乡镇青年就业创业能力，为梧州市持续开展“青年就业港”建设提供新思路。
2022-05-27	团湖北省咸宁市通城县委全力推动“青创贷”团湖北省咸宁市通城县委全力推动“青创贷”“青创贷”扶持项目，通过多渠道宣传、优化审批流程、建立联运机制等措施，为青年创新创业提供金融保障；依托“青春通城”微信公众号发布“青创贷”金融扶持项目信息、贷款条件、额度、利率和期限、申请流程和相关资料等关键信息，加强与市场监督管理部门联系，用短信点对点宣传“青创贷”，让政策精准覆盖创业青年。 团通城县委同时建立“青创贷接待室”，指派专人负责初审工作，严格审核标准，备齐纸质贷款申请审批表模板、资料清单、流程表等指导资料，为创业青年提供创业咨询、联系等服务，及时为符合贷款要求且有实际需要的创业青年办理审批工作。团县委与中国人民银行通城县支行、公共就业局、财政局、农商行建立青创贷联动机制，定期召开专题会议，及时掌握贷款发放信息，推进青创贷有序发放；截至2022年5月13日，累计发放“青创贷”1.83亿元，放贷93…
2022-05-20	山东微山：“希望小屋”点亮湖区儿童的希望之光山东微山：“希望小屋”点亮湖区儿童的希望之光供图 中国青年网北京5月20日电（记者 李川 通讯员 王梦洁 尹吉鹏）近日，山东省微山县张楼镇湖兴渔村11岁的小化（化名）有一件喜事，她终于拥有了独立的学习和生活空间。干净的房间、整洁的书桌、明亮的台灯、温馨的床柜，这些本以为遥不可及的场景没想到在短短几天时间全部实现。 一间“希望小屋”，更是一个孩子逐梦的空间。“希望小屋”儿童关爱项目启动马上两周年了，据了解，自项目实施以来，团微山县委严格按照省、市团委的工作部署，坚持“高点定位、系统谋划、强化执行、注重实效”的工作思路，围绕精准摸排、社会化募资、把控建设质量、做好后续跟踪服务等关键环节，全力推进“希望小屋”儿童关爱项目。截止目前，全县已筹集资金100余万元，建成“希望小屋”82间，为86名困境儿童送去了爱和希望。 同时，为了帮助像小化这样生活在岛上…
2022-05-24	团广东省始兴县委开展“青少年模拟法庭”活动团广东省始兴县委开展“青少年模拟法庭”活动建伟 通讯员 陈睿）近日，团广东省韶关市始兴县委联合县检察院、县法院、县司法局、县公安局和县教育局举办了一场别开生面的“青少年模拟法庭”活动。本次活动在始兴县丹凤小学法治教育基地庭隆重举行，县域学校50余名中小学生参加活动。活动图片。通讯员供图 模拟法庭”是始兴县预防青少年违法犯罪工作的一项常态化活动，通过典型、生动的案例加大普法宣传效果，对教育广大青少年增强自我保护意识和能力，自觉抵制和预防伤害，预防青少年违法犯罪具有深远意义。活动图片。通讯员供图 在活动中，学生们着装规范，神色庄重，从宣布法庭纪律、核对原被告身份，到法庭调查、法庭辩论、当事人作最后陈述，当庭宣判，完全按照规范化庭审程序进行，高度还原了一次真实庭审场景，让现场参与及旁听的学生体验了审判的全过程，并接受了一次生动的法治教育。同学们纷纷表示…
2022-05-21	重庆綦江：巡河护河 “委员河长”在行动重庆綦江：巡河护河 “委员河长”在行动道边的垃圾。共青团綦江区委供图 人民网重庆5月20日电 19日，綦江区政协、共青团綦江区委、区妇联、隆盛镇、中建二局西南分公司的“河小青”志愿者和民兵巡查员在綦江区隆盛镇双拱村开展五布河巡河护河、守护碧水蓝天河道环境整治行动。 据了解，五布河是长江重庆段的一条支流，发源綦江，流经万盛、巴南，是重庆市一级水源保护地区。今年以来，为落实重庆市市级总河长会议精神，綦江区招募部分区政协委员担任“委员河长”，参与河流（段）水环境保护的宣传、监督等工作，助推“河长制”工作全面落实。 在双拱村水电站大坝，共青团綦江区委书记谢琳娜实地查看了五布河流域生态流量和水质情况，了解河流日常管护、沿岸环境整治等工作。随后与志愿者、民兵巡查员投入到河道环境整治中，共同维护五布河生态环境。 “我们将强化责任意识，严格履行好‘委员河长’管理职责…
2022-05-20	团江苏省启东市委直播推荐300余岗位团江苏省启东市委直播推荐300余岗位省大学生就业帮扶“送岗直通车”直播荐岗活动（启东专场），在江苏省南通市启东市举办。参加此次活动的十余家企业提供大学生就业岗位300余个，吸引2000余名大学生在线观看。 现场，团启东市委书记祝凤祥诚邀大学生来启参观学习、交流互动，施展才华。期间，企业相关负责人走进直播间，从工作环境、员工薪酬福利、公司发展状况、员工晋升通道等方面宣讲，在线推介就业岗位。 此次直播荐岗是团启东市委促进青年人才集聚的创新探索。下阶段，团启东市委将继续实施“青春留启 青雁归巢”共青团促进青年人才就业计划，多方对接本地企业，广泛联系启东籍在外大学生，一对一帮助指导服务，努力吸引更多青年人才返启就业创业。
2022-05-18	团江苏省南通市如东县委继续建设30间“梦想小屋”团如东县委继续建设30间“梦想小屋”面改造 六物到位”的建设标准，在去年35间“梦想小屋”的基础上，联合该县慈善总会筹款，鼓励镇（区、街道）团组织自筹，号召更多爱心企业人士加入捐赠队伍，继续建设30间“梦想小屋”。 “梦想改造+”关爱计划开展以来，团如东县委推动建立“1+3+6”关爱服务体系，联动县级、镇（区、街道）、村（社区）三级团组织，组织镇（区、街道）兼职青少年事务工作者队伍、县青年慈善超市、新风公益服务中心等人员，作为志愿者参与各类关爱服务。 今年，如东县作为全国县域共青团基层组织改革扩大试点，从网格员、联防队员等乡镇政府购买服务人员中选聘镇（区、街道）兼职青少年事务工作者，创新将他们纳入“梦想改造+”关爱服务队伍里。除此之外，团如东县委还探索与自然资源局“青年志愿者”队伍、税务局“爱心妈妈”团队、供电公司共产党员队伍、青商会爱心企…
2022-05-18	团江苏省涟水县委：用青春担当擦亮“志愿红”团江苏省涟水县委：用青春担当擦亮“志愿红”青年网北京5月18日电（记者 张建伟 通讯员 张蕾）日前，团江苏省淮安市涟水县委发布疫情防控志愿服务召集令，短短2天内，团县委已招募储备青年志愿者490人，组建20余支疫情防控青年突击队奔赴抗击疫情一线。 “无意间看到团县委在招募疫情防控志愿者，我就报名了”，青年党员志愿者小李，是团县委青年突击队中的一员，“疫情当前，作为一名党员，作为一个曾经在“非典”时期受到保护的九零后，我理应挺身而出，站出来为社会，为家乡出份力。”帮助老人申请“双码”。通讯员供图 团县委全体团干全部下沉到结对社区，协助社区开展“敲门行动”、“守门行动”，挨家挨户宣讲疫情防控政策，发放《告知书》，协助社区摸排来涟返涟人员；开展防疫排查，对进入小区的人员做好查验双码、信息登记、测量体温等志愿服务。 疫情防控以来，团县委不仅完成走访排查、…
2022-05-16	团安徽省池州市青阳县委开展党的青年运动史“四进”活动团安徽省青阳县委开展党的青年运动史“四进”活动 中国青年网北京5月16日电（记者 张建伟 通讯员 刘婷 查韦婷）近日，团安徽省池州市青阳县委组织开展了党的青年运动史图文展进机关、进校园、进乡镇、进社区活动，营造了学习团史的浓厚氛围。 本次图文展由团青阳县委收集整理，并统一制作成宣传海报，在机关、乡镇、村（社区）、学校进行集中展览。图文展共分为光荣的中国共青团、新民主主义革命时期、社会主义革命和建设时期、改革开放和社会主义现代化建设时期、中国特色社会主义新时代等5个章节，通过珍贵的历史图片和生动的文字描述，集中展现了中国共产主义青年团从诞生的那一天起，始终坚定不移听党话、跟党走，在我国革命、建设、改革各个历史时期，在政治、经济、文化、社会等各个领域，为党争取青年人心、汇聚青年力量作出的积极贡献、发挥的重要作用。 进机关――强化团干部责任担…
2022-05-13	山东肥城：推动县域共青团基层组织改革迸发新动能山东肥城：推动县域共青团基层组织改革迸发新动能者 邢婷）山东省肥城市统筹推进县域共青团基层组织改革，团结引领广大青年立足岗位、建功立业，一大批有潜质的青年迅速成长为业务骨干、创新能手，在经济社会发展的各条战线上绽放青春。 通过党团三步联动，如今，肥城已形成以党带团、党团衔接的良好格局。 第一步，组织同建。依托10个市直系统党工委建立系统青工委，144名第一书记同时担任派驻村团建指导员。在已建立党组织的非公企业、社会组织中，新建团组织129个。第二步，思想同步。开展“学党史、强信念、跟党走”党史学习教育和“喜迎二十大、永远跟党走、奋进新征程”主题教育实践活动，筑牢青年听党话、跟党走的思想根基。第三步，绩效同考。将团建工作纳入党建工作总体规划和年度考核，落实“团建不合格、党建不评优”。将党建带团建工作纳入市委巡察监督范围，明确“三查七看”巡察内容…
2022-05-12	安徽阜阳界首市开展年轻干部廉洁教育主题沙龙团安徽省界首市委开展“青廉说”年轻干部廉洁教育主题沙龙建伟 通讯员 孙丹丹 查韦婷）近日，团安徽省阜阳市界首市委联合中共界首市委组织部、界首市纪委监委等单位开展“青廉说”年轻干部廉洁教育主题沙龙，界首市委常委、市纪委书记、市监委主任陈建利出席活动并宣讲廉政党课，近年来新提拔任用的部分副科级年轻党员领导干部参加活动。 活动现场，集中观看了警示教育专题片《年轻干部违纪违法警示录》，发放了《扣好廉洁从政“第一粒扣子”――年轻干部纪法教育口袋书》，开展了“手工剪廉”活动，部分年轻干部代表交流了廉洁从政的感想感悟。 会议要求，要提高政治站位，充分认识加强年轻干部廉洁教育的重大意义。要深入学习贯彻习近平总书记有关加强年轻干部教育监督管理的重要论述，落实落细党中央关于加强新时代廉洁文化建设的部署要求，更加自觉地把全面从严治党各项要求贯彻到日常工作实践中，把好成…
2022-05-10	江苏无锡梁溪区启动青年人才追光计划江苏无锡梁溪区启动青年人才追光计划梁溪区青年人才追光计划暨第三届“溪”有青年文化节启动仪式在无锡举行。 万名青年人才通过直播参与线上启动仪式。现场启动“青年人才追光计划”，团梁溪区委与知乎、智联招聘、太湖人才发展中心等签署《青年发展型中心城区建设（青年人才领域）战略合作协议》，举行粤港澳・太湖国际青年人才社区揭牌和人才代表入住仪式。 活动主办方还聘任“无锡市青年观察员”和“梁溪区青年提问官”，发布《青年观察项目清单》，青年人才通过线上提问、线下观察形式，更深层次参与社会治理，为无锡和梁溪的发展提出青年方案。 知乎首次携手梁溪，推出“青年，知梁溪乎？”系列活动；五月，将驶出长三角首列“知乎梁溪青年号”地铁专列，建造一个城市快闪展空间“哇哦”博物馆，发布一场地铁vlog创意大赛，举办百场青年圆桌知乎分享沙龙。同时，“梁溪共青团”机构号入驻知乎，将在线上追光超…
2022-05-07	团安徽省定远县委开展“喜迎二十大 永远跟党走 奋进新征程”系列主题活动团安徽省定远县委开展“喜迎二十大 永远跟党走 奋进新征程”系列主题活动伟 通讯员 武�S）“五四”青年节期间，团安徽省滁州市定远县委组织开展“喜迎二十大、永远跟党走、奋进新征程”系列主题活动，团结引领全县广大青年不负韶华、不负时代、不负人民，在青春的赛道上奋力奔跑。 “青”力组织，举办主题团日实践活动。围绕主题“致敬百年峥嵘岁月 青春向党砥砺前行”的主题，4月24日，团县委组织开展了“喜迎二十大”实践活动，在“元朗烘焙”团代表联络站分站，邀请到了优秀共青团员、青年政协委员、青年企业家、国有企业青年、青年志愿者、快递业小哥、疫情防控一线工作者、返乡就业大学生等各领域优秀代表参加。活动中，专业烘焙老师为团员青年们示范了蛋糕制作过程，大家一同体验了烘焙的制作过程。最后，由青年志愿者们将大家制作的蛋糕送到了防疫一线志愿者、前线…
2022-05-07	团内蒙古青山区委举办“青春的模样”主题团队日活动团内蒙古包头青山区委举办“青春的模样”主题团队日活动者 石佳）为庆祝中国共产主义青年团成立100周年，日前，团内蒙古包头市青山区委举办了“喜迎二十大 永远跟党走 奋进新征程”――“青春的模样”网上主题团队日活动。活动采用线上直播的方式进行，由“青春信仰”“最可爱的人”“我们的青春榜样”“逆行者”“青山青年说”五个篇章组成。 两代年轻人申请入团的画面，拉开了这场直播的序幕。老党员陈文学追溯他青年时代与团与党的故事，寄语新时代青年心向党、听党话、跟党走；“内蒙古青年五四奖章”获得者、冬奥会表演志愿者、内蒙古自治区优秀团干部分享自己的奋斗故事；内蒙古包头市各领域青年对着镜头许下自己的青春誓言。 “青春的模样”网上主题团队日活动在线观看量达3.5万人次。内蒙古包头市学生王优璇探访老党员陈文学。
2022-05-06	团广东省始兴县委开展人才沙龙活动团广东省始兴县委开展“党建引领青年创业、助力始兴经济跨越式增长人才”主题沙龙活动伟 通讯员 陈睿）日前，团广东省韶关市始兴县委以“党建带团建，团建促党建”，组织举办了“党建引领青年创业、助力始兴经济跨越式增长人才”主题沙龙活动。县委组织部、县人社局、县农业农村局、县文广旅体局、县直属机关工委、始兴农商行等单位的分管领导及近20位青年企业家参加此次活动。 活动当天，团县委组织相关单位首先到企业走访调研，深入了解企业的疫情防控情况、经营现状、发展方略及需求，鼓励企业坚定信心，抢抓政策机遇，坚定不移走创新发展之路。 调研结束后，团县委联合县委人才工作领导小组办公室在人才驿站古塘分站开展青年企业家座谈会。会上，青年企业家结合自身实际，围绕改革创新、引进培养人才、落实政策帮扶、助力家乡建设等方面展开交流；相关部门围绕青年创业、就业帮扶政策以及始兴文化振兴、乡村振兴等…
2022-05-06	山东陵城区成立“爱心联盟”探索社区治理新模式山东陵城区成立“爱心联盟” 探索共青团参与社区治理新模式网北京5月6日电（记者 张建伟 通讯员 高丽丽）为探索共青团参与社区治理新模式，日前，山东省德州市陵城区成立了“爱心联盟”，区委组织部、团区委、临齐街道、安德街道等单位负责同志、爱心大使和优秀志愿者代表20余人参加活动。为“爱心大使”代表颁发聘书。通讯员供图 “爱心联盟”是由陵城区委组织部、团区委牵头发起成立的非政府性、非营利性社会爱心公益组织，联盟秉持“自主自愿、奉献社会”工作理念，以12个城市社区党群服务中心为主阵地，凝聚企业、社会组织、个体工商户等广大社会爱心人士力量，结合实际提供志愿服务相关资源，通过公益回馈、扶危济困、志愿服务等多种形式向社会奉献爱心，通过发动新兴青年群体参与“爱心联盟”工作，让青年力量在基层治理的最后一公里直接发挥作用。搭建青年人、社会组织以及其他青春力量参与平…
2022-05-06	辽宁大连普兰店区开展“云团课”共话青春担当大连市普兰店区：“云团课”共话青春担当报・中青网记者 王晨）“回顾百年团史，讲述青年奋斗故事，观看抗疫短片回眸感人瞬间……”全国五四红旗团委――团大连市普兰店区委今天在大连市普兰店区开展“喜迎二十大 永远跟党走 奋进新征程”主题“云团课”，引导广大团员青年根植爱国情怀，弘扬五四精神，牢记使命担当。 “云团课”上，团普兰店区委书记孙思带领广大青年回顾百年团史。四名乡村振兴和科技创新领域的一线青年代表通过视频连线的方式，分享了奋斗故事和青春梦想。短片《战疫青春 逆光速行》，带大家感受疫情防控期间青年的责任与担当。同时，团区委还线上开展百名新团员入团宣誓，千名老团员重温入团誓词活动，引领全区广大团员青年学习青春榜样，牢记入团初心，践行青春誓言。 广大团员青年纷纷表示，将肩负历史使命，坚定不移听党话，感党恩，跟党走，踔厉奋发，笃行不怠。 据介绍，团大连市…
2022-04-26	团天津和平区委组织开展集中服务月活动团天津和平区委组织开展集中服务月活动明号集体在各自单位开展集中服务月活动。 和平区公证处青年公证人员在接待大厅接待来访咨询的市民，分发《民法典》《公证法》、青年文明号服务卡等宣传材料，解答关于房屋过户、遗产继承、委托代理等常见公证问题。和平区人民法院民事审判第二庭的青年干警解答来访当事人咨询问题，引导当事人通过诉前调解方式化解纠纷。和平区人民检察院第一检察在疫情期间远程提讯，利用检察技术支持，及时有效打击犯罪，维护社会平安；进行线上普法宣传，化解社会矛盾，传播法治正能量。 和平区中医医院团员青年开展义务咨询诊疗、为患者量血压等志愿服务活动，强化预检分诊，提升服务水平。和平区南市街卫生服务中心慢病科青年文明号集体开展医疗咨询活动，为老年人介绍家庭医生签约服务、老年免费查体服务等。和平区妇产科医院妇产科开展就诊指引、健康咨询等便民服务，主动“亮身份、亮形象…
2022-04-26	四川成都双流区：百余名青年受聘成为兼职团干部成都双流区：百余名青年受聘成为兼职团干部者 王鑫昕）4月22日，四川省成都市双流区召开共青团基层组织改革试点工作推进会暨团干部“统选兼用”――双流区镇（街道）、村（社区）兼职团干部选聘工作会。会上，100多名来自企业和高校的青年受聘成为双流区各级兼职团干部。团双流区委供图 会上，团双流区委向9名青年企业家、企业优秀青年颁发了镇（街道）团（工）委兼职副书记聘书，并签订了兼职团干部管理责任书。团双流区委还向10名大学生颁发了村（社区）团支部兼职副书记聘书，并签订了兼职团干部管理责任书。据了解，共有118名大学生将受聘为成为双流区各村（社区）团支部兼职副书记。 至此，双流区形成了区级、镇（街道）、村（社区）三级兼职团干部体系。会议还对2022年双流区共青团重点工作进行了安排部署，要求各级团组织、团干部围绕中心，服务大局，全力以赴完成各项工作任务。
2022-04-25	广东省韶关市新丰县“云髻志愿惠”启动广东省韶关市新丰县志愿者激励计划 ――“云髻志愿惠”正式启动。通讯员供图 中国青年网北京4月25日电（记者 张建伟 通讯员 李卓越）为扎实推进新丰县创建全国文明城市工作，常态化开展志愿服务活动，营造浓厚的志愿服务社会氛围，近日，广东省韶关市新丰县宣传部、县文明办、团县委联合推动出台新丰县志愿者激励计划――“云髻志愿惠”正式上线并启动。仪式上，县委宣传部相关负责人为爱心商家代表颁发了云髻志愿惠的爱心商家标识。启动仪式现场。通讯员供图 会上，全体爱心商家代表签署了“云髻志愿惠”承诺书，首批入驻的“云髻志愿惠”的爱心商家囊括旅行社、酒店、餐饮、娱乐、婚庆、超市、美发、健身、培训等行业共110家，落实志愿者在文化旅游、娱乐、享受公共服务等民生关切方面获得相关优惠或优待。 志愿服务激励计划除了为广大志愿者提供激励服务外，还将焕发疫后的市场活力。下一步，团县委将持…
2022-04-20	安徽滁州琅琊区举办少先队文明礼仪风采展示活动安徽省琅琊区举办“请党放心 强国有我” 少先队文明礼仪风采展示活动建伟 通讯员 王培佩 查韦婷）为迎接党的二十大，深入学习贯彻习近平新时代中国特色社会主义思想，纵深推进少先队改革攻坚，规范少先队组织文化建设，彰显少先队文化感染力，增强少先队员光荣感。近期，团安徽省滁州市琅琊区委、琅琊区教体局、琅琊区文明办、琅琊区少工委联合举办了“请党放心 强国有我”琅琊区第三届少先队文明礼仪风采展示活动。 本次少先队礼仪风采展示活动采用线上展示，共有来自全区15支队伍参与展示。活动分为少先队基本礼仪展示和动感中队风采展示两个环节。在少先队礼仪展示环节，少先队员们通过红领巾和队干部标志佩戴、队形整理、三级报告、出旗、敬队礼、唱队歌、呼号、退旗等礼仪，展现少先队特有的组织文化，彰显出他们的光荣感和组织归属感。动感中队风采展示环节，各代表队紧紧围绕习近平总书记的希望…
2022-04-20	广西兴业县开展“百讲千争万助”系列实践活动广西兴业县开展“百讲千争万助”系列实践活动者 谢洋）今年以来，团广西兴业县委以迎接党的二十大为主线，结合庆祝建团100周年，组织全县各级团组织、少先队组织开展以百名团员讲团史、千名队员争先锋、万名青年助振兴为主要内容的“百讲千争万助”系列实践活动。 兴业县组织成立一支由百名团组织书记和团干部组成的团史宣讲团，深入村屯（社区）、小区、车间、工地、校园等生产生活一线开展团史宣讲示范课堂240场次，筑牢全县广大团员思想根基。 该县推选千名少先队员争做研学寻访“小先锋”、村屯（社区）“小雷锋”、民俗文化“小传承人”，走进兴业县文史馆、城隍镇震声楼等校外实践基地，开展“红色地图‘兴’研学”“红领巾寻访党的百年足迹”80场次。开展主题队课学习“壮族三月三”民俗文化，组织广大少先队员参加传统文化民俗活动200余场次，赓续红色基因。 兴业县组织万名青年干部、教师…
2022-04-18	天津津南区举办青年文明号集中服务活动天津津南区举办青年文明号集中服务活动会主义思想，贯彻落实党的十九届六中全会精神，进一步弘扬“敬业 协作 创优 奉献”的青年文明号精神内涵，团天津市津南区委以庆祝建团100周年为契机，启动了“喜迎二十大 永远跟党走 奋进新征程”青年文明号集中服务月活动，团结带领各青年文明号创建集体和广大青年树立为民服务、爱岗敬业的工作理念，积极为群众办实事、解难题，以优异成绩迎接党的二十大胜利召开。 津南区第十五幼儿园、天津宏舜联合物业管理服务集团有限公司、双桥河镇西泥沽村团支部、津南区第十幼儿园团支部等青年文明号创建集体走进社区，通过张贴海报、发放宣传手册等方式，向居民普及了绿色环保、疫情防控等知识。津南区司法局小站司法所青年文明号创建集体创新形式，开展骑行普法宣传活动，沿途向过往群众发放《宪法》《民法典》《刑法》等法律法规宣传折页和宣传品，对群众提出的关于民事侵权、…
2022-04-15	天津：以社会组织为支点 撬动服务青少年最大合力天津共青团：以社会组织为支点 撬动服务青少年最大合力者 胡春艳）社工韩�疵幌氲剑�一场青少年安全自护主题的“云课堂”竟会如此火爆。 几天前，这项活动在团天津市北辰区委的“辰青e彩”公众号发布后，迅速涌入几百个报名者，“因为人数太多，我们不得不分成两期进行。”这种火热的场面让韩�匆哺芯酢昂苌衿妗保�她知道，这里面大多数都是“老粉”“铁粉”，“孩子们很喜欢我们，最近都在家上网课，就盼着有活动来一起玩儿。” 这是团天津市北辰区委依托青年社会组织开展的青少年校外实践品牌项目之一。为打通县域共青团基层组织改革的“最后一公里”，近年来，该区团组织以培育发展青年社会组织为支点，探索出团团“买菜”、社会组织“做饭”、镇街村居“点单”、青少年“品尝”、社会各界“点评”的社会化全闭合运营模式，撬动起全社会服务青少年的最大合力。培植适合社会组织成长的土壤 做过基层…
2022-04-14	梅州五华：这场防汛演练很“硬核”首个县级常设青年志愿突击队 梅州五华：这场防汛演练很“硬核”梅江水域，40多名青年紧急集结，一声令下，全部人员迅速、有序地忙碌起来。水上，6名青年驾驶两艘冲锋舟急速行驶，经过一番救援，将一名“落水群众”安全运抵岸边，随即赶赴下一个救援点。岸边，3名青年对救助的“落水群众”进行身体指标监测……紧张的气氛，让现场每个人都屏住呼吸。 “今天的演练到此结束！”团五华县委书记李怡凤的一句话，让现场的人意识到，原来这是一场防汛演练。 这支防汛演练队伍是五华县青年志愿突击队，成立于2021年11月27日，是由五华县文明办指导、团五华县委主管，五华县志愿者联合会、五华县应急救援协会、广东省995应急救援大队梅州中队、五华县车友会等社团联合发起的青年组织，是一支集道路救援、水域救援、通信救援、应急救援、丛林搜索救援、医疗救护等综合性、多功能、专业化的社会应急救援救灾队伍。 …
2022-04-11	广东省梅州市首个县级防汛青年志愿突击队成立这场防汛演练很“硬核” 首个县级常设青年志愿突击队严峻，梅江水域上的救援现场让人们驻足观看，原来这是广东省梅州市五华县团委成立的五华县青年志愿突击队的防汛演练。 3月31日下午，在广东省梅州市五华县梅江水域，40多名青年紧急集结，一声令下，全部人员迅速、有序地忙碌着。水上，六名青年驾驶两艘冲锋舟急速行驶，经过一番救援，将一名“落水群众“安全运抵岸边，随即赶赴下一个救援点。岸边，3名青年对救助的落水群众进行身体指标监测.......紧张的气氛，让现场每个人都屏住呼气。 “今天的演练到此结束！” 团县委书记李怡凤的一句话，才让现场的人意识到，原来这是一场防汛演练。 这支防汛演练队伍就是五华县青年志愿突击队，成立于2021年11月27日，是由五华县文明办指导、团县委主管，五华县志愿者联合会、五华县应急救援协会、广东省995应急救援大队梅州中队、五华县车…
2022-04-11	安徽弋江区组织动员各界青年踊跃投身防疫志愿服务团安徽省弋江区委组织动员各界青年踊跃投身防疫志愿服务 中国青年网北京4月11日电（记者 张建伟 通讯员 李蕾超 查韦婷）“现在是晚上10点，我在高速卡口给大家传递一下目前的车辆出入情况，志愿者们也辛苦啦。”近日，安徽省芜湖市弋江区雷锋爱心车队志愿者程健录制了简易视频在志愿者群内共享，并提示过路车友准备好健康码、行程码，按照引导秩序进行测温、登记与核酸检测。 “高速路口是防止疫情输入的第一道关口，我们的志愿服务工作从早上6点开始，每天3班倒，24小时在高速路口协助工作。”他介绍，高速路口青年志愿者的主要任务是对往来人员进行双码双查、防疫健康登记，及协助专业医护进行核酸检测。 90后曹燕臻是志愿服务“老兵”，一有空就报名参与各类公益活动。她已参与协助高速卡口志愿工作一周多时间，“恰逢清明假日，高速卡口流量相较平时有所增加，这些工作于我而言也已经比…
2022-04-09	安徽临泉：疫情防控一线的青年担当安徽临泉：疫情防控一线的青年担当疫情防控形势严峻。安徽省阜阳市临泉县结合全国县域共青团改革，进一步整合团属资源，充分发挥广大团员青年生力军作用，在疫情防控一线展现青年担当。 团员青年，请出列 日前，县委组织部下发《关于组织县直单位党员干部积极主动投身疫情防控工作一线的通知》，团县委立即开展抽调人员选派工作，团员青年积极践行“党有号召 团有行动”的誓言，纷纷毛遂自荐投入到疫情防控一线工作中。 “请到这边配合体温测量，近期是否离开过临泉县？家里近期有去外地的人员吗？”“您好，请规范佩戴口罩，主动出示安康码、行程卡配合查验数据。”这是朱文雷在防疫一线工作的情景，作为团临泉县委下沉街道社区工作人员，他参与疫情防控已经十多天。 县域共青团改革中，临泉县成立青少年发展综合服务中心，招募工作人员四名。“中心人员代杰、李雪、王美婷分别在县政府东门、西门、南门配合青年志愿者…
2022-04-09	近300名海南澄迈青年志愿者投身防疫一线近300名澄迈青年志愿者投身防疫一线委获悉，当前，我省多市县已陆续出现散发或聚集性新冠肺炎疫情确诊病例报告，澄迈县防疫形势严峻复杂，为切实做好该县疫情防控工作，筑牢疫情防控防线，截至目前，共青团澄迈县委已通过多渠道招募储备各行业的青年志愿者近300名。 据悉，根据省县两级疫情防控指挥部疫情通报情况，共青团澄迈县委联合县青年志愿者协会，第一时间形成疫情防控志愿服务应急工作预案与机制，同时，共青团澄迈县委联合多家公益协会、组织制定落实疫情防控期间值班制度，迅速投身疫情防控第一线，确保做到随时在岗、随时到岗、随时上岗。 在澄迈县各个核酸检测采样点，共青团员、青年志愿者穿着“蓝马甲”，协助政府工作人员做好外来返乡人员信息登记采集工作，配合医护人员布置采样现场，维持采样秩序，引导前来核酸采样的群众扫描健康码等，为广大群众提供必要帮助。（记者高懿）
2022-04-07	团四川省青川县委开展“清明祭英烈”系列活动团四川省青川县委开展“清明祭英烈”系列活动伟 通讯员 姚天翔）近日，团四川省广元市青川县委组织全县各中小学开展“清明祭英烈”专题活动，与全县青少年一起铭记历史，祭奠英烈，传承“红色基因”。房石镇中心小学校清明节祭扫烈士墓活动图片。通讯员供图 4月1日，房石镇中心小学校组织全校师生，怀着崇敬的心情，来到房石烈士陵园举行清明节祭扫烈士墓活动。全体师生肃然而立，奏唱国歌，向革命烈士敬献花圈、花篮，深切缅怀在革命战争中牺牲的烈士们，全体少先队员重温入队誓词，表达少先队员们继承革命先烈遗志，努力学习，奋发图强，为共产主义事业奋斗终生的坚强决心。建峰镇中心小学校清明节活动图片。通讯员供图 建峰镇中心小学校开展“缅怀革命先烈，发扬红色传统”主题活动，举行清明节“缅怀革命先烈”主题升国旗仪式，校团委书记介绍清明节的由来及意义，教育学生铭记历史，缅怀革命先烈，发扬…
2022-04-07	山东宁津县“三个到位”确保好“遍访”工作团山东省宁津县委夯实工作 “三个到位”确保好青年“遍访”质效伟 通讯员 吴浩然 崔义豪）为进一步深化宁津“乡村（社区）好青年”选培工作，推进“我为青年办实事”实践活动，积极服务青年发展，助力创建青年友好型城市，团山东省德州市宁津县委根据团省委、团市委部署要求，通过落实“三个到位”举措开展乡村好青年“遍访”工作，找准选培工作难点堵点，更好做好乡村（社区）好青年“引才”和“赋能”工作。 “县级+村镇”横向到边，确保遍访到位。团县委采取“团县委+镇街青工委+村（社区）团组织书记”三级联动的方式，实现对“乡村好青年”开展遍访活动全覆盖。县级层面，按照“地域相邻、便于组织，人员相近、便于走访”的原则，团县委通过将专职团干部分成2队，对省级、市级好青年47人进行遍访。镇街层面，向全县12个乡镇（街道）青工委下发了《关于开展乡村好青年“遍访”工作的通知》，充分发…
2022-04-03	十年相伴为自闭症孩子撑起保护伞十年相伴为自闭症孩子撑起保护伞报・中青网记者 胡春艳）4月2日，在第十五个“世界自闭症关爱日”来临之际，共青团天津市宁河区委员会联合国网天津宁河公司“向日葵”青年志愿服务队来到自闭症家庭儿童家中开展“送教入户”活动。 活动中，青年志愿者们根据自闭症儿童的特点，为其捐赠画笔、棋盘、积木等可以提升孩子手眼协调能力的爱心物资，通过游戏、绘画的互动方式与孩子们进行心与心的沟通。 其中一对自闭症儿童是龙凤胎。小学三年级时姐弟俩相继患上“倒退型自闭症”，原本活泼开朗的孩子，慢慢失去了表达和生活自理能力。“这几年，是志愿者们给我们帮助和鼓励，让我一直对生活充满希望！”面对“向日葵”青年志愿服务队多年来的关爱，孩子的母亲表现得无比坚强和感动。2012年以来，在团宁河区委的组织引领下，国网天津宁河公司落实企业责任，围绕自闭症等特殊儿童，开展了关爱少年儿童成长志愿服务项目，帮扶…
2022-03-22	河北香河青年：用一片热忱守护疫情下的城市河北香河青年：用一片热忱守护疫情下的城市岗位上默默付出，他们坚守在抗疫一线，保护千家万户的安全。众志成城，我们一定能赢！（中国青年报・中国青年网记者 石伟强 视频：共青团香河县委提供）
2022-03-21	“点线面”相结合，推动嘉祥学子“奉献家乡”“点线面”相结合，推动嘉祥学子“奉献家乡”建伟）为引领广大在外学子返乡实习创业、助力乡村振兴、参与社会治理，团山东省济宁市嘉祥县委按照全国“返家乡”社会实践重点开展县工作要求，坚持“点线面”结合的工作思路，将返乡大学生社会实践抓常抓实，变“返回家乡”为“奉献嘉祥”，为乡村振兴注入“青”活力。 精准把握着力“点”，发出青年“集结令”。共征集436个“青鸟计划”实习岗位，通过“团嘉祥县委”微信公众号及微信群发布“青鸟集结令”，吸引1100余人次通过“青鸟计划”小程序报名参加，按照“双向选择、合理调配、就近上岗”的原则为436名大学生分配了实习岗位。全县3300余名大学生志愿者在返乡期间到所在村（社区）报到，开展“雏鹰课堂”、人居环境整治等志愿服务。60余名返乡大学生加入“招才纳新”活动，聘任7名学子成为县级“青鸟驿站”站长，搭建联系服务在外学子的“连…
2022-03-20	团宁夏青铜峡市委开展迎二十大红领巾寻访活动团青铜峡市委开展迎二十大红领巾寻访活动建伟 通讯员 张彤彤）日前，团宁夏回族自治区吴忠市青铜峡市委开展“喜迎二十大、争做好队员”红领巾寻访活动，团结引领全市青少年坚定跟党走、奋进新征程。 青铜峡市红领巾寻访队以各学校少先大队为支撑，在各少先大队建立一支红领巾寻访小队，聘请“全国红领巾巡讲团”成员徐晶晶、青铜峡市优秀少先队辅导员贺玲玲、吴丽娟为队长，依托红色资源，结合青铜峡丰富的历史文化资源，开展调查寻访、参观、实践体验活动，寻找党的足迹、寻找红色足迹、寻找先进模范，通过一系列的寻访活动，将红色基因融入血液、浸入心扉，引导青少年树立正确的世界观、人生观、价值观，担当起社会主义建设者和接班人的责任和使命。 自红领巾寻访活动开展以来，青铜峡市15支红领巾寻访小队160余名寻访小队员，先后沿着习爷爷的脚步寻访习近平总书记视察地黄河吴忠滨河大道古城湾砌护段…
2022-03-19	团江苏建湖县委：在“疫”线绽放青春风采盐城建湖团县委：在“疫”线绽放青春风采的严峻形势下，盐城建湖团县委主动作为，组织广大团干、青年志愿者和各类青年社会组织积极有序投入新冠肺炎疫情防控工作，在防控疫情第一线展现建湖青年力量。 突击，在防控一线 “您好，我们来登记一下您家关于疫情防控的相关信息”“请问家里有几口人？都接种疫苗了吗？几针了？家里近期有去外地的人员吗……”刘琉是一名苏北计划志愿者，也是县青年突击队的一员。自3月14日全县开展疫情防控“敲门行动”以来，她的工作场地就从办公室的电脑前移到了小区的居民家门口。 “这几天嗓子确实是比较疼”刘琉说，自己平时不爱说话，现在敲门行动，每到一户家中就不停了解情况，尽量用最短的时间掌握最全的信息。“有时候，一个晚上要爬3栋楼，挨家挨户敲门，还经常遇不到人，需要第二次、第三次上门摸排，直到所有人情况都核实清楚。” 平时热爱运动的刘琉总是随身带着一个…
2022-03-17	团湖南省宁远县委开展共植青年林志愿服务行动团湖南省宁远县委开展“添新绿 育新苗” 共植青年林志愿服务行动建伟 通讯员 盘玲珠）阳春三月，莺飞草长，团湖南省永州市宁远县委组织全县57个团组织，29个少先队组织，3700余人，开展了“添新绿 育新苗”共植青年林志愿服务行动，共种植樟树、松树、柏树、油茶树等25000余株。 大家撸起袖子，扛起锄头、铁锹，挖坑、扶苗、填土、踩实、浇水……在大家的努力下，一道道生机勃勃的绿色风景线跃然眼前。 宁远的小团子们和小红领巾们用实际行动传播了“绿水青山就是金山银山”的生态理念，营造了植绿、护绿、爱绿的良好氛围，进一步增强了少年儿童和青年团员争当“绿色践行者”的责任和使命。
2022-03-16	山东陵城扎实推进“希望小屋”儿童关爱项目共筑希望巢・点亮圆梦路 团陵城区委扎实推进“希望小屋”儿童关爱项目建伟 通讯员 高丽丽）“剪发的哥哥很专业，很细心，态度又好。理完发感觉整个人漂亮多啦！谢谢志愿者哥哥姐姐们这么关心我们。”在山东省德州市陵城区郑家寨的一间希望小屋里，青年志愿者们耐心听取孩子对发型的要求后，为孩子们修剪出了一个显“精气神”的发型。志愿服务图片。通讯员供图 近日，团山东省德州市陵城区委组织青年志愿者走进“希望小屋”开展公益剪发、爱心义诊志愿服务活动，为孩子们提供免费理发服务、口腔检查、视力检查。帮扶工作不仅仅是改造房间。建好“希望小屋”是“前半场”，后续关爱是“下半场”。 整合保障资源，为小屋持续“护航” 团陵城区委将志愿服务工作作为“希望小屋”项目重要的“下半场”，努力发挥优势，持续为小屋“护航”，协调陵城区内资源助力项目化运作，落实对“希望小屋”受助儿童的具体关爱措…
2022-03-16	广东省韶关市新丰县推出“双积双评”积分入团制广东省新丰县召开中学共青团 “双积双评”积分入团制度工作推进会月16日电（记者 张建伟 通讯员 李卓越）为切实加强全国县域共青团基层组织改革工作，推动积分入团方案落到实处，构建团员发展全过程培养评价机制，推动全县中学入团标准可量化、可评估、可检验，2022年广东省韶关市新丰县中学共青团“双积双评”积分入团工作推进会在新丰县第一中学召开。团县委负责人、全县初高中、中职的学校团委负责人参加了会议。 会上，团新丰县委负责人全面分析了实施“双积双评”积分入团工作对于推动全县共青团和少先队工作的重要意义，再次强调了推进“双积双评”积分入团工作的总体要求，就新形势下推动中学共青团和少先队改革，促进团队工作全面活跃指明了路径方法。随后，市级中学共青团名师工作室主持人对新丰县中学共青团“双积双评”积分入团实施方案进行了详细解读，他表示，“双积双评”积分入团主要…
2022-03-15	安徽芜湖湾�b区团属青年社会组织律动�b津文艺协会成立安徽省芜湖市湾�b区团属青年社会组织律动�b津文艺协会成立建伟 通讯员 倪琳琳 查韦婷）近日，安徽省芜湖市湾�b区律动�b津文艺协会召开成立大会，团湾�b区委书记崔强，区文联副主席、文化馆馆长何向东，区文联副主席兼秘书长朱幸福参加会议，区内兄弟协会负责人、律动�b津文艺协会会员代表约50人参加了本次大会，共同见证律动�b津文艺协会的成立。 会议由团湾�b区委副书记崔�D主持，会上书面学习了习近平总书记在中国文联十一大、中国作协十大开幕式上的讲话，讨论通过并宣读了《湾�b区律动�b津文艺协会章程》，选举出协会理事、监事、副会长、监事长及会长，会长孙红宣读了协会秘书处聘任名单并作表态发言。最后，崔强书记代表团湾�b区委向芜湖市湾�b区律动�b津文艺协会的成立表示热烈的祝贺，并对如何加强协会建设提出了坚持正确的文艺方向；突出特色、创作精品；…
2022-03-15	团湖南省永州市宁远县委“四新”举措激发改革活力团湖南省宁远县委“四新”举措激发共青团组织改革活力建伟 通讯员 柏京）作为全国县域共青团基层组织改革试点区域之一，团湖南省永州市宁远县委全力深化共青团改革，以党建带团建带队建为引领，在组织青年、引领青年、服务青年中挖掘青年人才，开辟了新的团属路径，为宁远共青团提升“三力一度”新动能。 打造团干部成长“新路径”。坚持选优配强团县委班子，持续强化队伍建设，2019年先后配备2名挂职副书记、1名兼职副书记；2020年先后成立县青少年网络文化发展中心、县青年志愿者指导中心两个下属事业单位，并通过事业单位考试公开招录2名工作人员；2021年在全县422个村（社区）完成团组织集中换届选举工作，村（社区）团组织班子成员863人；进一步选聘90名在校大学生兼任乡镇（街道）团委副书记，配强乡镇（街道）团组织工作力量，基层团组织活力、战斗力得到巩固提升。 健全团…
2022-03-10	浙江宁海发布志愿服务礼遇激励办法浙江宁海发布志愿服务礼遇激励办法者 李剑平）近日，浙江省宁波市宁海县精神文明建设委员会办公室、县民政局、团县委、县志愿者协会联合发布《志愿服务礼遇激励办法》（试行）。该县农民志愿者王乘红等13人被认定为宁海县首批“五星级志愿者”。 宁海县注册志愿者星级评定分一到五星，在宁波WE志愿平台的志愿服务累计信用时长达到100小时的认定为“一星志愿者”，达到300小时的认定为“二星志愿者”，达到600小时的认定为“三星志愿者”，达到1000小时的认定为“四星志愿者”，达到1500小时的认定为“五星志愿者”。志愿者累计服务时长满2500、3500、5000小时，分别授予铜、银、金奖章；志愿者累计服务时长满10000小时，授予终身成就奖。 根据宁海县志愿服务礼遇激励办法，在推荐评选各级最美公务员、优秀共产党员、道德模范、最美人物、优秀教师、最美天使、劳模先进、五四青年奖…
2022-03-08	团江苏仪征市委打造“仪小青”特色志愿服务品牌团江苏仪征市委打造“仪小青”特色志愿服务品牌青网记者 李润文）3月4日，在江苏省扬州仪征市扬子江公园外滩，青年志愿者穿着红色马甲，将散落在长江江滩上的塑料袋、枯树枝、塑料瓶等垃圾捡起。志愿者对垃圾进行清理的同时，还向市民宣传长江禁捕常识，共同维护长江良好的生态环境。 据介绍，仪征市拥有27.3公里长江岸线和23.1万亩水域面积，这既是宝贵资源，也是环保工作重点。团仪征市委牵头联合农业、海事、环保等部门发起“仪”起护长江、“仪小青”护江环保公益行活动，用实际行动保护家乡母亲河。 “长江是我们的母亲河，我们作为一名青年团员，更要扛起责任、�哿ν�心、冲锋一线，做长江大保护的宣传者、参与者、践行者。”团仪征市委书记贺子骏说，这是团仪征市委扎实开展青年志愿者工作的缩影。 仪征市青年志愿者协会于2021年7月成立，现有会员66人，理事22人，注册志愿者2…
2022-03-04	广西东兰县选派优秀大学生赴基层团组织兼职锻炼广西东兰县选派优秀大学生赴基层团组织兼职锻炼者 谢洋）近日，中共广西东兰县委组织部、团东兰县委选派165名优秀大学生投身基层团组织兼职锻炼。 东兰县按照“人岗相适、德才兼备、人尽其才”原则多层推举，采取“组织推荐+个人自荐”方式，打造“县―乡―村”纵向拓展的岗位设置模式，积极引进东兰籍优秀大学生。选派的165名优秀大学生中，有博士1人、硕士3人、本科137人、专科24人，中共党员22人，共青团员143人。兼职岗位包括团县委副书记、各乡（镇）兼职团委副书记及各村（社区）兼职团支部第一书记。 东兰县采取“集中+分散”“线下+线上”模式开展工作。让大学生在寒暑双假期间，实行“线下”实地工作；在校期间，实行“线上”网络办公，“云协助”基层团组织做好相关工作，并建立乡（镇）、村（社区）党组织“帮管制度”，明确接受团县委及服务单位的双重管理。此外，该县出台…
2022-03-04	团贵州省开阳县委开展学雷锋志愿服务活动团贵州省开阳县委开展“学雷锋 当先锋 树新风”志愿服务活动京3月4日电（记者 张建伟 通讯员 陈凯）阳春三月，万物复苏，在全国第60个“学雷锋”纪念日到来之际，为进一步学习雷锋的光荣事迹，践行雷锋“团结、友爱、互助、奉献”的志愿服务精神，3月2日，团贵州省贵阳市开阳县委在蒋家寨易扶点开展“学雷锋 当先锋 树新风”志愿服务活动。消防救援人员入户宣传消防安全。通讯员供图 活动中，志愿者为社区群众测量血压、检测血糖、中医艾灸理疗以及诊察老年人基础疾病，并对群众关心关注的季节常见病知识进行防治宣讲；在群众家中，消防救援人员详细讲解火灾报警、逃生自救方法、家庭火灾隐患排查以及如何正确拨打119报警电话等消防安全常识，引导群众安全用火、用电，增强群众防灾减灾意识和应急避险及自救互救的能力。老党员许代文给青年志愿者、消防救援人员、少先队员展示纪念章。通讯员供图 此…
2022-03-03	团贵州省龙里县委“四化”加强志愿者管理培养团贵州省龙里县委“四化”加强志愿者管理培养伟 通讯员 赵静）近年来，团贵州省黔南布依族苗族自治州龙里县委着眼大学生志愿服务西部计划志愿者队伍建设，以“四个坚持”为抓手，不断加强志愿者管理，进一步引导鼓励大学生西部计划志愿者深入基层、扎根基层、服务基层、奉献基层，为龙里县经济社会高质量发展提供人才支撑。 深化学习实效，培养政治上忠诚的志愿者队伍 加强培训力度，强化素质培养：对龙里县57名西部计划招募志愿者进行岗前培训，对思想政治、业务素质、县情和民族民风等有关知识进行系统培训，让其做到工作敢闯敢拼有思路。不定期开展思想和工作技能培训，对政治觉悟、工作能力、业务水平、工作作风再巩固再提升，使其在工作上能做能为能担当。坚持轮岗锻炼，强化学习深度：每年将80%以上的志愿者安排在各镇（街道）一线岗位身兼多职，并分两期三个月进行轮换，通过压担子、交任务、给机…
2022-03-03	福建安溪为高三学子举办18岁成人礼福建安溪为高三学子举办18岁成人礼陈强 见习记者 田宏炜）“同学们刚才在老师和家长们的见证下庄重宣誓，从依偎在父母膝下的孩子变成一个独立扛责于肩的成人，并将自此踏上新的征程，希望同学们珍惜韶华、不负青春，努力成长为‘立大志、明大德、成大才、担大任’的新时代茶乡才俊。”2月27日，在福建省安溪一中举行的2022届高三学生十八岁成人礼活动上，安溪县县长刘永强为现场的720名高三学子加油鼓劲。 据团安溪县委书记林水能介绍，这是当地十八岁成人礼开展以来，该县县长首次出席活动并讲话。刘永强在讲话中勉励同学们“成人、成功、成才”，他说，“十八岁是最宝贵的年华、最动人的岁月、最美好的旅程，希望同学们志存高远、脚踏实地，早日成为国家和社会的栋梁之材，始终不忘父母含辛茹苦、无微不至的呵护，老师传道授业、孜孜不倦的教诲，常怀感恩之心、常思反哺之念，满怀虔诚、满怀敬畏地走好人…
2022-03-02	内蒙古兴安盟科右前旗207名困境青少年受益“云支教”内蒙古兴安盟科右前旗：大学生开展“云支教” 207名困境青少年受益者 石佳）“我教的是3个六年级的小朋友，从一开始不适应，到后来踊跃发言、课后加课，他们的转变让我感触很深。”近日，在“云支教”分享会上，就读于内蒙古农业大学的张蓝天分享了自己寒假参加“云支教”志愿服务活动的体会。 张蓝天通过“云支教”志愿服务活动，与来自内蒙古、黑龙江、山西、甘肃等地的60名大学生志愿者一起，成为内蒙古兴安盟科右前旗207名困境青少年的“小老师”，在传播知识的同时，也为他们送去温暖与希望。 据介绍，“云支教”志愿服务活动由团内蒙古兴安盟科右前旗委、兴安盟向阳环保青年志愿者协会、内蒙古兴安盟科右前旗青年志愿者协会联合发起，已连续举办3届。累计参与支教的大学生221人，受益青少年470人。2月18日，“云支教”分享会。图片由受访者提供 “我们将平时工作摸排中掌…
2022-03-02	团河北省张家口赤城县委举办学雷锋爱心献血活动河北省张家口赤城县举办“学雷锋献爱心 青春热血与爱同行” 爱心献血活动员、冬（残）奥会城市志愿者，开展“学雷锋献爱心 青春热血与爱同行”爱心献血活动，用爱心为运动健儿加油，用实际行动传递着爱的温暖。 在共青团赤城县委的倡议下，广大青年团员和志愿者们踊跃报名参加。活动现场，献血同志井然有序地进行排队登记、量血压、化验采血，展示了赤城青年良好的精神风貌。 车外凉风阵阵，车内暖意融融。短短几个小时，已经有44位青年参与到献血队伍中，向张家口市中心血站共献出了17100ml的鲜血。当拿到属于自己的献血“奖状”时，大家感到无比的喜悦与自豪。
2022-03-02	安徽宿松县开展“送法进校园”“新春访万企”系列活动团安徽省宿松县委开展“送法进校园” “新春访万企”系列活动伟 通讯员 朱蕾 查韦婷）为推动全省改进工作作风为民办实事为企优环境会议精神的落实，近日，团安徽省安庆市宿松县委组织县人民法院团支部、县税务局团委到长铺镇开展“开学第一课・法律伴你行”和“新春访万企、助力解难题”系列活动，团县委、县人民法院及县税务局团委十余人参加活动。 活动当天，宿松县人民法院九成法庭副庭长陈施见以“学法知法、护航成长”为主题，从身边的小事和法律小故事入手，深入浅出地讲解了《中华人民共和国未成年人保护法》《中华人民共和国预防未成年人犯罪法》《中华人民共和国义务教育法》等与青少年息息相关的法律法规，号召青少年学法、懂法、用法、守法，带头做社会主义法治的崇尚者、遵守者、捍卫者，税务青年干部为在校老师宣讲个人所得税等税法知识，重点介绍了个人所得税六大项专项附加扣除如何申…
2022-03-01	团山东省泗水县委:规范联络站建设 团青沟通零距离规范联络站建设 团青沟通零距离 团山东省泗水县委问清需求、做实服务等内容，推进团代表联络站规范化建设，打通服务青少年的“最后一公里”。 以思想引领为支点，与青年心贴心 强化理论武装，锤炼履职本领。定期组织团代表联络会议和专题学习研讨，扎实开展党史学习教育，深入学习习近平总书记“七一”重要讲话精神、党的十九届六中全会精神等重要内容，强化代表理论武装，组织线上线下培训20余次。 注重履职带动，引领凝聚青年。各级团代表发挥示范带头作用，持续带动广大团员青年参与团中央“青年大学习”网上主题团课，累计覆盖团员青年24万人次，吸纳30余名团代表组建泗水县“青年宣讲团”，组织开展青少年党史学习教育系列活动。 以问清需求为导向，与青年面对面 搭建履职平台，收集社情民意。线上通过“泗水共青团”微信公众平台“民意快车”小程序开门纳谏，定期轮岗解决青年困惑；线下…
2022-02-28	贵州铜仁石阡县“四化四提升”深化基层组织改革贵州石阡县“四化四提升”深化县域共青团基层组织改革建伟 通讯员 李特芳）自县域共青团基层组织改革以来，团贵州省铜仁市石阡县委紧紧把握新时代共青团“三力一度”工作格局，立足职责使命、服务大局，致力于将服务对象转化为服务力量，推进志愿服务品牌化、制度化、专业化、常态化，不断提升共青团引领力、组织力、服务力和大局贡献度，团结带领广大团员青年在石阡社会经济发展中贡献青春智慧与力量。 志愿服务品牌化，持续提升引领力 “剪了头发，准备好过年了，这种实实在在的服务，非常好，谢谢你们。”家住平阳社区的独居老人汪爷爷笑着对为他剪发的志愿者说。1月23日，“青爱行动・活力泉都”爱心义剪活动在平阳社区正如火如荼的开展。 自“青爱行动・活力泉都”系列活动正式启动以来，团石阡县委围绕红色文化、绿色生态、乡村振兴、易地扶贫搬迁、新时代文明实践、社会治理等方面，组建20余支…
2022-02-28	团山东省牟平区委持续打造“希望小屋”爱心公益品牌团山东省牟平区委持续打造“希望小屋”爱心公益品牌建伟 通讯员 刘建）团山东省烟台市牟平区委启动“希望小屋”爱心公益活动以来，已为全区19名困境儿童建成独立舒适的学习生活空间，为孩子们带来了爱的希望。近日，团牟平区委组织志愿者走进山东省烟台市牟平区观水镇2处援建的“希望小屋”家中，继续推进后续志愿关爱活动，跟进了解孩子们的生活现状。 家住烟台市牟平区观水镇贾家村的妮妮，父亲去世，母亲离家出走，从小由爷爷奶奶抚养长大，爷爷因骨质增生压迫神经瘫痪在床，68岁的奶奶扛起了整个家庭的重担。妮妮懂事稳重，学习刻苦，成绩一直很优秀。了解到相关情况后，团牟平区委第一时间联系了相关政府部门，帮妮妮申请了实事孤儿补助，又多次组织志愿者前往家中，为妮妮送去生活用品，辅导学业功课，就其心理健康问题进行沟通辅导。 家住烟台市牟平区观水镇郝格庄的涵涵，父母离异，父亲失…
2022-02-27	浙江桐庐：迎建团百年 传红色基因浙江桐庐：迎建团百年 传红色基因青报・中青网记者 蒋雨彤 通讯员 徐元骏）“看，这就是我们的金萧根据地，最开始队伍只有百余人，但是发展到后面足足有四个大队1800余人”。来自新合乡团委的“青春力量”青年宣讲员饶杨洋正在给少先队员们讲解金萧精神的由来。 “青春力量”青年宣讲员为少先队员介绍金萧精神。（图片由团桐庐县委提供） 为庆祝中国共青团成立100周年，赓续红色血脉，2月25日上午，浙江省桐庐县新合乡团委与新合小学联合开展“迎建团百年 传红色基因”教育实践活动。70名来自新合小学的少先队员重走革命路，参观浙东人民解放军金萧支队纪念馆，5位红领巾宣讲员结合自己的学习为全体师生讲述了金萧战士们的英勇事迹。 近年来，桐庐团县委围绕“讲好党的故事、传承红色血脉”，陆续开展了万名青少年红色大寻访、红色少年学党史、青年重走革命路等红色教育活动，自党史学习教育开展以来累…
2022-02-25	团湖北省黄石市大冶市委组织返乡大学生看家乡团湖北大冶市委组织返乡大学生看家乡、市人社局组织开展“情系大冶 鸿鹄归来”返乡大学生看家乡活动，吸引来自清华大学、北京大学、湖南大学、华南理工等高校的28名大冶籍学子齐聚一堂。 返乡大学生代表先后参观了黄石东贝电机有限公司、普罗格智芯科技有限公司、劲牌有限公司等企业；大冶市人社局就业科和市委人才办相关负责人为大学生答疑解惑，并宣讲家乡就业创业形势、人才政策，鼓励青年人才回乡发展。 此次活动中还成立了“大冶籍大学生联盟”，增进大冶籍大学生联系、宣讲家乡政策、了解家乡发展形势，进一步增强大冶籍大学生“知家乡、爱家乡”的情怀，引导他们以实习实训、就业创业等方式助力家乡建设。
2022-02-25	湖南省永州市宁远县开展禁毒反诈第一课宣讲活动湖南宁远县：禁毒反诈齐宣传 上好开学第一课网北京2月25日电（记者 张建伟 通讯员 陶诗琪）日前，团湖南省永州市宁远县委、县少工委在印山小学等10所学校开展“禁毒第一课”和“反诈第一课”宣讲活动，用通俗易懂的内容来分析毒品的危害及电信网络诈骗的手段，告诫同学们在日常生活中远离毒品、电信诈骗的侵害。印山小学宣讲现场。通讯员供图 通过此次开学第一课，为同学们筑起一道“拒绝毒品、防范诈骗”的防火墙，同学们表示将积极参与到禁毒反诈宣传中，争当禁毒反诈的宣传员。
2022-02-24	广东省韶关市新丰县首支红领巾志愿者服务队成立广东省韶关市新丰县首支红领巾志愿者服务队成立月24日电（记者 张建伟 通讯员 李卓越）为深入学习贯彻习近平总书记关于少年儿童和少先队工作的重要论述，充分发挥少先队组织教育、自主教育、实践教育优势，进一步指导少先队开展实践活动，服务少年儿童健康成长，推动构建新丰县少先队社会化工作体系，传承雷锋精神，2月21日，广东省韶关市新丰县首支红领巾志愿者服务队在新丰县实验小学成立。 成立仪式上，学校进行了奏唱国歌、出旗、宣誓等仪式，红领巾志愿者服务队的少先队员们表示：将以实际行动践行“奉献、友爱、互助、进步”的志愿服务精神，积极参与更多的志愿者活动，去帮助更多的人。让互助的手将紧紧相扣，关爱的心将心心相连，学会去关心爱护他人，让爱在互助中传递，让爱在奉献中汇聚。现场图片。通讯员供图 学校红领巾志愿者服务队主要负责老师介绍，红领巾志愿者服务队的成立可以充分发…
2022-02-24	山东青岛即墨区：打造青年“留即”人才驿站青岛即墨：打造青年“留即”人才驿站市即墨区委在区委组织部的支持下，建设运营青年人才驿站，已服务近百位求职、创业青年，提供暖心栖息之所，成为即墨爱才惜才、开放包容的城市形象展示窗口。 筑巢为引凤，花开迎蝶来。经过前期调研论证，团即墨区委进一步拓宽思路目标，锚定青年人才多元化、多样化就业需求，与国网青岛市即墨区供电公司等多家企事业单位达成合作意向，通过整合资源、搭建平台，拓展工作维度，着力推动青年人才驿站服务再升级。发挥各行各业独特优势，将岗位推介、培训座谈、优质企业参观以及交友联谊列入服务菜单，不断为青年赋能，打造适合青年发展的全优环境，牵动吸引更多优秀青年人才来到即墨留在即墨，为千年商都即墨的快速发展提供人才储备和智力支撑。来源：中国青年报
2022-02-23	团山东省威海市乳山市委开展迎奥运主题绘画活动画墩墩・庆奥运 团山东省乳山市委开展迎奥运主题绘画活动北京2月23日电（记者 张建伟 通讯员 赵阳）为喜迎奥运，给中国运动健儿加油鼓劲，日前，山东省威海市乳山市委开展第二期乳山青年汇活动――“共绘冬奥・一起向未来”主题绘画活动。 活动中，团市委工作人员先向大家进行了绘画知识的讲解，冬奥会吉祥物“冰墩墩”和冬残奥会吉祥物“雪容融”的设计理念以及相关知识。活动现场图片。通讯员供图 在团市委老师的精心指导下，参与活动的青年小伙伴们，青年志愿者们发挥自己的创造力，描绘出吉祥物“冰墩墩”“雪容融”可爱灵动的形象，以独特的方式表达对奥运的热爱。 “参与团市委组织的此次绘画活动很开心，大家一起为北京冬奥会助力，希望运动健儿们在奥运会上能够取得好成绩。”一位参与活动的小伙伴说道。 此次“共绘冬奥・一起向未来”主题绘画活动是团市委打造“乳山青年汇”品牌系列活动之…
2022-02-23	安徽淮北相山区：聚焦乡村振兴 开展实地调研安徽相山区：聚焦乡村振兴 开展实地调研建伟 通讯员 李雪宁 查韦婷）近年来，安徽省淮北市相山区认真贯彻落实“以人民为中心”的发展思想，坚持农民在乡村振兴中得主体地位，把维护农民群众的根本利益、促进农民共同富裕作为出发点和落脚点，尊重农民群众意愿，充分发挥群众、依靠农民群众，团结带领广大农民群众，推动乡村全面振兴。 为了解不同村庄、不同年龄段的人对于乡村振兴战略政策的了解情况以及人居环境整治的相关内容，团相山区委积极谋划、科学设计，广泛开展了实地调研工作。通过微信公众号线上招募了5名大学生志愿者，联合区农水局、渠沟镇政府组成了6个调研小组，在渠沟镇开展了为期2天的乡村振兴和人居环境整治问卷调查活动。以问卷调查的方式结合相应的主题对广大农民群众展开入户调研，对村民关于乡村振兴的了解和人居环境整治的感想进行收集整理，并对调研结果进行了分析总结，从而更好…
2022-02-22	团江西上饶市广丰区委召开青年人才座谈会团江西上饶市广丰区委召开青年人才座谈会话桑梓・畅叙乡情”青年人才座谈会，80余名“返家乡”大学生参加此次活动。 座谈会上，大学生围绕自身求学经历、职业规划以及此次的社会实践经历进行交流发言；团广丰区委相关负责人向青年大学生宣传推介该区经济社会发展情况、青年人才工作和人才政策。 下一步，团广丰区委将继续发挥好桥梁和纽带作用，持续深化“返家乡”社会实践项目、开展青年人才联谊会、实训实习等一系列活动，加大对青年人才的“乡情”输出，为在外大学生和青年人才提供机遇和平台，打造人才集聚“新高地”。
2022-02-22	团江苏南通市海门区委举办单身青年联谊活动团江苏南通市海门区委举办单身青年联谊活动――海门区“向海向未来”中天钢铁专场青年联谊活动。 活动现场，海门区委相关负责人为牵手成功的青年代表颁发纪念证书，赠送礼物；海门区委组织部人才办与中天钢铁集团代表签署青年交友人才战略合作协议。 本次联谊是海门区青年交友公益品牌“缘・东洲愿”重点打造的系列活动之一。下阶段，团海门区委将继续发挥群团组织政治性、先进性和群众性优势，通过动态维护在海单身青年数据库、用活用好“亲春驿站”等一批青年交友场所、常态化开展青年团建联谊活动、持续延长私人订制服务链条等一揽子务实举措，继续服务在海单身青年，助推青年和人才友好型城市建设。
2022-02-22	团安徽省芜湖市繁昌区委开展墙绘志愿服务活动团安徽省繁昌区委开展“助推乡村振兴 绘出美丽家园” 墙绘志愿服务活动建伟 通讯员 王艺 查韦婷）近日，团安徽省芜湖市繁昌区委、峨山镇团委联合芜湖机械工程学校组织志愿者在峨山镇湾店村开展“助推乡村振兴 绘出美丽家园”为主题的墙体绘画志愿服务活动。 当地团组织和青年志愿者通过沟通互动、走访调研、实地察看，在尊重村民民意、征求村委意见的基础上，确定了墙绘具体地点。志愿者们精心设计草稿，运用自己深厚美术功底认真绘制。当栩栩如生的美好人物形象、丰富多彩的画面场景展现于墙体时，吸引了过路居民驻足观看，并引来阵阵称赞。生动形象、色彩绚丽的手绘墙不仅美化了环境，也进一步助推了社会文明新风宣传，为美丽乡村建设增添一丝生机与活力。 下一步，团繁昌区委将积极组织志愿者开展乡村振兴墙面绘画志愿活动，通过手绘墙的形式进一步美化农村环境，提升农村文化品质，丰富农村宣传教育内…
2022-02-21	湖南省郴州市资兴团员青年助力千名志愿者净湖护湖净湖护湖，湖南资兴团员青年在行动网北京2月21日电（记者 张建伟 通讯员 郭宇翔）近日，团湖南省郴州市资兴市委组织一支由数百名党员、团员组成的青年突击队，助力“美丽东江、共建共享”千名志愿者净湖护湖活动。净湖护湖活动图片。通讯员供图 活动启动仪式在湖南省资兴市白廊镇码头举办，并在兴宁、八面山、东江、清江、黄草、滁口等环湖乡镇设立分会场，各乡镇团委组织青年志愿者同步开展活动。净湖护湖活动图片。通讯员供图 所有志愿者身着统一服装，手拿夹钳、垃圾桶（袋）清理东江湖沿线的垃圾。部分志愿者还来到环湖乡镇的集镇商店、民宿酒店、农家乐等地，通过悬挂横幅、张贴标语、发放倡议书等方式，宣传东江湖流域环境保护与治理的目的、意义、举措和政策，带动群众自觉参与、主动配合整治工作。净湖护湖活动图片。通讯员供图 据悉，此次净湖护湖活动是资兴市强力推进东江湖流域环境保护和…
2022-02-21	团安徽省合肥市包河区委联动开展系列护苗行动团安徽省包河区委联动开展“开学周”系列护苗行动建伟 通讯员 邹芳 查韦婷）2月15日，安徽省合肥市新学期开学的第一天，安徽省合肥市包河区芜湖路街道团工委联合街道“扫黄打非”基层站点、网格化服务中心提前谋划，发动“4+X”联动执法的力量，集中公安、交警、市场监管、城管、青年网格员志愿者多方力量开展了“点亮开学季 站好护学岗”的“开学周”系列护苗行动，全面开启“护学模式”，为广大师生出行“保驾护航”。此次综合执法联动护学行动将连续一周持续在青年路小学和屯溪路小学开展。 护航平安畅通上学路 交通安全是孩子们安全中的重要一环，包河交警大队结合日常接处警和巡逻防控工作，按照“定人、定岗、定责、定时”的原则，因地制宜制定路线，在途径校园周边重要路段下车开展巡逻或驻守工作规范引导机动车停靠，及时疏导，最大限度提升学校门前车辆通行效率。在学校上学、放学高峰时段安…
2022-02-20	安徽南陵县“雏凤有约，助力乡村”主题团日活动举办团安徽省南陵县委举办“雏凤有约，助力乡村”主题团日活动建伟 通讯员 李璇 查韦婷）近日，由团安徽省芜湖市南陵县委主办的“雏凤有约，助力乡村”主题团日活动在南陵县许镇镇顺利开展。11名参加本次寒假社会实践的南陵籍在校大学生参与活动。 同学们首先来到南陵县许镇镇的池湖村，在当地工作人员的带领下先后对各类功能室，农耕文化馆等进行参观，了解当地的基础文化设施建设和农耕文化底蕴。随后，大家又来到俞昌准烈士纪念馆，共同学习这位领导成立了安徽第一个红色农民运动政权的革命先烈一生的故事。“我知必死，望慰父老”、“碧血今朝散敌胆，丹心终古照明人”……看到俞昌准烈士留下的这些诗歌，无不叫人潸然泪下，悲痛惋惜，更加坚定了各位同学珍惜当下生活、努力报效国家的信心。 第二站，同学们到达大浦现代农业研究院，在讲解员的带领下，大学生们一同了解了大浦近年来的发展情况，并对…
2022-02-20	贵州盘州：各级团组织开展义务植树活动贵州盘州市各级团组织开展义务植树活动建伟）日前，贵州省六盘水市盘州市各级团组织积极开展义务植树活动，为美丽盘州添点绿。 刘官街道团工委组织志愿者参加义务植树活动，志愿者们积极主动分配刺梨树苗，按照打坑、放树苗、回土、浇定根水、压实的步骤认真开展植树活动，以实际行动号召广大干部群众，积极参与到生态文明建设中来。 植树现场图片。团盘州市委供图 柏果镇团委组织青年志愿者、青年干部共计230余人，开展义务植树活动。大家一起动手挥锹、铲土、扶苗、填坑、浇水，栽下一株株树苗，经过一上午的辛勤劳动，共栽种了1166株桂花树苗，种植面积达到10.05亩。植树现场图片。团盘州市委供图 春节复工第一天，鸡场坪镇团委积极组织青年志愿者参与义务植树活动。大家分工协作，相互配合，合力栽下了1600株马尾松，为鸡场坪添了新绿，也开启了新一年的美好征程。植树现场图片。团盘州市委供图…
2022-02-16	团安徽省临泉县委开展爱心寒托营主题活动团安徽省临泉县委组织开展“爱心寒托营 快乐伴我行”主题活动建伟 通讯员 李冬冬 查韦婷）为深入贯彻落实“双减”工作精神，丰富青少年学生业务文化生活，推动团的实践育人重点项目实施，近日，团安徽省阜阳市临泉县委、城南街道团工委在青年之家开展“爱心寒托营 快乐伴我行”为主题的志愿服务活动。 活动中，志愿者老师为同学们进行了精彩的授课，从理论到实践，打开了同学们对于课外生活探索的新世界大门，让同学们了解了许多课本以外的知识，丰富视野增长见识。最后，还给参加活动的同学们发放了玩具、春联等物品。 姚权恒在讲话中表示，开展“爱心寒托营 快乐伴我行”主题志愿服务活动，主要是为了深入贯彻“双减”工作精神，推动广大团员青年积极参与社会治理，丰富青少年学生业余文化生活，着力解决青少年儿童假期“看护难”的问题。“双减”不是单纯的减轻负担，而是让学校和家长合理的安排学习与生活…
2022-02-18	团湖南省株洲市天元区委举办庆冬奥送温暖系列活动团湖南省天元区委举办庆冬奥送温暖系列主题活动北京2月18日电（记者 张建伟 通讯员 陈紫萱）近日，团湖南省株洲市天元区委联动天元区民政局、泰山路街道泰园社区、弘益社工，创新采取“团干部+青年志愿者+青年实习生”的方式，在全省第一批社区青春行动试点社区举办“庆冬奥・贺元宵”送温暖系列主题活动。送温暖活动现场。通讯员供图 活动前期，天元青年志愿者围坐一团准备元宵和当归蛋，并为社区独居老人、高龄老人、环卫工人送上热腾腾的元宵和当归蛋，向他们表达节日的祝福。 活动现场，邀请了辖区青少年和“扬帆计划”首批青年机关实习生为大家带来了精彩的节目，有街舞秀、流行演唱、舞龙灯等青少年喜闻乐见的活动。送温暖活动现场。通讯员供图 此外，活动现场还有趣味游戏、有奖竞答、猜灯谜等喜闻乐见的活动；在活动结束前青年志愿者现场发放了《致天元区居民朋友一封信》及禁毒宣传资料，…
2022-02-17	团贵州省六盘水市盘州市委开展禁毒宣传活动团贵州省盘州市委开展禁毒宣传活动建伟）为进一步加强毒品预防教育宣传工作，团贵州省六盘水市盘州市委利用春节期间探亲、返乡人员多的特点，联合各乡（镇、街道）团（工）委在多地开展禁毒宣传活动，将禁毒知识第一时间带给广大群众，拉开了“外出返乡过新年・禁毒教育不停歇”主题禁毒宣传活动的帷幕。 双凤镇青年志愿者向来往群众及农贸市场工作人员发放禁毒宣传手册、禁毒宣传单等资料，并向群众介绍新型合成毒品的种类、危害，引导来往群众关注毒品问题，加强自我防范，自觉抵制毒品，活动共发放宣传材料2000余份，覆盖2000余人。图为禁毒宣传活动现场。团盘州市委供图 正逢保田镇赶集之日，保田镇团委联合禁毒办、司法所、综治办、工会、妇联科技文化服务中心等单位，在保田镇司法所门口开展春节期间禁毒宣传教育及务工返乡人员禁毒宣传教育活动。活动共发放禁毒宣传手册200余册、禁毒宣传袋12…
2022-02-16	广东韶关新丰县开展“周末新青缘”交友活动广东新丰县开展“我们的节日・元宵”节日主题交友活动建伟 通讯员 李卓越）2月13日，团广东省韶关市新丰县委、新丰县青年婚恋指导中心联合举办了一场“周末新青缘”单身青年交友活动，服务青年婚恋交友需求，搭建起轻松健康的交友平台，活动吸引了二十多名单身人士参加。 在交友活动现场，鲜花点缀出浪漫温馨的氛围，随着游戏环节的进行，男女嘉宾逐渐破冰，加深了对彼此的了解，体验不一样的心动。丰富的互动游戏和充分的交流，给大家搭建一个良好的交友平台，现场参加活动的青年们纷纷表示：这次活动轻松温馨，能认识更多青年朋友，为他们创造了交流的机会。 据悉，为切实推进县域共青团基层组织改革工作落地生效，团新丰县委联动社会资源，致力打造“新青缘”青年交友品牌活动，充分发挥组织优势，为青年朋友扩大“朋友圈”，更好地联系青年、服务青年。 接下来，团县委将充分发挥县青年婚恋交友指导中心…
2022-02-16	贵州铜仁沿河土家族自治县大学生春晖服务社成立贵州沿河土家族自治县大学生春晖服务社成立大会顺利召开立大会现场。通讯员供图 中国青年网北京2月16日电（记者 张建伟 通讯员 杨洁）为切实推动“春晖行动”升级版工作走深走实，聚焦“春晖行动・风筝计划”联系三类人群，聚力建功新时代。近日，贵州省铜仁市沿河土家族自治县大学生春晖服务社成立大会顺利召开，团县委相关负责同志及40余名沿河籍在校大学生代表参加会议。 会上，团县委相关负责同志宣读了《大学生春晖服务社成立批复文件》、大学生春晖服务社理事会成员任职文件；团县委班子成员对沿河大学生春晖服务社进行授牌，并为新任职大学生春晖服务社理事会5名成员颁发聘书。随后，团县委兼职副书记张峰解读了贵州省《春晖行动・风筝计划》文件精神；大学生春晖服务社社长崔田怡作任职发言。 为大学生春晖服务社理事会成员颁发聘书。通讯员供图 会议最后，团县委书记余鹏对与会的大学生代…
2022-02-16	安徽天长市启动青春振兴工程凝聚优秀人才安徽天长市启动青春振兴工程凝聚优秀人才者 王海涵 通讯员 杨佳丽）最近，北京大学博士研究生、天长市广陵街道兼职团工委副书记夏士勇觉得获得感“爆棚”，经过岗前培训，他成为一名基层团干部。在团天长市委组织下，夏士勇重回母校天长中学，和学弟学妹分享求学见闻，并呼吁他们学成后回乡发展。 近日，天长市召开“天聚英才”青春振兴工程暨天长籍在校大学生兼任基层团组织副书记工作启动仪式。2022年，全市共任用82名在校大学生兼职团组织副书记，分布在16个镇（街）、52个村（社区）。 “一线农村更需要青年人才，这一批兼职团干来自全国各地的高校，他们有知识、有眼光、有抱负，掌握着先进的科学技术，他们将下沉基层助力乡村振兴。”天长市委组织部长王林说。 华中科技大学2021级学生骆沁沁是千秋街道团工委兼职副书记。2022年寒假期间，她参与了帮扶困境青少年、志愿者“暖冬行动”、…
2022-02-15	“拱墅・昭化”东西部协作爱心捐赠仪式举行山海携手情，爱心暖千里 “拱墅・昭化”东西部协作爱心捐赠仪式举行建伟 通讯员 李琪）近日，“拱墅・昭化”东西部协作爱心捐赠仪式在昭化区广电二楼视频会议室举行。仪式由团区委负责人刘亮主持。受赠留守儿童、困难儿童及部分家长到场参加。图为爱心捐赠仪式现场。通讯员供图 捐赠仪式上，团浙江省杭州市拱墅区委书记鲁韵通过视频致辞，她表示“四川省广元市昭化区和浙江省杭州市拱墅区是东西部协作结对地区，两地团委一直有着密切联系，拱墅团区委本次采购了一批学习、生活、体育用品用于支持昭化青少年的学习生活，希望通过我们的绵薄之力为昭化区青少年做一些力所能及的事情。”图为爱心捐赠仪式现场。通讯员供图 团拱墅区委向昭化团区委进行了云捐赠，向受资助的15名贫困留守孩子捐赠了价值17500元的学习用品、生活用品和体育用品。 团昭化区委负责人刘亮表示，我们将当好“主人翁”，积极抢抓机…
2022-02-15	安徽省合肥市庐江县项目化推动“青年之家”建设安徽省庐江县项目化推动“青年之家”建设建伟 通讯员 吴运敏 查韦婷）安徽省合肥市庐江县各“青年之家”坚持引领凝聚青年、组织动员青年、联系服务青年，注重整合党政、社会、市场资源，为一定区域内团组织有效覆盖青年、开展工作提供稳固的组织和阵地依托。根据团中央《深化“青年之家”建设三年行动方案(2020-2022)》“五有”建设标准，庐江县各“青年之家”坚持在组织功能更加凸显、服务功能更加完善、项目活动更加活跃上下功夫。 青年之家・学习社，学好理论提素养 开展组织化学习，围绕新民主主义革命、社会主义革命和建设、改革开放、中国特色社会主义新时代四个专题开展党史学习。开展专题宣讲，把党史故事讲生动、把历史逻辑讲明白、把制度自信讲透彻、把政治追求讲鲜明，推动青少年党史学习教育走深走实。开展“红领巾爱学习”活动，加强对红色故事的学习领会，邀请老红军为少先队员讲…
2022-02-14	甘肃临泽青年助力直播带货 赋能县域产业振兴甘肃临泽青年助力直播带货 赋能县域产业振兴月14日电（记者 张建伟 通讯员 王梦婷）连日来，团甘肃省张掖市临泽县委聚焦探索“网红经济”新模式，深度参与助农增收工作，组织寒假返家乡大学生成立青年直播带货志愿服务队，通过挖掘培育网红、搭建交流平台、组织直播带货等方式，聚力擦亮“青年带货・嗨购临泽”活动品牌，拓宽“临”字号产品的销售渠道，引领带动广大青年在乡村振兴主战场贡献青春力量，助力临泽经济高质量发展。 聚合“青资源”助推农商融合。以互联网互动模式架起“临泽新青年”助农“天线”。聚焦“市场要什么”“临泽有什么”与“我们能提供什么”有机融合，精准链接本土农特产品资源打出线下展销和线上直播组合拳，提升农特产品资源融合度和曝光度。依托青年直播带货志愿服务队打造富有特色的本土青年网红直播队伍，积极探索运用新媒体宣传推介家乡农特产品和旅游文化产品。直播现场。…
2022-02-11	云南麻栗坡县返家乡大学生寒假社会实践活动启动云南麻栗坡县大学生寒假“家燕归巢”社会实践活动正式启动建伟 通讯员 刘楠）为引导青年学生以社会实践形式参与“四史”宣传教育，组织大学生投身基层一线参与乡村建设工作，建立在外高校学子常态化、制度化与家乡团组织联系渠道，吸引更多青年学子返乡留乡、就业创业，团云南省文山壮族苗族自治州麻栗坡县委积极开展了2022年“家燕归巢”返家乡大学生社会实践活动，全县共提供8个岗位，9名大学生报名参加活动。 通过大学生专业方向与岗位需求的双向匹配，团麻栗坡县委组织大学生深入党政机关、事业单位、乡政府以及村委会一线岗位，承担具体工作，多渠道力所能及地参与基层治理、政策宣传解读、疫情防控等工作，2月8日，参与社会实践的大学生已全部上岗。 活动中，服务于杨万乡哪都村委会的大学生陆登梅说：这已经是我第二次参加社会实践活动，这一次，我选择了服务乡镇，助力新冠肺炎疫情防控工作…
2022-02-15	团广东始兴县委开展“童心港湾”关爱留守儿童系列活动团广东省始兴县委开展“童心港湾”关爱留守儿童系列活动建伟）2月11日，团广东省韶关市始兴县委联合罗坝镇团委在始兴县罗坝镇大水村开展“童心港湾”关爱留守儿童系列活动，为孩子们送上慰问品和新春祝福。 据悉，团始兴县委于2020年在始兴县罗坝镇大水村设立“童心港湾”关爱农村留守儿童项目点。为积极发挥共青团“童心港湾”的作用，扎实做好关爱农村留守儿童工作，团广东始兴县委积极动员组织爱心企业及人士在项目点开展系列活动。同时，与“童伴妈妈”保持紧密联系，定期家访，深入了解孩子们家庭生活、学习情况。 下一步，团广东始兴县委将积极动员更多的爱心企业及人士为留守儿童送去关爱，送去温暖，为孩子们创造一个良好的身心健康成长氛围。
2022-02-14	安徽合肥庐阳区“五到”体系化打造家门口的少先队安徽省庐阳区“五到”体系化打造家门口的少先队建伟 通讯员 张�D 查韦婷）为全面贯彻落实《中共中央关于全面加强新时代少先队工作的意见》精神，全面深化县域共青团改革实效，推进少先队改革任务，团安徽省合肥市庐阳区委通过健全体制机制、加强队伍建设、整合辖区资源，搭建学校与社区之间的平台，顺利实现中小学所在社区少工委100%全覆盖。社区少工委的广泛建立有效回应了“双减”政策，也进一步加强了青少年家庭与社区的感情联系。 把少先队组织引到家门口 团庐阳区委高度重视少先队工作，深化团教协作，成立区教体局、团区委分管负责人“双主任”制少工委，统筹全区少先队工作，吸纳了教育、文化、财政、宣传、政法、民政、妇联、科协、残联和关工委等多部门成为少工委委员，实现资源有效对接。团区委、区教体局、区少工委联合发布《庐阳区少先队基层组织创新工作试点方案》，按照区少工委指导…
2022-02-14	广东新丰县50名返乡大学生齐聚一堂 共话家乡新变化广东新丰县召开“青春心向党・建功新时代”返乡大学生座谈会建伟 通讯员 朱倩倩）2月10日，广东省韶关市新丰县委组织部、团新丰县委、新丰县人才办联合开展“青春心向党・建功新时代”新丰籍返乡大学生座谈会，吸引了省内外高校近50名返乡大学生齐聚一堂，共同感知新丰新变化、发展新目标，并就职业规划、家乡发展描绘美好蓝图。图为会议现场。通讯员供图 会上，县人社局、团县委分别就返新人才政策、就业形势和就业需求以及经济社会发展情况进行了介绍，鼓励广大返乡大学生要深入了解家乡、关注家乡发展动态，号召广大返乡大学生为家乡建设添砖加瓦。大学生代表们在畅谈个人学习成长经历以及交流未来个人发展规划遇到的困惑和问题的同时，也为新丰县在做好对外宣传、城市基础设施建设、文化传承与创新、职业教育发展等方面工作积极建言献策。图为新丰县人才办负责人详细介绍了新丰县相关人才政策…
2022-02-11	浙江椒江区“青春小镇生活+”丰厚乡村振兴共富内涵浙江椒江区“青春小镇生活+”丰厚乡村振兴共富内涵建伟 通讯员 蔡晓西 杨莎莎）近几个月，七百多岁的横河陈村热闹非凡，自团浙江省台州市委启动“青春小镇”工作，团椒江区委依托横河陈村的区位优势和自然、人文资源优势，在美丽乡村硬件设施建设的基础上，导入乡村旅游业态，鼓励乡村社区营造，引领陪伴村民长期共建，昔日安静的古村被注入了很多新鲜元素。2022年新年伊始，横河陈村快闪店“新年茶馆”爆红出圈，日均接待量超600人。图为青春小镇新年茶馆的年轻人们。通讯员供图 据了解，依托“一元认租”商业模式，重点针对文创、书店、咖啡馆、直播团队、设计团队、农特产品展销、艺术策展等类别，吸引23家青年团队报名，目前已有9家正式入驻，同步制定完善商家考评奖补机制，以奖励代房租。其中“新年茶馆”以原生又简单的设计、温暖且亲切的体验勾勒出台州青年的“精神共享空间”，带动…
2022-02-11	安徽当涂：83名大学生兼职团干助力乡村治理安徽当涂：83名大学生兼职团干助力乡村治理中青网记者 王海涵）“科普同行”乡村科普、“暖冬小候鸟”假期伴读、“青春微能量”系列宣讲……1月17日开始，在团安徽省马鞍山市当涂县委的组织下，该县返乡大学生兼职团干来到各乡镇“青年之家”开展“温情冬日 多彩假期”活动，为乡村振兴、基层治理助力。2月10日上午，寒假阶段的活动告一段落。 该县塘南镇的兼职副书记齐豪是中国石油大学博士生，在兼职过程中，他不仅学到了很多技能，还了解到当前乡村振兴背景下村里产业发展的基本任务，学到了村委会如何发挥作用，帮助村民解决实际问题。 来自马鞍山职业技术学院的王亚飞担任当涂县大陇镇兼职团干，曾组织青年开展红色经典诵读等活动，带领中小学生参观红色地标。“我感受到基层是另一个‘学堂’，在这里与老百姓直接对话，真切感受到‘为人民服务’不是一句口号。” 去年9月，团当涂县委通过线上…
2022-02-10	团湖南省邵阳市绥宁县委慰问一线工作人员团湖南省绥宁县委慰问春运一线工作人员建伟 通讯员 陈倩玲）日前，团湖南省邵阳市绥宁县委联合绿森林大药房、绿洲惠康发展有限公司、品茶餐厅，慰问和看望奋战在春运一线的工作人员，为他们送上慰问品和新春祝福。 志愿者们首先到绥宁县交警大队看望慰问坚守在春运一线的交警，并给他们送去姜茶、面包、暖宝宝、口罩、消毒洗手液等慰问品。 随后，团绥宁县委带领志愿者们先后来到了绥宁县汽车南站、公交车停靠点、绥宁县汽车总站，慰问了县内中巴车司机、公交车司机和车站工作人员，并看望了坚守在汽车站的“暖冬行动”青年志愿者们，了解他们的服务内容、服务中遇到的困难以及新冠肺炎疫情防控等情况。 本次慰问活动共计发放慰问品200余份。自1月17日春运工作启动以来，团绥宁县委已组织青年志愿者服务队50余名志愿者走进车站服务旅客。下一步，团县委将继续加强志愿服务队伍建设，组织号召广大青年投身…
2022-02-10	广东：近千名新丰返乡大学生聚力家乡发展广东：近千名新丰返乡大学生点燃青春“火炬”，聚力家乡发展委供图 中国青年网北京2月10日电（记者 张建伟 通讯员 丘楚荧）2022年1月至今，团广东省韶关市新丰县委广泛发动召集新丰籍大学生参与返乡实践，积极投身家乡各项事业发展，得到热烈反响，吸引了近千名新丰籍大学生主动参与乡村振兴、春运暖程、关爱慰问、生态环保宣传等志愿服务。返乡大学生走街串巷入户宣传疫情防控、防火用电安全。团新丰县委供图 青春担当，点亮“振兴”之火 新丰各镇街的基层锻炼大学生们一面伏身案头认真钻研，一面躬身实践努力作为。在丰城街道，大学生们走街串巷宣传新冠肺炎防疫知识；在马头镇，大学生们参与走访活动，走入每一门每一户宣传森林防火、防寒防冻知识；在梅坑镇，大学生们组织墙绘翻新工作，以一笔一划提升乡村精神面貌；在沙田镇，大学生们开展清扫志愿活动，拿着扫帚簸箕齐齐走上街头；在回龙镇，大学…
2022-02-09	江苏苏州吴中区积极打造青年人才“强磁场”苏州吴中区积极打造青年人才“强磁场”青网记者 李超）前不久，苏州吴中区召开“人到苏州才有为”青年人才专场座谈会，听取青年人才代表对创新创业环境的意见建议，推动全区人才政策举措进一步优化，加快推进吴中人才发展现代化步伐。 据介绍，每季度举办一次的“青年人才座谈会”是苏州吴中区委组织部、团吴中区委联系服务青年人才的众多工作举措之一。近年来，吴中区围绕青年人才集聚培养，坚持完善工作机制、做强发展平台、优化发展生态，健全青年人才发展支撑体系，推动青年人才发展水平不断提升。 当地通过完善人才政策体系，出台《关于进一步加强青年创新创业工作的实施意见》等，累计评选53名东吴青年科技企业家，赋予他们区级高层次人才举荐权。他们创新“以赛引才”,连续11年举办青年创客大赛，累计征集创新创业项目1800余个，近200个项目在吴中落地生根。坚持“金融助才”，创设“青创贷”…
2022-02-09	安徽淮北市濉溪县团组织帮助困难青少年圆梦安徽淮北市濉溪县团组织帮助困难青少年圆梦者 王海涵 实习生 蔡海龙）“终于有新篮球了，我可以和同学们尽情打球了。”近日，来自安徽省淮北市濉溪县任集中心学校七年级的任子毅同学兴奋地说。当天，团濉溪县委联合县教育局、安徽团属《少年博览》杂志社，前往濉溪县任集中心学校、铁佛中心学校等5所学校开展圆梦“微心愿”活动，为50位留守儿童送去新年礼物。图为活动现场合影 活动现场，一位小姑娘的微心愿是一桶食用油，当问及原因时，孩子懂事地说：“因为爷爷最近生病，身体不好，家里快没油了，这样爷爷就不用出去买了。”图为征集微心愿的留言板 今年1月以来，团濉溪县委通过“青春汇”服务联盟平台和团属微信塔群，面向全县青少年征集“微心愿”，帮助濉溪县困难青少年“圆梦”。图为濉溪县社会各界青年志愿者为“微心愿”打包 截至目前，濉溪县青年创业者协会、中建三局濉溪项目团支部、濉溪县青…
2022-02-08	江苏淮安涟水县启动困境青少年关爱行动江苏涟水启动“团青聚力 联心致远”关爱行动伟 通讯员 鞠梦雅 井奇）日前，江苏省淮安市青联科技界别组联合团涟水县委前往淮安市涟水县开展“团青聚力 联心致远”关爱行动，走访慰问困境青少年家庭，并召开座谈会探望创业青年代表。探望困境青少年。通讯员供图 淮安市青联科技界别组组长、涟水县政府副县长马荣，团涟水县委书记李亮亮与市青联代表，共同前往涟城街道红日社区探望困境青少年家庭，为孩子赠送课外读物、玩具等课外用品、日常生活用品等。 随后淮安市青联科技界别组一行到涟水县经济开发区淘金创谷创业孵化基地参观创业企业，并召开座谈会。座谈会上，创业青年代表围绕自身工作和创业经历，分享感受，并积极对本地发展建言献策。观看创业公司。通讯员供图 全国优秀共青团员、创业青年代表、江苏梦华包装新材料科技有限公司负责人王梦表示，“作为一名致力于环保科技事业的创业青年，我将更加珍惜每…
2022-02-08	黑龙江鸡东县：团组织唱响改革“青”声音黑龙江鸡东县：团组织唱响改革“青”声音习记者 韩荣)在黑龙江省鸡西市鸡东县，青年高振成没想到今年一次偶然的机会让他当上了老板，圆了创业梦想。 大学毕业后高振成一直在外打工，今年6月，他听说团鸡东县委正在扶持全县有志青年就业、创业，便回到家乡找到团鸡东县委，在指导下他顺利加入了鸡东县青年就业创业协会。 经过一段时间观察，高振成发现随着生活水平的提高，很多女士更加注重美容、养生，他便有了开个美容店的念头。他把想法和当地团干部交流后得到了支持。在共青团的帮助下，高振成不仅顺利办理了营业执照，选好地址谈好租金，还申请到了创业小额贷款5万块钱，3年内免息，他的顺艺美容养生阁顺利开张。 在鸡东县青年就业创业协会，和高振成一样的有50余人，他们在鸡东县青年就业创业培训中心通过学习美容美发、厨师面点、直播带货、网页制作等一项项实用技能课程就业、创业改变了自己的人生，…
2022-02-07	重庆奉节：寒假公益托管班 看护孩子解放家长重庆奉节：寒假公益托管班 看护孩子解放家长伟）为积极贯彻落实“双减”政策，推动“我为群众办实事”实践活动向纵深发展，团重庆市奉节县委以青少年宫、香山社区青少年之家、竹枝社区青少年之家以及足球协会为阵地，面向县内小学生提供爱心寒假托管服务，用实际行动解决“寒假无人照顾子女”的难题。 在寒假公益托管班开班第一天，孩子们早已乖乖坐在教室，拿出寒假作业动笔写起来。托管班的服务是免费的，但课程质量可一点折扣也不打。不仅有志愿者老师为孩子们辅导功课，还在做好安全看护的前提下，根据孩子们的年龄段和成长规律，有针对性地开展思想性、趣味性较强的思政教育、心理健康、体育锻炼和益智游戏等活动。 据相关负责人介绍，寒假托管服务重点面向奉节县抗击疫情一线医护人员子女、劳动模范子女、困难家庭学生、进城务工人员随迁子女、留守儿童等6至12周岁的小学生，由学生家长自愿报名免费参…
2022-02-04	重庆奉节：团聚平安乡 暖心饺子过“新年”重庆奉节：团聚平安乡 暖心饺子过“新年”京2月4日电（记者 张建伟 通讯员 岳青）日前，团重庆市奉节县委深入对接帮扶村――平安乡向子村开展“冬日阳光・温暖你我”留守儿童新春关爱活动。 活动中，大家一起包饺子、做游戏、话团圆，其乐融融。孩子们纷纷表示，自己亲手包的饺子特别美味。活动图片。团奉节县委供图 团县委领导为50余名孩子赠送了新年礼包详细询问了孩子们的学习生活情况并鼓励他们坚强勇敢，努力学习，通过开展集中走访慰问活动，让更多父母没回家的留守儿童度过欢乐祥和的新春佳节。活动图片。团奉节县委供图
2022-02-04	福建漳平：漳台青年新春共叙两岸情福建漳平：漳台青年新春共叙两岸情者 陈强 见习记者 田宏炜）新春佳节，共青团福建省漳平市委、漳平农商银行、漳平台创园区管委会联合组织台湾青年和当地返乡大学生共40余人开展“海峡两岸青年・共叙漳台情谊”“五个一”迎新春系列活动。 青年们参观了星兴向农生态农业、东树生态农业、福九德农场等台青创业基地和北寮村茶博馆，实地了解台湾创业青年的创业故事。两岸青年亲身体验、互动交流，深层次了解漳平水仙茶、生态农业种植技术和高山乌龙茶标准制作工艺，学习了“互联网+农业”电商销售模式。 参观结束后，青年们还参加了迎新春座谈会，共享年夜饭，开展同读新春贺信等活动。
2022-02-01	安徽临泉：百余大学生志愿服务温暖回家路安徽临泉：百余大学生志愿服务温暖回家路山摄 大学生志愿帮乘客扫健康码。郭金山摄 大学生志愿者在帮乘客出站。郭金山摄 忙碌的大学生志愿者。郭金山摄 帮旅客出站。郭金山摄 春节将至，作为“安徽第一人口大县”、全国知名的劳务输出大县，阜阳市临泉县迎来返乡客流高峰。连日来，在临泉县高铁站、客运站，共青团临泉县委招募的139名大学生志愿者，身穿红色马甲加入“暖冬行动”，用自己认真热情的服务，温暖着老乡们的回家路。 “大爷，请佩戴好口罩。”“各位旅客朋友，扫码方可进入，谢谢配合。”“不好意思，请出示您的疫苗接种凭证。”在临泉高铁站，每当高铁到站，池州学院大二学生李思珍就开始忙个不停。 前两天，一对盲人夫妇出站，她和另外两名志愿者一起带他们到核酸检测点，完成检测后又搀扶他们到出租车停靠点，等待出租车跟司机简单说明情况，把夫妇俩的行李放在后备箱，并叮嘱他们下车时一定…
2022-01-29	团湖南省津市市委开展留守儿童春节慰问活动团湖南省津市市委开展留守儿童春节慰问活动建伟 通讯员 黄鹏）为号召全社会关心关爱留守儿童，同时引导留守儿童亲属回乡就业务工，为津市发展吸引更多人才。1月27日，团湖南省常德市津市市委开展了以“留守儿童心连心，一起吃顿团圆饭”为主题的春节慰问活动。 活动共邀请9名留守儿童及其监护人参加，团圆饭席间，津市市委常委、组织部部长叶春华与留守儿童及其监护人进行了交谈，邀请他们的亲属回家乡工作，并为孩子们送上了慰问金及学习用品等礼物，鼓励孩子们健康生活、快乐学习。
2022-01-29	安徽歙县：“青心送暖”送进留守儿童心窝窝安徽歙县：“青心送暖”送进留守儿童心窝窝着中南民族大学“小民同学”寒假实践团队青年志愿者们来到昌溪乡昌溪村留守儿童之家开展“青心送暖”志愿服务活动，和留守儿童们一起提前庆祝新春佳节。 当天天气虽然有些寒冷，但却没有阻挡志愿者们送温暖的脚步，大家走进昌溪村留守儿童之家，为留守儿童们送上精心准备的新春“礼包（学习用具、体育用品、课外书籍等爱心物资）”，与他们一起读书，并与孩子们亲切交谈，详细了解他们的学习、生活状况，勉励他们要心怀感恩、求知进取，长大以后实现梦想，回馈社会、报效祖国，在寒冬里传递着暖意。 “我们的书本是向全社会募集得来的，鼓励捐赠者在书本上写上对孩子们的寄语，在新春来临之际，为山区的孩子们送上祝福。”来自中南民族大学的青年志愿者张迎说道。 临近春节，由于疫情防控的需要，部分留守儿童在外务工的家长响应号召，自觉减少流动，选择异地过年。虽然…
2022-01-29	广东韶关新丰县开展大学生“返家乡”社会实践广东省新丰县开展2022年寒假大学生“返家乡”社会实践活动建伟 通讯员 朱倩倩 黄沁怡）进一步扩大党团的工作覆盖面和团结带领广大团员青年积极投身家乡建设，团广东省韶关市新丰县委联合新丰县人才驿站积极开展2022年寒假大学生“返家乡”社会实践活动。近日，新丰县返家乡社会实践活动座谈会在团县委会议室召开，县委组织部人才室、团县委的负责同志以及23位新丰籍返乡大学生代表参加。 会上，团县委负责人组织返乡大学生学习了党的十九届六中全会及市县党代会精神，从新丰县“返家乡”社会实践活动的背景及意义、往期活动回顾、2022年寒假活动安排、相关要求和安全保障等方面开展通用培训，并按照政务实践、企业实践和志愿服务类型，分类别开展部署及专项培训。县委组织部人才室负责同志解读了韶关市新时代“百团千才万匠”人才工程和新丰县人才引进相关政策及作用。 两位返乡大学生代表表示…
2022-01-28	安徽合肥庐阳区骑手小哥领到专属新春大礼包安徽合肥：团组织为外卖小哥送新春大礼包青报・中青网记者 王海涵 王磊）今天上午，在团安徽合肥市委指导下，团合肥市庐阳区委、美团（合肥）团委开展“志愿理发送温暖・手写春联献祝福”关爱留肥过年骑手小哥活动。在庐阳区三孝口街道党群服务中心，30余名骑手小哥领取了专属新春大礼包。 早上8点，三孝口街道的青年志愿者者就开始准备义务理发、手写春联等志愿服务项目。活动现场，“年味”浓浓，新春送福、免费理发、手写春联等项目热闹呈现。骑手小哥们在工作间隙陆续赶来，自己“点单”，感受志愿服务的暖意。 此外，庐阳区青年志愿者还开展春运暖程、疫情防控、慰老助困、邻里守望等活动。
2022-01-27	团浙江省玉环市委开展“团团请你来拍全家福”活动团玉环市委开展“团团请你来拍全家福”活动月27日电（记者 张建伟 通讯员 吴嫣然 陈倩薇 梁裕哲）“来，看镜头，一二三，茄子。”咔嚓咔嚓，随着清脆的快门声音，在玉环市红门摄影馆里，一户户留玉过年新玉环人的全家福定格在了相机中。 为给予留玉过年新玉环人更多来自玉环“第二故乡”的温暖和关爱，1月4日，团浙江省台州市玉环市委在玉环新青年微信公众号发布“团团请你来拍全家福”活动征集，邀请留玉过年的新玉环人拍摄全家福，为他们增添浓浓的幸福年味。 1月12日，“团团请你来拍全家福”活动正式开拍，来自四川宜宾的谌思议家庭是第一户拍摄家庭，作为一名普通外卖员的他，每天骑着电动车穿梭在玉环坎门的大街小巷，奔跑于餐饮店和顾客之间，当看到“团团请你来拍全家福”活动，就立刻报名了。当天，他带着妻子刘艳君和一对可爱的双胞胎女儿来到玉环红门摄影馆，换上了喜庆的中式服装拍…
2022-01-27	团云南省昆明市五华区委成立青年律师讲师团覆盖律师行业基层团组织 团昆明五华区委成立青年律师讲师团者张文凌）1月25日，共青团昆明五华区委、五华区司法局依托五华区律师行业团工委，成立五华区青年律师讲师团和预防青少年犯罪青年律师服务团，为青少年做好法律服务。 五华区是昆明中心城区之一，汇集了82家律师事务所。2021年11月18日，团五华区律师行业工作委员会在泰和泰（昆明）律师事务所授牌成立，这是云南第一家区级律师行业团工委。 团五华区委书记李欣介绍，依托团工委成立的讲师团和服务团，是对五华区建立青年律师人才库，建设五华区行业技术人才库，建设五华科教创新先行区的补充。同时，将促进律师行业基层团组织的全面活跃，用组织的有效覆盖来凝聚青年。 讲师团和服务团将在相关大中小学校，配合学校组织法律知识大讲堂、开展预防校园暴力、讲授法治文化内涵等知识普及教育活动；围绕居民日常生活息息相关的问题，开展送法…
2022-01-26	上海长宁：青少年在家门口搭上社情民意直通车上海长宁：青少年在家门口搭上社情民意直通车青报・中青网记者 魏其�鳎┙裉煜挛纾�“畅通社情民意交汇点 实践全过程人民民主”――上海共青团“新青年・学习社”第三期发布仪式暨打造全过程人民民主最佳基层实践地青年论坛在上海市长宁区古北市民中心举行，人民建议征集邮筒“青春上海”长宁站点启用揭幕，长宁团代表联络站、长宁青年业委会议事厅揭牌，青年代表们分享了参与民主建设的感受。 华东政法大学附属中学团总支书记刘美月介绍说，作为一所法治特色中学，学校在近几年形成了作业自主选择权、无校服日、校园手机管理校园规定，其制定全过程都有学生参与。例如，《外带食品进校园若干规定》的制定源于一次学生带关东煮进教室、又不小心洒了的事件。事情引起师生双方的争议后，在学校团委的引导下，学生事务中心向全校师生、家长发放了问卷，学校组织了辩论赛、校园听证会等活动，最后，经学代会民主决…
2022-01-26	团辽宁省沈阳市大东区委举办沉浸式主题展团沈阳市大东区委举办“先锋青年 青春正红”沉浸式主题展者 王晨）近日，团辽宁沈阳市大东区委在沈阳大悦城举办“先锋青年 青春正红”沉浸式主题展，主题展设置《少年中国说》和《寻求真理》等6处主题场景。为增强青年的参与感、互动感和体验感，团区委在每个场景下都提供了专属印章，只要在“先锋青年参与卡”上集满全部印章，即可领取“先锋青年证书”。同时，线上“青春大东”公众号平台也同步进行“青春誓言”征集活动，让广大青年表达对祖国的美好祝愿和作为先锋青年的铮铮誓言。参观了主题展的中建二局北方公司沈阳经理部团总支书记于一帆认为，主题展让广大青年在打卡体验中感悟“少年强则中国强”的思潮引领，用百年来各界爱国青年、革命青年、进步青年的时代缩影引导新时代青年不忘初心，主动担当。
2022-01-24	重庆奉节开展“青春助农 聚力前行”志愿服务活动重庆奉节开展“青春助农 聚力前行”志愿服务活动建伟 通讯员 张月华）近日，重庆奉节县开展“青春助农 聚力前行”脐橙采摘+直播带货志愿服务活动，以青春之名助力兴业兴城，青春与脐橙同行。活动图片。团奉节县委供图 活动中，团县委组织大学生西部计划志愿者，联合“三支扁担”电子商务公司团支部及重庆青年麻辣明星唐老鸭团队在重庆市奉节县永乐镇江南村开启直播活动，助农增收。另外，48名志愿者穿梭在密密麻麻的果树林中，帮助果农采收运输脐橙。此次活动共帮助农户采摘销售、5000余件脐橙。活动图片。团奉节县委供图 相关负责人表示，此次活动的主要目的在于凝聚引领广大青年在乡村振兴中展现青春风采，为努力开创“兴业兴城？强县富民”崭新局面，建设美丽奉节面贡献青春力量。
2022-01-26	团浙江省玉环市委开展“团团送你年货大礼包”活动团玉环市委开展“团团送你年货大礼包”活动建伟 通讯员 张思寒 罗凯文 吴嫣然）“这是我们的一点心意，希望你们能在玉环过个幸福年。”近日，团浙江省台州市玉环市委联合市志愿者协会走进玉城街道��青社区开展“团团送你年货大礼包”活动，为部分留玉过年的新玉环人送去大米、食用油、春联、口罩等慰问物资。活动现场。通讯员供图 “感谢你们！”当天下午，正在路边清理垃圾的环卫工人代常建接过沉甸甸的礼包感激地说道。代常建是来自安徽阜阳的新玉环人，因为新冠肺炎疫情，他已经两年没回老家过年了。虽然心里也挂念着家里的亲人，但为了响应政府的号召，今年他还是选择了留在玉环过年。“在玉环过年挺好的，毕竟现在疫情还不稳定，而且政府也很关心我们，为我们送来了年货礼包，让我感觉很温馨。”代常建笑着说道。 来自四川的袁礼梅、袁媛两姐妹在玉环务工十年，几乎每年都会回老家过年，但今年她…
2022-01-24	团安徽省淮北市相山区开展寒假安全教育系列活动团安徽省相山区开展寒假安全教育系列活动建伟 通讯员 赵莹莹 查韦婷）为了确保全体师生度过一个平安、快乐、充实的寒假，切实增强师生的安全意识及自我保护意识，预防并杜绝安全事故，团安徽省淮北市相山区委、区少工委联合区教育局发动辖区学校开展了寒假安全教育系列活动。 防范意识要牢记。社区民警应邀走进校园，给孩子们上了一堂假期“安全营养”餐。在课程中，他们用生动的示例，彩色的宣传页，向孩子们讲述在假期如何防范电信诈骗；用部分毒品实物，教育学生远离毒品；红红火火中国年，在知识问答中，同学们意识到禁燃禁放的重要性。 交通安全记心间。交警支队的警官对同学们做了假期期间的交通安全主题教育，警官叔叔对中小学生交通安全事故的统计数据进行讲述，要求同学们在假期间遵守好相关交通规则法律，保护好自身的安全。通过这样一节交通安全教育课，让孩子们掌握了很多安全知识和技能，基本…
2022-01-24	团广东省韶关市新丰县委开展困难群体春节慰问活动广东省新丰县开展“大爱新丰 温暖如春”春节慰问志愿服务活动建伟）在春节来临之际，团广东省韶关市新丰县委联合个体私营企业志愿者协会组织近百名志愿者开展“大爱新丰 温暖如春”春节慰问活动，为困难群体送上关爱关怀和节日祝福。志愿者们进行慰问。团新丰县委供图 本次活动严格遵守疫情防控要求，将志愿者们分组，分别到全县的90户困难贫困群众进行慰问，在送去牛奶、面条、毛巾等慰问品及慰问金的同时，宣传科普水电燃气安全，疫情防控形势及措施。志愿者们进行慰问。团新丰县委供图 据了解，今年已是新丰县个私志愿者协会开展春节慰问活动的第八个年头，今年为困难户送去的慰问金及春节物资共计57527.1元，八年累计捐赠慰问款物达65多万元。接下来，团新丰县委将继续宣传发动，号召更多爱心人士参与支持志愿服务，让志愿服务在经济社会发展、巩卫创文、乡村振兴等多方面工作中发挥更大作…
2022-01-17	团湖南省永州市宁远县委开展青少年自护教育活动团湖南省宁远县委开展“青春自护・平安春节” 青少年自护教育活动建伟 通讯员 何淑轩）为增强青少年自我保护意识和能力，平安欢度寒假春节假期，近日，团湖南省永州市宁远县委组织20余名青年志愿者在九嶷山西湾村开展了以“青春自护・平安春节”为主题的青少年自护教育活动。 通过入户走访的方式，青年志愿者围绕意外伤害防护、交通安全、居家安全、防骗防拐防电诈等内容，从重要性和自护方法等方面向西湾村的孩子们进行了详细的讲解，让孩子们充分认识到安全自护教育的重要性，能做到遇事有章法，自救有办法，切实提高青少年的安全意识和应对突发事件的避险自救能力。
2022-01-16	13000对昆山与阿图什少先队员互通书信13000对昆山与阿图什少先队员互通书信青网记者 李润文）“回信啦！阿图什朋友回信啦！”1月13日下午，江苏省昆山市陆家中心小学校五（6）中队的孩子们手捧万里之外寄来的回信和书签，兴奋不已。 日前，在昆山援疆工作组的关心支持下，昆阿两地13000对结对成功的少先队员通过书信手拉手活动，介绍美丽家乡、共话幸福生活。 “他给我寄了一封信、三张明信片，还画了一幅我们一起玩耍的画。”拿到来自阿图什朋友的信，陆家中心小学五（6）中队的潘宇成擦了擦手，小心翼翼地打开信封。 “欢迎来我家做客，我的家乡阿图什市达格良乡有很多果树，希望你能喜欢……”潘宇成一边读着信上内容，一边迫不及待地与小伙伴分享这一份喜悦。 “书信手拉手活动非常有意义，很高兴能认识阿图什硝鲁克中学的小伙伴，他向我介绍了他的家乡，给我送来了祝福，我也把对他的祝愿写进了信中。”潘宇成说，“我知道他在…
2022-01-17	团安徽省湾�b区委举办“津梧桐”周末人才沙龙团安徽省湾�b区委举办“津梧桐”周末人才沙龙图 中国青年网北京1月17日电（记者 张建伟 通讯员 陶卉芳 查韦婷）为进一步推动安徽省芜湖市湾�b区人才队伍建设，助力湾�b区高质量发展，实现湾�b垂直崛起，近日，安徽省芜湖市湾�b区“津梧桐”周末人才沙龙圆满举办。25位湾�b区优秀企业家代表、区内相关高校负责人就如何留住人才、培育本土人才等话题进行探讨。 活动以“凤栖梧桐、才聚湾�b”为主题，当天，湾�b区委书记殷琼为本次活动致辞并宣布“津梧桐”周末人才沙龙正式启动。沙龙通过主题分享、对话交流、现场畅聊等形式就人才引进、加强合作进行沟通交流，区内高校就加强校企合作提出有效建议。 下一步，团湾�b区委将紧紧围绕芜湖市“紫云英”人才计划工作部署，结合湾�b区人才工作实际，坚持改革创新，做精做实“青耘计划”等青年人才品牌工作，发挥青年人才生力军作用，为…
2022-01-25	团重庆市奉节县委举办“冬日阳光 温暖你我”关爱行动重庆奉节：冬日送关爱 真情暖人心建伟 通讯员 张月华）近日，由共青团重庆奉节县委举办的“冬日阳光 温暖你我”关爱行动走进部分高山学校，给孩子们送去冬日温暖。 团奉节县委的工作人员来到海拔1200多米的奉节县云雾小学，将为学生精心准备的校服、围巾、手套、帽子等爱心物资一一发放到孩子们的手中。 活动现场，爱心人士还亲手为孩子们换上新衣服，戴好帽子和围巾。并与孩子们亲切交流，详细了解他们的学习、生活情况，勉励他们从小立志、刻苦学习、回报社会。 穿上全新的校服、戴上暖和手套、帽子，一张张稚嫩的脸上洋溢着幸福的笑容，孩子们也是用他们最真挚和朴实的方式，来表达自己的感恩之心。据介绍，此次“冬日阳光 温暖你我”关爱行动，主要是针对农村留守儿童、贫困家庭儿童，通过满足孩子们一个个小小心愿，传递社会的温暖。 “开展关爱行动，既是给予孩子们物质上的帮助，又是…
2022-01-20	重庆长寿区少先队员给戍边卫士寄送近万张贺卡重庆长寿区少先队员给戍边卫士寄送近万张贺卡者 王鑫昕）近日，重庆市长寿区少先队员向戍边卫士寄送箴言贺卡主题活动启动。 启动仪式上，30名少先队员代表佩戴鲜艳红领巾，面向队旗齐行队礼、重温誓词，发出了向戍边卫士寄送箴言贺卡活动倡议。与会人员还集中观看了《“卫国戍边英雄团长”祁发宝》《天安门国旗来到喀喇昆仑》等影视作品。 孩子们会选取一张印有长寿区特色风景的贺卡，写上对边防叔叔想说的心里话，然后从本校校园邮局寄出，边防战士将和孩子们书信互动。团重庆市长寿区委负责人表示，开展这种沉浸式互动式的主题活动，旨在让少先队员更加深入走进了解戍边卫士，教育引导少先队员们增强国防意识，厚植家国情怀。 本次活动重庆市少工委指导，长寿区人武部、教委、团委主办，承载着少先队员们童心祝福的9000余张贺卡将在今年春节前投递到戍边卫士手中。
2022-01-15	津市团市委开展“敬老助困”志愿服务专项慰问活动津市团市委开展社区青春行动“敬老助困”志愿服务专项慰问活动龙）1月12日，湖南省津市团市委联合襄阳街街道、襄阳街社区开展社区青春行动“敬老助困”志愿服务专项慰问活动，为襄阳街社区五位困难老人送去了温暖和关爱。 活动中，青年志愿者们为每一位困难老人送去了猪肉、大米、食用油等生活物资，与老人们亲切交谈，了解他们近期的身体及家庭情况，并及时掌握他们目前存在的实际困难。对于身体不便的老人，社区志愿者主动“上手”帮忙腌制猪肉。团市委与街道、社区对困难老人的一次亲切家访将温暖送到了家中，青年志愿者们的一次亲切问候也增添了家中的热闹，让他们感受到了亲人般的陪伴。 此次“敬老助困”志愿服务专项慰问活动，拉开了2022年津市社区青年行动的序幕，对引领更多青年投入社区志愿服务，助力社区志愿服务活动常态化、制度化，不断巩固社区团的组织建设，活力社区团的工作，提升团…
2022-01-21	广东省韶关市始兴县开展新一轮“爱1+1”助学行动广东省韶关市始兴县开展新一轮“爱1+1”助学行动建伟）为开展新一轮“爱1+1”助学行动，切实帮助解决困难学生学习、生活上的困难。近日，团广东省韶关市始兴县委联合县志愿者协会开展“爱1+1”助学入户走访摸底调查工作，走访期间，志愿者们详细了解困难学生家庭状况、学习生活等情况的同时，积极宣传我国教育中的帮扶政策并鼓励困难学子努力学习，用知识改变命运，用爱心回报社会。目前，已联系资助（继续资助）的商家企业31户，接下来将对符合帮扶条件的困难家庭子女进行助学，为困难学子顺利完成学业提供有力保障。 近年来，团始兴县委充分发挥自身优势，逐步完善各项职能机构和工作机制，积极参与社会公益及慈善活动，为困难学生圆梦大学搭建良好平台，开展四年“爱1+1”助学行动以来，发动爱心商户企业110户，资助困难学生110人次，资助资金13.2万元。
2022-01-17	广东省韶关市新丰县爱心助学三年行动正式启动广东省新丰县“东新协作・青春圆梦”爱心助学三年行动正式启动中国青年网北京1月17日电（记者 张建伟 通讯员 李卓越）为积极响应贯彻县委县政府“招善引爱”的号召，帮助困难家庭学生解决成长难题，近日，团广东省韶关市新丰县委联合东莞东城新丰对口帮扶指挥部到回龙镇塘村村、新村村、古塘村开展“东新协作・青春圆梦”爱心助学走访活动。 本次活动按照新冠肺炎疫情防控要求，组建20余名的“新丰大学生+东莞爱心企业”志愿者队伍，通过“一对一”的形式分组对44名资助学生进行入户走访，并送上慰问品。 据了解，由东城新丰对口帮扶指挥部、团新丰县委联合开展的“东新协作・青春圆梦”回龙镇爱心助学三年行动正式拉开帷幕，将为回龙镇塘村村、新村村、古塘村的留守青少年提供长效帮扶服务，建立“一对一”助学方案，助力青少年更好地成长成才。 下一步团县委将继续整合社会资源、多方联动，开展更…
2022-01-13	福建武夷山团组织开展腊八节关爱活动福建武夷山团组织开展腊八节关爱活动・中青网记者陈强）团福建省武夷山市委近日联合武夷山市愉悦社工中心、餐饮协会等青年社会组织开展“情暖武夷 就地过年”腊八节关爱活动，为外来务工人员、一线工作人员及社区居民送上1000多份热气腾腾的腊八粥。 1月10日上午，40多名社区青春行动志愿者在武夷山市崇安街道石雄社区、新丰街道溪东社区、林业小区以及湖桃社区等地向外卖小哥、快递员、环卫工人、交警等一线工作者及社区居民送上精心熬制的腊八粥。志愿者们还将腊八粥打包装袋，入户走访森林警察、贫困家庭，送上节日的问候和祝福。 志愿者们还向参加活动的人员发放《“青”力“青”为 “罩”顾好自己》和《交通文明出行》倡议书，倡导外来务工人员和市民群众积极配合新冠肺炎疫情防控工作，注意春运、年关期间出行安全，尽量留在工作地过年。
2022-01-13	团安徽省滁州市琅琊区委推行积分入团制“育优推优”源头把关 团安徽省滁州市琅琊区委推行积分入团制。通讯员供图 中国青年网北京1月13日电（记者 张建伟 通讯员 朱锐睿 查韦婷）“听说以往新团员都是注重学习成绩和班主任的意见”，“现在不一样啦，听说学校开始实行积分入团制，主要考察咱们在学校的综合表现，我认为这种方式其实是把入团的机会交到了我们自己的手中，获得积分越高，越积极参与学校共青团实践，就可以优先发展成为共青团员啦！”安徽省滁州市宝山学校两名初一同学正在热烈讨论着。 2021年以来，团安徽省滁州市琅琊区委聚焦全面从严治团，从“育优推优”源头把关，为团组织选好人、选对人提供制度保障。目前，正在以滁州市宝山学校为试点大力推行积分入团制，并已取得一定成效，吸引了全市各兄弟县市区团委前来观摩学习。 成长阶梯体系推优确定培养对象 2021年8月起，宝山学校开始制定《入团管理办法》。实施对象为在校…
2022-01-10	宁波奉化区志愿者给户外劳动者送上“腊八粥”宁波奉化区志愿者给户外劳动者送上“腊八粥”中青网记者 李剑平）今天11时，在浙江省宁波利安科技股份有限公司，奉化区志愿者协会志愿者们给务工人员送上“腊八粥”。“这是我第一次喝‘腊八粥’，味道甜甜的很好喝，感受到了‘家’的温暖。”一名来自四川省凉山彝族自治州甘洛县的务工人员说。 共青团奉化区委副书记陈丽说，户外一线工作者、新就业群体、来奉务工人员是新时代奉化区经济社会发展的重要力量。在农历腊八节前夕，奉化区委组织部、团区委、区青年志愿者协会、区青年联合会以“甬爱e家”为载体，推出1+N腊八暖心活动，即通过一碗“腊八粥”，让快递小哥、外卖小哥传递爱心，使在奉化工作的户外一线工作者、留奉人员感受到这座城市的温暖和关怀。 目前，奉化区30个“甬爱e家”站点已面向快递小哥、外卖骑手、网约车司机、环卫工人等户外一线劳动者开放。本次腊八节温暖活动为期两天，志愿…
2022-01-07	广东省始兴县成立首个少先队校外实践教育营地广东省始兴县成立首个少先队校外实践教育营地京1月7日电（记者 张建伟）为深入贯彻落实《中共中央关于全面加强新时代少先队工作的意见》，进一步整合红色资源、教育资源，畅通运行机制，为全县少年儿童健康成长保驾护航，团广东省韶关市始兴县委联合县教育局、县少工委充分挖掘社会各领域资源，遴选了当地适合少先队员开展的校外实践基地，为少先队员开展校外实践、爱国主义教育、各类知识科普提供重要平台。1月4日下午，始兴县首个“少先队校外实践教育营地”揭牌仪式在始兴红围（原广东省委旧址）举行，团县委、县教育局、县少工委负责同志，沈所小学少先队大队辅导员和沈所小学少先队员代表，共40人参加揭牌仪式。佩戴鲜艳红领巾的少先队员们重温入队宣誓。团始兴县委供图 活动期间，团县委、县教育局、沈所镇负责同志共同为始兴县首个少先队校外实践教育基地――始兴县红围进行揭牌。 少先队员们聆听…
2022-01-07	湖南宁远县青年讲师团成员开展微宣讲进校园活动团宁远县委开展党的十九届六中全会和省第十二次党代会 精神微宣讲活动青年网北京1月7日电（记者 张建伟 通讯员 盘玲珠）为深入学习贯彻党的十九届六中全会以及湖南省第十二次党代会精神，引导全县广大团员青年要以学促行、以行践学，坚定不移听党话、感党恩、跟党走，在新时代新征程中书写更加靓丽的青春答卷。近日，团湖南省永州市宁远县委组织县青年讲师团成员欧阳玲英、欧阳文东在宁远县实验中学、宁远县爱华学校开展党的十九届六中全会和省第十二次党代会精神宣讲。在爱华学校开展微宣讲。通讯员供图 宣讲会上，同学们观看了宣讲主题片《“你”的故事》，青年讲师从党的百年奋斗重大成就、历史经验和历史意义等六个方面阐述了党的十九届六中全会和湖南省第十二次党代会的重大意义和深刻内涵，激励同学们要从党的百年奋斗光辉历程和伟大成就中汲取奋进力量，坚定听党话、跟党走的决心，为实现第二个百…
2022-01-06	陕西凤翔：凝心聚力 党建带出好团建共青团基层改革进行时 陕西凤翔：凝心聚力 党建带出好团建我来担任改革领导小组组长推动工作。”陕西省宝鸡市凤翔区委书记的话掷地有声，我们就是要凝聚力量，聚焦“党对共青团领导，共青团更好坚持党的领导”这个关键，来完善各项体制机制。在2021年9月召开的区党代会上，共青团基层组织改革试点工作更是被写入区委常委会的“工作报告”。 作为连续入列全国、全省县域共青团基层组织改革试点的县区，1年多来，凤翔各级团组织在党委的强力领导和支持下，针对基层普遍存在的机制运行不畅、资源撬动不足、主业定位不准等问题，不断尝试创新，聚力党建带出好团建，使全区共青团事业焕发出生机与活力。考核“指挥棒”压实责任 在凤翔，“团建、队建不合格，党建不评优”已成为基层党组织的共识。“考核是‘指挥棒’。用这根‘指挥棒’来压实党建带团建的责任，基层党组织的重视程度明显提高，推动了基层团组织改革不…
2022-01-05	云南麻栗坡共青团七个“双百”工程将工作干在实处麻栗坡共青团七个“双百”工程将工作干在实处伟 通讯员 刀亚楠）2021年，针对基层青少年思想引领办法不多、效果不明显等问题，云南省文山壮族苗族自治州麻栗坡共青团实施了七个“双百”工程，大力弘扬“老山精神”和新时代“西畴精神”，靶向攻坚突破，全面提升共青团的组织力、引领力、凝聚力和服务大局的贡献度，切实将工作干在实处、走在前列。 实施青少年思想政治引领“双百”工程。组建百名青少年党史宣讲团：在全县各学校培育“小小红色宣讲员”，深入红色教育基地当好党史志愿讲解员，组织观看“红领巾爱学习”“青年大学习”等网上系列主题团课、队课，开展“红领巾爱学习 少先队员学党史红色故事100讲”，在青少年心中厚植爱党爱国爱社会主义情怀，努力成长为中国特色社会主义事业建设者和接班人。开展百场专题宣讲下基层：组建麻栗坡县“青年讲师团”“红领巾讲师团”及“五老宣讲团”，…
2022-01-14	团广东省始兴县委开展道路交通安全宣传志愿服务活动团广东省始兴县委开展“青春情暖・安全出行” 道路交通安全宣传志愿服务活动建伟）为贯彻落实党中央、省、市、县关于道路交通安全工作的重大决策部署，进一步加强始兴县广大群众道路交通安全意识，营造更加平稳有序的道理交通环境。近日，团广东省韶关市始兴县委联合始兴县志愿者协会在太平镇社区、总甫村，城南镇新村村和沈所镇南方村等地开展“青春情暖・安全出行”道路交通安全宣传志愿服务活动。活动现场。团始兴县委供图 活动现场，志愿者们手拿“一盔一带”、“道路交通安全倡议书”等宣传资料，派发给各有关辖区的广大居民，并为居民们讲解了酒驾醉驾、农用车违法载人、不系安全带、不佩戴安全头盔等交通违法行为所带来的严重危害，倡导群众摒弃交通陋习，安全驾驶，提醒大家要时刻遵守交通安全法规，养成文明良好的交通出行习惯，让广大群众懂得安全出行的深刻内涵和重大意义。 下一步，团始兴县…
2022-01-12	团安徽省合肥市庐江县委开展慰问困难学生活动团安徽省庐江县委开展“冬日暖阳・携爱同行”慰问困难学生活动建伟 通讯员 张俞 查韦婷）为深入开展新时代文明实践扶危济困志愿服务，帮助困难家庭学生解决实际困难，让他们感受到团组织的关怀和温暖，团安徽省合肥市庐江县委在日前开展了“冬日暖阳・携爱同行”慰问困难青少年活动。 团庐江县委通过仔细摸排，后期审核，确定名单，统计出115名困难学生。团庐江县委书记、副书记分别带队前往各镇（园区）对部分困难学生进行现场慰问，走访了35名困难学生。走访过程中，与困难学生面对面亲切交谈，详细了解他们的家庭状况和身体情况，并鼓励他们面对家里的困难不要沮丧，要坚强面对生活，树立正确的理想信念，刻苦努力学习，怀着一颗感恩的心，成为立志回报社会，建设家乡的有用之才，并向他们送去了助学金。 据统计，此次慰问活动共发放助学金5万元，让困难学生家庭感受到团组织的温暖，营造互帮互助、…
2022-01-12	团安徽省天长市委“三网融合”打造青年身边的共青团团安徽省天长市委“三网融合”打造青年身边的共青团建伟 通讯员 王硕 查韦婷）团安徽省滁州市天长市委致力于运用市场、情感、兴趣爱好等社会机理，运用青年喜欢的沟通、交流、聚集和联络方式，加强具有群众性、社会性的非层级化的团属网络媒体建设。 “共青团+‘网红’新媒体”，品牌化运营。团天长市委机关现运行微信公众号平台“共青团天长市委”1个，维护用户群体近3万名青年；运行线上“青年之家”云平台8个，通过青年“点单”的形式开展活动，今年已累计发布活动131场，吸引了3847名团员青年报名参与。在天长市级融媒体成立团组织，特邀FM104.8主持人贝贝担任“青年之声”活动召集人，不定期开展线上青年广播节目，改革以来，结合青年志愿者抗击新冠疫情工作，开展线上广播节目，覆盖青年逾2万人。 “共青团+网络服务家园”，平台化服务。探索搭建“团聚青才”一站式青年服务…
2022-01-05	湖北咸丰县少先队校外实践示范性活动暨农耕文化节落幕湖北省咸丰县少先队校外实践示范性活动 暨首届农耕文化节圆满落幕伟 通讯员 向青 黄天能 唐紫薇）近日，团湖北省恩施土家族苗族自治州咸丰县委、县少工委联合忠堡镇人民政府组织咸丰县少先队大队辅导员、优秀少先队员代表90余人在忠堡镇开展2022年咸丰县少先队校外实践示范性活动暨首届农耕文化节。本次活动由咸丰县少先队总辅导员王承羲主持。同时咸丰县青少年农耕研学基地在忠堡马倌屯成立，县关心下一代工作委员会负责同志出席活动。活动现场。通讯员供图 本次活动结合了党史学习教育，少先队大队辅导员和少先队员们少通过参观忠堡烈士陵园、向革命烈士敬献花圈、聆听革命英雄故事、聆听英雄故事等形式缅怀革命先烈的英勇事迹、学习英雄模范的崇高精神，传承红色基因、延续红色血脉。活动现场。通讯员供图 此次活动以农耕文化节为契机，少先队员们参与蔬菜种植、糍粑制作等农事体验，在地…
2022-01-04	广东深圳龙岗区共青团凝心聚力推动基层组织改革龙岗共青团坚持党建引领，凝心聚力推动基层组织改革央关于党的百年奋斗重大成就和历史经验的决议》，向世人充分展示了百年大党正青春的蓬勃朝气、千秋伟业再出发的奋进姿态。共青团作为党领导的先进青年的群团组织，必须把深入学习贯彻《决议》作为当前和今后一个时期的首要政治任务，始终坚持党的领导是最根本最重要的历史启示，是指引新时代共青团改革发展的最根本遵循。 一直以来，龙岗共青团站在党的事业全局高度，紧抓党建带团建队建工作，有效推动团的组织建设。为把好党建带团建工作“方向盘”，增强新一轮县域共青团基层组织改革试点工作实效，龙岗团区委坚持“上下”联动：对上完善党建带团建队建顶层设计，主动争取党委支持和引领带动；对下发挥党建带团建队建实效，拓宽党建带团建队建范围，大力提升基层团组织的组织力、引领力、服务力。完善党建带团建队建制度 筑牢共青团工作“主心骨” “团建…
2022-01-02	浙川团干代表当主播带货助力东西部协作发展浙川团干代表当主播带货助力东西部协作发展者 李剑平）“大家好！欢迎来到‘山海携手？同心共富’象山雷波农产品直播专场！”近日，在浙江省宁波市象山县的“潮象山海”直播间，团象山县委干部沈怡与象山青年网络主播一起带货销售四川省雷波县农产品。 雷波县地处四川省西南、凉山彝族自治州东部、金沙江下游北岸，拥有脐橙、茶叶、山葵、马湖莼菜、天麻等特色农产品。2021年6月，根据国家东西部协作安排，象山县与雷波县签订了《象山-雷波东西部协作框架协议》，正式形成结对关系。 本次在直播间做主播带货的沈怡，同时担任共青团雷波县委副书记，被组织派到象山县交流学习。“第一次当主播，就为家乡特色农产品代言。” 团象山县委副书记卢璐也作为嘉宾做客直播间带货。此次直播活动吸引近万人观看，5.2万人次点赞，直播销售农产品总价值3.6万元。下一步，象山将为雷波青少年带去更多的项目帮扶，…
2021-12-31	安徽省合肥市庐阳区“庐小志”志愿服务队走进社区安徽省合肥市庐阳区“庐小志”志愿服务队走进社区张建伟 通讯员 张�D 查韦婷）“阿姨，您车上的这个遮阳篷很不安全，交警叔叔给我们讲了很多由此引发交通事故的案例，您可以去对面的助拆点拆除，我妈妈的车篷也是在那拆的”，来自安徽省合肥市安庆路第三小学四年级4班的少先队员陈栎帆向未拆除车篷的车主说道，陈栎帆也是“庐小志”志愿服务队的一名成员。 发动少先队员进社区，参与拆除电动车遮阳篷宣传劝导工作，助力消除道路交通安全隐患，发挥少先队员先锋模范作用，辐射影响身边的家人朋友，共同提升城市文明水平，这是西平门少工委成立后开展的第一项“庐小志”系列志愿服务活动。 日前，安徽省合肥市庐阳区三孝口街道西平门少工委正式成立，团庐阳区委、西平门少工委聘请了辖区合肥市安庆路第三小学、安庆路派出所、学生家长、居民党员等7名人员组成的社区少先队辅导员队伍，并在西平门社区党…
2021-12-28	贵州万山区成立“大学生春晖服务社”临时委员会贵州万山区成立“大学生春晖服务社”临时委员会场。通讯员供图 中国青年网北京12月28日电（记者 张建伟 通讯员 陈梦遥 杨子萱）近日，贵州省铜仁市万山区大学生春晖服务社临时委员会在“铜仁青年之家”正式成立并启动服务社社员及管理人员招募工作。 成立仪式上，团区委副书记伍飞介绍了万山区大学生春晖服务社基本情况，对下一步工作进行安排部署，同时还现场组建了服务社社员招募团队。“大学生春晖服务社”临时委员会成立仪式现场。通讯员供图 据悉，万山区“青年大学生春晖服务社”是团区委直属社会组织，主要承接、培育和参与团区委发起和组织运行的青少年管理工作、服务项目、公益事业等。目前，社员及服务社管理层人员招募正在进行中。
2021-12-26	团贵州红花岗区委：关爱老人 情暖寒冬关爱老人 情暖寒冬”的志愿精神，引导广大青年敬老爱老，为老人们办实事、解难事，12月20日，由共青团红花岗区委主办的“情暖寒冬・关爱老人”寒冬送温暖主题活动启动。 活动现场，专业志愿者队伍为老人们提供了中医把脉、血压测量、健康知识普及、防诈骗知识宣讲等服务，并为老人们送上爱心鸡蛋。爱好文艺的老人们身着艳丽的民族服饰表演了精彩的舞蹈节目，展现了红花岗区老年人积极向上的精神面貌。 据介绍，本次活动为期一个月，将通过举办各类文娱活动及志愿服务活动，丰富老年人的精神文化生活，提升老年群体的获得感、幸福感和安全感，推动营造“尊老敬老、崇德向善”的社会氛围。（陈淑兰）
2021-12-25	河北任丘市举办社会领域新发展团员集中入团仪式河北沧州任丘市举办社会领域新发展团员集中入团仪式年中心，组织开展2021年社会领域新发展团员集中入团仪式。 主办方宣读新团员名单，向新团员颁发团员证、团徽，新团员佩戴团徽、新团员代表发言后面向团旗庄严宣誓。 仪式结束后，新团员参观青年中心、创新大厦青年创业基地及创新大厦团支部。 仪式上，团任丘市委负责人发言。任丘市团组织负责人、部分团员及团干部代表、社会领域新发展团员等40余人参加仪式。
2021-12-24	团四川省成都市简阳市委开展暖冬慰问活动团四川简阳市委开展暖冬慰问活动者 何欣）为进一步弘扬中华民族孝老爱亲的传统美德，助力幸福简阳，近日，共青团四川简阳市委携手爱心企业在简阳市25个敬老院开展“青心相伴・爱在身边・情系暖冬”慰问活动，为敬老院近800位老年人带来社会各界的关怀与温暖。 活动当天，团市委工作人员和企业青年志愿者为敬老院的老人们送去了冬衣、牛奶、大米等慰问品，与老人们话家常，了解他们的生活情况。禾丰镇敬老院78岁的张爷爷戴上新帽子新围巾说：“新帽子很暖和，比戴我自己的暖和多了，真的太高兴了！” 爱心企业青年志愿者代表表示，家有一老，如有一宝。家家都有老，为每位老人尽一份心是每一个人的责任，把这份爱心和温暖传递下去更是简阳企业回馈社会、回馈家乡人民的责任所在。 团简阳市委工作人员介绍，这次系列慰问活动吸引了很多青年志愿者的参与，他们在活动组织和开展过程中都发挥了重要的作用，体现…
2021-12-23	陕西蓝田：奏响三部曲 破局“选培用”共青团基层改革进行时 陕西蓝田：奏响三部曲 破局“选培用”是破旧立新的过程，就是敢于破圈、勤于争取各种资源的过程。”团陕西蓝田县委书记郭静花说。 改革试点以来，团蓝田县委在基层团组织的工作力量配备方面进行破局，在充实基层工作力量上想办法、下功夫，基层团组织的活力被进一步激发。 广开贤路，奏好选优干部“主题曲” “我们回到家乡就是为了改变家乡，发展家乡，为乡村振兴战略的实施贡献我们大学生的一分力量”。在蓝田县安村镇新华村党团广场上，村团支部兼职副书记王晨语深情地演说。她的“微团课”让在场的很多人都热泪盈眶。 为壮大团的基层工作力量，团蓝田县委在全国范围内招募选拔蓝田籍大学生回乡担任基层团干部。来自上海同济大学、吉林大学等19所高校的267名研究生、本科生踊跃报名，48名大学生通过资格审查、面试、公示等环节，受聘担任为期一年的“线上+寒暑假”基层兼职团干部…
2022-01-03	安徽省濉溪县：打造团办青年社团 延伸服务青年触角安徽省濉溪县：打造团办青年社团 延伸服务青年触角青网记者 王海涵）“来瞧一瞧，看一看啦，爱心义卖，新鲜蔬菜！”近日，安徽省淮北市濉溪县四铺镇新庄村菊花小镇回荡着青年志愿者们的吆喝声，这是一个特殊“小卖部”――团濉溪县委、四铺镇团委、濉溪县芹菜种植青年社联合开展爱心义卖活动。 不少行人加入这场“献爱心欢乐购”，不到半天时间，摊位蔬菜销售一空。蔬菜由濉溪县团属青年社团“濉溪县芹菜种植青年社”无偿提供。义卖持续3天，共筹得善款1000余元，用于困难青少年圆梦“微心愿”。 为深入推进县域共青团基层组织改革扩大试点工作，进一步创新团的基层组织形态，延伸服务青年触角，团濉溪县委面向全县各镇（园区）、机关企事业单位、社会组织吸纳青年群体，建立濉溪县芹菜种植青年社、“萌芽”种子研发青年社团、濉溪县直播达人青年社、濉溪县开发区共话“铝途”青年社、曦林青阅社、…
2021-12-29	安徽淮北烈山区团组织带青少年“绘”乡村振兴画卷安徽淮北烈山区团组织带青少年“绘”乡村振兴画卷者 王海涵 通讯员 饶艳琴 木林） “帮我拿一下白色的颜料，上完翅膀的颜色，这一幅就要完工了！”连日来，在安徽省淮北市烈山区宋疃镇和村，一群青年在一片片院墙边来回忙碌着。 他们是参加“美丽烈山绘青春”彩绘乡村志愿行动的青年志愿者。通过他们的画笔，一幅幅国风彩绘跃然于墙面。 今年以来，为助力乡村振兴战略，团烈山区委组织青年开展彩绘乡村志愿行动，目前已经绘制墙体彩绘70幅，共计1600平方米，吸引万人专门前往参观打卡。团烈山区委挖掘烈山区红色教育资源阵地，增强全区青少年对党史和乡村振兴战略的了解，培养新型农村青年人才，激励和引导农村青年扎根基层、创新创业、参政议政。 近日，淮北师范大学附属学校开展“红色地标打卡”活动，60名小学生认真聆听青年宣讲员宋六龙的深情讲解。今年，团烈山区委优选四眼井红色教育基…
2021-12-23	安徽省肥西县举办第四届团委书记说课大赛安徽省肥西县举办第四届团委书记说课大赛张建伟 通讯员 谢长浩 查韦婷）近日，由安徽省合肥市肥西县教体局、团肥西县委共同举办的肥西县第四届团委书记说课大赛在合肥八中铭传高中圆满落幕。 此次大赛面向肥西各学校团委书记、团委委员、班级团建指导员等团干部，围绕习近平新时代中国特色社会主义思想和党的十九届六中全会精神，中国共产党成立100周年、新中国成立72周年，五四运动102周年等主题创新设计团课内容和形式。大赛评委会由团合肥市委学校部、合肥市教育局团委、团肥西县委、肥西县教体局等相关负责人组成。 在自由演讲环节，选手们围绕团员教育和日常工作等内容，阐释对团干部或团建指导员岗位的理解、感悟和体会。在说课展示环节，选手们以党史学习、国家安全、民族团结、美德培养、青春梦想等内容为主线，合理运用实物、游戏、歌曲、音视频等方式方法，从活动目标、活动准备、活动过程、引…
2021-12-21	南宁“希望课堂”远程支教助力乡村振兴南宁“希望课堂”远程支教助力乡村振兴中青报・中青网记者 谢洋）12月17日，由南宁市希望工程办公室、国富人寿保险股份有限公司、上海市蒲公英教育发展基金会、团隆安县委主办的感党恩 跟党走――2021年智富“希望课堂”启动仪式暨国富星光“希望书屋”捐赠活动在广西南宁市隆安县屏山乡中心小学举办。 活动现场，南宁市希望工程办公室、国富人寿保险股份有限公司、上海市蒲公英教育发展基金会分别与隆安县屏山乡中心小学、雁江镇初级中学签订为期3年的合作协议，开启智富“希望课堂”项目。项目以一对多、一对一远程在线互动教学方式，每周为两所学校送去美术、音乐、英语互动等课程。通过整合复旦大学、中国美院等高校优质教师资源，招募发达地区高校大学生、专业社团志愿者组成支教团队，通过互联网+教育的方式，让支教服务更灵活，实现跨区域整合、共享优质教育资源。 当天，国富人寿保险股份有限公司…
2021-12-20	广东救援辅助队新丰分队成立基层改革进行时 推动团属社会组织多元化 广东救援辅助队新丰分队成立青年网北京12月20日电（记者 张建伟 通讯员 李卓越）为推动县域共青团基层组织改革工作取得实效，结合本地企业发展实际需求，近日，在广东救援辅助队第28期社会应急救援基础培训班毕业典礼上，由20余名志愿者组成的广东救援辅助队新丰分队在新丰县岭南红叶世界正式成立。 广东救援辅助队新丰分队的志愿者们在岭南红叶世界经过13天的应急救援理论知识学习和专业实践学习，通过了考核，顺利毕业。在毕业典礼上，志愿者们还进行了毕业实战演练，展示了他们在培训期间学习到的专业应急救援知识。活动现场。通讯员供图 据了解，广东救援辅助队是广东省青少年发展基金会（简称广东青基会）创建的志愿者组织，是由社会各界热心人士自愿组成的为社会提供救急、救伤、救援辅助服务的志愿服务队，是一支身穿制服、纪律严明的辅助应急队伍。 广东救援辅助…
2021-12-20	团湖南省长沙市天心区委在凝聚和服务青年上下功夫团湖南长沙天心区委：在凝聚和服务青年上下功夫中青报・中青网记者 洪克非）湖南省长沙市天心区共青团组织自改革试点以来，积极搭建青年“加油站”，做好青年“聚宝盆”，全力打通共青团联系青年、凝聚青年、服务青年的“最后一公里”。 改革后，团天心区委人员增加到了7人。在地方党委的支持下，在全区机关单位成立青年工作委员会，青工委合署办公。从网红企业、人大代表、政协委员中招聘工作人员，完成98个区属一级团组织换届选举，其中90后80人。天心青年突击队积极参与“青春战疫”行动。团区委供图 今年8月，团委带领3000多名青年志愿者积极投身天心区疫情防控一线。期间，一条“退伍女兵组织抗击疫情志愿团”的新闻链接在朋友圈刷屏。这名退伍女兵是年仅24岁的天心区青志协秘书长周迎香，面对突发疫情，她第一时间发动辖区青年志愿者前往防疫一线开展服务。 通过政府购买服务、聘任青…
2021-12-19	江苏仪征举办青年人才交流活动江苏仪征举办青年人才交流活动你 仪路同行”仪征市青年人才交流活动。 现场，该活动通过破冰互动、听歌识曲、爱的圈套、创意拼图等环节，给身在仪征的青年朋友搭建相识相知的交流平台。 活动旨在落实《扬州市“十四五”青年发展规划（2021-2025年）》文件精神，加强青年婚恋观、家庭观教育和引导，吸引更多的高层次青年人才留在仪征、爱在仪征、成在仪征，该活动由仪征市人才工作领导小组办公室、团仪征市委、仪征市总工会、妇联、江苏优士化学有限公司联合举办。
2021-12-25	团天津市北辰区委开展“全国道路交通安全日”宣传活动团天津市北辰区委开展“全国道路交通安全日”宣传活动局北辰分局、运管局等多家单位开展“全国道路交通安全日”宣传活动。 团北辰区委工作人员在人流密集场所设点发放道路交通安全宣传资料，引导群众学习宣传资料，提高交通安全意识，严守交通安全法规，增强交通安全防范能力，注意平安出行、文明驾驶，避免交通事故的伤害。 同时，团北辰区委工作人员与北辰支队警官带着宣传资料深入居民群众中进行交通安全知识宣传，以聊天的方式向居民讲解和分析违反道路交通法规的危害性，劝导群众自觉抵制交通陋习和危险驾驶行为，不乘坐超员、超速、超载等违章车辆，杜绝酒后、无证、疲劳、超速驾驶和闯红灯等违反交通法规的行为。 此次活动还邀请交通安全志愿者、外卖小哥、运输企业代表等道路交通安全的重要参与者一同参加。
2021-12-24	创品牌扬优势 山东省平原县“青春社区”创建在行动创品牌扬优势 山东省平原县“青春社区”创建在行动张建伟 通讯员 李宇哲）自团山东省委下发《关于实施社区青春行动开展青年友好型社区创建试点工作方案》以来，团平原县委结合自身实际，通过“争、学、做”三步法，创品牌扬优势，取得“青春社区”建设创新性突破，在城市社区依托党群服务中心打造青少年服务站，构建“组织融合、阵地融合、群体融合”的“一站四联双向服务”模式。 团县委已在龙门街道莲花池社区、南城社区建成两处青春社区，并高标准建立青年之家，其余社区均实现了资源共享、设施共用。其中龙门街道莲花池社区被确定为全省首批青春社区。 此外，依托党群服务中心，建立社区青少年服务站，联系凝聚起社区青年人才、团员青年、少先队员、青年社会组织这四类群体。同时，融合青鸟计划、社区少工委、青年之家等共青团工作，共同凝聚起社区治理的青春力量。 自“青春社区”活动创建以来，…
2021-12-24	团安徽省黄山市黄山区委开展关爱环卫工人公益行动团安徽省黄山区委开展“暖一片‘橙’ 靓一座城” 关爱环卫工人公益行动张建伟 通讯员 黄�� 查韦婷）近日，团安徽省黄山市黄山区委组织黄山区青年志愿者协会及团员青年开展“暖一片‘橙’ 靓一座城”关爱环卫工人公益行动。 活动现场，主办单位为环卫工人发放了冻疮膏、护手霜等暖手礼品，同时向他们送上了冬日的问候。“礼物虽小，但让我们真切感受到了党委政府和社会各界对我们满满的关心和重视，让我们不仅手暖、心也暖了。”收到礼物的一名环卫工人激动地说道。 下一步，团黄山区委将持续凝聚黄山区青年志愿者协会等青年社会组织力量开展“我为群众办实事”和“我为青年做件事”实践活动，号召广大青年党员、团员青年、少先队员带头尊重环卫工人，注重文明礼仪，爱护环境卫生。
2021-12-17	江苏盱眙：多元化基层组织形态擦亮青年服务品牌江苏盱眙：多元化基层组织形态擦亮青年服务品牌织改革试点县。 团盱眙县委构建“44513+X”共青团干部工作队伍培养模式，选优配强团的工作骨干力量；13个镇（街道）青少年事务社工已配齐到位10位，镇（街）团委换届也形成一正三副的团组织领导班子格局，明确专职、挂职、兼职副书记。 盱眙县共有40多家银行保险等金融机构，团盱眙县委依据“青年在哪里、团组织就建在哪里”的工作理念，主动对接县人民银行，经过摸排，全县金融机构共计300多名35岁以下青年，团盱眙县委联合县人民银行成立共青团盱眙县金融行业工作委员会，加强与青年之间的联系。 团盱眙县委新组建“盱眙县乡村振兴青年创业者联盟”“盱眙县体育社团青年之家”“立心红领巾互助协会”等组织，将团代表联络站、联青服务站、青年学习社等团属阵地融入其中；建立健全社区青春行动工作机制，在盱城街道五墩社区、太和街道友法社…
2021-12-22	团安徽天长市委打造一站式团校教育融情景于实践 团安徽天长市委打造一站式团校教育中青网记者 王海涵）胡广阳是安徽天长市第二中学新发展的团员，说起学校的团校课程，他赞不绝口：“以前的团课，大多是老师一板一眼讲教材，现在不仅有视频教学，老师还会带我们到户外拓展，参与志愿活动，很有意思。”今年以来，在校团委引领下，他全勤参加学校团校课程，拿到满分毕业的好成绩。 天长市是县域共青团基层团组织改革试点地区之一，该市以增强团员政治教育和实践育人机制为抓手，从制度层面进一步规范团校建设。截至今年10月，全市37所中学全部建立起团校。有了教学阵地，该如何让党团理论知识入脑入心？团校设置、团课教学如何吸引学生？团天长市委制定《天长市中学团校建设管理制度》，印发《天长市团课教材》《学校团校学员记录本》等，鼓励全市中学团校广开思路、大胆创新。“一站式情景团课教育应运而生。”团天长市委负责同志解释，在这一机制下，…
2021-12-19	安徽省天长市成立非公企业团工委安徽天长市成立非公企业团工委委成立大会。 团天长市委相关负责人宣读该市非公团工委成立文件及委员会组成人员名单。通过成立非公团工委，天长市将进一步发挥党建带团建的作用，把“凝聚青年、服务企业和社会”作为突破口，为进一步团结、凝聚和引领非公企业青年员工推动天长高质量发展奉献青春力量。 截至目前，天长市已经在非公企业建立团组织772个（包括团支部）。 今年以来，作为县域共青团改革试点县区之一，团天长市委引导非公企业团员青年加入天长市向日葵“五青”宣讲团，常态化开展宣讲学习，为非公企业团建注入动能；持续开展青年职工摸底，了解青年职工基本信息，掌握青年的实际需求和思想动态，提升企业团建的规范化水平；发挥企业团组织的作用，凝聚青年力量，参与“青年大学习”，加强对团员青年的思想政治引领。
2021-12-16	福建政和：“流动青少年宫”送队课进校园福建政和：“流动青少年宫”送队课进校园委、县青少年宫联合举办“流动青少年宫”送队课下乡活动，该活动首次走进政和县东平镇东平中心小学。东平镇是闽北著名的革命老区根据地，至今较完好地保留了38处红色革命遗（旧）址。 本次活动以“红色基因代代传 争做新时代的好少年”为主题，通过齐唱革命歌曲、聆听革命故事、模拟战争情景等内容，推动红色基因、革命薪火代代传承。 课上，63岁的老党员曹茂昌结合自身经历讲述革命先辈的英勇事迹。 政和县2021年“流动少年宫”送课下乡活动已组织开展4期，遍布该县4个乡镇，参与的少先队员达1000余人次。接下来，政和县将持续发挥“流动少年宫”品牌效应，陆续到农村基层小学送队课、送服务、送爱心，进一步扩大党建带团建、团建带队建的辐射效应，扎实开展“我为青少年办实事”，以实际行动助力少年儿童健康成长。
2021-12-15	江西广丰建立希望小屋为留守儿童提供阅读场所江西广丰建立希望小屋为留守儿童提供阅读场所周润卿捐赠15万元，用于打造毛村镇中心小学和广丰区青少年活动中心两个希望小屋。希望小屋主要服务该区农村留守儿童，为其提供课后阅读的场所及书籍资源，培养少年儿童阅读好习惯。 团广丰区委为该校配备了电脑、打印机、书柜和1000册儿童书籍，并定制了一套防溺水、防诈骗安全知识读本和古诗词读本；结合红领巾争章活动，常态化开展阅读分享，并定制笔记本用以鼓励少先队员培养阅读好习惯。 广丰区青少年活动中心希望小屋也正有序筹备建设中，将于近期揭牌投入使用。
2021-12-14	团山东省枣庄市台儿庄区委多措并举搭建大学生“返家乡”社会实践平台参与社会实践 助力家乡发展 共青团台儿庄区委多措并举搭建大学生“返家乡”社会实践平台支部，青年大学生开展暑期支教社会实践活动，进行防溺水宣传教育。通讯员供图 中国青年网北京12月14日电（记者 李川 通讯员 薛洁）“寒假快到了，我们大人要上班，工作也很忙，白天无暇照顾孩子，孩子在家不是玩手机就是看电视，听说你们组织青年志愿者返家乡社会实践活动，真的是太好了，解决了我们心头一大难事。”近日，邳庄镇沧浪庙村李女士说。 “您好，今年寒假我们想继续到台儿庄参加‘返家乡’社会实践活动。暑假的活动我们受益匪浅，既锻炼了能力，也为孩子们做了实在事。”青岛科技大学学生张辰也给团山东省枣庄市台儿庄区委打来咨询电话。 寒假即将来临，一通通来自台儿庄区在外高校学子的电话打到团台儿庄区委办公室，他们踊跃报名共青团台儿庄区委组织开展的“返家乡”社会实…
2021-12-14	广东深圳龙岗区：为青年提供“家门口”的暖心服务深圳龙岗区：为青年提供“家门口”的暖心服务网记者武欣中）2021年以来，团深圳市龙岗区委积极贯彻落实《中长期青年发展规划》，以县域共青团基层组织改革综合试点为契机，围绕引领凝聚青年、组织动员青年、联系服务青年的基本职责，建立了23个青年之家实体阵地。以“青年之家”为抓手，激发各级团组织凝聚青年、服务青年的活力和效能，推动团的组织形态创新，服务项目有形化、常态化。 “54号移动舱”就是龙岗区“青年之家”的一个特色“门店”，它采取青年“点菜下单”的形式，常态化开展读书分享会、电影分享会、音乐路演、摄影教学、美食分享、绘画体验、户外体育、兴趣教学等青年喜闻乐见的活动。在整合团内资源的同时，也积极借助青年社会组织力量，为广大青年量身定制切实有效的服务，受到青年的欢迎。 深港澳青年创新创业服务中心、DCC文化创意园也是龙岗“青年之家”体系中别具特色的两…
2021-12-13	江苏省苏州市姑苏区“青年大学习”线下阵地启用苏州市姑苏区“青年大学习”线下阵地启用中青网记者 李超）12月11日，位于江苏省苏州市姑苏区十全街的MOTOTO咖啡店内热闹非凡，不少团员青年正在进行学习交流。 原来，这里正在举办一场以“待无恙 来十全 冬天的第一杯咖啡”为主题的活动，团姑苏区委、区级机关青年、街道团工委、各社区团支部、“两新”团支部及其他行业团干团员总计30余人参加。 据了解，本次活动由团苏州市委指导、团姑苏区委主办，姑苏区双塔街道团工委、MOTOTO咖啡以及苏州市姑苏区小青团公益服务中心联合承办。 活动共分为青年学习社线下空间授牌、党史知识微竞赛、咖啡文化体验、暖心咖啡及漂流咖啡六大环节。通过主题党课、竞赛互动、咖啡漂流等多种形式，在团员青年中掀起了党史学习教育与深入实践服务的热潮。 主题活动中，姑苏区“青年讲师团”成员陆园园为在场的团员青年做“学习宣传贯彻党的十九届六中全…
2021-12-13	安徽省芜湖市鸠江区首家人民城市实践基地挂牌安徽鸠江区首家人民城市“青春合伙人”实践基地挂牌张建伟 通讯员 杨洁 查韦婷）近日，团安徽省芜湖市鸠江区委、湾里街道党工委与安徽工程大学机械工程学院（人工智能学院）、材料科学与工程学院在凤鸣湖社区签署人民城市“青春合伙人”共建协议。凤鸣湖社区作为作为首家区人民城市“青春合伙人”实践基地正式挂牌。 根据人民城市“青春合伙人”共建协议，双方将在校地共建、资源共享、人才培养、基层服务以及创业就业等方面开展全方位、深层次的合作，建立合作创新、共同发展的长效机制。首期开展活动的凤鸣湖社区，将重点打造“含笑花”爱心教室，结合区域内外来青少年较多、社会化办学较少的现状，组织学生捐献800余册图书，并开展周六、日固定教学活动。 “城市对青年发展更友好，青年对城市发展更有为”。下一步，团鸠江区委将结合辖区内镇街、社区现状及需求，精准对接区人民城市合伙人单位，开展结…
2021-12-13	湖南省永州市宁远县群团联动当“红娘”湖南省永州市宁远县群团联动当“红娘”张建伟 通讯员 郑明辉 房国焘）为搭建青年人才交流平台，拓宽青年人才交友渠道，展示青年人才真诚、乐观、向上的精神风貌，近日，湖南省永州市宁远县聚焦全市一年一度的“人才主题日”，团县委联合县总工会、县妇联下发通知，举办交友联谊会，合力当“红娘”，助力青年人才“脱单”。 联谊会以“青春相约、缘定九嶷”为主题，面向机关企事业单位的单身青年人才。全县各机关、企事业单位，中央、省、市驻宁单位35周岁以下的在职在编人员，且女性年满20周岁、男性年满22周岁的单身青年均可报名参加，不收取任何费用。为确保活动质量，限定报名的前200人可以参加现场活动。同时，把活动时间安排在“人才主题日”的12月中旬，现场选定在下灌旅游区的大凤村。 据悉，宁远县每年都会举办类似的交友联谊活动，5年来，参加活动的青年人才1100多人次，共有226人牵手…
2021-12-11	广东省韶关市新丰县“学雷锋”志愿服务站启用广东省韶关市新丰县首个“学雷锋” 志愿服务站正式启用2月11日电（记者 张建伟 通讯员 李卓越）为进一步提升新丰县志愿者服务工作，让志愿服务活动更便民利民，为创建全国文明城市营造一个良好的环境。近日，广东省韶关市新丰县首个“学雷锋”志愿服务站启用仪式在新丰县丰江桥头健身公园举行。新丰县宣传部、县住建局、县公安局、团新丰县委等相关领导负责人及县各志愿服务队、学校代表参加本次启用仪式。 活动现场，出席活动的领导嘉宾共同为新丰县首个“学雷锋”志愿服务站进行揭牌。揭牌仪式后，县委常委、宣传部部长钟卫苏对新丰县首个“学雷锋”志愿服务站的顺利建成表示热烈的祝贺，并希望县各部门、各学校、及社会组织、志愿服务队以“学雷锋”志愿服务站的建成为一个新起点，大力传承雷锋精神，积极搭建“贴近群众、贴近实际”的学雷锋志愿服务平台，弘扬“奉献、友爱、互助、进步”的志愿精神。…
2021-12-09	江苏常州市武进区首批22间“梦想小屋”建成江苏常州市武进区首批22间“梦想小屋”建成・中青网记者 李超）翻新的墙面、清新的墙绘、素净的屋顶、雅致的小床、舒适的四件套、特制的书桌……冬日的暖阳透过蓝色的窗帘，“溜”进这间10平方米的“梦想小屋”，温柔地洒在正安静阅读的小霖（化名）脸上。 14岁的小霖家住常州武进区雪堰镇，在他小时候，母亲因病去世，父亲在押服刑。小霖自幼跟随年迈的爷爷奶奶生活，靠微薄的低保度日，由于房子没有完全盖好，一家人挤在一个小房间里睡觉。趴在柜子上学习的小霖，常常憧憬着能拥有属于自己的小空间。 今年以来，团武进区委聚力实施“梦想改造+”关爱计划，把“梦想小屋”建设作为“我为青少年办实事”的重点项目，重点瞄准6至16周岁“事实孤儿”群体，通过社会化、标准化、项目化运作，探索团组织牵头主导、社会组织深度参与、社会资源充分整合、志愿服务精准开展的困境青少年群体关爱工作新理念、…
2021-12-08	广西来宾武宣县建体系搭平台为创业青年提供服务广西来宾武宣县：建体系搭平台，为创业青年提供“N”项服务中青报・中青网记者 谢洋）今年7月以来，团广西来宾市武宣县委联合EGO武宣互联网+双创基地，积极探索“1+N”模式，通过构建“一个体系”，搭建“一个平台”，开展“一项培育”，根据青年创业者的实际需求提供“N项服务”，着力解决青年创业面临的难题，引导和激发创业青年的创新思维，为其提供政策指导，提高创业成功率。 团武宣县委以两新领域团组织建设为抓手，以孵化基地为依托，构建“团县委―武宣镇团委―EGO武宣互联网+双创基地团支部”三级组织体系。EGO武宣互联网+双创基地整合武宣区位、政策及高新技术产业等聚合优势，全力打造一个集互联网电商、武宣优选体验中心、电子商务人才培养基地等功能为一体的大数据创业创新产业平台，并面向企业管理人员、企业青年、青年致富带头人定期举办电商专业知识培训、创业沙龙、行业交…
2021-12-08	团安徽省湾�b区委开展服务企业发展大走访活动团安徽省湾�b区委开展“双联系、入千企、四送一服”大走访活动建伟 通讯员 陶卉芳 查韦婷）为进一步做好为企服务工作，落实“企业吹号、部门报到”服务企业发展三级响应机制，近日，团安徽省芜湖市湾�b区委前往联系企业芜湖澳奔玛汽车部件有限公司、芜湖富仕德体育用品股份有限公司、芜湖中创车辆装备有限公司开展走访活动。 团湾�b区委主要负责同志带队入企走访，为联系企业在室内显目位置安装湾�b区“四送一服”包保公示牌，向企业宣传党的十九届六中全会精神和安徽省十一次党代会精神，发放了《安徽省第十一次党代会报告重点小册子》等宣传资料，详细了解企业生产经营情况、未来发展规划及当前存在的困难，并征询了三家联系企业对“双联系、入千企，四送一服促发展”工作的意见和建议。 今后，团湾�b区委将进一步加大服务力度，增强主动服务意识，帮助企业排忧解难。
2021-12-07	四川省广元市青川县举行青年人才交友联谊活动四川青川县举行一见“青”心・朝“溪”相伴 青年人才交友联谊活动2月7日电（记者 张建伟 通讯员 许传亮 姚天翔）近日，由四川省广元市青川县委组织部主办，县人才办、团县委承办的“一见‘青’心・朝‘溪’相伴”青年人才交友联谊活动在四川省广元市青川县4A景区青溪古城举行，100名来自党政机关、企事业单位的优秀青年代表参加活动。活动现场。通讯员供图 活动在金声迎祥中拉开了序幕，百余名参与者身着汉服，从学习汉文化传统礼仪开始。一名男生和一名女生组队，共同参与“穿汉服、行汉礼”“木犊传情”“射以观德”“飞花传情”“雅歌投壶”“国风汉韵”“赏习茶艺”“茶乐青溪”等一系列趣味互动游戏。活动现场。通讯员供图 “青溪古城拥有一千七百多年的历史，在这样一座古城里学习汉文化，参加交友联谊，我觉得是很有意思的一件事，仿佛梦回大唐盛世，相约黄昏后的浪漫。”作为一名汉服爱好者…
2021-12-07	团山东省日照市岚山区委开展普法宣传志愿服务活动团山东省日照市岚山区委开展普法宣传志愿服务活动网北京12月7日电（记者 张建伟 通讯员 相昌慧）近日，团山东省日照市岚山区委联合区司法局、公安分局等部门在安东卫大集开展国家宪法日普法宣传志愿服务活动。 活动中，志愿者们为过往居民发放《宪法》小册子、宪法宣传页、《民法典》手册、《未成年人保护法》等宣传资料，向大家讲解国家宪法日的由来和《宪法》的相关知识，并通过列举发生在居民生活中的法律案例，增强社区居民的法制和法律意识，自觉学法、守法、用法，当自身权益受到侵犯时，学会运用法律的武器来保护自身的合法权益。
2021-12-05	河北省邯郸市涉县助推成立校外红领巾乐园河北省邯郸市涉县助推村（社区）少工委成立校外红领巾乐园社区）少工委成立校外红领巾乐园。 团涉县县委针对校内资源有限的农村，依托村文化活动中心、乡村文化能人等现有资源，紧贴农村实际，围绕为“美丽乡村、乡村振兴、致富领路人”培养后备力量的目标，聚焦红色传承教育、国防军事教育、中华传统文化、乡土民俗文化、精巧的手工艺、淳朴厚道的农耕文化等活动载体，让少年儿童在校外活动中体悟成长。 村(社区)少工委在法定节假日、周末双休及寒暑假期间常态化开展活动，截至目前，已建立校外青少年实践基地10个，共开展活动60余次，为1200余名青少年提供服务，逐步形成少先队校外教育和课后服务工作体系，打造中小学生“少年之家”。
2021-12-03	重庆市奉节县首个青年人才驿站上线运行重庆市奉节县首个青年人才驿站上线运行建伟 通讯员 张月华）为进一步深化鲁渝协作，打造青年人才高地，助力人才引进和招商引资工作。近日，重庆市奉节县首个鲁渝协作青年人才驿站正式在夔州宾馆揭牌运行，山东省滨州市扶贫开发领导小组办公室、奉节县人民政府党组成员、县人力社保局、团县委、赤甲集团相关负责人出席揭牌仪式。 鲁渝协作青年人才驿站是在山东省滨州市东西协作资金的大力支持下，团县委联合县委组织部、县人力社保局共同打造的人才服务平台，共投资50万元，共设有房间数20间、床位数40个，1个可容纳30人的小型会议室。通过标准化建设、便捷化申请、贴心化服务，为来奉求职的非奉节籍青年、山东来奉投资考察、商务洽谈的企业工作人员提供3天以内免费住宿、政策咨询、招商洽谈等一站式服务，目前，线上申请通道已经打开，通过“青春奉节”微信公众号选择青年之家-青年人才驿站即可申请入住。
2021-12-02	团安徽省裕安区委选派80名村（居）团支部第一书记团安徽省六安市裕安区委选派80名村（居）团支部第一书记者 王海涵）“当你接到这封信的时候，恭喜你的驻村选派生涯从此有了一抹青春的靓丽底色，你的身上多了一个‘团支部第一书记’的职务，欢迎加入团团大家庭！”近日，安徽省六安市裕安区西河口乡落地岗村驻村工作队副队长程先鹏收到了团裕安区委负责人送来的一封信。 裕安区是原国家级贫困县，脱贫摘帽后，今年继续为80个帮扶村选派了乡村振兴工作队。为做好全国县域共青团基层组织改革试点工作，团裕安区委加强全区村居（社区）基层团建设，在80个村的驻村工作队中选派年轻人，担任各村的团支部第一书记。 团裕安区委负责同志介绍，这些人年纪较轻、思路清晰，工作有激情，热爱团的事业，且任期一般为三年，相对较长，工作队的工作职责与团支部工作职责存在交叉重叠，有结合基础。 程先鹏是团六安市委组联部工作人员，2021年6月作为安徽…
2021-12-01	山东省滕州市以“五力驱动”推动改革工作落地见效滕州市“五力驱动”推进县域共青团基层组织改革落地见效建伟 通讯员 相昌慧）县域共青团基层组织改革试点工作启动以来，山东省枣庄市滕州市认真落实《关于扩大县域共青团基层组织改革试点的指导意见》要求，聚焦团干部选用、团组织设置和运行、团员教育管理、领导保障等四大改革目标，提高站位、系统谋划、统筹推进、改革创新，明确目标节点，细化40项具体措施，凝聚多方力量，以“五力驱动”有效推动改革工作落地生根、走深走实。 强化“双轮驱动”改革选配机制聚合力。坚持配齐配强团干部队伍和完善考核培育机制“双轮驱动”，为推动改革工作落实落地汇聚青年力量。创新团干部选配机制。按编制职数配齐配强专兼职团干部，多渠道选优配强团市委“专兼挂”干部队伍。实施“圆梦计划”提质扩面，通过征集各领域青年、青年之家服务需求，团市委积极争取各级资金购买专业青少年事务社工服务项目在青年之家常…
2021-12-01	团安徽省鸠江区委开展“绘画描壮志 琴声润心田”活动团安徽省鸠江区委开展“绘画描壮志 琴声润心田”志愿活动建伟 通讯员 杨洁 查韦婷）为弘扬爱国主义精神，进一步传承中国传统文化，近日，安徽省芜湖市鸠江区清水街道清苑社区团支部邀请辖区困难、流动儿童等共同开展“绘画描壮志 琴声润心田”活动。 志愿者曾老师以“童心向党、共筑中国梦”为题，引入青少年党史宣讲，“四渡赤水”的英雄故事激发了青少年爱国主义理想信念。孩子们发挥想象将爱国情怀跃然纸上，用书法和绘画表达对党真挚的热爱。 活动最后铮铮而古朴的琴声悠悠响起，从《将军令》气势威武，到《盛世国乐》、《我和我的祖国》的华丽委婉，仿佛诉说着中国共产党不畏艰险、征战沙场，带领中国人民走向新时代幸福生活的辉煌历程。
2021-11-30	湖南永州宁远县召开青年工作联席会议第二次全体会议宁远县召开青年工作联席会议第二次全体会议张建伟 通讯员 盘玲珠）近日，湖南省永州市宁远县青年工作联席会议第二次全体会议召开，团县委书记、县青年工作联席会议召集人房国焘同志主持会议并作总结讲话，县青年工作联席会议成员单位负责同志参加会议。 会上，县委组织部、县人社局、县教育局等青年工作联席会议成员单位立足本职，就落实《中共中央、国务院印发<中长期青年发展规划（2016-2025）>》情况作交流发言。 最后，就如何让更好发挥青年工作联席会议制度作用，推动青年工作高质量发展，团县委书记、县青年工作联席会议召集人房国焘提出三点意见：要深刻认识实施发展规划的重要意义，青年兴则国家兴，青年强则国家强，建立青年工作联席会议制度，是落实国家规划的重要举措。要推动规划各项工作任务落地见效，针对青年群体思想和文化个性多元的特点，有针对性地做好引导，团结引领青年…
2021-11-30	安徽省临泉县打造城市阅读空间 破解青年读书难题团临泉县委打造城市阅读空间 破解青年读书难题张建伟 通讯员 李冬冬 查韦婷）自全国县域共青团改革以来，团安徽省阜阳市临泉县委紧盯青年群众需求问题，破解城市空间有限、读书休闲无场所等难题，打造环境优美、幸福感满满的城市阅读空间，让青年群众身在社区，就能享受到阅读、休闲等全方位服务。 在临泉县城南街道代庄社区青年之家新启用的图书馆里，黄小利一有空就来到这里读上一本自己喜欢的书。早在几个月前，这里还只是闲置的一处售楼部，在当地党委政府部门的规划下，这里成了代庄社区青年之家的场所。她说，“我一直都想有个读书的地方，短短几个月，社区就帮我们做了一个图书馆，一个很好的读书的平台，社区给我们办了一件大好事。”该社区青年之家不仅筹集了10000多册书籍，还与该县图书馆实现了信息互通，在青年之家就可以对图书馆书籍随借随还。同时，在图书馆布置绿植，聘请专业的服务…
2021-11-30	山东临邑县“我为群众办实事”宣讲活动走进社区团临邑县委“讲实事、悟思想、感党恩、跟党走” ――“我为群众办实事”宣讲活动走进社区张建伟）近日，团山东省德州市临邑县委“讲实事、悟思想、感党恩、跟党走”――“我为群众办实事”宣讲活动在恒源街道馨园社区举行，团县委、恒源街道八里社区、馨园社区相关负责人以及基层青年代表、群众代表40余人参加。 为认真学习宣传贯彻习近平新时代中国特色社会主义思想，充分发挥青年基层党组织书记宣讲示范引领作用，团县委在全县担任党组织书记的乡村好青年、青年典型等青年群体中推选出10名优秀青年成立“全县共青团系统基层党组织书记宣讲团”。活动现场，团县委副书记王彦雪宣读了全县共青团系统基层党组织书记宣讲团成员名单。 宣讲团成员恒源街道张庙联村党支部书记胡帅围绕“为群众办实事永远‘不打烊’”主题，结合自身工作实际，作了精彩的宣讲，如何让群众真正感应到青年干部办实事的“温度”，…
2021-11-27	合肥包河区有支“红色理响”宣讲团合肥包河区有支“红色理响”宣讲团青报・中青网记者 王海涵）“我们这些老人不出社区，也能经常听小年轻们讲讲红色故事、最新政策，退休后的生活也不那么无聊了。”今年11月，合肥包河区淝河镇“红色理响”宣讲团成立。辖区贾大郢社区的黄奶奶一提到宣讲团，就会忍不住称赞几句。 “传播好党的创新理论、方针政策，能更好凝聚干群的奋进力量。”包河区淝河镇宣传办主任史琴介绍，镇上专门组建18人“红色理响”宣讲团。成员中既有见证城市发展的老党员，也有坚守疫情防控一线的基层工作者、青年志愿者。 老中青三代宣讲员经常互相请教，用通俗易懂的语言和新媒体手段开展宣讲。近期，围绕党的十九届六中全会精神，18名宣讲员实现所有村居全覆盖宣讲。 “能被村民们信赖、需要，就是我最大的快乐。”青年志愿者许雯雯长期在疫情防控、征迁保障、民生服务一线工作，“红色理响”宣讲团刚筹建，她就报了名。她将工作中…
2021-11-26	浙江省龙泉市“阵地+品牌” 党群服务有形有魂“阵地+品牌” 党群服务有形有魂龙泉市委组织部以党群服务中心为阵地，整合党群志愿服务力量，20支志愿服务队伍进驻龙泉市党群服务中心，450余支“小清泉”党员志愿服务队伍发挥出凝聚党心、政心与民心的重要作用。 “小清泉”是龙泉的党群志愿服务品牌，在龙泉市委组织部、市委宣传部、团市委等部门的组织发动下，志愿服务事业发展迅猛。目前，团市委志愿者注册人数达7.2万余人，今年以来累计参与服务者超20万人次，服务时长63.5万小时，涌现出蚂蚁部落、蓝天救援队等优秀的民间志愿服务组织。在市级“小清泉”的带动下，龙泉市委组织部积极构建“1+13+N”的全域矩阵品牌格局，形成了住龙镇“马上到”、西街街道“走西街”及剑池街道水南社区“五微”、城北乡河里村“有事您说话”等镇级、村级党建品牌，为各层级的党群服务注入强劲精神内涵。来源：中国青年报
2021-11-24	甘肃临泽县：真情关爱“三留守”志愿服务暖人心甘肃临泽县：真情关爱“三留守”志愿服务暖人心1月24日电（记者 张建伟 通讯员 李颖）为进一步贯彻落实甘肃省农村“三留守”人员和特困群众关爱服务行动，结合乡村振兴“岗位大练兵、业务大比武”、“我为群众办实事”实践活动，团甘肃省张掖市临泽县委充分发挥各级团组织在关爱服务行动中的桥梁纽带作用，引领带动各级团组织、青年志愿者，持续开展以孝老爱小助困为主要内容的“四帮四送”等青年志愿服务活动，真正将农村“三留守”人员和特困群众关爱服务引向深入，做细做实。 关爱老人树新风 爱心义剪，剪出孝老新常态。组织动员各镇团组织开展“青暖夕阳”关爱从“头”开始暖心活动，常态化为各镇独居老人等特殊困难群体解决理发难、理发远的问题，为助力乡村振兴贡献青年力量。 “晒被子・比孝心”，晒出孝老新风尚。成立由基层组织和青年代表组成的评选工作小组，积极开展以“晒被子・比孝心”为…
2021-11-16	广西贵港市港南区团代表联络站架起团青“连心桥”广西贵港市港南区：团代表联络站下沉乡镇街道 架起团青“连心桥”中青报・中青网记者 谢洋）自县域共青团改革试点工作推开以来，团广西自治区贵港市港南区委通过创新团代表联络站工作，完善团代表履职量化考评办法等制度，提升各镇（街道）团代表进站履职率，强化了基层团干部和青年之间的交流和联系。10月26日，港南区湛江镇团代表联络站开展“汇聚青春力量，助力乡村振兴”活动。 苏宇/摄 今年7月，贵港市港南区出台改革措施，打造镇一级团代表联络站工作品牌，并要求港南区域内全国、自治区、市、区、镇（街道）各级团代表，除在校学生外，全部进入镇（街道）团代表联络站。团港南区委负责人介绍说，打造镇一级团代表联络站工作品牌是为了让80%以上在基层工作的市、区、镇三级团代表履行职责更方便、联系团员青年更频繁。以前团代表们想要进“站”开展活动必须从乡镇赶到区里，现在把团代表联…
2021-11-15	山东省日照市莒县电商快递行业团工委成立日照市莒县电商快递行业团工委成立张建伟 通讯员 相昌慧）为落实党建带团建、团建促党建的工作机制和县域共青团基层组织改革试点要求，促进日照市莒县电商快递行业高质量发展，近日，团山东省日照市莒县电商快递行业工作委员会成立会议召开，团县委、县商贸服务中心相关负责同志及电商快递行业团工委委员参加会议。 县域共青团基层组织改革以来，日照市莒县团县委与县商务贸易服务中心密切配合，建立全县电商、快递行业台账，了解青年分布状况；推动成立莒县电子商务促进会（莒县青年电商产业联盟），吸纳16家电商企业（孵化平台）和6家快递企业相继加入，快递费用平均每单降低1.10元，快递订单交易量增长近20%，实现电商快递行业互利共赢；依托莒县电子商务公共服务中心、阎庄街道电子商务孵化基地、邮政速递等电商快递集散中心建立服务机构团组织，实现抓点带面，联络覆盖43家电商企业和6家快递公司…
2021-11-15	广东省新丰县首个“红领巾”名师工作室挂牌成立广东省新丰县首个“红领巾”名师工作室正式挂牌成立张建伟 通讯员 梁祖儿 李卓越）为深入贯彻落实《中共中央关于全面加强新时代少先队工作的意见》文件精神，全面推进少先队改革创新，完善少先队工作队伍体系建设，发挥少先队名师的辐射引领作用，近日，广东省韶关市新丰县首个“红领巾”名师工作室揭牌仪式在新丰县城第一小学顺利举行，团新丰县委、新丰县教育局、新丰县城第一小学等相关负责人及名师工作室成员参加了此次仪式。名师工作室的成员们开展少先队研修活动。通讯员供图 仪式上，出席活动的领导共同为名师工作室揭牌，并为名师工作室成员颁发了聘任证书。工作室成员纷纷表示，将紧抓机遇、务实创新，以服务学生成长成才为工作出发点，创新工作方式方法，深化和优化少先队品牌工作载体，帮助青少年切实走好人生的第一步。随后，名师工作室成员开展第一次交流研学活动，对工作室的实施管理及工作分…
2021-11-14	团广西贵港市平南县委帮创业青年站住脚团平南县委帮创业青年站住脚：“压垮实体店的不是电商，而是高房租。”如果免去店面租金的话，就能调动青年创业的积极性和提高成功率吗？广西贵港市平南县的一次试点，也许能给人一些启示。 2019年10月，团平南县委用问卷的形式对当地110余名青年的创业状况开展调查。让团平南县委书记李晓理印象最深的是，被问及“青年创业最缺乏什么”时，所有的受访青年都在“缺乏资金”的选项上打了勾。“当时正值脱贫攻坚战的关键时期，我们希望通过团组织的力量帮助青年创业降低成本，让一些刚刚脱贫或是返乡的年轻人敢于创业、安心创业。”李晓理说。 经过多方面联系，团平南县委跟当地的一家房地产开发公司达成合作，共同打造平南县青创一条街。由房地产开发公司在平南县御江帝景小区为创业青年提供一批面积为56-127平方米的商铺，实行免租3年加优惠租金两年的政策，团平南县委选拔推荐贫困村创业青年和返乡创…
2021-11-14	贵州省铜仁市沿河土家族自治县团校正式揭牌成立贵州省铜仁市沿河土家族自治县团校正式揭牌成立张建伟）近日，贵州省铜仁市沿河土家族自治县团校揭牌仪式在县委党校举行。县委副书记张浪、县政协副主席崔玉琴出席揭牌仪式并为团校揭牌。县直相关部门、各乡镇（街道）分管负责同志或团（工）委书记，县直中学、县中等职业学校团委负责同志参加会议。 张浪指出，共青团作为党领导的先进青年组织，担负着团结、教育、服务青年的光荣职责。县团校的成立，对于加强共青团教育培训的规范化和制度化建设，进一步发挥党的助手和后备军作用，推动共青团基层组织改革具有重要意义。 张浪强调，团校要开发好教育培训功能，做好思想引领工作，发挥好凝聚青年作用，做好青年人才储备工作，做好团校自身建设工作。要坚定理想信念，坚持党的领导，教育引导广大团员坚定永远跟党走的信心和决心，努力培养“政治坚定、作风优良、让党放心、青年满意”的团干部队伍。要抓住有利…
2021-11-25	陕西凤翔县团代表联络站召开十九届六中全会专题学习会陕西凤翔县团代表联络站召开党的十九届六中全会专题学习会张建伟）为深入学习贯彻党的十九届六中全会精神，学习领会习近平总书记关于青年工作的重要思想，扎实推动县域共青团基层组织改革落地见效，近日，陕西省宝鸡市凤翔区团代表联络站召开党的十九届六中全会精神专题学习会，以线上的形式组织团代表联络站的部分同志参加学习。 会议学习传达了《中国共产党十九届中央委员会第六次全体会议公报》《中共中央关于党的百年奋斗重大成就和历史经验的决议》和习近平总书记关于《中共中央关于党的百年奋斗重大成就和历史经验的决议》的说明，深刻领会党的初心使命，全面加深对党的百年奋斗历程的伟大成就和历史经验的理解。 会议指出，党的十九届六中全会是我们党的百年华诞重要时刻召开的一次划时代的重要会议。全会审议通过的《中共中央关于党的百年奋斗重大成就和历史经验的决议》，在全面回顾总结党的百…
2021-11-14	江苏涟水：用好青年学习线路 弘扬爱国主义精神江苏涟水：用好青年学习线路 弘扬爱国主义精神张建伟 通讯员 井奇 陈旭）为进一步推动党史学习教育入脑入心，加强青少年思想政治引领，引导青少年听党话跟党走，日前，团江苏省淮安市涟水县委开展“青春向党 奋斗强国”系列活动，带领青年团员和入团积极分子代表走进青年学习社线路，厚植爱国主义情怀，提升立德树人成效。“苏北小延安”青年学习社线路现场。通讯员供图 “苏北小延安”青年学习社线路通过各个点位情景还原、多媒体技术沉浸式体验和文物展览等方式，将苏北人民在抗战时期的不屈不挠的精神展现的淋漓尽致，带领青年重温革命先辈奋斗历程，传承弘扬爱国主义精神。青年团员参观“苏北小延”安纪念馆。通讯员供图 今年以来，团涟水县委通过联合涟水县委宣传部，依托“薪火”爱国主义教育基地联盟，充分挖掘涟水革命老区红色基因，串联红星胜利广场、抗战纪念馆、家国学堂和军事博物馆建成具有…
2021-11-22	重庆奉节县“以青春之名”探索青年发展规划实施路径重庆奉节县“以青春之名”探索三峡库区青年发展规划实施路径张建伟）重庆市奉节县位于渝东北，地处三峡库区腹心，2020年12月，被团中央列为全国《中长期青年发展规划(2016―2025年)》实施试点县之一。在团中央、团市委的悉心指导下，奉节县认真落实党管青年工作要求，对事关青年发展的关键问题再审视、再思考、再定位，积极构建青年发展政策体系和工作机制，汇聚青年发展合力，奉节县青年发展规划试点工作成效显著。立足大局观，把握“三个命题”，形成聚焦青年的工作格局 坚持党管青年原则，将青年发展摆在重要位置，为《规划》实施提供坚强组织领导和制度保障。一是高站位谋划，健全工作机制。4月14日召开《规划》试点工作推进会，4月20日、5月31日分别召开县委常委会会议和政府常务会议，专题研究青年发展工作，部署试点任务。及时调整充实县青年工作联席会议，由县委书记任总…
2021-11-13	吉木萨尔县第二中学开展"共青团爱心生日会"活动吉木萨尔县第二中学开展“共青团爱心生日会”活动体的关心关爱和帮扶工作，着力深化“共青团爱心生日会”工作。11月11日下午，吉木萨尔县第二中学校团委为特殊的小寿星们组织了“爱心生日会”。 生日会上同学们表演了精心准备的街舞、吉他弹唱、民族器乐合奏、钢琴表演等节目将活动推向高潮。紧接着县二中校长为孩子们切生日蛋糕，校团委书记为孩子们戴上生日王冠。伴着温馨而欢快的《生日歌》旋律，同学们纷纷闭上了眼睛，攥紧小拳头许下了自己的生日愿望。整场生日会充满了温馨与快乐，每个孩子的脸上都洋溢着幸福的笑容。最后，县二中校长还为孩子们送去了爱心礼包。 通过本次“共青团爱心生日会”，让孩子们收获了蛋糕和祝福，感受到了共青团浓浓的关爱，进一步提升了团组织凝聚力，坚定了少先队员们从小感党恩、听党话、跟党走的信心和决心。
2021-11-15	福建省三明市明溪县创新开展首届“青创节”系列活动明溪：创新开展首届“青创节”系列活动启动。通讯员供图 中国青年网北京11月15日电（记者 张建伟 通讯员 许静娴）日前，团福建省三明市委、三明市青年联合会指导，团明溪县委联合县人才办等部门启动“筑梦青创・明溪启航”首届“青创节”活动，11月2日至4日，邀请了浙江省温州市短视频直播中心负责人到明开展为期三天的“新媒体集中训练营”带货技能实战培训，80余名创业青年、中职院校师生参加培训，近5000人通过网络直播同步观看。11月4日开展的“悦见明溪 青春我代言”青创助农首场直播带货活动，直播间观看累计900余人，肉脯干、猕猴桃等农特产品销售金额9600余元。直播带货。通讯员供图 接下来，明溪县还将举办“青创梦之星”评选、“悦见明溪・抖亮未来”短视频拍摄大赛，与县融媒体中心共建“青创汇”直播间，并实施“青创筑梦贷”金融项目，开办初创经营能力提升班等…
2021-11-15	安徽省六安市裕安区中学（中职）团校建设实现全覆盖51所团校完成挂牌 安徽省六安市裕安区中学（中职）团校建设实现全覆盖张建伟 通讯员 蒋玉龙 查韦婷）为扎实推进县域共青团基层组织改革任务，发挥中学团校在中学生思想政治教育方面的优势作用，不断夯实中学团组织团建基础，团安徽省六安市裕安区委坚持“软件”制度和“硬件”阵地同部署同推进，截至10月底，裕安区51所中学（中职）团校建设完成全面挂牌。 梳理“软件”，建章立制突出团校规范。在中学团校建设工作推动中，团裕安区委明确专人负责，细化推进时间表，一是加强工作交流，建立中学团校工作群，组织全区所有中学团组织负责人加强交流，互通经验，先试先行的中学带头分享工作方法，为部分新任职团组织负责人做好“传帮带”。二是加强培训指导，先后两次组织全区中学团组织负责人培训，从中学团校建设意义、目标、建设内容与方法等给予理论指导，要求各中学积极争取党组织支持，推动团…
2021-11-13	团平南县委帮创业青年站住脚整合资源免租金三年 团平南县委帮创业青年站住脚的话：“压垮实体店的不是电商，而是高房租。”如果免去店面租金的话，就能调动青年创业的积极性和提高成功率吗？广西贵港市平南县的一次试点，也许能给人一些启示。 2019年10月，团平南县委用问卷的形式对当地110余名青年的创业状况开展调查。让团平南县委书记李晓理印象最深的是，被问及“青年创业最缺乏什么”时，所有的受访青年都在“缺乏资金”的选项上打了勾。“当时正值脱贫攻坚战的关键时期，我们希望通过团组织的力量帮助青年创业降低成本，让一些刚刚脱贫或是返乡的年轻人敢于创业、安心创业。”李晓理说。 经过多方面联系，团平南县委跟当地的一家房地产开发公司达成合作，共同打造平南县青创一条街。由房地产开发公司在平南县御江帝景小区为创业青年提供一批面积为56-127平方米的商铺，实行免租3年加优惠租金两年的政策，团平南县委选拔推荐贫困村创…
2021-11-12	甘肃省临泽县让“志愿红”成为最温暖的文明底色团临泽县委让“志愿红”成为最温暖的文明底色张建伟 通讯员 马园园）为全力推进临泽县全国文明城市创建，充分发挥共青团的生力军和突击队作用，团甘肃省张掖市临泽县委聚焦工作重点，全力开展城乡环境卫生整治、农村“三留守”人员和特困群众关爱行动，引导广大青年志愿者共同参与，从“要我做”转变为“我要做”，“志愿红”成为流动的风景线，汇聚成文明创建的磅礴力量。 清洁家园为靓化环境“添彩” “经常看到穿着红马甲的志愿者在小区里捡垃圾、清理楼道杂物，我也想报名成为一名志愿者，参加社区的志愿服务活动，为小区的建设出一份力。”县职教中学的团员杨同学说。 城市是我们的家园，创建全国文明城市每个人都是参与者，也是受益者。团县委积极引导团员青年、社区居民以主人翁姿态，投身创建全国文明城市工作中，形成“人人参与、人人遵守、人人奉献、人人共享”的创建氛围。青年志愿者与社区工作…
2021-11-09	团甘肃省临泽县委疫情防控不放松文明创城劲头足团甘肃省临泽县委疫情防控不放松文明创城劲头足建伟 通讯员 张月华）疫情防控工作开展以来，围绕文明城市创建目标，团甘肃省张掖市临泽县委坚持抗击疫情和创城两线共战、同抓共管、同频共振，通过开展主题教育、思想引领、志愿服务。宣传引导等方式，号召广大青少年为全县文明城市创建工作注入一抹亮丽的青春色彩。 统筹兼顾，压实责任线。充分发挥共青团的桥梁纽带作用，组织动员各基层团组织和少先队组织在抗击疫情过程中大力开展文明城市创建工作。各基层团委、非公及社会领域团组织及少先大队各负其责，共同担责，切实将疫情防控和文明城市创建工作任务落到实处，构建起了“上下联动、条块结合、全员齐动”的工作局面，形成人人参与疫情防控，人人参与文明城市创建的良好氛围，切实推进疫情防控和文明城市创建“两手抓”“两手硬”。 全员发动，共筑文明线。积极动员广泛宣传精神文明建设，及时推送文明…
2021-11-12	安徽省鸠江区“青年之家”举办“救在身边”培训会安徽省鸠江区“青年之家”举办“救在身边” 消防安全和设施控制培训会张建伟 通讯员 杨晓慧 查韦婷）为进一步加强消防宣传教育工作，增强社区志愿者消防安全隐患排查处置能力，近日，安徽省芜湖市鸠江区“青年之家”举办“救在身边”消防安全和设施控制培训会。 培训会上，青年志愿者结合实际，针对家庭用火基本常识、建筑规律、日常消防安全检查、发现整改火灾隐患、如何自救逃生、组织人员疏散等知识进行了重点讲解和培训，并现场示范各类消防器材的使用方法，让现场每一名参会志愿者和微网格员都能熟练掌握防灭火技巧和逃生自救本领等常识，自觉重视消防安全，时刻保持高度警惕。 通过此次消防知识培训会，参会人员对消防安全的重要性有了更深层次的理解，进一步增强了辖区居民和志愿者消防安全防范意识，提高了大家在实际生活中的火灾防范能力和火场逃生的自我保护能力，为平安文明芜湖营造了良好的…
2021-11-11	浙江宁波奉化区聘任全国道德模范为青年宣讲团讲师团宁波市奉化区委聘任全国道德模范为青年宣讲团讲师讯（中青报・中青网记者 李剑平）近日，共青团宁波市奉化区委举行青年理论宣讲员聘任仪式，正式聘请全国道德模范崔译文为奉化区“源泉青年讲师团”特邀讲师。 “这份聘书，既是荣誉，也是使命。我要发挥好道德模范的榜样作用，带动身边更多人加入到宣讲队伍中来，宣讲好党的路线、方针、政策，努力讲好中国故事、浙江故事、奉化故事，用共同的理想信念凝聚人心、激励人心、鼓舞人心，引领更多青年奉献青春、谱写人生华章。”崔译文说。 崔译文为奉化区人，在桂林电子科技大学读书，为了保护同学，她挺身而出身中8刀，2021年11月被评为第八届全国道德模范。在录制微团课《青春的担当》时，她号召：“团员青年们，让我们不负时代，不负韶华，用担当填满青春的画卷，创造一个美丽而又灿烂的人生！” 据统计，截至目前，团奉化区委拥有“源泉”“片羽…
2021-11-11	兰州西固区：深化团教协作共育时代新人兰州西固区：深化团教协作共育时代新人不久，在兰州市西固区福利路第三小学，六年级四班的少先队员倪佳怡参加竞选，成功当选新一届少先队大队长。“我将严格要求自己，尽心尽力为同学们服务，努力做好老师和同学们的桥梁和纽带。”在当选致辞时，倪佳怡信心满满地说。这学期刚开学不久，福利路第三小学面向全校发出竞选大队委的公告，倪佳怡看到后觉得机会难得。“这是很好的展示自己、服务同学的机会，我要全力去争取。”在家长和老师的鼓励下，倪佳怡第一时间报了名，并开始积极准备竞选。 自己动手设计竞选海报，在海报上设计了竞选口号，张贴了才艺照片，全面展示了自己的特长、兴趣、爱好；利用假期写了竞选演讲稿，在不断完善中数易其稿；此外，还积极学习少先队的知识，不断加深对少先队组织的了解……自从参加竞选，倪佳怡就全力以赴。竞选当天，倪佳怡顺利完成了笔试、面试环节，还倾情演唱了一首《新时代好少…
2021-11-10	广东省韶关市新丰县开展农村青年电商培训班广东省韶关市新丰县开展农村青年电商培训班张建伟 通讯员 李卓越）近日，团广东省韶关市新丰县委在县委党校开展2021年新丰县“青春助力乡村振兴”农村青年电商培训班，本次活动吸引了全县各乡镇50余名返乡青年、基层团干部参加。培训班现场。通讯员供图 培训会上，广东省农村电子商务协会的老师围绕电商发展、农产品营销技巧、电商实操等方面进行授课，同时现场互动答疑解惑，希望通过电商知识培训，开阔群众的眼界，推动新丰县电商产业与农产品销售等基础产业相结合，拓宽农产品的销售渠道，助力新丰农产品通过电商渠道“走出去”。此外课堂还拓展了抖音拍摄技巧以及变现的模式和方法。培训班现场。通讯员供图 此次培训加深了学员对农村电商发展的了解和认识，培育和壮大了农村电子商务人才队伍，拓展了农村电商发展新思路，为新丰县电子商务又好又快发展提供了坚强的人才保障。
2021-11-08	重庆市奉节县“青年之家”悦读驿站正式成立重庆市奉节县“青年之家”悦读驿站正式成立“青年之家”悦读驿站授牌。通讯员供图 中国青年网北京11月8日电（记者 张建伟 通讯员 张月华）按照“青年在哪里，团组织就在哪里”的要求，积极适应青年聚集、分布和交流方式的变化，大力推动共青团的组织形态、工作力量、服务项目在团员青年身边实现有形化、日常化，日前，团重庆市奉节县委为卓越书院――“青年之家”悦读驿站授牌，驿站正式成立。 卓越书院“青年之家”悦读驿站阵地集青少年公益阅读、家庭教育讲座、心理健康咨询、交友联谊等活动开展，环境宽敞开阔、舒适悠闲。 团奉节县委致力于把“青年之家”悦读驿站打造成共青团主动适应新时代团员青年的分布集聚特点和青年工作组织多样化形态的需要，线上线下联系服务广大青年，实现‘团’聚青年的“青年之家”阵地布局，打造青年身边的共青团“门店”。 据了解，“青年之家”作为联系服务青年的基层阵…
2021-11-08	团广东省新丰县委开展“青马工程”团干部培训班团新丰县委开展“青马工程”团干部培训班建伟 通讯员 梁祖儿 李卓越）11月5日，由团广东省韶关市新丰县委举办的2021年“青马工程”团干部培训班在县委党校开展。新丰县各镇（街）团（工）委、村团干部、县直团组织、中学团委、“两新”团组织共60余名团干部参加培训。团市委相关领导到场指导。培训班现场。通讯员供图 培训期间，团县委负责人传达了新丰县第十四次党代会精神，围绕共青团的职责使命、基础建设、工作思路进行解读，并全面介绍了推动共青团基层组织改革试点工作的工作部署进展情况，着重加强对基础团务领域的基本原则、工作方法、组织程序和实践经验的传授和运用，旨在帮助基层团干部熟练业务、提升能力、掌握技巧，尽快成为共青团工作的行家里手。培训现场。通讯员供图 此次培训还邀请了团市委组宣部相关负责人就村（居）团支部建设、三会一课制度、青年之家建设和运行、智慧团建系…
2021-11-06	团山东省牟平区委深化“伙伴计划”建设“青春社区”团山东省牟平区委深化“伙伴计划”建设“青春社区”建伟 通讯员 李进）今年以来，团山东省烟台市牟平区委持续深化青年社会组织“伙伴计划”，通过加强培育引进，培养组织领袖，搭建资源对接平台，推动社会组织深度参与“青春社区”试点创建，主动融入社区网格化治理大局。 卫生清理我参与。联合牟平区萤火虫爱心志愿服务队对老旧小区开展环境卫生清理整治活动，重点针对卫生死角、卫生薄弱点开展排查整治，切实改善老旧小区的卫生状况，营造优美洁净的生活环境。 关爱儿童我奉献。联合牟平区七色光未成年人康复中心实施“点亮星灯 与爱同行”关爱儿童成长计划项目，组织爱心志愿者为特殊青少年送去学习生活用品，发动青年志愿者结对帮扶困境儿童，在物质和精神层面给予双重照料，传递爱心、扶志扶智。 关爱老人我先行。组织青年志愿者在牟平区通海路社区开展为孤寡老人送温暖活动，帮助生活困难的孤寡…
2021-11-04	广西河池市东兰县：让积分制入团变得“潮”起来广西河池市东兰县：让积分制入团变得“潮”起来中青网记者 谢洋）今年以来，团广西东兰县委结合全国县域共青团基层组织改革，在该县民族中学设置积分制入团工作试点，推动入团过程可量化、可评估、可检验，让积分制入团变得“潮”起来。截止目前，已有92名学生通过积分制光荣入团。 该试点工作通过强化“顶层设计”，建立科学评定原则。重点围绕团章规定团员应当具备的基本条件和履行的基本义务，按照基础表现的“讲政治、重品行、争先锋、守纪律”、正向激励加分的“乐奉献、综合评价”、反向扣分项的评分细则进行量化，严格正向激励加分和反向监督扣分标准，把入团积极分子的现实表现转化为鲜明具体可操作的分数“硬指标”。 “积分制”入团实行积分累计原则，由基础得分、正向激励加分和反向监督扣分项构成，即“总积分=基础得分+正向激励加分”，积分累计到80分即给“红星”，低于60分即亮“黄星…
2021-11-05	“万山青少年关爱计划第二站”心系困境儿童“万山青少年关爱计划第二站”心系困境儿童，真情温暖人心网北京11月5日电（记者 张建伟 通讯员 刘�Z）为切实做好“万山青少年关爱计划”后续工作，把党委政府的关怀和社会各界的爱心传递到群众心里，近日，团贵州省铜仁市万山区委联合贵州高速集团营运事业部铜仁中心爱心团队走进旺家、丹苑、龙生、龙都、城南驿等易地搬迁安置社区开展走访慰问活动。 走访中，团区委领导班子成员及企业爱心团队分成5个小组分别走进五个安置点进行入户走访，与困境儿童及其家属详细了解他们的生活、学习情况，并为孩子们送上书包、书本、彩笔等学习用品。随行志愿者现场与小朋友结对，并向孩子们宣传了青少年心理咨询热线12355，慰问组还以“知心姐姐”身份与留守儿童亲切交谈，鼓励孩子们要勇敢向前，争做德、智、体、美、劳全面发展的栋梁之材。 陪同的社区志愿者、企业爱心团队一致表示：“看着孩子们拿到新书包…
2021-11-11	团安徽省金安区委帮助青年解决“急难愁盼”问题安徽省金安区举办“青春之约 缘来是你”2021年青年联谊活动张建伟 通讯员 张辉 查韦婷）近日，团安徽省六安市金安区委联合区直工委、区妇联举办“青春之约 缘来是你”青年联谊活动，来自区直单位和乡镇街共40名优秀单身青年参加活动，区直工委、团区委、区妇联负责人出席活动。 活动以“青春之约 缘来是你”为主题，以“轻松、浪漫、温馨”为基调，通过举办“面粉传力”、“你画我猜”、“你五毛我五毛，凑在一起就是一块啦”等丰富多样的游戏形式，帮助在场嘉宾迅速破冰、并开始相知、相认、相熟，开启一场轻松愉悦、温馨浪漫的旅程，在此收获友谊，萌发爱情。 此次活动是丰富“我为青年办实事”实践活动的具体措施，是贯彻落实金安区中长期青年发展规划的有效路径，旨在进一步凝聚青年、服务青年、做好青年相关工作，搭建平台助力展示青年良好精神风貌，引导青年树立积极向上的婚恋观。下一步，…
2021-11-10	安徽省杜集区开展青少年法治宣传教育活动“护航青春 ‘双减’有‘法’” 安徽省淮北市杜集区举行青少年法治宣传教育活动启动仪式张建伟 通讯员 丁佳楠 查韦婷）近日，“护航青春 ‘双减’有‘法’”青少年法治宣传教育活动启动仪式在杜集区淮海东路学校举行，区直各相关单位负责同志，“护航青春”志愿服务队代表、部分学校教职工代表、学生代表共90余人参加此次活动。 活动中，杜集区公安分局负责人宣读了《杜集区“护航青春 ‘双减’有‘法’”法治宣传教育活动实施方案》。与会领导为“护航青春”法治宣传教育志愿服务队进行了授旗。与会人员共同观摩了由交警三大队志愿服务团带来的法治示范课。 此次“护航青春 ‘双减’有‘法’”法治宣传教育活动既是贯彻落实习近平法治思想，建设平安杜集的重要举措，也是“双减”政策下开展青少年普法教育，引导青少年健康成长的有力载体。下一步，团区委将以此次法治宣传教育活动为契机，结合“我为青年…
2021-11-09	广东省始兴县开展环保普及暨未成年人思想道德建设宣传活动广东省始兴县开展“碳达峰、碳中和”环保普及 暨未成年人思想道德建设宣传活动启动仪式建伟 通讯员 张月华）日前，广东省韶关市始兴县“碳达峰、碳中和”环保普及暨未成年人思想道德建设宣传活动启动仪式在丹凤小学举行。团市委、县委宣传部、团县委书和教育局相关负责人一同开启“碳达峰、碳中和”环保普及暨未成年人思想道德建设宣传活动启动仪式。图为“碳达峰、碳中和”环保普及暨未成年人思想道德建设宣传活动启动仪式。团始兴县委供图 启动仪式上，县委常委、宣传部部长李俊枫表示，绿色经济是人类发展的潮流，也是保持经济持续健康发展的最新动力和能量，要借此次流动宣传活动为契机，积极引导学生和群众牢固树立低碳意识，主动参与始兴县绿色发展战略。要敢于做环保普及的宣传者，鼓励动员身边人积极投身碳达峰、碳中和实践，为始兴的高质量发展做出新的更大贡献。图为“碳达峰、碳中和”…
2021-11-06	重庆市奉节县开展文化公益实践体验活动重庆奉节县举行感受“夔绣”魅力 传承“非遗” 文化公益实践体验活动巧。通讯员供图 中国青年网北京11月6日电（记者 张建伟 通讯员 张月华）近期，团重庆市奉节县委组织19名少先队员前往重庆市工艺美术大师、夔州绣传承人石胜兰工作室，开展感受“夔绣”魅力 传承“非遗”文化公益实践体验活动。 少先队员来到石胜兰夔绣工作室，墙壁四周挂满各种夔绣作品，坐在轮椅上的石胜兰开始讲述她刻苦学习夔绣的故事，无数次手扎破，无数次想放下，但又在无数次中不断向前，石胜兰从图样画稿、排线、绣制、装裱等环节向少先队员详细讲解了夔绣的诞生过程。 通过对石胜兰夔绣工作室的实践活动，少先队员进一步加深了对夔绣文化的浓厚的兴趣，让孩子们近距离欣赏了极具“非遗”文化的夔绣作品，揭开了夔绣技艺的神秘面纱，从而进一步增强了青少年对优秀传统文化的自豪感，让夔绣文化得到更好的弘扬和传承。
2021-11-05	重庆奉节举办“青橙之恋・有爱有TA”交友联谊活动重庆市奉节县举办“青橙之恋・有爱有TA”交友联谊活动建伟 通讯员 张月华）为切实服务广大青年在婚恋交友方面的现实需求，引导青年树立正确的婚恋观，近日，团重庆市奉节县委、奉节县妇女联会联合举办了第四届“青橙之恋・有爱有TA”交友联谊活动。来自县内各单位的60多名单身青年齐聚一堂，畅叙青春友谊。 本次活动共设置了“青橙之恋初相遇”“青橙之恋初相识”“青橙之恋真情告白”三大篇章，多位男女嘉宾通过“牵手击球”“爱的抱抱”等互动游戏打开心扉、拉近距离。现场气氛在有趣生动的游戏中持续升温，最终，共有5对男女嘉宾互选成功。 据了解，本次交友联谊活动，旨在帮助青年群体增进交流，搭建起敞开心扉、展现自我、寻觅良缘的平台。后续，团奉节县委员会、奉节县妇女联会将不断创新活动形式，精心策划联谊活动，精准提供联谊交友服务，推动形成多元参与、共建共治共享的多层次青年“…
2021-11-04	江苏南通市启东召开新生代企业家座谈会江苏启东召开新生代企业家座谈会青报・中青网记者 李超）今日，江苏启东市举办“薪火相传 启企与共”新生代企业家座谈会。12位启东市新生代企业家结合各自实际，围绕创新创业的心路历程、企业经营的理念想法、发展遇到的困难问题等进行了畅谈交流，并就营商环境、人才引进、商贸服务、农业发展等方面提出了建议意见。 启东市委副书记龚心明指出，组织召开“薪火相传 启企与共”启东市新生代企业家座谈会，目的是释放旗帜鲜明支持新生代企业家健康成长的强烈信号，激励全市新生代企业家大力传承弘扬张謇企业家精神，在现代化新征程中矢志创新、奋发有为、勇争一流。 据了解，为大力培养“张謇式”企业家，持续加强新生代企业家教育引导，团启东市委启动实施“薪火相传 启企与共”新生代企业家培养工程，计划面对在启东创新创业的优秀新生代企业家、留学归国的青年人才、新型青年职业农民等，每年举办1次企业家峰…
2021-11-04	安徽濉溪县芹菜种植青年社开展爱心义卖活动安徽濉溪县芹菜种植青年社开展爱心义卖活动网北京11月4日电（记者 张建伟 通讯员 郭超 查韦婷）“来瞧一瞧，看一看啦，爱心义卖，新鲜蔬菜！走过路过千万不要错过！”安徽省淮北市濉溪县四铺镇新庄村菊花小镇回荡着青年志愿者们的吆喝声，路过的行人不由地往摊位上瞧去。原来，这是四铺菊花节上的一个特殊“小卖部”――日前，团安徽省淮北市濉溪县委、四铺镇团委、濉溪县芹菜种植青年社联合开展爱心义卖活动。 当天一大早，爱心义卖活动在菊花节农产品展区临时摊位拉开帷幕，青年社成员和青年志愿者手拿蔬菜，一声声热情的吆喝响彻街道，成为四铺菊花节一道亮丽的风景。不少行人加入了这场“献爱心欢乐购”，购买场面异常火爆，不到半天的时间，义卖摊位的蔬菜便销售一空。 团属青年社团是创新共青团基层组织形态的生动实践，为增强共青团引领凝聚青年和联系服务青年能力提供了组织依托。据悉，此次爱心义…
2021-11-02	“金晖助老”志愿服务走进安徽芜湖鸠江社区“金晖助老”志愿服务活动走进安徽芜湖鸠江社区建伟 通讯员 杨洁 查韦婷）为进一步弘扬中华民族孝老敬老传统美德，日前，团安徽省芜湖市鸠江区委联合民政局、团属青年志愿者协会在万春社区医养中心举办“金晖助老”志愿服务系列活动。 来自芜湖市第一人民医院和妇幼保健计划生育服务中心的医护志愿者为社区老人开展义诊。设立问询台，向老人普及用药安全知识，耐心回答老人提出的问题，帮助老人了解自身健康状况，现场接待和服务100余名老人。 来自就职于银行的志愿者向老人们介绍了电信诈骗的常见种类和常用作案手法，结合典型诈骗案件，有针对性向老人宣传电信反诈知识，提高老人识骗防骗意识。 为加强对老年健康知识和老年健康服务、优待政策的宣传，青年志愿者向老人发放宣传单页，把政策读给老人听，将政策、知识、服务送进家庭，送到老人手边。 此次敬老月系列活动从关心关爱老人生活日常入手，把“…
2021-11-03	安徽滁州市定远县青联“希望小屋”揭牌成立安徽省定远县青联“希望小屋”揭牌成立建伟 通讯员 武�S 查韦婷）近日，团安徽省滁州市委组织部分青联委员、青年企业家等，赴定远县大桥镇大桥小学，开展全市第一批青联“希望小屋”挂牌及捐赠活动，为乡村学校、4户困难家庭送去爱心物资和慰问金。 青联“希望小屋”是由团安徽省委、省青联发起，团滁州市委、市青联广泛发动各界青联委员、社会爱心人士和企业参与，通过捐款捐物、软件支持、师资培训等方式，在偏远乡村建设包含才艺学习、科学实践、体育训练等内容的“希望小屋”，弥补乡村学校在“第二课堂”教育方面的不足。 此次活动中，团定远县委举办大桥镇“希望小屋”建设座谈会暨青联“希望小屋”揭牌仪式。仪式上，团滁州市委、大桥镇大桥小学、青联委员青联企业家、大桥镇、团县委相关负责人共同为青联“希望小屋”揭牌，并参观了大桥镇希望小屋的团属服务阵地。
2021-11-03	广东韶关市新丰县开展少先队红色研学活动广东省新丰县开展“学习百年党史 传承红色基因” 少先队红色研学活动建伟 通讯员 李卓越）近日，团广东省韶关市新丰县委联合县教育局组织马头镇中心小学、军屯小学30余名少先队员代表到中共新丰县第一个党支部旧址――军屯修睦小学展馆开展少先队“学习百年党史 传承红色基因”红色研学活动。少先队员们在讲解员老师的带领下在军屯修睦小学展馆进行参观学习。团新丰县委供图 活动开始前，团县委、教育局负责人为展馆授予“新丰县少先队校外实践教育基地”进行揭牌。在党员青年讲解员的带领下，少先队员们开始红色研学参观，详细了解“第一个党支部”及本地革命烈士的红色故事。通过“红领巾爱学习”红色问答互动游戏，进一步加深对新丰红色故事的认识和了解。参观后，队员们在队旗下重温入队誓词，齐唱队歌。在展馆学习室组织少先队员们开展红色知识问答小游戏。团新丰县委供图 据悉，今年10月是团新丰县委…
2021-10-27	安徽省明光市开展未成年人交通安全宣传活动安徽省明光市开展未成年人交通安全宣传活动张建伟 通讯员 杨群 查韦婷）近日，安徽省滁州市明光市组织青年志愿者和少先队员代表开展了明光市未成年人交通安全文明宣传活动，更好地响应创建全国文明城市的号召，共建美好家园。 活动当天，小小“红领巾”们早早地来到路口通过言语劝导的方式，向没佩戴头盔的路人宣传骑电动车戴头盔的重要性，提醒他们佩戴好头盔，倡导文明出行，争做文明人。 青年志愿者、学生家长和学生还一起发放了《文明交通、你我同行》宣传单，用自己的实际行动呼吁更多的市民共同携手营造安全、畅通、和谐、有序的道路交通环境。最后交警也发出倡议，望广大市民骑电动车的人员要自觉遵守交通安全法律法规，让安全伴我们同行。
2021-10-26	安徽省凤阳县推出“团团带你游书海”系列活动团安徽省凤阳县委推出“团团带你游书海”系列活动张建伟 通讯员 张念 查韦婷）“我想买书架和许多许多的书”“我想把三楼的地板修一修”“我想买许多花花草草装扮校园，一进校门就能闻到花香”……在安徽省滁州市凤阳县板桥小学一间教室里，“团团带你游书海”主题活动热闹非凡，学生们争先恐后的讲述自己对校园建设的美好愿望。 近日，团凤阳县委共建1组――县财政局团支部、板桥镇团支部，县数据资源局团支部、枣巷镇团支部前往板桥镇二铺小学开展“团团带你游书海”主题活动，本次主题活动旨在通过志愿者逐步加深与乡镇留守儿童之间的交流，培养青少年的阅读习惯及思考方式，提升逻辑思维能力，让留守儿童在情感上有所寄托和慰藉。 此次活动共有60余名学生和13名志愿者参加，活动发放中国儿童文学经典书籍100余本，团团书签、笔记本、记号笔等小礼品200余份。 “团团带你游书海”系列活动是团…
2021-10-26	广东省新丰县成立首批少先队校外实践教育基地广东省新丰县成立首批少先队校外实践教育基地揭牌仪式。通讯员供图 中国青年网北京10月26日电（记者 张建伟 通讯员 梁祖儿 李卓越）为全面加强新时代少先队工作，大力培育少先队社会实践载体，积极配合国家“双减”政策目标的落实，团广东省韶关市新丰县委联合县教育局、县少工委充分挖掘社会各领域资源，共同遴选了当地首批适合少先队员开展校外实践的基地，为少先队员开展校外劳动实践、爱国主义教育、科普教育提供实践平台。近日，首批少先队校外实践教育基地揭牌仪式在新丰县博物馆举行，30名少先队员参加仪式。红领巾讲解员讲解新丰革命烈士李任予的红色故事。通讯员供图 活动期间，团县委、县教育局、县博物馆负责人共同为新丰县首个少先队校外实践教育基地――新丰县博物馆进行揭牌。重温入队誓词后，佩戴着鲜红的红领巾的少先队员们先后到李任予广场及县革命历史展厅进行参观学习，聆听“红领…
2021-10-24	安徽芜湖女团干直播助农 最长一次连播8小时安徽芜湖女团干直播助农 最长一次连播8小时者 王海涵 王磊）“这是我直播间专属的产品――凤丹，是国家地理标志保护产品，其根皮有镇痛、解热、抗过敏、消炎、免疫等药用。”20日上午，在安徽省芜湖市南陵县何湾镇电商服务中心，郭林指着一排排包装好的特产，向记者介绍。 图为镇电商中心 王磊/摄 1990年出生的郭林，是芜湖市南陵县何湾镇团委副书记，绿岭村党总支副书记，也是南陵县乃至芜湖地区名副其实的“网红”团干部。从小山村走出去，再回到家乡奋斗，她将直播销售模式种在村民心中。 从小在绿岭村长大的她，对这片土地有深厚的感情。毕业后，她一直在上海工作，月入过万。2015年，绿岭村招聘村干部，郭林应聘回村，成为第一个回乡工作的女大学生。 她深入村民家中了解致贫原因，争取帮扶政策和资金。2018年，绿岭村村两委换届选举，她以高票数进入村两委。她知道，自己的努力被村…
2021-10-21	陕西武功：培育青年“菁才” 助力乡村振兴陕西武功：培育青年“菁才” 助力乡村振兴兴贡献力量，对我来说是难得的历练机会。”在日前举行的陕西省武功县乡村振兴税收服务中心揭牌仪式上，该县税务“菁才”干部李珊珊表示。 今年7月，为着力提升青年干部整体素质，武功县税务局启动了“星青年・菁才”计划，通过创新全套青年干部培养体系，选优配强驻村队员、设置乡村振兴服务专岗、成立“乡村振兴服务青年先锋队”等措施，为青年干部在投身乡村振兴、服务重点企业等方面提供更加广阔的实践锻炼平台。目前，该计划已有25名青年干部报名参与。 地处关中平原腹地的武功县，是中华农耕文明的发祥地之一，被誉为“中华农都”。近年来，武功县创立了“买西北 卖全国”的电商模式，产业品牌矩阵效应凸显，获得了“西北电商第一县”的美誉，为“菁才”青年提供了广阔的成长空间。此次成立的乡村振兴税收服务中心，将成为服务“菁才”青年成长的又一主要渠道。…
2021-10-21	甘肃张掖市临泽县“微心愿”为少年儿童点亮梦想甘肃张掖市临泽县“微心愿”为少年儿童点亮梦想张建伟）自“我为群众办实事”实践活动开展以来，团甘肃省张掖市临泽县委积极响应，为帮助农村留守儿童和贫困学生实现心中“微心愿”，团县委、县关工委、县教育局联合开展“百名少年圆梦行”青春守护行动，动员社会力量关心、关爱困难青少年。 截至目前，社会各方爱心人士送来鞋子、衣服、书籍、篮球、书包等21份“微心愿”礼物，团县委将对微心愿认领情况进行集中公示，并在各学校进行集中发放。 今年4月以来，团县委、县少工委组织动员各基层团组织、学校开展“微心愿”征集活动，经过前期的征集、认真筛选，最终在全县范围内确定133个孩子的“微心愿”，经微信公众号、微博等媒体宣传，社会各界爱心人士积极认领，点亮儿童梦想。 本次“微心愿”圆梦活动旨在让留守、特殊、困难家庭的少年儿童感受党和国家的关怀和社会各界的关心，从而汲取积极向上的…
2021-10-21	贵州碧江：春晖行动注入青春之源共青团基层改革进行时 团组织帮青年解政策、找资源、给扶持 贵州碧江：春晖行动注入青春之源的“营生”，怎么办？创业青年想在家门口就地取材发展产业经济，缺技术、不了解政策，怎么办？易地扶贫搬迁安置点的孩子想要更丰富的课余生活，怎么办？ 在贵州省铜仁市碧江区，共青团积极帮青年解政策、找资源、给扶持，这些问题迎刃而解。发起春晖行动 凝聚青春力量 在碧江区坝黄镇木弄村，不少村民吃上了“产业饭”。草莓产业基地、冠玉枇杷产业基地不仅让村民增收，还吸引带动了许多原本在外地就业的年轻人回乡创业。 之所以取得这样的成效，除了铜仁市政府鼓励外出务工人员回乡创业的优惠政策之外，还得益于共青团力量在基层的注入。 几年前，在上海一家公司担任项目经理的杨再章，想要把自己在外学到的经验和积累的资金带回家乡碧江区，助力家乡发展，“心里早早计划着回到家乡，但一开始并不知道回来能干什么，怎么干”…
2021-10-21	团安徽省淮北市濉溪县委为空巢老人过集体生日团安徽淮北市濉溪县委为空巢老人过集体生日镇共同举办“同庆重阳 情暖夕阳”空巢老人集体生日会。 活动中，青年志愿者为寿星老人戴上生日帽，与老人一起共同观看文艺志愿者带来的文艺节目，同唱歌曲《生日快乐》、同吃生日蛋糕。 下一步，团濉溪县委将持续开展“爷爷奶奶大课堂”“青护航”等活动，进一步强化团员青年志愿服务意识。
2021-10-19	江西省宜春高安：组织留守儿童“出村”温情游学江西省宜春高安：组织留守儿童“出村”温情游学左橙 通讯员 席晨）10月17日，由共青团宜春市委、宜春市青联、宜春市青少年活动中心联合主办的、共青团高安市委承办的“爱心入户・宝贝出村――留守儿童关爱行”高安专场活动顺利举办，高安团市委组织21名留守儿童走出乡村，带领孩子们走进博物馆、红色教育基地参观学习。 活动第一站，孩子们来到了高安市巴夫洛田园综合体旅游景区。在大草坪上，高安市青志协的志愿者带着孩子们进行素质拓展游戏，随后孩子们体验了诸多户外项目，共青团宜春市委给每个孩子准备了一套四大名著。 接下来孩子们走进高安市吴有训科教馆，来自全市各小学的8名红领巾讲解员给大家带来了相关讲解。孩子们瞪大眼睛听取这位从家乡走出的科学家生平种种事迹：吴有训是著名物理学家、教育家、中国科学院院士，是中国近代物理学研究的开拓者和奠基人之一， 被称为中国物理学研究的…
2021-10-19	团湖南省宁远县委开展“禁毒反诈进校园”宣讲活动团湖南省宁远县委开展“禁毒反诈进校园”宣讲活动张建伟 通讯员 陶诗琪）9月以来，团湖南省永州市宁远县委联合永州市禁毒反诈宣讲员先后在宁远县第八中学、宁远县第三中学和明德湘南学校开展“禁毒反诈进校园”宣讲活动。讲座现场。通讯员供图 活动中，青年宣讲员首先从什么是毒品、毒品的巨大危害、拒毒防毒三个方面，结合实际案例讲解了涉毒的严重后果，提高同学们对网络涉毒的警惕性；然后以“防范诈骗、你我同行”为题，通过分析电信网络诈骗数据和一系列在校学生参与网络诈骗被公安机关查处的典型案例，让同学们充分了解电信诈骗的手段，提高识破骗局的能力，防止被骗。青年志愿者发放禁毒反诈宣传手册。通讯员供图 青年志愿者给同学们发放了禁毒反诈宣传手册，让同学们能够跟全面、细致地了解禁毒反诈知识，有效提高青少年们识毒、拒毒、防毒的能力。宣誓图片。通讯员供图 活动最后，宣讲员带领同…
2021-10-17	四川成立首个县级青年志愿服务指导中心财政全额保障 四川成立首个县级青年志愿服务指导中心青网记者 王鑫昕）10月14日，四川省广元市利州区青年志愿服务指导中心揭牌成立，这是四川省第一个县级青年志愿服务指导中心。 利州区青年志愿服务指导中心由共青团利州区委管理，是公益一类事业单位，核定事业编制2名，所需经费实行“收支统管、全额保障”的预算管理办法。 利州区青年志愿服务指导中心成立大会。团利州区委供图 该中心的职能包括：联合各类青年志愿者组织及青年志愿者开展志愿服务，进行工作指导；支持并培育青年志愿者组织，建立青年志愿者组织网络；建立健全青年志愿服务项目体系，推动完善青年志愿服务项目的研发、实施及评估；开展青年志愿者工作交流与合作等。 共青团利州区委书记乔露说，成立青年志愿服务指导中心是利州区推进共青团县域基层组织改革、提升青年志愿服务水平的具体成果，是完善志愿服务组织体系、推动志愿服务事业可…
2021-10-08	团江苏省涟水县委实施“梦想改造+”关爱计划以爱筑屋 让梦想起航 团江苏省涟水县委实施“梦想改造+”关爱计划建伟 通讯员 潘曼 井奇）一间温暖明亮的小屋，一边是温馨的小床，一边是整洁的一体书柜。这一方小小的天地，虽然不大，却功能齐全、安静舒适……今年九月底，江苏省淮安市涟水县青青（化名）姐妹俩，在家里看到了一个不一样的房间，曾经陈旧的家具、破损的门窗、昏暗的学习环境都已焕然一新。 “非常感谢叔叔阿姨的帮助，让我们有了一个自己的房间。房间很漂亮，学习环境也好多了，我很喜欢。”青青感激地说，面对着崭新的房间，她一会儿看看墙上的装饰，一会儿看看衣橱，欢喜得不得了，孩子开心、满足的笑脸，得益于团江苏省淮安市涟水县委实施的“梦想改造+”关爱计划，青青姐妹俩有了更好的生活空间。由于种种原因，青青姐妹俩一直跟爷爷奶奶生活，奶奶瘫痪在床，爷爷也年纪大了，家里没有经济来源，只能依靠爷爷种田和每月的低保维持生…
2021-10-19	安徽巢湖青年志愿者“周末有约”释放文明能量安徽省巢湖市青年志愿者勇当创建先锋 “周末有约”释放文明能量张建伟 通讯员 左义 查韦婷）“我们来之前，惴惴不安，害怕居民不理会我们的劝导，这两次到了南苑新村，劝导大家将家里私拉的飞线充电线收回去，以后都在充电桩上为电动车充电，大伯大妈们很理解，纷纷表示支持充电桩充电，维护小区的用电安全。”来自合肥职业技术学院20级临床专业三班的胡志强如是说，10月13日和10月17日，胡志强连续两次参加由团安徽省巢湖市委召集的“文明你我 周末有约”志愿服务，和他一同深入小区开展文明志愿服务的其他青年志愿者们也有同样的感受。 为进一步巩固提升文明城市创建成果，2021年10月以来，由团安徽省合肥市巢湖市委牵头，合肥职业技术学院、巢湖市青年志愿者协会、巢湖市益启爱社会工作服务中心联合组成的青年志愿者服务队伍深入到街道社区、敬老院等地持续开展“文明你我 周末有约”志…
2021-10-18	安徽省裕安区举办红领巾“小喇叭”讲解员比赛安徽省裕安区红领巾“小喇叭”讲解员比赛初赛顺利完成张建伟 通讯员 蒋玉龙 查韦婷）日前，团安徽省六安市裕安区委联合区委讲师组、区教体局、区文明创建指导中心、区少工委举办“请党放心，强国有我”裕安区红领巾“小喇叭”讲解员比赛。 此次比赛分初赛和决赛两阶段，初赛以视频选拔形式进行。团区委广泛发动，各乡镇、城区学校均积极参与，经过层层推荐，初赛共收到50余个参赛视频作品，涵盖革命历史类纪念设施、博物馆、重大工程项目、脱贫攻坚和乡村振兴等多种主题和领域。 评委们经过评审标准合议，逐一观看了所有红领巾“小喇叭”讲解员的参赛视频，最终确定了20组参加现场决赛的选手。 据悉，裕安区“红领巾”小喇叭讲解员决赛将于10月中旬举行，届时20组选手将在舞台上展现少先队员们践行“请党放心，强国有我”誓言的“红领巾”风采。
2021-10-12	海南省秀英区青年突击队坚守港口 为滞留车辆旅客送去椰城关爱海口秀英区青年突击队坚守港口 为滞留车辆旅客送去椰城关爱张建伟 通讯员 周俞彤）近日，受台风天气影响，琼州海峡无法通行，秀英港、新海港、南港停航，导致待渡车辆、旅客滞留，为解决司机旅客的饮水饮食问题，安抚滞留人员情绪，团海南省海口市秀英区委、秀英区志联组织50余人次青年突击队赶赴现场进行爱心援助。 由于恶劣天气导致港口停航，秀英港和新海港排起了一条条车辆长队，青年突击志愿者们一遍遍地安抚旅客，引导司机旅客扫码关注新海港公众号，以保障大家及时获取天气和开航信息。 为方便滞留人员们领取饮用水以及食用食品，秀英区紧急召集青年突击队以及各镇街志愿者们在秀英港、新海港、南港以及火车站开展应急保障志愿服务活动，并设置两个流动志愿服务点，为滞留人员提供应急物品领取点并免费发放矿泉水等物资。
2021-10-15	四川省剑阁县举行青年人才集体婚礼四川省剑阁县举行“双剑合璧 关山良辰” 青年人才集体婚礼0月15日电（记者 张建伟 通讯员 李媛媛）近日，“双剑合璧 关山良辰”剑阁县青年人才集体婚礼，在四川省广元市剑门关隆重举行。 婚礼现场，100名来自剑阁县各基层战线的新人在司仪的引导下，着汉服、行汉礼，依传统婚礼流程，行四拜、餐同牢、饮合卺、共结发、书鸳鸯，携手迈向人生新阶段，翻开生活新篇章。 礼成后，100名新人前往千年关楼下三献美酒祈福：一祈爱情甜蜜，二祈幸福安康，三祈生死不渝，与剑山关楼共鉴相守之心。祈福完毕，新人登上关门共许山盟海誓，开启美好未来。活动现场。通讯员供图 在剑门关完成传统婚礼仪式后，新人们由“汉风国韵”穿越至“当代美村”，在剑阁县双旗美村品尝了剑门关豆腐、剑门关土鸡等以本地非遗美食特色为主的山乡风味主题婚宴，以烟火原乡成就新人举案齐眉。 团剑阁县委以联系青年、服务青年为出发点，…
2021-10-14	安徽省杜集区助力文明旅游 让“文明”看得见安徽省杜集区志愿服务专项小组助力文明旅游 让“文明”看得见张建伟 通讯员 丁佳楠 查韦婷）文明旅游我先行，志愿服务进景区。近日，安徽省淮北市杜集区团代表联络站志愿服务专项小组组织部分团代表和团员青年在双楼花海开展文明旅游志愿服务活动，向广大游客宣传文明旅游理念，以志愿服务带动文明旅游。 活动中，志愿者们身穿红色马甲，分为两个小队，一队在景区出入口协助工作人员开展体温测量，引导游客按照景区防疫要求有序排队买票进园；另一队进入到景区内，在人流量较大区域维护秩序，为游客提供路线指引等服务。 “您好，请您到入口处排队、依次测温后有序进入。”志愿者们热情地引导游客领票、排队入园。“景区门票在哪里有卖”“应该怎么游览”对于游客提出的各种问题，大家都耐心解答。同时，志愿者们还积极向游客宣传文明旅游和环境保护知识，号召广大游客争当文明使者，维护景区环境、遵从景区…
2021-10-09	广东省新丰县多举措推进团队组织建设广东省新丰县召开团教协作工作推进会 多举推进团队组织建设建伟 通讯员 李卓越）作为全国县域共青团基层组织改革试点，团广东省韶关市新丰县委始终围绕立德树人的根本任务和党政工作中心要求，积极适应共青团深化改革新形式、教育领域综合改革新发展和当代青少年新特点，努力推动形成队伍共建、机制共创、改革共推、活动共办的团教协作新格局。 日前，团新丰县委、新丰县教育局联合组织全县各中小学团委书记、少先队大队辅导员召开新丰县团教协作工作推进会暨团队工作培训会。 会上，团县委相关负责人向县各中小学团委书记、少先队大队辅导员传达学习了习近平总书记“七一”重要讲话精神。随后，新丰县中学共青团名师工作室主持人和少先队名师工作室主持人先后对中学共青团及中小学少先队工作进行部署。 随后，县中学共青团名师工作室主持人和少先队名师工作室主持人分别对县中学团委书记及中小学少先队辅导员进行了…
2021-10-08	团湖南省蓝山县委开展禁毒反诈进校园公益宣讲活动团蓝山县委开展禁毒反诈进校园公益宣讲活动建伟 通讯员 陈梦遥）自9月10日起，团湖南省永州市蓝山县委持续开展禁毒反诈进校园公益宣讲活动，目前已累计在全县四所学校、累计1200余名学生参加。 活动中，由团县委2021年新发展禁毒宣讲员宣讲了毒品的危害性，并全面总结了前段时间蓝山县共青团系统禁毒宣传工作。活动还现场发放了禁毒宣传资料，号召青年代表积极参与禁毒宣传工作，据悉，此前，团县委在蓝山县职业中等学校举办了禁毒知识专题讲座，并组织了300余名青年参加了禁毒知识答题活动。
2021-09-30	江苏省淮安市盱眙县举办农民丰收节活动盱眙县举办农民丰收节活动民丰收节活动在盱眙县第一山历史文化街区举行。 本次活动以“有滋有味庆丰收 共同富裕感党恩”为主题。 现场，团江苏省委相关负责人为盱眙县颁授团中央“乡村振兴青春建功行动重点县”匾牌，盱眙县委相关负责人接牌。团江苏省委、江苏省供销合作总社等相关部门负责人共同启动江苏省“乡村振兴网络直播”大赛。 活动现场设置了盱眙新农菁英展销品鉴区，“新农菁英展”品牌产品是江苏共青团为该省农村青年量身打造的农产品品牌，旨在帮助农村创业青年提高农产品的品牌影响力和产品附加值。本次盱眙新农菁英展销区由江苏龙诚农业发展有限公司、江苏红胖胖龙虾产业集团、淮安淮大农业有限公司等13家企业组成，选取阳光玫瑰葡萄、龙虾、冰糖梨等26款特色农产品。
2021-10-07	安溪:凝心抗疫办实事 为民服务显担当安溪:凝心抗疫办实事 为民服务显担当学习教育与解决实际问题结合起来，聚焦疫情防控中的群众“急难愁盼”问题，一场场生动的“我为群众办实事”实践活动蓬勃开展，把党史学习教育成效转化为服务群众的强大动力，筑起守护茶乡人民生命安全的坚强堡垒。 “快”字当先，疫情防控有力度 疫情伊始，中共福建省委党史学习教育领导小组号召全省在坚决打赢疫情防控歼灭战中深入推进“我为群众办实事”实践活动。安溪闻令而动，迅速响应，发动党员干部和志愿者，奔赴抗疫一线，在疫情防控的战场上检验“我为群众办实事”实践活动的成效。 “明天核酸检测现场需要约300名人员！”深夜，一个电话划破了夜的宁静。人手不够怎么办、物资不够怎么办？…… “我是党员，我带头！”“我支援过武汉抗疫，我有经验！”“疫情不退，我们不退！”……一声声来自茶乡大地不同行业的党员干部用行动，诠释阻击疫情的最美声音。党员干部…
2021-09-28	广西资源县举办粤桂协作农村青年创新创业培训班广西资源县举办2021粤桂协作农村青年创新创业培训班建伟 通讯员 王傈 谭欣雨）为深入学习贯彻习近平总书记关于青年工作的重要思想和视察广西及桂林时的重要讲话精神。近日，共青团广西壮族自治区桂林市资源县委员会获得粤桂协作资金支持，成功举办2021年资源县粤桂协作农村青年创新创业培训班。为巩固脱贫攻坚成果，引领带动广大青年积极投身乡村振兴战略，培养了一批乡村振兴农村青年创新创业人才，积极推动了“千乡万村好青年”人才培养工程。培训班开班仪式现场。通讯员供图 本次培训班的学员含盖资源县7个乡镇基层团干部及47个脱贫村的创业青年和资源县“千乡万村好青年”培育对象。桂花公社解说员为大家介绍桂花系列产品。通讯员供图 本次培训班设置专题课程主要有《农产品直播带货与短视频营销》《家庭农场的经营管理》《农产品的深加工与包装销售》和《村镇民宿打造及旅游产品开发》等，…
2021-09-28	团安徽省太湖县委开展退役军人就业创业系列活动团安徽省太湖县委开展助力退役军人就业创业系列活动建伟 通讯员 尹程锦 查韦婷）为进一步贯彻习近平总书记在党史学习教育动员大会上的重要讲话精神，把“我为群众办实事”作为工作的出发点，进一步拓宽退役军人就业创业渠道，助力太湖双拥模范县创建工作，日前，团安徽省安庆市太湖县委联合县经济开发区、县人武部、县退役军人事务局、县青年创业者协会、县青年志愿者协会，组织开展“戎归故里 职等你来”2021助力退役军人就业创业系列活动。 活动当天，到场的20余名退役军人，在各企业讲解员的带领下深入各个公司院区、就餐区、办公区域和生产车间，详细了解了产品的生产工序、企业的管理理念和发展形势，以及用工需求、薪酬待遇和岗位发展空间，企业先进的生产设备、自动化的生产线和良好的企业文化给退役军人留下了深刻的印象。 一路参观，一路感慨，太湖膜产业发展趋势迅速，部分参加活动的退役…
2021-09-26	福建省仙游县建立“12345+青年志愿者”服务机制团福建省仙游县委创新建立“12345+青年志愿者”服务机制 解决群众就医用药难题建伟 通讯员 郑雪梅）“没有从天而降的英雄，只有挺身而出的平凡人。”面对突然袭来的德尔塔毒株，他们再一次披荆斩棘、挺身而出。从城市到农村，从大街到小巷，从网上到网下，到处可见“红马甲”的身影。他们或在核酸检测点采集录入，或在后勤物资处提供保障，或走街串巷开展消杀，他们的身影出现在每一个需要他们的地方，用一抹抹鲜亮的“志愿红”筑起了疫情防控的“铜墙铁壁”。 随着疫情防控措施升级，福建省莆田市仙游县全县实行交通管制，枫亭全镇封控管理，其他乡镇也逐步开始管控，不少病人存在家中断药的情况，又无法外出买药，情况很急迫。慢性病患者、孤寡老人等特殊群体就医不便，如何解决用药问题？ 党有号召，团有行动。疫情防控，志愿先行。 为切实做好疫情防控工作，帮助群众有效解决疫情防控期间…
2021-09-20	四川简阳2021年第二届双创交友活动落幕四川简阳市2021年第二届双创交友活动圆满落幕者 何欣）9月16日，团四川简阳市委联合团重庆市铜梁区委、团德阳市中江县委、团眉山市仁寿县委、团资阳市雁江区委、团资阳市乐至县委、团资阳市安岳县委举办“缘起东进・红动雄州”简阳市2021年第二届双创交友活动。七地共青团现场签订了《助力成渝双城经济圈青春建功行动合作框架协议》和《助力成德眉资同城化青春建功行动合作框架协议》。 根据《合作框架协议》，七地共青团组织将在基层团建、学校共青团、志愿服务、优秀青年交流、青年创新创业和助力乡村振兴等领域上加强交流合作，共同推动搭建各地青年交流平台，打造青年创新创业项目品牌，形成青年工作合作共赢机制，团结带领广大团员青年积极投身、加快融入成渝双城经济圈建设和成德眉资同城化发展的新征程。 本次双创交友活动吸引了当地及周边区域近200名青年男女参与，线上同步发起图片云直播…
2021-09-18	海南省白沙县170名困难学子成功领取助学金 海南白沙县170名困难学子成功领取“爱心助学・圆梦行动”助学金建伟 通讯员 伍玉娃）9月15日，2021年白沙“爱心助学・圆梦行动”助学金发放仪式在海南省白沙县政府综合楼六楼会议室举行，来自白沙的170名困难学子每人成功领取了5000元的助学金，其中45名为海南省希望工程有关助学项目认捐，125名由白沙资助。 县委常委、县“爱心助学・圆梦行动”活动领导小组组长何劲松出席当天的活动并为爱心企业代表颁发牌匾。 据悉，自2008年起，白沙已连续14年开展“爱心助学・圆梦行动”活动，共募捐金额970.2886万元，累计资助困难学生1894名。2021年，募捐到爱心善款66.0698万元，其中，海南家园生态农业综合开发有限公司、白沙南鸿混凝土有限公司、白沙福安房地产有限公司、海南春天房地产开发有限公司等36家民营企业捐款数额达58.39万元。 白沙县委宣…
2021-09-13	团湖南省宁远县委扶持青年创业就业助力乡村振兴团湖南省宁远县委扶持青年创业就业助力乡村振兴建伟 通讯员 柏京）湖南省永州市宁远县作为全国县域共青团基层组织改革试点区域，团宁远县委始终坚持发挥基层团组织示范带动作用，促进基层团组织建设与“扶持青年创业就业、助力乡村振兴”之间实现互动双赢。2015年以来，团宁远县委通过与宁远县创业孵化基地（国家级众创空间）深度合作，打造了宁远县青年就业创业见习基地，聚焦青年创业就业，助力乡村振兴。为宁远县有志青年创业就业开辟了新的团属路径，成为激发宁远共青团提升“三力一度”的新动能。 成立工作专班，形成机制优势 团宁远县委历年来高度重视青年创业就业工作，以制度建设强化青年创业就业服务工作。首先，成立工作专班，强化青年创业就业服务工作专门力量。团宁远县委成立青年发展部（权益部），同时设立青年创业就业工作专班，形成“专班推动，部门落实”的工作体系。其次，开展专题调…
2021-09-10	山东省陵城区开展“希望小屋”公益集市活动山东省陵城区开展“希望小屋”公益集市活动国青年网北京9月10日电（记者 张建伟 通讯员 高丽丽）9月7日至8日，团山东省德州市陵城区委、陵城区志愿者协会联合博爱社工、善诺社工、弘德社工及爱心单位组织共同开展山东陵城区“希望小屋”公益集市活动，为“希望小屋”儿童关爱项目筹集善款。 活动现场设有“爱心套圈”“爱心盲盒”“爱心义卖”等多个区域，植物盆栽、鲜花、生活用品、手工艺品等各色义卖品，陵城区教师进修学校附属小学的红领巾志愿者们走上街头向群众进行义卖，为陵城区“希望小屋”建设募集善款。群众听说是做公益、献爱心，纷纷购买，每个区域面前都是熙熙攘攘的人群。 “尽我所能，人人公益”，活动现场收获最多的是感动，带孩子做公益的家长，为志愿者们免费提供物品的商家、夜市出摊的摊主、套着奖品却不要的群众、免费送奶茶的店铺……每一位参与者都在用实际行动关注和帮助困境儿…
2021-09-27	团安徽省固镇县委开展传统文化进校园活动团安徽省固镇县委开展传统文化进校园活动建伟 通讯员 于丹 查韦婷）近日，团安徽省蚌埠市固镇县委邀请固镇县剪纸艺术协会会长、县级非遗剪纸项目传承人刘华飞女士走进固镇第二小学，带领少先队员们共同体验传统文化剪纸艺术的乐趣。图为刘华飞女士教授剪纸。通讯员供图 刘会长从选纸、绘图、刻画等步骤教授少先队员们如何剪纸，就连平日爱玩耍的男同学学起剪纸来也是那么的专注。在教授剪纸技能的同时，刘会长还将剪纸的历史和意义同少先队员们娓娓道来，让学生们学习剪纸这门传统工艺的同时也了解到了剪纸文化的内涵。图为同学们展示剪纸成果。通讯员供图 通过本次活动，孩子们不仅了解了剪纸艺术，更体会到作为新时代小公民的责任――我们有责任将华夏民族悠久的民族瑰宝传承并发扬光大。
2021-09-26	团安徽省宿松县委“四个用心”加强网上共青团建设团安徽省宿松县委“四个用心”加强网上共青团建设建伟 通讯员 张美芳 查韦婷）当绝大多数青年都在刷着抖音、聊着微信时，加强对青年群体的覆盖和引领，就必须瞄准网络空间，着力开拓新平台新阵地。 “青年在哪里，团的建设和工作就要延伸到哪里，”已经成为共青团的“网上宣言”。近年来，团安徽省安庆市宿松县委用心培育青年网宣人才、建立网上青年社群、运营网上服务平台、举办网上主题活动，大力推进网上共青团建设，拉近共青团与青年团员、少先队员的距离，进一步拓宽共青团的网络覆盖面。 用心培育一批青年网宣人才 2018年起，团宿松县委在全县各基层团组织、少先队组织中精选挑选各领域网络宣传人才，共选拔108名政治站位高、理论功底深、写作能力强等方面人才担任共青团系统网络宣传员，涵盖团干部、少先队辅导员、青年志愿者、大学生等群体，主要负责撰写并宣传本地青年典型和共青团工作…
2021-09-10	团湖南省宁远县委为留守儿童点亮“微心愿”团湖南省宁远县委为留守儿童点亮“微心愿”青年网北京9月10日电（记者 张建伟 通讯员 盘玲珠）“我想要一个新书包”、“我想要一个毛绒娃娃”、“我想要一个篮球”……这些微小心愿，对很多人来说可能微不足道，但对一些家庭困难的孩子来说，却是一份期盼。 团湖南省永州市宁远县委提前收集了乡村振兴驻村帮扶点天堂镇香花桥村11名家庭困难的留守儿童的微心愿，采取广泛发动爱心人士在线上认领“微心愿”的方式，动员各界爱心人士伸出温暖的双手，11名孩子的“微心愿”全部达成。并于9月8日，团宁远县委将“微心愿”礼物一一送到了孩子们的手中。 爱助孩子张晨曦说：“我终于拥有一个大的毛绒娃娃啦，以后我晚上就可以抱着它睡觉，再也不会害怕了。”
2021-09-23	安徽宿松：让每个乡镇团委都有“看家本领”共青团基层改革进行时 深入推进“一乡（镇）一品” 安徽宿松：让每个乡镇团委都有“看家本领”乡团委书记何亮有些羞涩，基本是在自言自语地吆喝，脑海中演练多次的台词也没用上。加上观众太少，计划中的互动环节也取消了。 今年，在基层工作3年的何亮第一次走上共青团岗位，他琢磨如何让羊肚菌、黑木耳、竹笋干、瓜蒌籽、有机茶叶等特色农产品搭上电商快车，便试水开展“家乡有好礼，团团直播间等你”公益助农项目。直播间由乡镇出资建设，直播平台和技术支持由当地的青年创业企业――满口香电商公司提供。 “说优点、谈口碑、讲故事、诉情怀，我跟着别的主播学习话术，尽力打动网友们。”酝酿多次后，8月中旬，何亮鼓足勇气再次亮相直播间：“大家好！我是陈汉乡团委书记何亮，欢迎大家来到团团直播间！” 以三国时期东吴的陈武将军和元末明初陈汉将军的故事开场，他讲述了陈汉乡地名的由来。“网友们，你想…
2021-09-23	安徽省南谯区扎实推进重点青少年群体管理服务工作团安徽省南谯区委扎实推进重点青少年群体管理服务工作建伟 通讯员 蒋悦 查韦婷）2021年以来，团安徽省滁州市南谯区委在区委统一部署和团市委领导下，高度重视重点青少年群体管理服务工作，通过创立项目、打造阵地、法制宣传等方式，扎实做好重点青少年群体管理服务工作。 创立“守护天使”。为进一步落实对青少年法治教育和保护关爱，促进青少年全面发展、健康成长，由南谯团区委发起，联合滁州市美好家园社工服务中心和新华小记者滁州组委会创新成立了“守护天使”品牌公益项目。项目面向全区青少年家长开展家长课堂、团体辅导、心理咨询等活动，形成政府、学校、家庭三方联动，落实好预防、干预举措，对青少年的心理健康做好服务和引导，积极构建有利于青少年心理健康的大环境，累计6000余名学生及家长参与，受到了家长、学校、社会各方一致好评。《守护天使解难题 护苗行动助成长》新闻信息先…
2021-09-22	安徽天长市开展防电诈宣传志愿服务活动安徽省天长市开展防电诈宣传志愿服务活动建伟 通讯员 华玉凤 查韦婷）为进一步提升天长的城市形象，团安徽省滁州市天长市委联合宣传部门和派出所等多部门积极组织志愿者开展防电诈宣传行动，助推天长市全国文明城市创建工作。 在活动过程中，志愿者通过入户走访和张贴海报向群众普及常见诈骗手段。通过讲解“国家反诈中心”APP的安装流程对该应用进行推广，并帮助群众进行安装。 截至目前，志愿者们已累计推广安装“国家反诈中心”APP数量达3200多人次。这次活动的开展不仅进一步提升了群众预防电信诈骗的警惕性与关注度，也营造全民防诈的良好社会氛围，进一步增强了居民防范意识。 团天长市委将持续开展反诈宣传和“国家反诈中心”APP推广志愿服务活动，为天长市创建文明城市奉献青春光彩。
2021-09-13	安徽省相山区少工委组织开展致敬教师节活动安徽省相山区少工委组织开展“礼敬教师，感恩师情” 致敬教师节活动建伟 通讯员 屈婉 查韦婷）2021年9月10日是我国第37个教师节，为了表达对教师的敬意，进一步增强青少年尊师敬师的意识，树立尊师爱师新榜样，营造浓厚的教师节氛围，安徽省淮北市相山区少工委组织开展“礼敬教师，感恩师情”致敬教师节活动。 开展主题感恩活动。各校少工委组织开展了“温馨地祝福”、“学生朗诵感恩“、“孩子的心声”等系列朗诵活动，朗朗读书声诉说浓浓的师生情，优美的词语赞美着对教师的敬爱。同时，通过画黑板报、唱感恩教师系列歌曲、制作手工卡片、录制短视频等方式真情诉说表达对老师的喜爱与尊敬，加强师生交流、家校沟通，增进师生、家长三者的感情。 开展主题教育活动。今年是建党一百周年，也是“十四五”规划开局之年。相山区少工委联合区教育局继续深入开展教师“四史”学习教育和师德专题教育，认真…
2021-09-15	团安徽省寿县县委发放皖北地区青年创业贷款财政贴息资金团安徽省寿县县委发放皖北地区青年创业贷款财政贴息资金建伟 通讯员 张妍 查韦婷）近日，团安徽省淮南市寿县县委召开2021年度皖北地区青年创业贷款财政贴息发放仪式暨青年创业者座谈会，活动由团寿县县委主要负责人主持，获得贴息的创业青年共计20余人参加会议。 发放仪式上，团寿县县委主要负责人介绍了2021年度皖北地区青年创业贷款财政贴息项目概况，为获得贴息的创业青年发放财政贴息资金，青年创业者大家各抒己见，分享交流自己的创业历程、创业经验以及在创业中遇到的困难和问题，现场气氛热烈。 皖北地区青年创业贷款财政贴息工作，是共青团为更好地帮助和扶持青年创业就业、推动青年创业推出的一项重要举措。2013年至今，已累计为全县399名青年创业者，申报皖北地区青年创业贷款财政贴息资金342.69万元，其中涉及种养殖业、农产品加工业、劳动密集型或技术密集型的…
2021-09-18	团安徽省杜集区委开展中秋创意团扇DIY活动团安徽省杜集区委开展“我们的节日・中秋”创意团扇DIY活动建伟 通讯员 丁佳楠 查韦婷）中秋佳节将至，为大力弘扬中华民族优秀传统文化，9月14日，团安徽省淮北市杜集区委联合杜集区文明办在杜集区淮海东路学校开展了“我们的节日・中秋”创意团扇DIY活动。图为同学们展示成果。通讯员供图 活动开始，淮海东路学校老师通过互动问答的方式为同学们详细介绍了中秋节的由来、习俗以及团扇代表的意义，让孩子们更好地了解中秋节的文化内涵。图为志愿者指导同学们描绘。通讯员供图 随后，志愿者们为同学们分发了精良的团扇、五彩缤纷的颜料和种类齐全的绘画工具。一把把纯白色的团扇和五颜六色的绘画颜料引起了大家极大的兴趣，同学们纷纷拿起画笔，认真构思、发挥想象，结合花卉、动物、卡通人物等绘制出一把把别具一格的团扇，用童心将一个个素色的团扇描绘出一幅幅新奇又纯真的中秋画卷。 通过本次活…
2021-09-04	广西马山：唱响乡村振兴路上的青春之歌广西马山：唱响乡村振兴路上的青春之歌青团马山县委员会开展一系列活动，充分利用今年暑期，组织2021年大中专学生暑期“返家乡”和中小学生在家乡参与社会实践活动，使党史学习教育“我为群众办实事”活动落地见效。 夯实强基固本“根子”，确保举旗铸魂不迷航 自3月起，共青团马山县委员会组织全县19个团（工）委和119个少先大队负责人开展党史学习教育，辐射带动312个团（总）支部8000余名团员和1305个少先队37000多名少先队员。通过就近到本县乡镇辖区的爱国主义教育基地开展党史学习现场教学活动，表达对先烈的缅怀之情；通过党史学习教育专题宣讲“进校园、进社区、进企业”等面对面宣讲，帮助青少年学生了解革命烈士英勇牺牲的感人事迹；通过开展红色故事演讲比赛、学唱红色革命歌曲和收看“开学第一课”、庆“五四”“六一”朗诵比赛等形式活动，积极引导广大青少年树立爱国主义思想…
2021-09-10	安徽省金安区青春社区正式挂牌安徽省金安区青春社区正式挂牌建伟 通讯员 杜青禾 查韦婷）根据社区青春行动工作要求，为了更好地为辖区居民服务，营造便民环境，拓宽服务功能，团安徽省六安市金安区委坚持“硬件”、“软件”一起抓，对全区两个试点社区（金裕社区、九里沟社区）青春阵地进行改造提升，并于近日挂牌，实现了办公有场所、活动有场地、学习有去处，切实提升了社区团组织建设服务水平。 创新服务阵地，服务功能“全”起来。按照布局合理、美观整洁、特色鲜明、氛围浓厚的要求，设置宣传阵地，广泛宣传孝老爱亲、文明创建、志愿服务等正能量内容。金裕社区建成了“青葵乐园”，以“点亮属于儿童的每一盏心灯、构筑属于儿童的每一座心屋、填补属于儿童的每一个空间”为理念，为辖区儿童生活学习提供服务。两个试点社区建成了“芽”志愿服务队和“彩虹”志愿服务队，为辖区居民提供心理疏导、疫情防控、敬老爱老、爱心资助等志愿服务。 党建带领…
2021-09-04	北京市东城区：用青年榜样讲好党的故事北京市东城区成立青春宣讲团，用青年榜样讲好党的故事者 樊未晨 通讯员侯旭东）近日，团北京市东城区委动员1274个团支部、4万余名团员参与到“请党放心 强国有我”主题活动之中，探索出一条既注重“知”的传递，又强调“行”的效力的引导、服务青年之路。 团北京市东城区委组建了东城共青团青春宣讲团，鼓励青年榜样讲好党的故事、革命的故事、英雄的故事。将这条以宣讲为载体的红色血脉，赓续传承到今天。 宣讲团创新宣讲形式，面向学生团员、少年队员和已经进入工作岗位的团员开展分众化、差异化、个性化宣讲，让青年讲给青年听。同时，依托“东城小伙伴儿”微信公众号、抖音、快手、B站等社交媒体平台传播，在宣讲内容中融入网络语言，用青年喜闻乐见的方式激发知史爱党、知史爱国的情怀。 宣讲团还依托东城区丰富的红色资源，在《新青年》编辑部旧址、蔡元培故居、三一八惨案纪念地等红色地标开讲，让青…
2021-09-13	海南省五指山市举办“听党话、感党恩、跟党走”宣讲文艺活动暨“希望工程圆梦行动”捐助仪式五指山市举办“听党话、感党恩、跟党走”宣讲文艺活动 暨“希望工程圆梦行动”捐助仪式建伟 通讯员 周俞彤）近日，海南省五指山市“听党话、感党恩、跟党走”宣讲文艺活动暨“希望工程圆梦行动”捐助仪式在五指山市南圣镇新春村文化广场举行。五指山市各乡镇、各相关部门主要领导、宣讲团代表、爱心企业代表、爱心单位代表以及村民群众参加了活动。 本次活动的另一大亮点就是将文艺宣讲和“希望工程圆梦行动”合并举办，五指山市长期以来坚持开展希望工程圆梦行动，如今这项工程已经开展了19年，帮助贫困学生圆了大学梦，以实际行动响应市委市政府号召，在助力乡村振兴、促进教育发展、服务青少年成长等方面发挥作用。 活动还准备了《盛世五指山》《不忘初心》《万疆》《灯火里的中国》《复兴的力量》等文艺表演节目，节目中还穿插了党建三农知识问答，用一问…
2021-08-31	团广东省新丰县委开展爱心助学志愿活动爱心助学 筑梦起航 广东省新丰县志愿者再行动讯员供图 中国青年网北京8月31日电（记者 张建伟 通讯员 李卓越）近日，团广东省韶关市新丰县委组织新丰县个体私营企业志愿者协会开展“助学明志，塑梦铸人”爱心助学志愿活动，把社会爱心人士的温暖和关心关爱送到青少年的心坎上。 今年的爱心助学项目紧紧围绕乡村振兴、巩固拓展脱贫攻坚成果的党政大局，共为49名学生送去共价值约16万的物品及慰问金。值得注意的是，根据新冠肺炎疫情防控的要求，本次爱心助学活动从以往的集中活动改为了点对点走访的形式，志愿者们走街串巷，到每一位同学家里，与学生交谈生活和学习情况，给予他们鼓励，并亲自送上“助学大礼包”。 据了解，自2016年至今，新丰县爱心助学公益项目已持续开展了6个年头，截止目前共资助本地高中生、大学生208名，累计资助助学金达85万元。
2021-09-09	山东省河东区建立团干部“链式”管理新体系临沂市河东区建立团干部“链式”管理新体系 扎实推进县域共青团基层组织改革试点工作伟 通讯员 周志鹏）山东省临沂市河东区聚焦县域共青团基层组织改革试点要求，研究完善团干部“选、育、管、用”链式管理体系，“改”出团干部队伍新活力。 在选拔配备上，建立“3+1”团干部队伍体系。在团区委机关，编制内干部配备率、在岗率均达100%并常态保持，按照“有编即补”原则补充事业人员4名，由区委常委会研究配备挂职副书记2名、兼职副书记5名。在乡镇（街道），由党（工）委书记担任青工委主任，年底前团区委联合人社部门为每个镇街招聘1名专职青少年事务社工。在村（社区），吸纳青年退役军人、乡村好青年等优秀青年担任团干部。在非公企业领域，推动大型楼宇商圈、电商、物流等行业建立青工委。 在教育培养上，抓实教育培训、实践锻炼、结对帮带三个关键环节。河东区级出台《河东区青年工作经费管理…
2021-09-07	安徽巢湖市大学生“返家乡”社会实践活动收官巢湖市2021年大学生“返家乡”社会实践活动圆满收官伟 通讯员 刘朝辉）团安徽省合肥市巢湖市委联合巢湖市人社局、巢湖人才办，结合当前党史学习教育“我为群众办实事”实践活动，组织开展2021年大学生暑期“返家乡”社会实践活动，吸引广大青年人才返乡，为建设家乡贡献青春力量。 活动自6月份启动以来，团市委面向全市各党政机关、事业单位、村（社区）、企业收集大学生“返家乡”社会实践岗位需求，共征集实践岗位118个，通过线上形式自主报名，结合用人单位需求和学生所学专业、实践经历等实际情况，最终选拔了93名在校大学生到全市各单位参与社会实践。 在正式上岗前，团市委还联合巢湖市红十字协会举办了“返家乡”社会实践大学生应急救护员培训班，共有40名实践大学生参加培训，培训旨在进一步提升返家乡社会实践大学生的应急救护能力。 据悉，巢湖市作为合肥市返家乡社会实践唯一试点…
2021-09-08	安徽泗县实施村级“选青推优”工程安徽泗县实施村级“选青推优”工程 培养乡村一线青年人才伟 通讯员 骆家超 查韦婷）随着经济社会的发展，越来越多的农村青年外出务工，农村“两委”干部、党员群体“青黄不接”的问题依旧较为突出，针对农村青年难引、难留、难育等问题，安徽省宿州市泗县以实施“选青推优”工程为抓手，持续培养村级后备干部、青年骨干。 “选青推优”工程主要通过常态开展村级后备干部招考、青年人才推荐，为村级团组织书记选人拓宽视野，为村级“两委”班子选人用人、村级党员发展储备青年人才，进而逐步解决村级青年人才匮乏等问题，持续为农村基层注入“源头活水”。 两个途径层层筛选定人才 公开招考“选青”。每年由县委组织部牵头，联合团县委、县人社局等单位，公开招考35周岁以下，大专以上学历村级后备干部，通过“公共能力测试+结构化面试+资格审查”考察方式，选拔优秀青年到村任职，目前已连续三次面向社会公开招考…
2021-09-07	安徽省青阳县“雷锋超市”迎来新一批大学生安徽省青阳县“雷锋超市”迎来新一批大学生伟 通讯员 邱哲峰 查韦婷）日前，安徽省青阳县雷锋超市迎来一批大学生，并在现场领取雷锋存折，进行积分兑换。 为给返乡大学生搭建实践锻炼的平台，引导鼓励优秀大学生到基层奉献青春，度过一个有意义、充实的暑期，团安徽省青阳县委围绕文明城市创建、助力新冠肺炎疫情防控等工作，面向社会招募大学生志愿者，得到积极相应。暑期期间，大学生志愿者们根据团县委安排，积极参与志愿者“三码联查”，对全县疫苗接种情况进行随机调查问询，配合社区开展疫苗接种等工作。热情投身文明城市创建，发放《全国县级文明城市创建调查问卷》，参与不文明行为随手拍、河小青等活动，共同守护文明城市创建成果。 此次大学生暑期志愿服务活动，皆可在雷锋存折上实行积分制登记，并在雷锋超市兑换心仪的生活用品。 雷锋超市兑换结束后，2021年大学生暑期实践交流座谈会在芙蓉社…
2021-09-07	安徽省裕安区全面推进县域共青团组织改革试点工作安徽省六安市裕安区全面推进县域共青团基层组织改革试点工作伟 通讯员 杨锐 查韦婷）2021年6月，安徽省六安市裕安区入选全国县域共青团基层组织改革试点地区，也是六安市唯一入选的县区。自改革试点工作开展以来，裕安区委区政府和团六安市委高度重视、倾心关怀，团裕安区委用心谋划、扎实推进，认真贯彻落实全国县域共青团基层组织改革的各项要求，通过精心安排部署，健全工作体系，紧扣关键环节，细化目标任务，明确时间期限，狠抓工作落实，改革工作正扎实有序开展。 高位推动，强化保障，把好“舵”与“帆” 沟通汇报勤。裕安区委区政府主要领导及分管领导等多次听取改革工作汇报，同时，团区委向团市委进行2次专题汇报。团区委坚持吸收提高、凝聚共识的准度，字字斟酌、句句比照的精度，立足实际、守正创新的力度，围绕四大方面改革内容制定出全国县域共青团基层组织改革试点工作任务清单的裕…
2021-09-06	安徽阜阳临泉：画出民营企业发展“同心圆”安徽阜阳临泉：画出民营企业发展“同心圆”伟 通讯员 顾凯匀 查韦婷）“我国经济发展能够创造中国奇迹，民营经济功不可没。”近日，团安徽省阜阳市临泉县委举办民营企业家创新创业培训班，为创业青年充电，为创新项目赋能。 此次培训紧紧围绕创业计划书的撰写、路演的技巧、创新思维、新的市场环境下的创新营销四个方面，以互动的方式调动学员的积极性，以大量生动的案例、翔实的数据、最新理论成果，进行了深入浅出、权威精辟的讲解。 团安徽省阜阳市临泉县委书记吕叶红在开班动员中讲到：“举办培训是为进一步优化营商环境，激发民营企业创业热情，把青年人才聚在一起更好地进行自主创业，帮助学员提高对新的市场环境下的创新营销的理解和把握，系统掌握乡村振兴背景下创业政策和创业技能。” 临泉县青年创业家协会、新生代协会和部分乡镇（街道）青年创业者在学习中互相探讨交流，取长补短，学员代昊表示本…
2021-09-03	安徽宿松县团代表联络站举办线上交友联谊团安徽省宿松县委团代表联络站举办 2021“缘聚宿松 青春有约”单身青年线上交友联谊活动伟 通讯员 张美芳 查韦婷）为落实《安徽省中长期青年发展规划（2018-2025年）》，帮助安徽省安庆市宿松县单身青年搭建交友平台，拓宽沟通渠道，日前，团宿松县委团代表联络站通过“宿松青年之声”官方抖音号举办了2021“缘聚宿松 青春有约”全县单身青年交友网络直播活动，直播时间2个小时，共吸引5千人次观看。 因新冠肺炎疫情防控工作要求，为适应新时代青年发展变化，满足单身青年的交友需求，团宿松县委团代表联络站发挥新媒体作用，开通首场抖音直播，通过拍摄视频预告、邀请专业主持人等多种形式，吸引广大单身青年积极参与。 直播期间，各机关事业单位单身青年积极与主持人连线，介绍自己的工作性质、业余爱好、择偶标准等方面内容，吸引了很多青年的关注。对于工作繁忙的基层工作人员来说，这…
2021-09-02	普法宣传走进安徽省石台县丁香镇库山村沐童・点石“关爱留守儿童 法治护航成长” 普法宣传走进安徽省石台县丁香镇库山村伟 通讯员 后世贝 查韦婷）为进一步加强留守儿童法治教育，提高留守儿童的自我保护意识，关爱留守儿童健康成长。日前，团安徽省池州市石台县委依托“沐童・点石”工作室，会同县检察院、县妇联一行前往丁香镇库山村开展“关爱留守儿童 法治护航成长”普法宣传活动。 活动现场，团石台县委一行在库山村会议室向留守儿童发放《青少年自护手册》《新冠肺炎健康防疫手册》《预防性侵手册》及爱心联系卡，检察院人员以生动的语言和案例向留守儿童介绍了“与同学发生矛盾怎么办”、“如何正确洗手、佩戴口罩”、“认识和保护我们的身体”等法律和自我保护知识，并对在场留守儿童个人和家庭基本情况做了简单调查，对于特殊困难的后期将继续跟踪。团石台县委一行还到2名留守儿童家中慰问，为他们送去书包、笔记本、彩笔等学习用品，勉励他…
2021-09-01	湖南省蓝山县志愿者用青春守护群众的健康“绿”湖南省蓝山县志愿者用青春守护群众的健康“绿”伟 通讯员 王玉珏）连日来，团湖南省永州市蓝山县委以党史学习教育为契机，以党建带团建为切入点，积极响应号召，招募20余名青年志愿者在县中心医院北院疫苗接种点、中心医院南院疫苗核酸检测点等地开展志愿服务活动，助力全县新冠病毒疫苗接种工作有序、顺利、高效开展。 在县中心医院北院疫苗接种点，一个个身披绿色马甲的青年志愿者们在疫苗接种现场维持秩序，为前来接种疫苗的群众提供宣传引导、信息登记等服务，随处可见的绿马甲成了疫苗接种点的一道亮丽风景。 每天早上7点，就读于湘潭理工学院的大三学生李伟就要赶到疫苗接种点，协调解决现场出现的突发问题，为有疑虑的群众解答问题，帮助群众更好地接种新冠疫苗。虽然每天很辛苦，但是李伟却始终毫无怨言。初心不变，防控疫情，青春在前。像李伟这样的青年志愿者还有很多，他们充分发扬志愿服务精…
2021-09-01	安徽巢湖市“爱心圆梦大学”助400余名大学生圆梦安徽巢湖“爱心圆梦大学”助力400余名困难大学生圆梦伟 通讯员 左义）2021年7月安徽省合肥市巢湖市启动“爱心圆梦大学”扶助困难大学生工作，在“党政主导、团委牵头、部门联动、社会助力”的助学模式下，经过2个月的工作推进，已完成初审、复审、入户核查和公示等程序，根据困难程度确定给予328名大一新生扶助，34名在校大学生享受跟踪助学扶助（其中希望工程13名，圆梦计划21名）。另外，9名在校大学生享受企业连续定向扶助，61名符合雨露计划项目新生预计九月底进行登记扶助。 今年在巢湖市委、市政府领导下，巢湖市扶助困难大学生工作领导小组各成员单位密切配合，共整合募集各类助学资金147.6万元，其中团巢湖市委希望工程助学金27.5万元，合肥市青基会助学金17.2万元；巢湖市民政局福彩公益金18.9万元，合肥市民政局福彩祝你上大学助学金5.6万元；巢湖市…
2021-08-31	安徽省亳州市谯城区成立中药行业团工委安徽省亳州市谯城区成立中药行业团工委建伟 通讯员 何家星 查韦婷）为进一步适应团员青年就业分布状况，有效配置工作力量、扩大服务范围，近日，团安徽省亳州市谯城区委组织全区中药行业具有代表性的企业召开座谈会，研究成立共青团亳州市谯城区中药行业工作委员会。 根据议程安排，各中药企业负责人分别就本企业团员青年人数、占比等情况作了详细汇报，并就成立团工委提出意见建议。随后，经团区委决定成立共青团亳州市谯城区中药行业工作委员会，并明确团工委主要职责：一是负责本行业共青团工作的领导，制定发展规划、年度计划及有关工作制度；二是负责本行业团组织的登记注册、日常管理等工作；三是加强自身建设，创新团建模式，完善运行机制；四是协助做好本行业团员发展、推优入党等工作；五是积极协助团区委完成相关工作任务。 下一步，团区委将进一步加大对青年人口集中的区域、行业摸排力度，继续推动建立…
2021-08-30	团安徽省庐阳区委倾心打造服务新兴青年“门店”团安徽省合肥市庐阳区委倾心打造服务新兴青年“门店”建伟 通讯员 张�D 查韦婷）为深入学习贯彻落实习近平总书记关于“十四五”时期深化群团改革的重要指示精神，全面落实共青团基层团组织改革试点工作，团安徽省合肥市庐阳区委发挥街道区域化团建工作机制的辐射作用，拓宽团属“青年之家”阵地建设，推动“青年之家”与街道党群服务中心、两新组织阵地、新兴青年阵地等青年聚集场所共建共享，建立能直接联系青年、让青年触手可及的“门店”式“青年之家”。 “以后我们等单的时候，终于有地方落脚了，在这里既能充电又可以吹空调，真好！”外卖配送员姚大哥正在位于庐阳区财富广场党群服务中心的“小哥补给站”一边给手机充电等订单，一边休息。8月17日，庐阳区亳州路街道首个“小哥补给站”正式启用，财富广场楼宇团委，联合驻楼企业浙商银行，结合党史学习教育“我为青年办实事”，因地制宜的将便民…
2021-08-28	广东省新丰县志愿者爱心助学再行动广东省新丰县志愿者爱心助学再行动晨 通讯员 李卓越）近日，团新丰县委组织新丰县个体私营企业志愿者协会开展“助学明志，塑梦铸人”爱心助学志愿活动，把社会爱心人士的温暖和关心关爱送到青少年的心坎上。 今年的爱心助学项目共为49名学生送去共价值约16万的物品及慰问金。根据疫情防控的要求，本次爱心助学活动从以往的集中活动改为了点对点走访的形式，志愿者们走街串巷，到每一位同学家里，与学生交谈生活和学习情况，给予他们鼓励，并亲自送上“助学大礼包”。 据了解，自2016年至今，新丰县爱心助学公益项目已持续开展了6个年头，截止目前共资助本地高中生、大学生208名，累计资助助学金达85万元。
2021-08-27	广西上林举办返乡大学生实践活动广西上林举办返乡大学生实践活动组织80名志愿者开展“喜看上林新变化 建言献策助发展”返乡大学生教育实践活动。 返乡大学生通过参观参观红色革命阵地、进村屯进企业等实践活动，近距离感受乡村产业振兴的蓬勃发展势头。 在上林县青年大学生服务乡村振兴实习实训基地授牌仪式暨优秀学子座谈会上，白圩镇党委负责人与志愿者分享“八个要”，勉励青年学子不负韶华、继续奋斗；大丰镇、白圩镇、三里镇和乔贤镇团委相关负责人与“返家乡”志愿者代表分别阐述自己看到的上林变化，并就上林发展建言献策。 此次活动旨在帮助和引导大学生感受家乡变化，铭记党的奋斗历程，增强服务人民、回报家乡的责任感和使命感。
2021-08-26	团淮北烈山区委组织青年志愿者助力疫苗接种团淮北烈山区委组织青年志愿者助力疫苗接种团组织和青年志愿者，参与疫苗接种工作。 团烈山区委发动返乡大学生、青年志愿者组成5支疫情防控青年突击队，累计200余人次分赴各疫苗接种点参与志愿服务。志愿者为接种群众提供接种登记、宣传引导、秩序维护等服务。 为推进疫情防控，团烈山区委还发动各级团干部、青联委员、青年典型做疫苗接种先锋模范，坚持“应接尽接、应早尽早”的原则，带头主动申请接种疫苗，有序参与接种工作，动员身边的亲属、同事参与接种，确保疫苗接种工作取得实效。
2021-08-25	安徽萧县团组织打造15分钟防疫志愿服务工作圈安徽萧县团组织打造15分钟防疫志愿服务工作圈者 王海涵 通讯员 纵兆勤 闫鑫）近日，一条“萧县新县医院疫苗接种点急需志愿者支持”的微信发到了安徽萧县卫健委团委负责人手机上，卫健委团委立即联系团萧县县委。接到求援，团萧县县委立刻联系辖区龙城镇团委和社会组织萧县天狼救援大队负责人，及时组织11名青年志愿者前往接种点开展活动。 萧县地处江苏、河南等四省交界处，这给疫情防控工作带来挑战。为此，按照前期模拟的疫情防控志愿者调度演练要求，团萧县县委专门制定了志愿者疫情防控“15分钟工作圈”机制，接到任务、需求，能就近安排志愿者在15分钟内投入疫情防控工作现场。 8月17日，萧县祖楼镇卫生院联系团县委，表示需要志愿者参与疫情防控宣传。团萧县县委立即与祖楼镇团委负责人联系，10分钟内就组织了镇直单位6名志愿者赶到。 连日来，在萧县各接种点，志愿者协助工作人员做…
2021-08-24	从江县“扬帆计划”：为大学生提供实践平台从江县“扬帆计划”：为大学生提供实践平台作，刚开始好多东西都不太懂，但哥哥姐姐、叔叔阿姨们都很耐心，一遍遍不厌其烦地教我，让我提升了能力、锻炼了胆量。”8月20日，是潘梦云在从江县农业农村局实习期满的日子。她说：“在过去一个月的实习中，学到了很多东西，为今后适应社会、融入社会积累了宝贵的经验。” 潘梦云是贵州师范大学大一学生。上学期期末，她听同学说起实习的事，也产生了想要去实践锻炼的想法。后来，她看到2021年从江县“扬帆计划”报名公告后就报了名。 7月20日，潘梦云在从江县农业农村局开始了为期一个月的实习工作。在实习期间，潘梦云在老师们的指导下，熟悉了相关业务和部门事务的工作流程，也从老师们身上学到了很多东西。其中，让她感悟最深的是，大家辛勤付出时常加班到深夜，那种无私奉献的精神和毅力。 “很庆幸能有这么一次实习经历，看着大家为忙碌的身影，让我认…
2021-08-23	江苏仪征：1870名青年志愿者筑起抗疫“青春防线”江苏仪征：1870名青年志愿者筑起抗疫“青春防线”防控青年志愿者招募令，该市机关青年干部、基层团干、返乡大学生、高中毕业生、暑期实习生等多方青年积极报名，齐心抗疫。 1870名青年志愿者在信息登记、秩序维护、物资配送、防控宣传、核酸检测等工作中贡献青春力量。 800多名返乡大学生化身基层群防群控“战斗员”“宣传员”“摸排员”，宣传防疫要求。
2021-08-19	团山东聊城高唐县委开展拟资助大学生入户调查走访活动团山东聊城高唐县委开展拟资助大学生入户调查走访活动晨）为资助部分家境困难的大学生“圆梦大学”，结合“我为青年办实事”有关要求， 8月17日，高唐团县委对“2021希望工程圆梦行动大型公益助学活动”、团县委“育才奖学金”助学项目拟资助的7名大学生开展了入户调查走访，进一步了解拟资助大学生的学习、生活、思想动态。 走访过程中，相关工作人员核实拟救助大学生各项信息，仔细查看了身份证件、录取通知书、录取专业及学费金额等，将有效信息进行记录，形成台账。 活动中，走访人员与每一位高考新生及其家人交流谈心，详细了解他们的家庭成员生活现状、身体健康状况和收入来源情况，并鼓励大学生保持积极向上的心态，增强求学信心，树立远大理想，努力学习，实现人生价值。 下一步，团高唐县委将继续跟进拟资助大学生情况，助力学子圆梦大学。 图为团高唐县委入户调查走访
2021-08-16	广东省新丰县青年论坛（第六期）顺利召开广东省新丰县青年论坛（第六期）顺利召开晨 通讯员 朱倩倩）8月13日，团广东省新丰县委联合县返乡大学生社会实践临时团支部，开展以“请党放心、强国有我”为主题的青年论坛。 活动中，团县委相关负责人向在场20余名返乡大学生学习传达习近平总书记“七一”重要讲话精神。观看完庆祝中国共产党成立100周年大会献词视频后，参加活动的返乡大学生积极分享观后感、大学学习经验及参加返家乡社会实践的工作感想，互相增进了解，并通过互赠青春寄语明信片，互相激励。大家纷纷表示，这样的论坛形式很新颖，活动也很有意义。在未来的学习工作中，会持续发挥自己所学，深入基层，争做让党放心、让人民满意的新时代新青年。 据悉，新丰县青年论坛由团县委发起，2019年以来，每期以不同主题，为新丰县域内不同行业、不同学术背景的青年人提供沟通、互动的平台，旨在为新丰青年搭建互动交流、成长提高的平台，引…
2021-08-13	团湖南宁远县委开展暑期禁毒宣教活动团湖南宁远县委开展“绿色无毒 青春自护”暑期禁毒宣教活动建伟 通讯员 郑昊）近日，团湖南省永州市宁远县委组织“返家乡”大学生志愿者到各村（社区）开展“绿色无毒 青春自护”暑期禁毒宣教活动。 在宣教活动中，志愿者们以PPT课件加视频的形式，深入浅出的讲解了“什么是毒品”、“毒品的危害”、“我国禁毒史”“如何预防毒品”等内容。同时，为进一步扩大宣教活动的效果，志愿者们还走村入户来到未能到场参加活动的青少年家中发放禁毒宣传手册。 通过暑期禁毒宣教活动，将禁毒知识送上门，加深青少年对毒品危害的认知，增强对毒品诱惑的警惕，提高远离毒品侵害的自觉性。
2021-08-13	宁夏泾源县“情暖童心 七彩假期”完美收官宁夏泾源县“情暖童心 七彩假期”完美收官建伟 通讯员 张卓）当青春遇见童真，当奉献点亮梦想，“情暖童心 七彩假期”让孩子们的暑假不再孤单。丰富多彩的主题活动、耐心细致的陪伴辅导，这个夏天孩子们的温暖笑颜，青年志愿者来守护。 树立“一盘棋”大局思想 安排部署快准实 暑期以来，团宁夏回族自治区固原市泾源县委积极组织暑假返家乡社会实践大学生志愿者以及青年志愿者发挥自身优势，在泾源县7个行政村开展了为期20天的“七彩假期”志愿服务活动，制作统一手册、统一队旗、统一服装，持续关爱农村留守儿童，参与学生400余名。图为志愿服务活动现场。团泾源县委供图 打造“一揽子”特色课程 活动设计多细特 坚持“因材施教、学用结合、特色突出”的思路，大学生志愿者们根据学生的年龄、知识结构、兴趣爱好，并结合自身专长，精心准备了太极拳、电子琴、书法、剪纸等70余间特色课程，延伸拓…
2021-08-12	团山东省高唐县委开展线上“希望小屋”支教活动 团山东省高唐县委开展线上“希望小屋”支教活动 委供图 中国青年网北京8月12日电（记者 张建伟）为全力做好“希望小屋”后续帮扶活动，团山东省聊城市高唐县委与山东大学“天使在行动”支教团联合开展线上“希望小屋”支教活动。在活动开始前的几个星期里，山东大学支教团全体成员都积极地与高唐的“希望小屋”进行联系，认真准备各项辅导课程。 考虑到“希望小屋”儿童的特殊性，以及他们各自学习水平的不同，支教团成员选择一对一与孩子们进行联系，在明确各自需求之后，有针对性地进行课业辅导，辅导内容几乎涵盖了从小学至初中各个年级的课程。同时为了保证孩子们的暑期安全，丰富大家的暑期生活，支教团还与山东大学急救协会进行了合作，邀请了急救协会会长苗英湄同学来为孩子们进行防溺水安全教育，帮助“希望小屋”的孩子们度过一个更加健康、多彩、安全的暑假。在进行防溺水安全教育的过程中，…
2021-08-12	山东临邑县赋能乡村“好青年”打造振兴“新引擎”【新青年看新家乡】山东临邑县“乡村好青年赋能行动”打造振兴“新引擎”建伟 通讯员 孙玉娜）近年来，团山东省德州市临邑县委聚焦党政所需、青年所盼，持续深化“乡村好青年赋能行动”，做好“选、培、帮、联”文章，为乡村振兴培育“领头雁”，为好青年送“政策风”，带领广大青年积极投身乡村振兴主战场。 以“选”为基础 充实农村青年后备人才库 探索建立“区域+领域双通道”推报程序，各乡镇（街道）团委建立常态化培养联系机制，做好“好青年”底数培植；团县委通过日常走访、张贴海报、广播宣传、公众号推介等方式，拓宽渠道、放宽视野，广泛发动各方面的力量寻找发现身边的“好青年”，在充分掌握乡村振兴产业项目的同时，通过人才回引政策，积极吸纳乡村回引人才。通过三年选培计划，累计培植好青年2600余人，推选市县级“好青年”147人。 以“培”为重点 切实提供有效支持 加强与组…
2021-08-12	安徽省濉溪县少先队辅导员职业技能大赛圆满落幕安徽省濉溪县2021年少先队辅导员职业技能大赛圆满落幕通讯员供稿 中国青年网北京8月12日电（记者 张建伟 通讯员 郭超 查韦婷）日前，团安徽省淮北市濉溪县委、濉溪县教育局、濉溪县少工委联合举办2021年濉溪县少先队辅导员职业技能大赛，经层层选拔推荐，来自全县各中小学的21名少先队辅导员参加了本次比赛。团市委学少部、县教育局党组相关负责人出席活动，团县委、县教育局相关负责同志参加活动。 比赛结合“庆祝中国共产党成立100周年”活动，以“红领巾心向党”为主题，经过综合知识测试、活动设计与说课、专业技能展示等环节的比拼。最终，共有3名辅导员获特等奖，6名辅导员获一等奖，12名辅导员获二等奖，3名辅导员获单项奖。 此次大赛的开展，突出以赛带练、以赛代训、以赛促学、以赛促建，发挥了优秀辅导员的辐射带动作用，同时为濉溪县的少先队辅导员搭建了一个分享、交流…
2021-08-11	江苏省海安市成立“懂”书记工作室江苏省海安市成立“懂”书记工作室 推动非公领域团组织建好、管好、活起来企业团组织书记开展团建业务培训。通讯员供图 中国青年网北京8月11日电（记者 张建伟 通讯员 汪智超）今年，团江苏省南通市海安市委坚持党建带团建，从园区党建指导员队伍中选取青年党员担任团建指导员，组建一批围绕在非公领域青年身边的“懂”书记智囊团。 “懂”书记由一群懂党建、懂技术、懂业务、懂青年的团建指导员组成，集“管理、服务、教育、活动”等职责于一身。“懂”书记不姓董但啥都懂。截至目前，“懂”书记共收到并答复提问981条，协同解决难题118个推动新建社会领域团组织401家，非公领域青年在团的活动中参与度提高80%，满意度上升至98%。以团建“软实力”催生了非公领域发展“硬实力”。 建立链式阵地，引领非公企业组团共建 “我们商场青年员工多，为凝聚青年力量，助推企业发展，我们经常和附近村居团…
2021-08-11	山东省嘉祥县“四新”创建打造青春社区新模式山东省嘉祥县“四新”创建打造青春社区新模式建伟 通讯员 柏晨）山东省济宁市嘉祥县坚持“组织完善，平台构筑，服务优化，品牌亮化”工作目标，紧扣“我为青年办实事”各项要求，试点打造嘉祥县嘉祥街道呈祥社区等2个青春社区，坚持厚植社区青春底色，用青年汇聚青年，用青年服务青年，让青春的力量在社区展现，让青春的奉献在社区闪亮。 社区依托“青春社区”品牌创建活动，打造“青年HUI”青年工作品牌。先后引导成立了青年社会组织“易思者读书会”、“嘉祥县青年书法家协会”和关爱益剪等青年人社区团体、志愿服务组织等。图为学生在“易思者读书会”读书。通讯员供图 青年社区选举了45岁以下青年骨干加入小区业委会，在社区居民委员会换届中，选举产生的72位居民代表近50%是45周岁以下的青年代表；在小区楼组建设中，社区党委为每个小区配备了2名“青年干事”，从而将传统治理的经验、精力…
2021-08-11	安徽省定远县百名村级团干部“归巢”解民忧“曲阳雁归”工程引才返乡 百名村级团干部“归巢”解民忧区的工作人员，今年大学刚毕业的他还没来得及适应身份的转变，就接连经历镇上的几件“大事”――禁烧秸秆、防洪抗险、疫情防控，每一次历练都加速了他的成长。 5月，炉桥镇全面禁烧秸秆，张斌与两位同事每天在辖区值守；7月，10级大风和强降雨来袭，张斌和社区干部第一时间转移居民，安排他们在宾馆暂住，并为大家申报受灾补助。 作为炉桥镇宅基地改革办公室主任，张斌还认真、系统学习县里下发的政策材料，结合工作中遇到的实际问题，成了“宅改专家”。同事、乡亲们有什么问题都追着张斌问，他都细致解答。 张斌坦言：“工作以来，我对农村工作有了新的认识，基层工作纷繁复杂，当得到群众的认可和夸赞时，我感到很多辛苦都值了！” 近年来，针对村（社区）“两委”干部年龄偏大等现象，定远县实施“曲阳雁归”工程，从本村致富带头人、在外经商人…
2021-08-11	安徽省龙子湖区开展《未成年人保护法》宣讲活动安徽省龙子湖区普法进社区 一起守护“少年的你”建伟 通讯员 陆伟峰 查韦婷）为切实保障未成年人合法权益，普及《未成年人保护法》，为青少年健康成长创造良好的社会氛围，近日，团安徽省蚌埠市龙子湖区委联合安徽财经大学法治文化基层宣讲团开展《未成年人保护法》宣讲活动。 活动中，宣讲团成员通过普及法律知识与典型案例说明，讲解了《未成年人保护法》相关法律知识，宣讲内容涵盖未成年人校园安全、人身安全、法治文化、心理教育等内容。根据听众多样化的特点，运用通俗浅显的语言、生动典型的案例，配以形象直观课件，将法律知识和安全常识融入生活场景，让监护人在心中筑起一道安全法治保护防线。 互动环节，宣讲团采取现场提问的方式跟家长进行互动，了解家长对当前“未成年人保护”的环境的感受以及受侵害的来源和建议。最后，宣讲团成员还向家长分发普法宣传单，对家长们普及未成年人在家保护、…
2021-08-10	安徽省宣州区“5+10+N”体系提升共青团服务质效团安徽省宣州区委“5+10+N”体系提升共青团服务质效建伟 通讯员 冯翔 查韦婷）团安徽省宣城市宣州区委积极抢抓全国共青团基层组织改革试点机遇，扎实推进改革组织设置和运行机制，不断健全县域团的组织体系，按照“青年在哪里，团组织就建在哪里”的原则，建成宣州区青年之家（旗舰店），以“青年之家”建设为牵动，有效联系青年组织，科学整合社会资源，优化提升服务质效，切实打通联系服务青年的“最后一公里”。 宣州区青年之家旗舰店于8月3日正式开业。团省委、合肥师范学院、团市委、宣州区委等各级领导参加开业和揭牌仪式。该“共青团门店”经过全面调研、深入谋划，把握“创新组织、聚合资源、有效保障、形成功能”要求，创新建立“5+10+N”体系，全面发挥共青团职能。5即5个站点：“行知学堂”巷口桥村站、未成年人保护工作站、团代表联络站、儿童服务站、新华书店・青年阅读…
2021-08-10	广东省新丰县青年创新“云支教”讲好红色故事广东省新丰县青年创新“云支教”讲好红色故事图 中国青年网北京8月10日电（记者 张建伟 通讯员 李卓越）近日，在新冠肺炎疫情防控常态化形势的基础上，团广东省韶关市新丰县委组织开展了系列暑期返家乡社会实践工作。其中，广东省外语艺术职业学院“义颗心”社会实践队以“爱党爱国爱家乡”为主题，为韶关市新丰县实验小学的同学免费展开为期6天的“青年云支教”在线特色课程。图为“青年云支教”课堂截图。通讯员供图 为了提高网课的趣味性及提高教学效果，实践队为同学们精心制作了多个以本地红色故事为主题的剪纸动画视频及微课视频，以生动、形象的方式帮助青少年走进党史、了解党史。此外，“云支教”课程还包括“我们唱给您听”音乐主题课、“我们走进军旅生活”分享主题课、“我们绘出心中的英雄”美术主题课、“云游览”红色教育实践课等。图为“云游览”红色教育实践课现场。通讯员供图 据悉，…
2021-08-09	广东新丰县开展“路小青”暑期社会实践活动广东新丰县开展“路小青”青少年暑期社会实践活动伟 通讯员 潘思瑜）为更好地发挥青年志愿者在文明城市创建工作中的作用，丰富青少年暑期社会实践活动，8月以来，团广东省韶关市新丰县委联合相关部门开展新丰县“路小青”青少年暑期社会实践活动。 活动前邀请了新丰县公安局交警大队开展专业培训，对“路小青”交通志愿者的主要职责、工作对象、工作目标、执勤规范等工作进行了详细讲解，并现场演示了站位、指挥、语言规范。 培训结束后，“路小青”青年志愿者即刻上岗，到各十字路口开展文明交通志愿服务活动，对路口的行人、非机动车闯红灯等不文明行为进行劝导，并向行人发放交通安全宣传册。对于身体不便的老人，志愿者们主动上前提供帮助，展现出“奉献、友爱、互助、进步”的志愿服务精神，用心动传递爱心，获得市民的一致好评。 据了解，本次“路小青”志愿服务活动是2021年新丰县青少年暑期社会实…
2021-08-09	山东省高唐县开展“一老一小”关爱走访活动山东省高唐县开展“一老一小”关爱走访活动伟）日前，团山东省聊城市高唐县委联合聊城市尚善社工服务中心、高唐县青年志愿者协会组织青年志愿者和返乡大学生、中学生开展为孤寡老人送温暖，为困境儿童送助学金“一老一小”关爱走访活动。 青年志愿者分为3队，奔赴6个镇街为9名老人和9名儿童发放爱心物资及补助金、助学金。志愿者为每位老人送去了夏凉包(夏凉被、电风扇、蚊帐、应急手电)及500元的生活补助金，详细了解老人的生活情况、健康状况，提醒老人们要注意防暑降温，为孩子们发放了共计8200元助学金及学习大礼包，详细了解他们的学习和思想状况，鼓励他们发奋图强，激发其走出困境的勇气与内生力量，将来回馈家庭，回报社会。
2021-08-05	安徽萧县举办城市内涝青少年自护自救知识培训安徽萧县举办城市内涝青少年自护自救知识培训伟 通讯员 纵兆勤 查韦婷）河南遭遇强降雨极端天气，郑州等多地发生城市内涝严重灾害，造成重大人员伤亡和财产损失。为提升广大青少年自救自护能力，团安徽省宿州市萧县县委联合萧县消防救援大队于日前举办城市内涝青少年自护自救知识培训，来自萧县龙城镇、圣泉镇青年志愿者代表和部分中小学生代表约60人参加培训知识讲座。 活动现场，消防指战员为大家详细讲解当城市内涝发生后，如何进行自护自救，并通过观看视频、现场演示等方式讲解了遭遇突发洪水如何保护生命安全和紧急自救的常识，以及应急响应的程序和如何自救的处理办法，让青少年充分认识到掌握应急自护自救知识和技能的重要性。特别强调了年龄较小的学生，当发生内涝灾害的同时发现有人遇到事故危险，不能擅自做主进行施救，应立即呼救并及时报警。 培训结束后，消防指战员带领青少年参观了救援装备…
2021-08-04	山东高唐县启动第二批“希望小屋”摸排建设工作山东高唐县启动第二批10个“希望小屋”摸排建设工作伟）为扎实做好2021年第二批“希望小屋”前期摸底排查工作，日前，团山东省聊城市高唐县委深入各镇街，针对筛选出的孤困儿童进行全面摸排走访，精心谋划部署，为后续“希望小屋”儿童关爱项目的开展打下坚实的基础。 自“希望小屋”儿童关爱项目启动以来，团县委深入贯彻上级部署要求，强化责任担当，全力推进“希望小屋”项目各项工作。目前，2021年第二批10处“希望小屋”已同时开工建设。下一步，团高唐县委将聚焦困境儿童，继续深化“希望小屋”儿童关爱项目，高标准、严要求、强服务跟进项目，做好资金募集、施工建设和志愿帮扶工作，切实改善受助儿童的生活和学习环境，确保不落下一个孩子。 据悉，“希望小屋”项目是针对困难家庭无独立居住和学习环境的8至14岁儿童，以建档立卡或事实贫困家庭为主，依托原有住房打造独立空间，进行规…
2021-08-04	安徽濉溪县推出“爷爷奶奶大课堂”专题讲座“爷爷奶奶大课堂”在安徽濉溪县开讲伟 通讯员 陈佩琪 查韦婷）近日，团安徽省淮北市濉溪县委、县少工委联合主办的“隔代养育――爷爷奶奶大课堂”（第四期）走进濉溪县铁佛镇崔楼村党群服务中心。100余名留守儿童家长参加活动。 濉溪县青年志愿者协会副会长郭子文结合日常生活中的真实案例，为大家普及应急救护知识，采用模拟现场方式，演示外伤包扎技巧和小儿溺水、休克、烫伤处理办法，帮助爷爷奶奶学习处理各种意外状况，在危机中拯救家人的生命。 此次讲座还邀请到了淮北市“十佳”新时代文明实践宣讲员、濉溪县临涣镇人民调解委员会调解员陈文章，结合发生在身边的案例，为大家普及《民法典》等法律知识，帮助爷爷奶奶了解掌握解决日常生活中的常见法律问题，从而促进家庭和谐与青少年儿童的健康成长。 团濉溪县委、濉溪县少工委联合推出“爷爷奶奶大课堂”专题系列讲座，“大课堂”以“亲情陪伴 科…
2021-08-04	山东高唐县对退伍老人及困境儿童开展走访慰问活动团山东省高唐县委对退伍老人及困境儿童开展走访慰问活动伟）为进一步巩固和提升脱贫攻坚成效，结合“我为群众办实事”“我为青年办实事”有关要求，近日，团山东省聊城市高唐县委对退伍老人及“希望小屋”困境儿童开展“大走访、大排查、大慰问”走访活动。 在“希望小屋”困境儿童家中，团干部及志愿者详细询问“小主人”的学习、生活情况，并开展特色帮扶活动。每到一家，志愿者们为退伍老人们打扫卫生，详细询问他们的身体状况、生活情况，一起聆听他们诉说他们亲身经历的战斗故事、烽火岁月。 此次“大走访、大排查、大慰问”活动，团干部及志愿者们走家串户，详细了解退伍老人、“希望小屋”困境儿童生活状况，清楚了帮扶过程中存在的问题并及时予以解决，切实提高了群众满意度。
2021-08-03	山东历下区打造基层实干为民的“青春样本”团山东省历下区委打造基层实干为民的“青春样本”伟 通讯员 孙文财）今年以来，团山东省济南市历下区委聚焦党政所需和青年所盼，探索实施“345”工作模式，搭建青年人、社会组织以及其他青春力量参与平台，多方合力解决居民群众的操心事、烦心事，让更多青年成为基层社会治理的参与者、践行者和引领者。 创建“青春管家”品牌，解决“谁来做”的问题 “让社区居民省心，让青年主动参与”是青春社区创建的初衷。为了给社区居民提供一站式“管家”服务，团历下区委创建了“青春管家”品牌，牵头成立了“区―街道―社区”三级“青春管家”工作架构，从根本上解决“谁来做”的问题。区级层面成立青春社区创建领导小组，担任“智囊团”“监督员”“服务员”，整合全区资源，负责“青春社区”的样板建设和推广工作；街道建立“青春社区”项目组，统筹推进“青春公益”项目，培养青年组织和青年自治力量；社区建立“…
2021-08-03	广东新丰县成立返家乡大学生社会实践临时团支部广东新丰县成立返家乡大学生社会实践队伍临时团支部伟 通讯员 潘思瑜 朱倩倩）为进一步加强对参加韶关市新丰县“返家乡”社会实践活动大学生的教育和管理，提升团的组织力，促进新丰籍优秀大学生积极投身乡村振兴战略，7月31日，广东省韶关市新丰县2021年度“返家乡”大学生社会实践活队伍临时团支部委员会在团县委会议室举行，团县委相关负责人及临时团支部委员参加了此次会议。 会上，团县委相关负责同志具体讲解了本次实践活动的注意事项及相关要求，建立支部委员与各镇街返乡大学生的“一对一”联络机制，并要求临时团支部要充分发挥模范带头作用，协助好所在的单位完成工作任务，树立“返家乡”社会实践大学生的良好形象。 据了解，这是新丰县首个成立的返家乡社会实践大学生临时团支部，通过发挥新丰籍返乡大学生的爱乡热情、专业特长等优势，组织开展志愿服务、服务乡村振兴，举办青年论坛、…
2021-08-03	四川省广元市朝天区建立首个“乡村振兴工作室”四川省广元市朝天区建立首个“乡村振兴工作室”图 中国青年网北京8月3日电（记者 张建伟 通讯员 熊飞 乔兰）近日，四川省广元市朝天区李家镇组织召开上海工程技术大学机械与汽车工程学院李家镇共建乡村振兴工作室签约暨揭牌仪式会议。上海工程技术大学机械与汽车工程学院党委、团广元市委相关部门负责同志，区乡村振兴局、团朝天区委、李家镇党委政府相关领导，各村(社区)支部书记以及上海工程技术大学部分学生代表参加会议。 会上，各方围绕校地合作推进乡村振兴战略实施进行深入交流，共同探讨李家镇的发展方向、致富门路，寻找校地合作共赢的最佳结合点，创业青年代表向建、区乡村振兴局、团区委分别作了交流发言，上海工程技术大学机械与汽车工程学院党委副书记王东阳表示，将认真做好“乡村振兴工作室”工作，充分发挥学校学科优势、利用优势社会资源、不断引入社会力量参与到乡村振兴工作中来，…
2021-08-02	安徽定远县100余名大学生为村级团组织建设添活力安徽定远县：100余名“曲阳雁归”大学生 为村级团组织建设添活力者 王海涵 王磊 通讯员 黄正南 罗成业）安徽省定远县炉桥镇七里社区的95后工作人员张斌今年刚毕业，还未来得及适应身份转变，他就接连经历村里的几件“大事”，从秸秆禁烧到防洪抗险，每一次历练都加速了他的成长。 5月份，炉桥镇全面进入禁烧状态，张斌与另外两位同事每天在辖区值守，至今没有发生一起违法燃烧秸秆现象；7月，炉桥镇发生大规模汛情灾害，10级大风和短时强降雨袭来，张斌和村两委干部一起第一时间转移村民。 张斌坦言：“工作以来，我对农村工作有了新的认识，基层工作复杂而任重，当得到群众的认可和夸赞时，我感到非常骄傲！” 近年来，针对村（社区）“两委”干部年龄偏大等现象，安徽省定远县创新实施“曲阳雁归”工程，从本村致富带头人、在外经商有成人士、全日制高校毕业生、退役军人、年轻后备干部…
2021-08-02	山东省乐陵市开展青鸟学子家乡行活动团山东省乐陵市委开展“学子家乡行 携手看振兴 ―2021乐陵市青鸟学子家乡行活动”伟）为激发乐陵籍返乡大学生爱党爱国爱家乡的热情，切实体会家乡社会经济发展取得的丰硕成果、巨大变化，近日，团山东省德州市乐陵市委开展“学子家乡行 携手看振兴―青鸟学子家乡行”活动，乐陵籍返乡大学生共40余人参加。 此次活动参观了中央公园项目，养老服务中心、智慧医养服务平台，山东中谷淀粉糖业有限公司，冀鲁边区革命纪念园等4个民生项目、重点企业及景点。 “平常上学也没时间逛家乡，今天通过这个活动感觉家乡的建设越来越好，毕业后也希望回到家乡，也想把我的家乡介绍给外地同学，带他们来参观美丽的乐陵。”来自北京化工大学的王振泽说道。通过实地参观，大学生们切身感受到了家乡的新发展、新变化、新形象。 据悉，团市委将以青鸟计划和大学生返乡为契机，继续打造“乐聚乐创”青年创业就业品牌和“乐居乐创…
2021-07-31	团浙江宁波奉化区委举行共同富裕青年说活动团浙江宁波奉化区委举行共同富裕青年说活动青报・中青网记者 李剑平）30日下午，团浙江宁波市奉化区委“我在窗口写青春”共同富裕奉化青年说活动，在全国共同富裕示范区样板村滕头村举行。“我是一名年轻的村支书，想问您如何能更好地融入乡村，推进乡村振兴，做好乡村工作。”奉化区江口街道前横村85后村书记张立波向滕头村党委书记傅平均取经。 全国优秀共产党员、奉化区滕头村党委书记傅平均分享“乡村振兴与共同富裕”经验说，要坚持党建统领的正确方向，创新数字化发展资源整合，深化“先富”带“后富”模式，充分发挥党建联合“抱团”的发展作用，坚持绿色生态发展道路，以青年人才队伍建设为重点，把更多的青年培养成为爱农村、爱农民、爱乡村振兴的新一代“三农”创业创新大军。 奉化农商银行团委副书记陈磊说，助力共同富裕，青年责无旁贷。金融青年将坚定服务“三农、小微”，积极助力数字化转型、…
2021-07-28	安徽巢湖市为大学生提供返家乡社会实践岗位团巢湖市委开展“返家乡”社会实践大学生应急救护员培训班建伟 通讯员 刘朝辉 查韦婷）近日，为贯彻落实团安徽省委组织大学生参加返家乡社会实践要求，团巢湖市委经过征集岗位、学生报名、双向选择等环节，共为120余名大学生提供返家乡社会实践岗位。在正式报到之前，团巢湖市委组织部分返家乡社会实践大学生参与应急救护员培训班，提升返家乡社会实践大学生的应急救护能力。 本次培训活动包括红十字事业的发展、救护新概念、心肺复苏、创伤救护、常见急症和意外伤害的处置等内容。培训采取理论讲解和示范操作相结合的方式进行，参训人员听课后参与了现场动手演练。通过培训深入学习和了解了应急救护方面的基础理论知识，同时初步掌握了心肺复苏、气道异物梗塞现场急救方法等应急救护的基本要领和技能。下一步，团巢湖市委将继续开展相关专业性培训，普及应急救援知识，壮大青年志愿者应急救援队伍。
2021-07-26	山东临邑县开展“寻找红色足迹 感受革命情怀”研学活动山东临邑县开展“寻找红色足迹 感受革命情怀”研学活动青年网北京7月26日电（记者 张建伟 通讯员 路琦）近日，团山东省德州市临邑县委组织开展“绿色微讲堂”走进宁津研学基地，“希望小屋”8名受助儿童赴宁津红色革命教育基地开展研学活动，2名“青鸟计划”暑期大学生志愿者参与活动。 活动中，孩子们热情高涨、积极参与，这种“活”起来的党史活动，切实解决了只在书本上学习革命历史的问题，孩子们在一路上听、看、游的过程中，深刻了解共产党的光荣历史，聆听革命先辈们的英勇事迹，坚定努力学习、报效祖国的信念。图为红色研学活动合影。通讯员供图 此次研学活动走进了宁津县山东渤海军区教导旅革命传统教育基地、蟋蟀欢乐谷等地，综合运用现场教学、课堂讲授、研讨交流等多种培训方式，很大程度上地减轻同学们对于历史知识接受程度上的乏味感，增强了学习过程上的趣味性。这种灵活多变…
2021-07-20	山东高唐县委推出“我为青年办实事”十项行动山东高唐县委推出“我为青年办实事”十项行动建伟）按照团聊城市委和高唐县委有关要求，为把党史学习教育成果不断转化成为民办实事、解难事、开新局的实际行动，扎实推进“我为青年办实事”实践活动，团高唐县委聚焦党政所需、青年所盼精准发力，重点开展以下“十项行动”，助力青年发展。 乡村好青年赋能行动 为积极发挥青年在乡村振兴中主力军和突击队作用，结合工作实际，实施乡村“好青年”培育“六步服务法”(即：广泛纳人、规范选人、培育强人、贴心服人、实干树人、宣传育人)，打造乡村“好青年”“六条‘双新’”(即：“新媒体新视野”，“新技术新农民”，“新理念新思维”，“新时代新生活”，“新文明新风尚”，“新动能新业态”)模式，分行业建立好青年联盟。通过团支部、青年人才协会等组织，凝聚、整合好青年力量，集中发力，助推乡村振兴发展。密切联系县、镇(街道)金融机构，加大对“好青…
2021-07-26	“青创学院”助力浙江千岛湖乡村振兴“青创学院”助力浙江千岛湖乡村振兴者 李剑平）近日，共青团浙江省淳安县委创新打造“青创学院”平台，助力千岛湖乡村振兴。 淳安县是“绿水青山就是金山银山”实践创新基地。目前，淳安县“青创学院”通过举办“青村创客大赛”，汇聚纳入“一村一名大学生”培育计划，吸引年轻大学生和返乡创业就业青年发展现代农业、生态旅游、康养等产业。 共青团淳安县委有关负责人说，“青创学院”平台以服务青年在乡村中创业就业为宗旨，为创业青年搭建创新创业交流平台，打造互动频繁、联系紧密的乡创青年人才社群和共青团服务青年创新创业的枢纽型组织，吸纳优秀企业家、专家、学者、优秀创业青年等成为“青创导师”，为创新创业青年和企业提供各项指导帮扶，促进淳安县乡村产业升级。方笑 供图
2021-07-19	山东高唐县第二批暑期大学生实习岗位发布山东高唐县第二批暑期大学生实习岗位发布建伟）为进一步助力招才引智、服务大学生就业，推动引才和就业关口前移，帮助青年学生感知高唐、了解社会、提升技能，团山东省聊城市高唐县委于6月初启动了2021年“青鸟归巢・智汇高唐”大学生暑假社会实践活动。第一批报名大学生经意向报名和审核，已录用106人。 为进一步扩大覆盖面，更好的满足各单位及返乡大学生需求，现启动第二批大学生返乡实践招募工作。活动时间为2021年7月―8月，实习时长不少于1个月，具体由各实践单位根据实际情况确定，从学生到岗位报到之日算起。招募对象为高唐籍在读或毕业一年内的大学生；在校期间积极参加党团组织活动，中共党员、优秀共青团员和优秀学生干部优先列入招募对象；具有良好的思想政治素质，综合能力强，能够按照时间安排如期完成暑期公益实习计划。据悉，选拔录用由团县委负责，在集中汇总后，统一通知通过审核的…
2021-07-19	安徽祁门县青年志愿者开展河长制宣传活动团安徽省祁门县委组织青年志愿者开展河长制宣传活动建伟 通讯员 谢志红 查韦婷）近期，团安徽省黄山市祁门县委组织青年志愿者开展河长制有关宣传活动。 活动中，各乡镇团委分别组织青年志愿者通过在集镇中心街段设立宣传咨询台，沿街发放河长制宣传材料，向村民宣传河长制工作，宣传禁止非法采砂、电鱼等破坏河道生态安全的知识。详细讲解保护河道的重要意义，打击破坏河道安全的行为。过往群众纷纷对河长制宣传行动表示点赞并大力支持，他们驻足详细听讲并一一询问，工作人员都耐心进行一一解答。 据悉，近年来，团祁门县委积极以“践行‘河长制’，保护母亲河”为主题开展了形式多样的活动，主要是以活动为载体，增强群众保护生态环境的意识，提高群众参与河长制工作的积极性和主动性，用实际行动保护自己所在的美丽家园。
2021-07-19	安徽灵璧县“微心愿”圆梦发放暨篮球友谊赛举行安徽省灵璧县“微心愿”圆梦发放仪式暨篮球友谊赛顺利举行建伟 通讯员 谢梦梦 查韦婷）近日，安徽省宿州市灵璧县“微心愿”圆梦发放仪式（县第九中学站）暨篮球友谊赛顺利举行，团县委副书记谢梦梦、县第九中学副校长朱彤及县第九中学全体师生参加活动。 活动现场，与会领导为县第九中学的全体青少年发放运动鞋、运动服、篮球、乒乓球拍等“微心愿”物资，并鼓励他们要好好学习，心怀梦想，永远保持一颗积极向上的心。 发放仪式结束后，县第二中学篮球队与县第九中学篮球队举行篮球友谊赛。随着一声清脆的哨响，高高抛起的篮球点燃了比赛的激情，两队迅速展开猛烈进攻，跳投、突破、三分、强打，引得场边观众掌声不断、连声叫好。篮球赛的顺利举行，让青少年感受到团体的力量和温暖，加强青少年团结合作的意识，展现出青少年奋发向上、永不放弃的青春风采，促进了校与校之间的亲密交流。 团灵璧县委积极与…
2021-07-17	广东省广州市越秀区为粤港澳青年搭创业平台广州越秀区为粤港澳三地青年搭创业平台者 林洁）7月15日，粤港澳大湾区青年创新创业基地（越秀）、粤港澳大湾区青少年国际文化交流中心（越秀）在广州揭牌，将为粤港澳青少年提供一个集文化交流、创业就业、公益实践等于一体的综合性服务平台。 尖沙咀、中环、澳门塔、大三巴牌坊……这个由广州市越秀区委统战部、团广州市越秀区委共建的交流中心，有着浓浓的港澳味。办公区域内，有的企业正在咨询政策和运营方式，有的企业已经设置了办公卡位，也有企业正在申请驻点办公。各活动室内，粤港澳三地青年正在热情交流畅谈。 粤港澳大湾区青年创新创业基地（越秀）总面积1035.32平方米，设置有港澳青年创业孵化多功能室、项目路演中心、共享办公区、大湾区青少年活动沙龙区、会议室，配套了个人直播间、共享咖啡室等空间，提供约40个开放工位，可容纳150人活动交流，办公交流休闲功能一应俱全。 该中…
2021-07-15	山东牟平区委举办2021年全区基层团干部培训班团山东省牟平区委举办2021年全区基层团干部培训班 中国青年网北京7月15日电（记者 张建伟 通讯员 李进）为进一步巩固村（社区）团组织换届成果，结合党史学习教育，全面提升基层团组织负责人政治素质和业务能力，推动共青团各项工作落地落实。日前，团山东省烟台市牟平区委举办了2021年全区基层团干部培训班，镇街、部门、企业、学校、社会组织、农村（社区）各领域团组织共计50余人参加培训。 团牟平区委书记孙福海在开班致词中介绍了本次培训班的办班意义和课程特色，交流了自身工作经验及培训方法，向学员提出了希望及工作纪律要求。希望通过集中学习培训，帮助参训学员更好的理解和掌握党史、基层团建工作的基础知识和方法。 培训为期4天，学习内容涵盖专题讲座、业务培训、实地观摩、交流分享。培训中，邀请了牟平区委党校张爱莉副校长、烟台市委党校张金平教授、烟台大众网张其天总…
2021-07-15	安徽泾县“儿童服务站・公益小课堂”顺利开班安徽泾县“儿童服务站・公益小课堂”顺利开班建伟 通讯员 章鑫 查韦婷）在安徽宣城市泾县泾川镇泾泾乐学儿童服务站，小朋友们在志愿者老师的指导下拿起手中五颜六色的画笔在宣纸扇上认真描绘，一个个模样可爱的国旗、党徽、“100”字样跃然纸上，小朋友们以此来表达对建党一百周年的纯真祝福。在桃花潭镇儿童服务站，小朋友们排排坐好，一位小朋友正在尝试着向小伙伴们做自我介绍，原来这是志愿者老师在指导孩子们开展了小小主持人课堂的学习，大家在一起欢声笑语，感受学习的乐趣。 据悉“儿童服务站・公益小课堂”是由团泾县县委主办，各乡镇团委承办的一项公益性志愿服务项目，也是今年泾县共青团系统“为群众办实事”的实践点之一，主要面向小学阶段流动留守儿童和双职工家庭子女，利用社区（乡村）既有阵地，组织志愿者、社工在校外时间开设公益小课堂，助力青少年健康成长。今年共拟开设12个站点，…
2021-07-14	山东高唐县举办预防溺水知识培训宣讲活动山东高唐县举办“珍爱生命 预防溺水”知识培训宣讲活动网北京7月14日电（记者 张建伟）夏季即将来临，气温升高，学生溺水事故进入高发期。为了教育学生珍爱生命，预防溺水，平安度夏，自今年4月份以来，团山东省聊城市高唐县委将防溺水工作列为当前及今后一段时间青少年安全工作重点，做到早动员，早部署，早行动，重落实，积极发动高唐爱心公益协会等团属社会组织开展防溺水知识培训活动。图为培训活动现场。通讯员供图 宣讲过程中，志愿者向学生讲解了防溺水“六不”：不准私自下水游泳；不准擅自与人结伴游泳；不准在无家长或老师带队的情况下游泳；不准到不熟悉的水域游泳；不准到无安全设施、无救护人员的水域游泳；不准不会水性的学生擅自下水施救。发生溺水自救互救的知识：发生险情会相互提醒、劝阻并报告；不要紧张，放松身体，以憋气、蛙泳腿踩水等方式让自己尽量浮在水面上；如何在水中利用塑料袋、…
2021-07-14	安徽杜集区开展庆祝建党100周年情景式党课安徽省杜集区开展庆祝中国共产党成立100周年情景式党课建伟 通讯员 梁贝贝 查韦婷）“唱支山歌给党听，我把党来比母亲……”近日，在婉转悠扬的序曲中，安徽省淮北市杜集区“奋斗百年路 启航新征程”庆祝中国共产党成立100周年情景式党课在东湖欢乐世界开讲。 淮北市委党史学习教育第二巡回指导组组长、市妇联妇儿工委办主任孙秀丽，淮北师范大学音乐学院党总支书记张太专，杜集区委书记姜颖，区委副书记孙露露、区长梁龙义，区政协主席栗红等区四大班子领导、区直各部门党支部书记、优秀共产党员、优秀党务工作者、先进基层党组织代表及当地群众400余人共同聆听了这堂别开生面的党课。 孙露露宣读《中共杜集区委关于表彰全区优秀共产党员、优秀党务工作者和先进基层党组织的决定》，姜颖为“光荣在党50年”纪念章获得者郭宏辉、张玉锦、张衍钊颁发纪念章，为“两优一先”代表颁奖，区委常委、组…
2021-07-13	山东高唐县开展贫困老人、困境儿童走访慰问活动山东高唐县开展“金晖助老” “希望小屋”大排查大走访大慰问活动建伟）结合“我为群众办实事”“我为青年办实事”有关要求，今年5月份以来，团山东省聊城市高唐县委机关、各镇街团委对“金晖助老”贫困老人、“希望小屋”困境儿童开展“大走访、大排查、大慰问”走访活动。 团县委机关、各镇街团委来到“金晖助老”贫困老人家中，详细询问近期生活情况、志愿帮扶情况，结合“五个一”志愿帮扶要求，开展帮扶。期间，团县委组织青志协、青书协志愿者开展了“金晖助老”大慰问活动，为老人送去了便携式手电筒、夏凉被、拐杖、食用油等价值500元的物资，还为每位老人送上500元现金，并为老人装裱了书画悬挂家中，在物质、精神等两方面帮扶老人。在“希望小屋”困境儿童家中，团干部及志愿者详细询问“小主人”的学习、生活情况，并开展特色帮扶活动。 此次“大走访、大排查、大慰问”活动，团干部们走家…
2021-07-09	贵州万山区“三学课堂”推动学党史“持续升温”团贵州省万山区委“三学课堂”推动党史学习教育“持续升温”青年网北京7月9日电（记者 张建伟 通讯员 杨涵）党史学习教育开展以来，团贵州省铜仁市万山区委结合青少年群体特点，贴近工作实际，创新方式方法，以红色课堂开展情景研学、流动课堂进行上门送学、云端课堂展开指尖辅导为抓手，教育和引导青少年知史爱党、知史爱国，推动党史学习教育“持续升温”。图为情景研学现场。通讯员供图 情景研学，“红色课堂”强体验 牢牢把握“红色课堂”功能定位，聚焦本地红色“资源”。通过实地实物、互动体验、鲜活讲解等方式用行动传承红色基因，不断增强红色活动的吸引力和感染力。团万山区委书记带头赴万山新时代爱国主义教育示范基地参观学习，现场瞻仰历史伟绩、聆听爱国故事。组织青年志愿者、团干部到朱砂古镇那个年代一条街，以诵读经典、分享红色故事等方式，开展党史学习教育。重要时间节点，以“祭先…
2021-07-09	山东平阴县建设活力“青春社区”助力提升基层治理山东平阴县建设活力“青春社区”助力提升基层治理伟 通讯员 张志超 刘洋）为贯彻落实团中央“社区青春行动”要求，提升大局贡献度，共青团山东省济南市平阴县委先后制发《关于构建党建引领青年网格化服务管理体系进一步提升基层社会治理水平的实施意见》《关于创建青春社区助推提升基层治理水平的通知》等文件，明确创建平阴县“青春社区”的8类22条项目指标，探索实施青春社区“3127”建设思路，助推基层治理能力提升。 “3”指“三类组织”，即健全社区青年工作委员会、团组织和少工委。坚持党建带团建，在全县城市社区层面延展以党组织书记为主任、团组织书记为常务副主任，辖区“青年之家”站长、物业负责人等为委员的青工委。坚持筑牢团建根基，以社区“两委”换届为契机，助推128名年轻干部进入29个社区“两委”班子，选举71名青年进入团组织班子，平均年龄仅28岁。坚持全团带队，…
2021-07-08	广东省新丰县开展系列活动庆祝建党百年广东省新丰县开展“请党放心 强国有我” 系列活动庆祝建党百年史竞赛获奖选手合影。通讯员供图 中国青年网北京7月8日电（记者 张建伟 通讯员 程鑫 陈彩迎）日前，团广东省韶关市新丰县委全面发动青少年团员、少先队员、团务工作者认真学习贯彻习近平总书记在庆祝中国共产党成立100周年大会上的讲话精神，结合党史学习开展“请党放心 强国有我”系列活动庆祝建党百年。 团县委指导丰城街道团工委、党建办组织开展了“请党放心，强国有我”主题党史知识竞赛活动，通过闭卷测试，评选出特等奖1名，一等奖2名，二等奖4名，三等奖6名，优秀奖8名。 新丰县各团组织党员干部、团员青年及志愿者们自发的动员起来践行“请党放心，强国有我”的青春誓言，《唱支山歌给党听》《伟大的党，我想对您说》《请党放心，强国有我》等30余期由各团组织制作完成的微视频，仅“七一”当天的点击量就达到10万多次。
2021-07-08	山东博兴县“四轮驱动”推动青少年党史学习教育山东博兴县“四轮驱动”推动青少年党史学习教育走深走实伟 通讯员 李炼 赵舒悦）党史学习教育开展以来，团山东省滨州市博兴县委按照上级安排部署，突出青少年特点，通过“创作式”“竞赛式”“体验式”“实效式”――“四轮驱动”模式，推动各条战线青少年主动学习、增强信念、坚定不移跟党走。 突出“创作式”，以形象生动、贴近团员青年的方式开展学。通过“青年大学习・一起学党史”系列网上主题团课、党史学习网上答题等途径，组织全县青年认真学习党史，网上主题团课每期参与人数均在15000人左右。开展“读经典提正气 青春志中国梦”党史学习教育读书分享会活动，到目前，《博兴青年》《五四精神 传承有我》、手绘供电青年漫画等作品先后制作完成。以“童心向党”为主题，组织开展“我向党旗敬个礼”“唱支山歌给党听”“党的故事我来讲”等活动，到目前，全县共开展实践活动150余次，参与青…
2021-07-07	宁夏永宁县开展红色电影进校园放映活动宁夏永宁县开展红色电影进校园放映活动 让学生原汁原味重温经典供图 中国青年网北京7月7日电（记者 张建伟 通讯员 吴蕾）为进一步推进党史学习教育深入人心，日前，团宁夏回族自治区银川市永宁县委联合永宁县文明办开展以“青春微影院 红色电影展映”为主题的红色电影进校园放映活动，通过观看优秀红色经典影片让广大在校师生了解党的光辉历程，缅怀革命先烈，传承并弘扬光荣传统，努力成长为社会主义事业接班人。图为宁夏新东方技工学校放映现场。团永宁县委供图 “青春微影院 红色电影展映”活动充分发挥校园院线贴近青年群体、青年需求的优势，通过在高校开展红色主题电影展映活动，以学生喜闻乐见的方式，引导广大青年学生厚植爱党、爱国、爱社会主义的情感。下一步，团永宁县委将积极引导团员青年接受红色文化熏陶，让红色基因、革命薪火代代传承。
2021-07-07	安徽金安区开展党史学习暨庆祝建党百年主题活动团安徽省金安区委开展党史学习教育 暨庆祝建党100周年主题活动伟 通讯员 杜青禾 查韦婷）为庆祝中国共产党成立100周年，进一步推深做实党史学习教育，日前，团安徽省六安市金安区委机关全体干部赴金寨县开展“追寻红色足迹 喜迎建党百年”党史学习教育暨庆祝建党100周年主题活动。 在大湾村，大家现场学习了习近平总书记视察金寨专题片、实地参观了“追梦路上的大湾村”图片展、六安六区十四乡苏维埃革命旧址、大别山农耕民俗文化展览馆。 在大别山农耕民俗文化展览馆，对2020年优秀党员进行了表彰。团区委副书记、党支部书记（主持工作）刘驿为大家上了一堂“学党史 明初心 知使命”专题党课。市青年宣讲员、团区委副书记杜青禾以“追忆红色历史，赓续百年初心”为主题开展党史微宣讲，围绕金寨的三次牺牲奉献，述说那悲壮的红色历史。宣讲员用朴素的语言、“接地气”的方式，将党史课堂…
2021-07-06	团山东省平原县委开展“风华正茂・青春颂党--百米画卷颂党恩・童心绘就中国梦”活动团山东省平原县委开展“风华正茂・青春颂党――百米画卷颂党恩・童心绘就中国梦”主题活动伟 通讯员 柏晨）日前，团山东省德州市平原县委开展“风华正茂・青春颂党――百米画卷颂党恩・童心绘就中国梦”主题活动。图为团员青年代表、少先队员代表进行红歌合唱。通讯员供图 活动在红歌合唱《没有共产党就没有新中国》《唱支山歌给党听》中拉开序幕，少先队员代表佩戴红领巾，以饱满的精神和稚嫩的童音表达出新时代少年儿童对党和国家的热爱之情。图为团员青年代表及少先队员代表大手拉小手，绘制百米画卷。通讯员供图 团员青年代表及少先队员代表在百米画卷上绘制党史相关主题画面，通过小手拉大手，绘制百米画卷。活动最后，团员青年代表和少先队员代表纷纷与党旗合影留念。通过此次活动，让红色的种子在孩子们的心中生根发芽，树立孩子的家国情怀。让青少年在活动中强…
2021-07-06	贵州万山区开展“夏季防暑，安全小课堂”活动贵州万山区各安置点开展“夏季防暑，安全小课堂”主题活动伟 通讯员 吴晓庆）为增强居民们夏季防暑降温应急知识，日前，团贵州省铜仁市万山区委组织志愿者在各搬迁社区开展“夏季防暑，安全小课堂”主题活动。图为防暑安全小课堂活动现场。通讯员供图 龙都社区志愿者首先向学生们讲解了中暑的主要症状，常用的治疗措施和有效的预防方法，随后针对这些症状告诉学生们应采取哪些措施，如还是感到不适应马上去医院救治。最后提醒学生们要常关注天气预报了解天气变化做好预防工作，还让学生们回家可以让家长煮“薏米莲子汤”、“消暑绿豆汤”等汤来解暑。图为防暑安全小课堂活动现场。通讯员供图 旺家社区志愿者向小朋友们针对性的讲解了中暑的主要症状、常用的治疗措施和有效的预防方法，并提醒他们要常注意气温变化做好预防工作，夏季到来最重要的是不能私自下河游泳。此外，还向小朋友们推荐了夏季适用的食物，…
2021-07-02	安徽舒城县开展听老党员讲党史故事主题活动团安徽省舒城县委组织开展听老党员讲党史故事主题活动中国青年网北京7月2日电（记者 张建伟 通讯员 熊舒婷 查韦婷）七一前夕，安徽省六安市舒城县三个“童心港湾”集中开展“红领巾心向党，听老党员讲党史故事”主题活动。 活动过程中，三个“童心港湾”分别邀请了本地的五名老党员来到孩子们身边，结合自己的亲身经历，为孩子们讲述了一段段可歌可泣的党史故事。孩子们说能面对面听老党员讲故事，了解党领导人民艰苦奋斗的历史，让我们懂得了现在的幸福生活来之不易。活动最后，少先队员们为老党员系上鲜艳的红领巾，庄严地向老党员敬了队礼。 据悉，此次活动由团舒城县委和碧桂园舒城县精准扶贫乡村振兴项目部联合组织开展，旨在通过组织少先队员身边的老党员结合亲身经历讲述党史故事，增强广大青少年学习党史的“代入感”，引导他们以老党员为榜样，牢固树立学党史、颂党恩、跟党走的决心，努力成为合格…
2021-07-02	团广东省新丰县委开展形式多样活动庆祝建党百年团广东省新丰县委开展形式多样活动庆祝建党百年伟 通讯员 程鑫 潘燕辉）6月30日，团广东省韶关市新丰县委在县文体广场开展了“展青春风采・扬志愿新风”活动，活动以快闪、说唱、集体摆造型等形式开展，各行业党员、团员、青年志愿者共180人参加。图为“简”舞蹈文艺中心“我为建党百年跳支舞”快闪。通讯员供图 团县委组织“简”舞蹈文艺中心3名舞蹈教师，在县文体广场开展“我为建党百年跳支舞”快闪活动，以欢快的舞蹈呈现出新时代青年人的活力，用舞蹈跳出对党生日的祝福和对伟大祖国的热爱。 对各行业青年团员进行“我想对党说句心里话”采访活动中，党政军警兵民各群体青年团员面对采访镜头，争先恐后表达着对党百年生日的祝福。新丰县体育馆疫苗接种点一名医护团员说“当前疫苗接种任务依然严峻，在建党百年大庆的日子，我将坚守岗位、立足本职，用努力工作为党庆祝生日”。图为各行业团员、…
2021-07-01	山东泗水县“青春社区”项目助力基层社会治理工作山东泗水县开展我为青年办实事 ――“青春社区”跑出基层社会治理“加速度”活动伟）今年以来，团山东省济宁市泗水县委创新实施“青春社区”项目建设，坚持抓好试点先行、强化组织保障、吸引凝聚青年、聚焦行动引领，探索青年通过“微治理”，参与社会治理的新途径，跑出基层社会治理“加速度”。 团泗水县委出台《关于建设“青春社区”助力基层社会治理工作实施意见》，确定泗河街道金泉社区、济河街道盛泉社区为全县“青春社区”试点社区。在济河街道盛泉社区举办泗水县“青春社区”项目启动仪式暨“汇聚青春力量 助力基层社会治理”座谈会。发布青年志愿者服务社区、“薪火相传 筑梦青春”青少年思想引领、“青春助力 平安社区”三项行动。推动泗水县青年志愿者协会介入社区，推动共建共治相关单位青春项目入驻社区。试点社区制定工作实施方案和推进计划，实施挂图作战，全力推进试点工作。 利用村（…
2021-07-01	湖北咸丰县首家“青年影院”正式挂牌成立湖北咸丰县首家“青年影院”正式挂牌成立图 中国青年网北京7月1日电（记者 张建伟）日前，团湖北省恩施土家族苗族自治州咸丰县委员会联合新城影院挂牌成立咸丰县首家“青年影院”，并开展“学党史、感党恩、跟党走”红色观影活动，全县各行各业的70余名团员青年观看了红色影片《悬崖之上》。图为认真观看电影的团员青年。团咸丰县委供图 该片里英雄们与敌人斗智斗勇，展现了共产党员无私奉献、勇于牺牲、坚贞不屈的革命精神。观影后，团员青年们感受良多，纷纷表示，在今后的工作生活中，会以革命先辈们为榜样，学习英雄、铭记英雄，弘扬革命精神，汲取奋发力量，以奋斗的青春献礼党的百年华诞。
2021-06-30	团安徽省杜集区委开展社会组织“团情大调研”活动团安徽省杜集区委开展社会组织“团情大调研”活动建伟 通讯员 姜妍妍 查韦婷）为进一步扩大团的工作覆盖面，增强团组织凝聚力和影响力，6月25日，团安徽省淮北市杜集区委联合区妇联、区卫健委到辖区社会组织实地走访调研，着力推动符合条件的社会组织建立团组织。 调研组重点走访了六家民营医院，并与相关负责同志面对面交谈，对青年职工人数等基本情况进行详细摸底，并围绕社会组织团组织建设、如何组织引导团员青年发挥先锋示范作用，提升团员青年的理论修养和政治素质等，与相关负责人进行沟通交流。 团员青年是社会组织的重要组成部分，建立健全社会组织团组织，是扎实推进“党建带团建 团建促党建”工作的有力抓手。团杜集区委将以此次调研为契机，进一步加强与社会组织的联系，发挥示范带头作用，引领社会组织青年争先创优，为社会组织发展注入动力，不断扩大团的组织覆盖和工作覆盖。
2021-06-29	广东新丰县“321”工作法提升志愿者服务管理工作广东新丰县“321”工作法促志愿者服务管理工作上台阶建伟 通讯员 程鑫）团广东省韶关市新丰县委始终把对志愿者队伍的服务管理工作作为一项政治任务在抓，不断探索建立了三个强化、二个提升、一个提高“321”工作法，进一步规范了志愿者队伍的服务管理，促进了志愿者队伍高标准、高素质、高效率壮大发展，也在各项志愿服务活动中赢得广大党员干部群众的认可和肯定。 强化培训，提升服务能力。团县委通过“新丰共青团”微信公众号宣传党的政策法规、最新时政，引导青年团员志愿者主动参与“青年大学习”等，进一步提升志愿者队伍政治素养，树牢听党话、跟党走的决心；每次志愿服务活动开展前期，都组织参与活动的志愿者开展“速成”培训，强调活动的注意事项、服务内容、各岗位职责，确保志愿服务规范、添彩；针对有就业需求的志愿者，团县委发挥联系对接相关单位优势，开展“中式面点+西式烘焙”技…
2021-06-29	团安徽省六安市舒城县委扎实做好学社衔接工作团安徽省六安市舒城县委扎实做好学社衔接工作建伟 通讯员 熊舒婷 查韦婷）为扩大团组织有效覆盖，解决学校学生团员毕业后“失联”的问题，团安徽省六安市舒城县委多措并举，扎实做好学社衔接工作。 做好团员档案清查整理工作。针对初、高中毕业生团员的团员档案和材料不全的现状，在全县范围内部署开展清查和整理工作，对纸质档案遗失、有误、公章或钢印漏盖、模糊、“智慧团建”系统未录、信息错误的统一进行补办和补录工作，确保团员组织关系转接前的材料完整性。 梳理细化团组织关系转接流程。按照团安徽省委的工作要求，进一步梳理和细化团组织关系转接的工作流程，针对初中、高中和大学三中类型的团员分别制作团组织关系转接步骤流程图，通过团县委微信公众平台广泛发布，便于不同学习阶段团员能尽快明确转入组织、了解转入方法，夯实县内学社衔接工作基础。 进一步优化团组织关系转接程序。认真总结近…
2021-06-26	团甘肃省天水市秦州区委扎实推进党史学习教育团甘肃天水市秦州区委扎实推进党史学习教育者 马富春 王豪）自党史学习教育开展以来，共青团甘肃天水市秦州区委早谋划、细安排，高标准推进党史学习教育各项工作。 团秦州区委召开机关动员大会，细化责任分工，制定实施方案。开办以“一人一本书、一人一故事，天天学、人人讲”为主题的读书班；依托本地红色资源邓宝珊将军纪念馆，策划拍摄红色微党课《坚持初志百折不挠》，被团甘肃省委确定为100部优秀团课之一。 全面开展在职党员进社区活动，开展党支部结对共建活动10余次。针对不同群体青少年，开展红色宣讲活动，并在“秦州青年”微信公众号开设秦州团团学百年党史专栏，打造广大青少年广泛参与、深入学习的教育宣传基地。通过主题班队会、主题团队日、主题宣讲等多种形式，在秦州区共青团系统组织开展以“学党史、强信念、跟党走”为主题的学习教育。其中，团秦州区委主办的集中入团仪式、分批入队…
2021-06-25	团山东省平原县委多措并举开展防溺水安全教育团山东省平原县委多措并举开展防溺水安全教育年网北京6月25日电（记者 张建伟 通讯员 李宇哲）随着气温的升高和假期的来临，青少年涉水、玩水、游泳等行为增多，溺水事故进入多发期、易发期。近期，团山东省德州市平原县委以“我为群众办实事”为抓手，通过“线上+线下”各类渠道和平台，多措并举、多方联动，通过主题团队日、设置警示标语、应急演练、志愿服务等多种形式，不断深化防溺水宣传教育，筑牢青少年防溺水安全网，逐步提高青少年和家长的安全意识。图为蓝天救援队防溺水安全教育进校园。通讯员供图 开展团队教育，加大宣传力度。发动全县各中小学团、队组织积极开展防溺水主题团队课，提高青少年防溺水安全意识。 强化教育培训，学习自救知识。联合平原县益启公益发展服务中心、蓝天救援队等社会组织开展“珍爱生命・预防溺水”安全教育进校园、进社区及应急演练活动。 设置安全标语，预防溺…
2021-06-25	广东新丰县“三抓三促”提升“青年大学习”参学率团广东省新丰县委采取“三抓三促”提升 “青年大学习”参学率建伟 通讯员 梁祖儿 程鑫 潘燕辉）今年以来，结合党史学习教育，团广东省韶关市新丰县委创新“三抓三促”工作法，着力完善机制、创新载体、丰富内涵，通过发挥“青年大学习”平台磁铁引力作用，不断引领全县团员青年主动学、想着学、快乐学“青年大学习”网上团课，参学率长期保持全市第一，进一步增强了基层团组织凝聚力和战斗力。 抓“关键少数”，促工作推动。抓紧抓牢各级团组织负责人、团员集中的辅导员老师、具有一定影响力的团员青年等关键少数，发挥其广泛发动宣传、带头模范、培训指导作用，以点带面，共同推动“青年大学习”工作走实走深；建立以团县委书记为组长，副书记为副组长，各团组织负责人为成员的“青年大学习”工作领导小组，明确职责任务，形成包联所在行业、区域团组织“青年大学习”的联系机制，以领导小组这个“关键…
2021-06-24	安徽怀宁：我为青年做件事，技能培训送进心坎里安徽怀宁：我为青年做件事，技能培训送进心坎里建伟 通讯员 程敏琴 查韦婷）近日，团安徽省安庆市怀宁县委联合县蓝莓中心在独秀蓝莓山庄种植基地举办了蓝莓夏季栽培管理技术培训现场会，黄墩镇40名蓝莓种植基地技术负责同志参加现场会。 活动现场指导培训了幼龄蓝莓园的修剪、管理，早熟品种采果后的修枝和施肥，夏季病虫害的防控技术要点等内容。 创业青年郑伟表示，“通过这次活动，我对蓝莓病虫害绿色防控有了更全面的了解，等我回去后，立马对所种植的蓝莓苗进行健康检查。” 据悉，团怀宁县委多次走访调研创业青年，在了解到创业青年需求技能培训这一情况后，立即发挥组织优势，以开展“学党史、强信念、跟党走”学习教育活动为契机，广泛开展“我为青年做件事”主题实践活动，真正帮助青年解决实际困难，解决急难愁盼问题，不断增强团组织凝聚力和战斗力。
2021-06-24	山东临邑县“风华正茂 青春颂党”演讲比赛成功举办山东临邑“风华正茂 青春颂党”主题演讲比赛成功举办建伟 通讯员 孙玉娜）6月21日下午，学党史、庆百年、心向党――“风华正茂 青春颂党”主题演讲比赛决赛在山东省德州市临邑县犁城大讲堂举行。临邑县委、山东新华书店临邑分公司及团县委相关部门负责同志参加活动。图为演讲比赛决赛现场。通讯员供图 为热烈庆祝中国共产党成立100周年，回顾中国共产党波澜壮阔的百年征程，共同见证、记录中华民族的沧桑剧变，增强党员干部、优秀青年的认同感和使命感，激励和引领广大党员干部从党的非凡历史中寻找初心、担当使命，5月下旬，在临邑县纪委监委机关、县委组织部、县委宣传部、县委统战部的悉心指导下，共青团临邑县委联合县总工会、县委县直机关工委、县妇联开展学党史、庆百年、心向党――“风华正茂 青春颂党”主题演讲比赛。图为演讲比赛决赛现场。通讯员供图 活动得到了县行政审批服务局、…
2021-06-23	团安徽省郎溪县委“三注重”开展防溺水知识宣传团安徽省郎溪县委“三注重”开展防溺水知识宣传建伟 通讯员 马淑慧 查韦婷）每年6-8月是溺水事故的高发期，加强对孩子的安全教育和管理尤为重要。为有效预防学生发生溺水事故，切实保障学生生命安全，团安徽省宣城市郎溪县委整合各方力量，突出“三个注重”，切实抓好预防青少年儿童防溺水工作。 注重强化校园阵地建设。组织各中小学少工委通过开展防溺水主题队会、国旗下演讲、致家长的一封信、观看警示教育宣传片、防溺水手抄报大赛、防溺水知识竞赛等活动，进一步增强青少年安全意识，引导少先队员牢固树立防溺水意识。 注重发挥基层组织作用。各镇基层团组织广泛动员团员青年、志愿者深入村（社区），在各水域开展警示牌维护、安全隐患排查、横幅悬挂、宣传教育进校园等志愿服务活动。充分发挥基层“公益小课堂 儿童服务站”“青年之家”作用，在为青少年做好课业服务、兴趣培养的同时，做好防溺水…
2021-06-22	安徽省合肥市肥东县“共青团影院”正式挂牌安徽肥东县举办“共青团影院”授牌仪式暨红色教育观影活动建伟 通讯员 王铮 查韦婷）近日，安徽省合肥市肥东县“共青团影院”授牌仪式暨红色教育观影活动在吾悦广场星轶影城举行。市、县相关科室工作人员，全县中学团组织负责人以及今年参加高考的100余名毕业生参加了本次活动。 团合肥市委副书记张雷勇首先代表团合肥市委对肥东县“共青团影院”的正式挂牌表示热烈祝贺。他要求，各级团组织要继续围绕“凝聚青年、服务大局、当好桥梁、从严治团”的要求，拓展组织阵地、延伸工作触角、进一步凝聚青年。围绕共青团改革创新的中心任务，主动作为，不断创新工作方式。希望“共青团影院”能够发挥好阵地作用，打造成“青少年思想教育阵地”、“青少年爱国主义教育基地”、“志愿服务公益活动阵地”等功能为一体的综合性服务平台。并激励广大团员青年坚定理想信念、立志成才，以优异的成绩和将来出色的表现，报效…
2021-06-22	贵州沿河土家族自治县“红领巾宣讲团”开讲百年党史我来讲 贵州沿河土家族自治县“红领巾宣讲团”开讲图 中国青年网北京6月22日电（记者 张建伟）为庆祝中国共产党成立100周年，进一步加强广大青少年爱国主义教育、理想信念教育和革命传统教育，激发少年儿童爱国、爱家乡的热情，培养有理念、有信念、有情操的社会主义接班人。近日，贵州省铜仁市沿河土家族自治县“红领巾宣讲团”分别走进甘溪镇中心完全小学、淇滩镇中心完全小学和沿河实验小学开展党史学习教育宣讲活动。 在三所学校操场上，红领巾宣讲团成员轮番开展宣讲，杨艺彤以《学史力行・红心向党》为主题，讲述了我国的从中国共产党的诞生到百年征程，从革命领袖到英雄人物、从红船精神到抗击疫情精神的百年党史；蔡畅以《寻找先辈足迹，传承红色文化》为主题，讲诉了贺龙、关向应率领的红三军挺进沿河，在淇滩镇红色热土上发生的著名的“淇滩战斗”的故事；宋晟睿宣讲了《小英雄李爱民》…
2021-06-23	团河南省扶沟县委开展预防溺水进校园宣讲活团河南省扶沟县委开展“珍爱生命、预防溺水”进校园宣讲活动建伟）近日，共青团河南省周口市扶沟县委联合县蓝天救援队走进汴岗镇初级中学开展“珍爱生命、预防溺水”宣讲教育。 活动现场，团县委、蓝天救援队结合以往案例给师生们重点讲授了防溺水知识、户外游泳注意事项、救助工具使用、心肺复苏等知识，并现场演示了溺水救援的正确步骤与方法。并要求要求同学们做到“六不准”：1、不准私自下水游泳；2、不准擅自与他人结伴游泳；3、不准在无家长或老师带队的情况下游泳；4、不准到不熟悉的水域游泳；5、不准到无安全设施、无救护人员的水域游泳；6、不准不会水性的学生擅自下水施救。 活动最后，团县委青年志愿者向同学们发放了“珍爱生命、预防溺水”倡议书。
2021-06-22	山东省市中区“沉浸式”学党史 活化载体开新局“沉浸式”学党史 活化载体开新局 山东省市中区党史学习教育既走“新”又走“心”建伟 通讯员 马俊婷）正值中国共产党百年华诞，党史学习教育正在全区如火如荼开展，共青团山东省枣庄市市中区委积极创新党史学习方法，探索沉浸式、交互式学习教育新模式，推动党史学习教育成果入脑入心见实效。 唱响党史学习教育宣讲“大合唱”，深学党史、学思践悟。团区委认真贯彻落实省、市、区委党史学习教育相关要求，以“五学”机制高标准高质量推进党史学习教育。主要负责同志带头学：制定机关《团区委关于开展党史学习教育的实施方案》，明确学习内容以及工作安排，利用“三会一课”、主题党日活动等推动党史学习教育学深学透。理论中心组系统学：在4月8日动员大会之后，严格按照制定的学习方案，积极参加区理论中心组专题读书班，以中国共产党百年历史为基本时间线索，全面系统推进学习。“空中课堂”辅导学：在…
2021-06-21	团安徽省和县县委组织开展义务理发志愿服务活动团安徽省和县县委组织开展义务理发志愿服务活动中国青年网北京6月21日电（记者 张建伟 通讯员 张霁 查韦婷）近日，团安徽省马鞍山市和县县委组织机电工程学校美形班27名志愿者走进太平乐龄敬老院开展义务理发志愿服务活动，以实际行动为老人送上暖心服务。 在敬老院内，志愿者们为20余位老人进行了义务理发，为老人理出“精气神”，每位老人的精神面貌焕然一新，细致入微的服务让老人们的脸上都洋溢起了幸福的微笑并夸赞他们技艺巧、心灵美。 下一步，团县委将持续开展关爱老年人等志愿服务活动，不断提高老年人生活的幸福指数，切实把“我为群众办实事”实践活动作为党史学习教育的重要内容，自觉把为人民办实事作为永恒主题。
2021-06-20	团舒城县委百名志愿者持续开展爱心助考志愿服务团舒城县委百名志愿者持续开展爱心助考志愿服务爱心助考志愿服务活动。 前期，团舒城县委通过微信公众号公开募集活动物资并招募志愿者，近百名青年志愿者报名参与。 6月14日清晨，志愿者顶着高温在县内5个考点外设立志愿服务点，提供矿泉水、口罩、橡皮、2B铅笔、考试垫板等物资，为考生及家长营造良好的候考环境。本次志愿服务持续至16日中考结束。 此外，今年6月7日、8日高考期间，团舒城县委在县内4个高考考点搭建爱心助考志愿服务点，组织开展志愿服务。活动累计向考生和家长发放矿泉水9600多瓶、一次性医用口罩1000只、垫板等考试工具近千套、其他防暑降温物资若干，参与志愿服务志愿者人次达90余人次。
2021-06-18	广东新丰县组织“红马甲”参与疫情防控志愿服务团广东省新丰县委组织“红马甲”参与疫情防控 志愿服务活动拍的家庭大合影。通讯员供图 中国青年网北京6月18日电（记者 张建伟 通讯员 程鑫）近期，广东新冠肺炎疫情牵动着全国人民的心，团新丰县委积极组织青年志愿服务队，主动投身到疫情防控工作中，在流动人员排查一线、在疫情防控知识宣传一线、在新冠疫苗接种一线，考验群团组织、青年志愿服务队党史学习教育转化成效。 团新丰县委结合疫苗接种工作实际，严格设置志愿者招募条件，对疫情中高风险区返回的、未接种疫苗的、近期有身体不适的青年志愿者，给予感谢并婉拒。图为“红马甲”志愿者们在端午节当天用粽子为一名志愿者过生日。通讯员供图 新丰县广大青年志愿者主动担当，以“站的出、冲得上、顶得住、打的赢”的不怕苦、肯吃苦精神，投身到家乡新冠疫情防控工作中，用实际行动服务家乡的父老乡亲疫苗接种，用汗水和辛劳证明新时代青年人的…
2021-06-20	阎良团组织帮瓜农销售甜瓜500万斤阎良团组织帮瓜农销售甜瓜500万斤者 黄博）“阎良共青团、阎良青联这次可给我帮了大忙啦，自从跟陕果贸易集团签了包销协议后，我们的甜瓜销量今年翻了好几番。”陕西西安市阎良区阎良科农瓜菜专业合作社总经理张行，一边摘着脆香甜的甜瓜，一边高兴地说。 在今年4月底的阎良甜瓜产业文化节上，陕西果业贸易集团供应链管理有限公司与阎良科农瓜菜专业合作社签订了甜瓜包销协议，以收购价始终高于市场价5分钱/斤的保护价包销该合作社的甜瓜。 这次协议的签订，是阎良共青团在团陕西省委统战部支持下牵线完成的。阎良是有名的瓜果之乡，以盛产甜瓜闻名陕西。近几年，共青团阎良区委、阎良青联积极投身到当地主导产业中，扎实开展“我为青年办实事”实践活动，努力拓展阎良甜瓜销售渠道。 早在今年3月，共青团阎良区委书记张亦蕤多次联系团陕西省委、陕西省青联，在团陕西省委统战部长李宗继的支持下，成功联系上陕…
2021-06-18	山东陵城区：同筑希望，爱心单位圆梦“微心愿”山东陵城区：同筑希望，爱心单位圆梦“微心愿”供图 中国青年网北京6月18日电（记者 张建伟 通讯员 高丽丽）日前，共青团山东省德州市陵城区委、国网山东省电力公司德州市陵城区供电公司一行，走访看望德州市陵城区糜镇“希望小屋”的孩子们，为他们送去企业捐赠的“微心愿”礼物，让他们感受到节日的祝福和温暖。 “希望小屋”建设项目启动后，国网山东省电力公司德州市陵城区供电公司积极联系认捐2间希望小屋，小屋由此实现了旧貌换新颜。图为爱心企业代表将新衣服、文具送给孩子。通讯员供图 每到一户孩子家中，志愿者们都与孩子们及他们的监护人亲切交谈，深入了解孩子的学习生活情况，并把“微心愿”爱心礼物、文具送到孩子手中，鼓励孩子们要孝顺长辈、好好学习，争做一个德智体美劳全面发展的好学生，早日成为国家栋梁之才，建设家乡、回馈社会。同时爱心企业志愿者们对希望小屋进行电路检修。…
2021-06-17	宁夏泾源县唱响青少年党史学习教育“五重奏”宁夏泾源县开展“青春心向党 重走长征路” 党史学习教育暨主题团日活动网北京6月17日电（记者 张建伟 通讯员 吴蕾）日前，共青团宁夏回族自治区固原市泾源县委联合县教育体育局，组织部分团干部、青年教师、青年志愿者及优秀共青团员和少先队员代表共100余人，赴六盘山开展“青春心向党 重走长征路”党史学习教育暨主题团日活动，全面唱响青少年党史学习教育“五重奏”。 重走长征足迹，追忆历史知党情。参加活动的全体人员沿“红军小道”步行2.5公里至六盘山红军长征纪念馆，通过重走长征路体验式的党史教育，引导广大青少年学习党的光荣历史，感受党的奋斗历程，培养青少年历史责任感、使命感和荣誉感，在他们心中播下一颗“知党、敬党、爱党”种子，激励全县广大青少年传承红色基因，赓续红色力量，让革命薪火代代传承。 重忆长征故事，传承基因学党史。团干部、志愿者、共青团员、少先队员在…
2021-06-16	安徽青阳县“红色课本剧”让党史学习教育深入童心安徽青阳县“红色课本剧”让党史学习教育深入童心建伟 通讯员 邱哲峰 查韦婷）为进一步推进党史学习教育深入童心，团安徽省池州市青阳县委创新活动形式，在青阳县第四小学试点举办“童心向党 幸福成长”红色课本剧比赛。 来自该校9个班级的少先队员们怀着最炽热的爱国心、最纯真的感情，用稚嫩的童音童语一一表演讲述少年周恩来“为中华之崛起而读书”、朱德的扁担、金色的鱼钩、小兵张嘎、小英雄雨来、吃水不忘挖井人、丰碑等课本上的红色故事。小演员们在舞台上饱含深情、挥洒自如，充分表达了他们对党和祖国的热爱，对历史的思考和对理想的追求。 本次红色课本剧比赛，将育人导向和创新形式结合起来，让学生们在活动中感受与体验一个个革命故事、一段段红色经典，不仅给孩子们上了一堂难忘的党史大课、思政大课，更让孩子们在成长之初就接受了一场思想与情感的红色文化洗礼，帮助学生树立正确的世界…
2021-06-21	团安徽省金安区委联合区税务局开展“税润童心，礼赞百年”慰问活动团安徽省金安区委联合区税务局开展 “税润童心，礼赞百年”慰问活动建伟 通讯员 刘驿 查韦婷）近日，团安徽省六安市金安区委联合金安区税务局在金安区木厂镇希望小学联合开展“税润童心，礼赞百年”慰问活动，团区委、金安区税务局党委、木厂镇党委相关负责同志等参加活动。 活动中，少先队员们向与会领导敬献红领巾，区税务局办公室副主任、青年税校学员王倩向少先队员们倾情讲述了皖西革命根据地中的红色税收故事，勉励同学们要沿着革命前辈的足迹继续前行，厚植“听党话 跟党走”的红色情怀，把红色江山世世代代传下去。 活动现场，区税务局、团区委向困难学生代表捐赠了学习用品，并将青年税校团员青年自发捐赠的爱心资金交付木厂希望小学。少先队员代表张诚同学郑重承诺，将努力学习科学文化知识，听党话跟党走，以优异的成绩回报党和祖国，绝不辜负社会各界的关心和期望。
2021-06-09	四川朝天区开展党史学习百场宣讲进校园活动学百年党史 做时代新人 四川朝天区开展党史学习百场宣讲进校园活动图 中国青年网北京6月9日电（记者 张建伟 通讯员 熊飞 乔兰）日前，四川省广元市朝天区新时代文明实践青年宣讲分团成员――团区委书记乔兰、团区委副书记熊飞分别走进中子实验学校、两河口镇小学开展“党史学习教育――百场宣讲进校园活动”，他们分别作了《学百年党史 做时代新人》、《学习百年党史 传承红色基因》主题宣讲。 此次党史宣讲活动主要从青少年为什么要学党史、应该怎么学党史以及学党史后应怎么做等三个方面，深刻阐述了开展党史学习教育活动的重大意义。在青少年应怎么学党史篇章，宣讲团老师重点讲解了中国少年先锋队历史、中国共青团历史，并通过学习《党章》、《团章》部分章节，使广大青少年进一步深刻理解了党、团、队这三级组织的关系，以一种别开生面的方式点燃了同学们的爱国热情，引导广大师生从党史学习中汲取…
2021-06-08	推动党史学习教育走进群众心坎里推动党史学习教育走进群众心坎里市吴中区木渎镇以庆祝建党100周年为主线，通过经典读起来、红歌唱起来、故事演起来、书画挂起来、作品展出来，以群众喜闻乐见的形式让党史学习教育走进群众心坎里。 据介绍，木渎镇通过举办以唱红歌为主题的比赛，重温红色经典，引导广大党员群众唱响时代主旋律，凝聚时代正能量，营造“永远跟党走，信仰代代传”的良好氛围，让党史学习教育入眼入耳更入心。同时，木渎镇还广泛征集反映木渎镇发展新征程、社会新风尚、群众新风貌、家乡新变化的优秀原创文艺作品，涵盖文学类、书画类、民间艺术类、摄影类、曲艺类等，打破以往党史学习刻板方式，通过各类展览展示活动进一步展现木渎镇奋斗历程和突出成果。
2021-06-04	海南定安县为青少年定制党史学习教育“特色餐”海南省定安县为青少年定制党史学习教育“特色餐”伟 通讯员 周俞彤）党史学习教育开展以来，团海南省定安县委联合县教育局等部门为青少年定制党史学习教育“特色餐”，采用青言青语，打通青少年学党史的线上线下融合交流路径，通过组织开展“看起来、读起来、讲起来、画起来、谈起来、听起来、写起来、动起来”等“八个一”主题系列活动，用“年轻人的方式”点燃青少年学习党史热情，引领青少年从党的百年奋斗史中传承红色基因，扣好人生第一粒扣子。 看起来――围绕“缅怀革命先烈，寻访红色地标”这一主题，组织全县18所中小学校约12000多名师生到黄竹烈士陵园和母瑞山革命教育基地等革命场馆，走红色路线，缅怀革命先烈。组织1万余名青少年观看《我和我的祖国》、《我和我的家乡》、《建党伟业》等红色电影，教育引导全县青少年发扬红色传统，传承红色基因，赓续共产党人精神血脉。 读起来――围…
2021-06-02	贵州沿河自治县宣讲团走进基层开展党史学习教育贵州沿河自治县委党史学习教育理论宣讲团宣讲报告会 走进文教卫生系统及街道伟）日前，贵州省铜仁市沿河自治县党史学习教育县委宣讲团宣讲报告会分别在县教育局三楼会议室及和平街道举行。县委宣讲团成员、共青团沿河自治县委书记王喜作宣讲报告，县文教卫生系统及和平街道全体干部职工200余人参加报告会。 报告会上，王喜以《重温百年党史 牢记初心使命》为主题，对党史学习教育的重点要点进行了深入解读，为与会党员干部上了一堂系统、生动的党史教育课、思想政治课，党性修养课。 报告会指出，党的历史就是中国近现代以来历史最为可歌可泣的篇章，是最好的教科书和营养剂，要充分认识开展党史学习教育的重大意义。一要贯通融合悟思想。二要统筹兼顾抓结合。三要把准导向造氛围。 聆听报告后，党员干部们纷纷表示要以此次宣讲报告会为契机，加强党史学习教育，全面系统学习党史，在学思践悟中坚定信仰…
2021-06-16	团广东省新丰县委开展青年文明号创建工作交流活动团广东省新丰县委开展“庆建党百年 聚青春力量” 青年文明号创建工作交流活动员留影。通讯员供图 中国青年网北京6月16日电（记者 张建伟 通讯员 程鑫）为进一步强化青年队伍思想道德文化建设，提升各行业、单位服务群众、服务社会的文明形象，日前，团广东省韶关市新丰县委积极协调、组织新丰县消防救援大队和大广高速新丰收费站开展“庆建党百年 聚青春力量”青年文明号创建工作交流活动，通过实地参观、座谈交流、观看宣传短视频等形式，互帮互学促互相进步，以争优秀创先进向建党百年献礼。图为消防救援队员为参观学习人员展示消防救援设备。通讯员供图 实地参观学习环节，新丰县消防救援大队为大家宣传讲解了“安全生产”等方面的知识，大广高速新丰收费站一名工作人员感慨“第一次走进消防救援大队，第一次看到各式各样的消防救援设备，第一次全面深入了解安全用火用电知识，深深的被消防救援…
2021-06-17	安徽省谢家集区青年志愿者协会开展端午送温暖志愿服务活动粽情端午 孝行天下 安徽省谢家集区青年志愿者协会开展端午送温暖志愿服务活动建伟 通讯员 方媛 查韦婷）为继承和弘扬中华民族传统优秀文化，在“我们的节日・端午”即将来临之际。日前，安徽省淮南市谢家集区青年志愿者协会组织希望之星教育科技有限公司、交通银行淮南支行、新华医院、金德实业、煤田地质勘探队的志愿者们来到孤堆乡敬老院开展为老人送温暖系列活动。让他们感受到节日的氛围与来自社会的关爱，度过一个浓情的端午。 在志愿服务活动中，志愿者们和老人们围坐在一起包粽子、聊天，给他们送去慰问品。来自各行各业的40多名志愿者发挥专业特长，新华医院的志愿者们为老人们提供测血压等医疗义诊服务，学校的少先队员们给老人们带去了文艺表演，现场掌声不断、精彩不断。 情系端午节，爱在敬老院。谢家集区志愿者协会在用实际行动弘扬着志愿服务精神的同时，将爱心传递给更多需要…
2021-06-10	宁夏盐池县开展党的故事我来讲实践体验活动宁夏盐池县开展“党的故事我来讲―红领巾讲解员”实践体验活动。通讯员供图 中国青年网北京6月10日电（记者 张建伟 通讯员 吴蕾）日前，宁夏回族自治区吴忠市盐池县在宁夏第一批党史学习教育参观学习点―盐池县革命历史纪念园开展“党的故事我来讲―红领巾讲解员”实践体验活动，100余名少先队员参加活动。图为“党的故事我来讲―红领巾讲解员”现场。通讯员供图 在四位红领巾讲解员的带领下，少先队员参观了盐池革命纪念馆，一幅幅历史图画和老物件让少先队员们仿佛回到了那个战火纷飞的年代，更加真切地感悟今天的幸福生活来源于党的正确领导，来源于革命先烈的英勇牺牲，来源于人民群众的艰苦奋斗，他们将继承和发扬红色精神，在传承中赓续红色血脉，在前行中争做时代新人。图为“党的故事我来讲―红领巾讲解员”现场。通讯员供图 红领巾心向党，党的故事我来讲，革命先烈和英模人物用热血和生命谱写…
2021-06-16	安徽省灵璧县党史学习教育青年宣讲团走进企业安徽省灵璧县党史学习教育青年宣讲团走进企业建伟 通讯员 王雪 查韦婷）日前，安徽省淮北市灵璧县党史学习教育青年宣讲团成员李志辕到灵璧县青年创业者协会作党史学习教育宣讲，创业者协会会员代表共计40余人参与学习。 李志辕以“从党史学习教育中汲取发展力量”为主题，结合党的历史、党的革命道路和党的建设道路，从定方向、选准人、寻支持、拓市场、整作风、讲爱国六个方面为企业明确发展路径指明方向，引导广大青年创业者从党的发展历程找准经济发展方向，准确把握新发展阶段、新发展理念、新发现格局的深刻内涵，心无旁骛、扎实苦干，为建设新阶段现代化美好灵璧贡献青春力量。 “通过今天的党史学习教育，我深刻感受到党的发展历程的不容易。”学员们表示，将把党史学习教育作为强化理论武装、提高创业本领的良好契机，牢记初心使命，自觉履行责任和义务，遵循市场规律，不断努力拼搏奋斗，加快企业…
2021-06-16	团安徽省杜集区委开展党史学习教育示范宣讲暨“青年讲师团”备课培训会团安徽省杜集区委开展党史学习教育示范宣讲 暨“青年讲师团”备课培训会建伟 通讯员 姜妍妍 查韦婷）为扎实开展党史学习教育，引导全区广大青年团员从党史学习中汲取信仰、智慧和力量，日前，团安徽省淮北市杜集区委开展“学党史、强信念、跟党走”党史学习教育宣讲暨“青年讲师团”备课培训会。淮北市委讲师团学习室主任、省委讲师团宣讲专家库成员、市委党史学习教育专题宣讲团成员黄少达受邀作了题为“赓续红色血脉 践行初心使命”的党史示范宣讲。团区委书记梁贝贝主持会议，各镇（街道）团（工）委、开发区团工委负责同志，青年讲师团成员，全区“两红两优”代表、部分青年团员代表共50余人参加会议。 培训会上，黄少达运用“青言青语”，全面系统地阐述了开展党史学习教育的重大意义，聚焦四个历史时期讲述了中国共产党的初心使命与历史担当，并就如何深入青少年开展宣讲工…
2021-06-16	广东省新丰县开展技能提升促就业培训活动广东新丰县开展“中式面点+西式烘焙” 技能提升促就业培训活动班开班仪式留影。通讯员供图 中国青年网北京6月16日电（记者 张建伟 通讯员 程鑫）为进一步巩固提升脱贫攻坚成果，推动脱贫攻坚与乡村振兴有效衔接，践行党史“我为群众办实事”要求，日前，广东省韶关市新丰县人社局、团新丰县委、东莞东城街道对口帮扶新丰指挥部联合东莞东城街道人社分局、东莞市东供培训学院，共同为新丰县青年开展了一期“中式面点+西式烘焙”技能提升促就业培训班。 培训前期，新丰县人社局、团新丰县委全面调研青年群体就业意愿，充分沟通东莞东城街道对口帮扶新丰指挥部，积极对接东莞东城街道人社分局，最终确定培训内容。图为培训老师现场为学员讲解面点、烘焙技巧。通讯员供图 培训班上，老师现场示范，逐个细节讲解注意事项，逐个学员指导实操，确保了培训效果，实现了“速成”培养目的。培训老师说“在新丰县开展…
2021-06-12	安徽省黄山区首家社区少工委在龙北社区成立我为青年做件事 打造“家门口的少先队” ――安徽省黄山区首家社区少工委在龙北社区成立建伟 通讯员 叶青 查韦婷）为庆祝中国共产党成立100周年，推进青少年党史学习教育，近日，安徽省黄山市黄山区龙北社区少工委成立仪式在社区新时代文明实践站举行。 社区少工委的成立，将充分发挥社区少工委在立德树人中的作用，鼓励少先队员到居住社区报到，参加社区垃圾分类、环保宣传、志愿服务等各类公益志愿活动，做好社区“小主人”，不断增强少先队员的光荣感和归属感。 活动当天，社区少工委结合党史学习教育“我为群众办实事”实践活动，举办了龙北社区四叶草公益课堂专题讲座，邀请刘玉娟老师上了一堂生动的亲子家庭教育课，讲述了家长与孩子沟通交流的技巧，分析孩子的心理和生理特点，让家长学会理解孩子、倾听孩子，通过有效的交流构建良好的家庭亲子关系。 下一步，龙北社区少工委将以成立全区首家社区…
2021-06-01	团山东省薛城区委开展学党史红色宣讲进校园活动团山东省薛城区委开展党史学习教育红色宣讲进校园活动网北京6月1日电（记者 张建伟）为庆祝建党100周年，深入学习、研究枣庄市特别是薛城区党史，用足用好全市、全区丰富的红色资源，团山东省枣庄市薛城区委联合区教体局、区扶贫办、区退役军人事务局面向全区广大青少年开展“学百年党史 唱百首红歌”党史学习教育红色宣讲进校园活动，团区委希望通过宣讲波澜壮阔的党史、传唱历久弥新的红色歌曲，教育下一代知史爱党、知史爱国、知史爱市爱区，让红色基因代代相传。 团区委邀请热爱地方党史的区扶贫办副主任吕海涛分别于5月19日、20日、21日在北临城中学、奚仲中学和龙潭实验学校开展宣讲活动，吕主任将发生在枣庄的红色故事和枣庄共产党人的奋斗历史，置于党的百年奋斗历史长河中向青少年学生宣讲，培塑学生爱国爱党爱家乡的情怀，同时融入语文和历史课本中的知识，让学生既学到了文化知识，又…
2021-06-07	团安徽省休宁县委举办“微心愿”志愿服务活动团安徽省休宁县委举办“点亮微心愿 圆梦伴我行”志愿服务活动伟 通讯员 程苑 查韦婷）为帮助农村留守儿童和贫困学生实现心中的“微心愿”“小梦想”，日前，团安徽省休宁县委邀请爱心人士一同赴休宁县璜尖小学开展“点亮微心愿 圆梦伴我行”志愿服务活动，为孩子们送上特殊的礼物。 在“微心愿”圆梦仪式上，县乡团委工作人员和爱心人士一同为璜尖乡15名家境贫寒的学生亲手送上书包、画册、图书、复读机等15份“微心愿”礼物，并勉励他们要立志好好学习、争做新时代的好少年。收到礼物的孩子们纷纷对爱心人士表示真诚的感谢，个个露出了幸福的笑容。 今年4月以来，团县委、县少工委组织动员各基层团组织、学校开展“微心愿”征集活动，通过上门了解、定向征询、个人报送等方式共征集了“微心愿”94个，经网络发布、爱心认领等过程已全部点亮。本周这些“微心愿”礼物将陆续会由各乡镇团干部一一送到…
2021-06-01	四川省昭化区开展党史学习教育知识竞赛四川昭化区开展“学党史・强信念・跟党走”党史知识竞赛京6月1日电（记者 张建伟 通讯员 王鹏）日前，团四川省广元市昭化区委联合中共广元市昭化区委宣传部举办了“学党史・强信念・跟党走”党史知识竞赛。 本次比赛，昭化区共组建7支代表队、21名选手参赛，选手均来自昭化区各领域青年，重点围绕《中国共产党简史》《中国共产党的100年》《昭化区革命老区发展史》《中国共产党章程》等党史学习教育和学史知纪明法的相关学习内容。图为竞赛现场。通讯员供图 比赛设置个人必答题、小组必答题、小组抢答题、风险题、附加题、观众互动等多个环节，形式新颖，内容丰富。必答题环节选手个个胸有成竹，对答如流；抢答题环节，人人眼疾手快，沉着应对。场上队员们各展身手，场下观众掌声不断，参赛选手在赶超比拼中激烈角逐，各代表队扎实的理论基础，过硬的心理素质，在这次比赛中展现的淋漓尽致。图为竞赛现场。…
2021-06-09	团安徽省宣州区委开展党史学习教育及乡村振兴考察调研安徽宣州区青年企业家协会开展党史学习教育 暨“六大攻坚、三年攀高”乡村振兴考察调研活动伟 通讯员 陶紫璇 查韦婷）近日，团安徽省宣城市宣州区委组织青年企业家协会20余名青年企业家赴狸桥镇、朱桥乡、宣州经济技术开发区等地开展党史学习教育及乡村振兴考察调研，团区委书记王小川参加调研考察活动。 青企协一行首先参观了狸桥镇蒋山村新四军二支队司令部旧址。通过观看陈列照片、事迹简介、英烈名录，让大家了解新四军二支队在狸桥开展革命的英勇事迹，感受革命先烈们对党忠诚、不畏艰险、无私奉献的精神。 随后，企业家们赴宣州经济技术开发区，深入生产车间、仓储一线，参观了金百格包装、华腾乳胶、群兴磁材、金博伟家居等4家企业。 协会会员来到朱桥乡九保村螺丝椒基地、朱桥北山工业集聚区（陶粒产业园及碳酸钙产业）现场参观结束后，朱桥乡乡长蒋静波与青年企业家们召开座谈会，青年…
2021-06-09	宁夏彭阳县开展“打卡红色足迹――红领巾小记者寻访”活动团宁夏彭阳县委开展“打卡红色足迹――红领巾小记者寻访”活动伟 通讯员 吴蕾）日前，团宁夏回族自治区固原市彭阳县委组织开展“打卡红色足迹――红领巾小记者寻访”活动，追忆百年光辉，共同庆祝建党100周年。来自县城5所小学的辅导员代表、50名红领巾小记者参加活动。 图为“打卡红色足迹――红领巾小记者寻访”现场图。通讯员供图 忆往昔峥嵘岁月――在彭阳县博物馆，小记者跟随讲解员脚步了解彭阳的深厚历史底蕴，参观毛泽东、彭德怀等老一辈无产阶级革命家在彭阳遗留下来的光辉史迹、遗物，及彭阳人民积极抗战的珍贵革命文物，重温彭阳那段光辉历史；参观建县以来的工作掠影，了解在中国共产党的领导下，历届县委政府带领彭阳人民发扬“彭阳精神”和“三苦作风”所取得了一系列成就。亲身感受100年来党的奋斗历程，在寻访实践中思考中国共产党为什么“能”、中国特色社会主义为什么…
2021-05-31	浙江象山县举行学党史青少年劳动教育实践活动浙江象山举行“学党史 知农耕”青少年劳动教育实践活动通讯员 施寒潇 卢璐 中青报・中青网记者 王姗姗） 赤脚踩在湿润的稻田中，手拿着嫩绿的秧苗，将秧苗一束束插在泥土中，与家人、朋友、孩子感受别样的田园风光，体验别样的农耕文化与习俗……5月29日，为引导广大青少年学习党史、投身劳动、品味收获，团浙江省宁波市象山县委在共青团农场开展“学党史 知农耕”青少年劳动教育实践活动。 活动现场，象山县青少年劳动教育实践基地揭牌，少先队员代表发起节约粮食倡议，同时将党史学习教育和农耕体验活动相结合，开展“田埂上的红色课堂”党史主题学习教育。 120余名青少年体验劳动的艰辛与农耕文化，大家纷纷光着脚丫、卷起裤脚，兴致勃勃地走下田，按照农业专家现场教的方法插秧。 “好好玩，好新鲜，以前总是在书本上知道农民种田的情景，现在终于可以亲自体验一回了，虽然辛苦，但乐趣无穷，…
2021-05-31	让每个湘江边的孩子都能讲家门口的故事让每个湘江边的孩子都能讲家门口的故事，位于广西壮族自治区桂林市全州县才湾镇的红军长征湘江战役纪念园落成开放，成为面向党员干部和社会各界群众开展主题教育的主阵地。 也是在这一年的暑假，全州县教育局和团全州县委、全州县少工委联合举办的“红领巾讲解员”培训班开班，全州县青少年活动中心主任、少先队总辅导员周康丽负责培训学生和老师。 第一期培训时，县里报名的孩子并不多。尽管班上只有10多个学生，但周康丽想着，只要把这些学生培养好，来参观红军长征湘江战役纪念园的人聆听到孩子们的讲解，受到感染，看到他们的成长和进步，会自发地将这个面向青少年的党史学习教育模式传播出去。 周康丽还记得，刚刚接手这批学员时，有的学生很内向，不善表达；有的比较娇气，家长中午给他们送餐时，还挑食说不爱吃。而重温湘江战役这段艰苦卓绝的历史，正是对孩子们最好的教育。 “要让孩子们理解这段历史，感…
2021-06-03	团海南省澄迈县委以“1+2+100”助推党史学习教育团海南省澄迈县委以“1+2+100”助推党史学习教育伟 通讯员 周俞彤）连日来，团海南省澄迈县委坚守“1+2+100”（“1”为坚定不移跟党走一个基本方向；“2”为两个务必，务必深刻领会、用心思考，务必学以致用、以学促用两个原则；“100”为开展“我为群众办实事”100场活动）原则，通过扩覆盖、抓特色、解难题，以点带面开展党史学习教育，推动“我为群众办实事”及百场特色活动落地见效，掀起全县各级团组织、团干部、团员青年、少先队员学思践悟党史的热潮，团结带领广大青少年在推进美丽澄迈高质量发展中建功立业。 团澄迈县委坚持党建引领，以活动为载体，嵌入党史元素。通过“党建+志愿”“党建+调研”“党建+红色文化”等模式，多次组织青年走进县委旧址塘北红色互动教育基地等红色阵地开展党团日活动；引导各级团组织开展助力“两会”、节假日期间各景区志愿服务、助…
2021-05-28	安徽省黄山区开展预防电信诈骗主题宣讲活动团黄山区委开展“预防电信诈骗 金融知识进校园”主题宣讲活动建伟 通讯员 叶青 蔡凯豪）为积极开展防范电信网络新型违法犯罪集中宣传月活动，推动青少年金融知识普及教育，近日，团安徽省黄山市黄山区委联合公安分局、中国银行太平支行、安徽黄山金桥村镇银行、龙北社区在黄山旅游管理学校开展“预防电信诈骗 金融知识进校园”主题宣讲活动。图为宣讲会现场。通讯员供图 宣讲会上，公安民警、银行工作人员分别从洗钱的概念、洗钱的过程及危害、金融机构主要反洗钱措施等八个方面入手，向青少年们介绍反洗钱相关知识以及在遇到电信诈骗时的急救措施，通过分享最新电信诈骗新闻，提醒大家要提高安全防范意识。此次宣讲会的开展，提升了青少年金融知识水平和金融风险防范意识。同学们纷纷表示会在今后将所学知识宣传给更多的人。图为学校师生认真聆听宣讲内容。通讯员供图 今年以来，团黄山区委把“我为群众办实…
2021-05-27	云南省麻栗坡县“阳光助残”志愿服务走进特教班特别的爱给特别的你 ――云南省麻栗坡县“阳光助残”志愿服务走进特教班坡县委供图 中国青年网北京5月27日电（记者 张建伟）为进一步弘扬中华民族扶弱助残的传统美德，逐步形成全社会都来理解、关心、帮助残疾人的良好氛围，日前，团云南省文山壮族苗族自治州麻栗坡县委携手老山（麻栗坡）青少年公益服务中心志愿者走进麻栗坡县第一小学特教班，走进特教班小朋友的世界。图为“阳光助残”志愿服务活动现场。团麻栗坡县委供图 为更好融入特教儿童，活动前，志愿者们精心设计了适合特教班小朋友开展的互动游戏。活动中，针对不同小朋友的特长，志愿们分别带领小朋友们开展手工剪纸、黏土创作等，锻炼他们的动手能力，鼓励他们发挥特长。小朋友们在志愿者的协助下剪出了花朵、捏出了自己喜欢的小动物、玩上了喜欢的游戏……孩子们的动作虽然略显笨拙，可脸上的笑容温暖灿烂，也许志愿者们和这些特殊儿童没法…
2021-06-07	团安徽省黄山区委开展爱心送考志愿服务团安徽省黄山区委开展“我为青年做件事 爱心护航助成功” 爱心送考志愿服务伟 通讯员 叶青 查韦婷）为给广大考生及家长提供便民服务，团安徽省黄山市黄山区委、区交通运输局于近日在黄山一中开展“我为青年做件事 爱心护航助成功”爱心送考志愿服务启动仪式。图为安达出租车爱心车队。通讯员供稿 活动当天，来自安达出租车爱心车队的近20辆出租车整齐有序地停放在黄山一中门口，安达出租车公司党支部负责人和“爱心司机”代表就做好疫情防控措施、遵守交通法规、营造良好乘车环境、为考生提供优先优质服务作出承诺。团区委、区交通运输局和黄山一中校领导代表分别为爱心送考车系挂绿丝带，并在车头贴上“爱心送考车队”标志。图为爱心送考志愿服务启动仪式。通讯员供稿 2021年黄山区有1000余名学子参加中高考，考试当日，考生和家长可以主动出示中、高考证，招手即停，车辆不会收取任何费用。如果有考…
2021-05-31	贵州万山区各安置点开展预防溺水安全教育活动贵州万山区各安置点开展“珍爱生命，预防溺水” 安全宣传教育活动建伟 通讯员 杨涵）随着夏季来临，气温逐渐升高，防溺水宣传教育成为社区安全教育的重要任务，为增强社区家长和学生安全意识，提高安全防范能力，避免溺水事故的发生。近日，团贵州省铜仁市万山区委组织志愿者在各安置点开展“珍爱生命，预防溺水”安全宣传教育活动，让社区家长和学生牢固树立“安全第一”的思想。图为入户走访发放预防溺水安全知识。通讯员供图 龙生社区 团区委志愿者联合龙祥社工、阳光志愿者协会志愿者结合龙生社区的实际情况，进行入户走访同时发放预防溺水安全知识手册，告知群众预防溺水的措施及遇到溺水事件时自救与互救的安全知识，并强调了溺水事故的严重性，要求家长要提高对孩子安全问题的高度重视和教育引导。图为志愿者向小朋友们讲解防溺水安全宣传教育。通讯员供图 贵苑社区 志愿者首先组织开展了“珍爱生命…
2021-05-24	山东省陵城区开展“红领巾共建希望小屋”活动山东省陵城区开展“红领巾共建希望小屋”活动青年网北京5月24日电（记者 张建伟 通讯员 高丽丽）日前，团山东省德州市陵城区委、区关工委、区教育体育局、区少工委联合在山东省陵城区第四实验小学开展“牵手同行，点亮希望”――“红领巾共建希望小屋”活动。图为爱心义卖活动现场。通讯员供图 少先队员们将个人闲置的书籍、文具、玩具、个人生活用品等进行现场义卖，希望以此为“希望小屋”筹集更多资金，为小屋筑梦早日实现增砖添瓦。图为爱心义卖活动现场。通讯员供图 本次爱心义卖筹善款共计8459元，所筹善款将全部捐助到山东省青少年发展基金会并用于2021年“希望小屋”建设。 下一步，团区委、区少工委将持续发力，号召全区少先队组织、少先队员积极参与到共建“希望小屋”的行动中来。将点滴爱心汇聚成河，为全面推进乡村振兴贡献“红领巾”力量。
2021-05-19	团江西省莲花县委赴棋盘山开展党史学习教育团莲花县委赴棋盘山开展党史学习教育青年赴棋盘山开展“发扬革命精神 凝聚奋进力量”党史学习教育。 全体人员来到棋盘山，在村书记带领下，参观垄上改编旧址和村史馆，馆内陈展的老物件和新四军铁军事迹使大家体会到“坚定信念、英勇无畏、耐得艰难”的湘赣边3年游击战争精神。 活动后，莲花团员青年纷纷表示，将坚定不移跟党走，青春心向党，学“四史”、颂党恩，争做新时代好青年。
2021-05-18	一个县级团组织的“资源链接方法论”中长期青年发展规划县级试点进行时 湖北樊城团组织打破青年工作壁垒 一个县级团组织的“资源链接方法论”4年来，李雪君曾感到头疼的涉案未成年人挽救和教育工作，如今有了新的破题思路。 去年11月，樊城团组织以“团检”融合推动政法委、公安、检察、法院、团委等11个部门联合出台文件，构建樊城区未成年人司法保护工作社会支持体系。不久前，李雪君所在的青年导师团开展的一堂线上法治网络微课，吸引了30万人次观看。 一个县级团组织为何能促成11个职能部门形成合力？近日，中青报・中青网记者走进襄阳，实地探寻樊城青年工作的转变。 探索“共青团+” 变“独角戏”为“大合唱” “在中西部大多数地区，县级团委只有两三个人，缺人缺钱缺资源，协调其他部门难度大。”走访中，当地一名老团干向记者道出工作之难，“在团县委，要干出成绩，只有自己折腾自己”。 随着区域中心城市的虹吸效应日增，越来越…
2021-05-17	贵州万山区各小学开展党史学习教育进校园活动万山区：红领巾心向党 党史教育进校园建伟 通讯员 石思思）学党史，永远跟党走，贵州省铜仁市万山区各小学通过开展丰富多彩的党史学习教育进校园活动，厚植爱国情怀，传承红色基因，用实际行动向建党100周年献礼。活动现场。通讯员供图 铜仁市第四小学六年级师生踏上了“歌颂建党百年・争做时代新人”为主题的春季研学活动，以此向党的100周年华诞献礼。近500名师生走进万山区新时代爱国主义教育基地，探寻汞都历史，感受党的关怀。此次研学活动让学生通过实践了解和学习“四史”，践行社会主义核心价值观，让红色基因植入学生心田，让红色文化成为立德树人的源头活水。活动现场。通讯员供图 铜仁市第二十二小学推出“党史学习”专栏，校长吴玉俊组织全体教师学习《习近平谈治国理政》。此次活动，旨在让教师做到学史明理、学史增信、学史崇德、学史力行；让学生树立听党话、跟党走，传承红色基因、…
2021-05-26	四川省苍溪县开展优秀青年人才交友联谊活动四川省苍溪县开展优秀青年人才交友联谊活动京5月26日电（记者 张建伟 通讯员 杨轩平）日前，团四川省广元市苍溪县委联合县委组织部、县总工会等单位在苍溪县楠洋都汇开启“苍溪520浪漫之约”――2021年苍溪县优秀青年人才交友联谊活动。来自全县党政机关及国有企事业单位200余名单身青年来到现场，寻觅良缘。 和天空一样，现场蓝白色调的气球和桌花不仅充满了温馨浪漫的氛围，还伴着一丝夏日的清凉。男女嘉宾们有序进场、相对而坐，进行自我介绍、互相认识。在主持人的热情带动下，进入游戏环节，现场嘉宾进行斗歌跳舞等才艺比赛以及“口香糖粘什么”“扑克牌传乒乓球”等有趣互动游戏。 本次青年联谊活动，进一步落实了《四川省中长期青年发展规划（2017-2025年）》文件精神，促进了全县青年更好成长、更快发展，同时也推动全县党史学习教育“我为群众办实事”系列活动走向深入，助力青…
2021-05-27	团安徽省定远县委开展党史学习教育知识测试团安徽省定远县委开展党史学习教育知识测试建伟 通讯员 杨婉莹 蔡凯豪）近日，为扎实推进青少年党史学习教育，进一步检验学习成效、浓厚学习氛围，切实做到理论学习有收获、思想意识受洗礼，团安徽省滁州市定远县委组织基层团组织和少先队开展党史学习教育知识测试，全县基层团干部和少先队辅导员参加。 本次测试内容涵盖了中国共产党和中国共青团的重要时间节点、重要会议、重要活动，以及基础党务、团务知识，全面检验了党史学习教育成效，达到了以考促学、以学促行、知行合一的目的，对推进全县党史学习教育具有重要作用。 定远县基层团干部和少先队辅导员纷纷表示，本次测试内容全面，题目大多具有一定难度，需要认真读原著、学原文、悟原理才能得出答案。通过答题，增强了对党史知识的掌握。 自党史学习教育开展以来，团县委采取了“线上+线下”“集体学+自学”“走出去+请进来”等方式，不断将党史学…
2021-05-14	团河南省扶沟县委开展防范网络诈骗进校园活动团河南省扶沟县委开展“防范电信网络诈骗”进校园活动晨）为进一步增强青少年对新型网络诈骗的安全防范意识，5月12日，团河南省扶沟县委联合县教体局、公安局、检察院开展“防范电信网络诈骗进校园”活动走进扶沟县吉鸿昌中学，开展防范电信网络诈骗主题宣传教育。 宣讲会上，志愿宣讲员通过普及防诈骗知识，分享实际案例，剖析诈骗常见的模式和手段。 此次“防范电信网络诈骗”宣传进校园活动，向同学们广泛普及了防范电信网络诈骗常识及遇到诈骗时的处理方法，要时刻保持安全意识，保护个人隐私，远离不良信息，遇事冷静分析，防范电信诈骗。
2021-05-25	团安徽省泗县县委开展“蒲公英讲堂”进校园活动团安徽省泗县县委开展“蒲公英讲堂”送法进校园活动建伟 通讯员 樊研 蔡凯豪）近日，团安徽省宿州市泗县县委联合泗县人民检察院到育才学校开展“蒲公英讲堂”送法进校园活动，近2000名学生参加活动。青年检察官窦文慧以“分清角色，拒绝出演校园暴力”为主题作法制宣讲报告。图为宣讲活动现场。通讯员供图 “同学们，你们看过《哆啦A梦》这部动画片吗？”“看过！”为带领大家快速进入校园暴力情境，检察官选择用一部经典动漫作品导入宣讲主题，迅速找到和同学们的“共同语言”，打开了大家的“话匣子”。“大雄总是被谁欺负大家知道吗？”“胖虎！”接下来，检察官依然以动漫中主角的种种经历，向同学们接连抛出问题，带领大家循序渐进地学习掌握校园暴力的分类、角色、危害以及如何避免。 “冷静勇敢，巧妙周旋，舍弃钱财，脱离危险……及时报案。”活动最后，检察官带领全场同学共同朗读“四十字防…
2021-05-08	凯里召开"红心向党 礼赞百年"少先队工作观摩会凯里召开"红心向党 礼赞百年"少先队工作观摩会工作观摩会暨“红领巾奖章”争章活动启动仪式 中国青年网北京5月8日电（记者 秦亮 通讯员 潘书宏）为庆祝中国共产党成立100周年，纪念五四运动102周年，同时扎实推进凯里市少先队改革工作，5月6日，贵州省黔东南自治州凯里市举行“红心向党 礼赞百年”少先队工作观摩会暨“红领巾奖章”争章活动启动仪式。团黔东南自治州委、团凯里市委相关负责人，凯里市教育团工委委员、全市各中小学大队辅导员共140余人参加活动。 在凯里四中，观摩团听取了凯里市少先队改革工作情况，观摩“庆祝建党一百周年”主题中队会，参与“我是红领巾宣讲员――党史故事我来说”选拔活动，为小宣讲员投票点赞。该中学一直强化党建带团建带队建，坚持做好团队衔接，规范举行建队、离队仪式，召开主题队会等工作。在凯里四小，观摩团参观了学校红色教育基地、少先队…
2021-05-25	团安徽省颍州区委举办离队入团主题团日活动团安徽省颍州区委举办离队入团主题团日活动青年网北京5月25日电（记者 张建伟 通讯员 潘丹丹 蔡凯豪）近日，团安徽省阜阳市颍州区委在阜阳市第十八中学成功举行“铭记百年历程 青春筑梦未来”――庆祝建党100周年离队入团主题团日活动。团颍州区委书记陆云龙，团区委兼职副书记、区教育团工委书记、区教育局基教科科长尹姝、阜阳市第十八中学党总支书记、校长沈大伟等同志与十八中400余名学生共同参加活动。图为与会领导为新团员颁发团员证并佩戴团徽。通讯员供图 仪式共分“惜别童年 扬帆起航”“激扬青春 放飞梦想”“百年辉煌 红心向党”三个篇章。在舞蹈《海棠树下的我们》中，仪式拉开了帷幕。奏唱国歌之后，阜阳市第十八中学党总支书记、校长沈大伟作了热情洋溢的致辞。随后，通过出队旗、呼号、珍藏红领巾、退队旗等仪式，年满14周岁的少先队员们光荣离队，正式告别金色童年，步入青春年…
2021-05-24	团安徽省凤台县委开展微公益图书漂流活动团安徽省凤台县委开展“知识传承 爱心传递” 微公益图书漂流活动网北京5月24日电（记者 张建伟 通讯员 胡玉娴 蔡凯豪）日前，由团安徽省淮南市凤台县委联合凤台县教育局、凤台县青年企业家商会、凤台小鱼网等多家单位开展的“知识传承 爱心传递”微公益图书漂流活动走进尚塘中心学校，向乡村学校捐赠书籍、学生牛奶和学习礼包等，传递爱心与温暖，为乡村学生撑起一片知识的晴空。图为受捐赠儿童与爱心人士合影。通讯员供图 捐赠仪式上，凤台小鱼网爱心网友、优启培优辅导中心、安泰公司、爱动跆拳道、阳光宝贝儿童摄影、淮南灿航商贸等爱心企业为尚塘中心学校捐赠图书700余册、益智玩具100件、灭蚊灯20盏和学生牛奶20箱。爱心企业代表将图书赠送给孩子们，并指导他们阅读。 团县委相关负责同志表示，今后将更多地开展此类爱心活动，帮助农村贫困学生实现更多愿望，让孩子们感受到社会各界的温暖…
2021-05-21	山东省陵城区举行中学生离队入团示范仪式山东陵城区举办“学党史、强信念、跟党走” 离队入团示范仪式北京5月21日电（记者 张建伟 通讯员 高丽丽）日前，山东省德州市陵城区中学生离队入团示范仪式在陵城区实验中学举行。团区委，区教体局党组相关负责同志和实验中学校长同全区各中学、中职团委书记、新团员代表及实验中学师生600余人共同见证了这一庄严时刻。图为新团员摘下并珍藏红领巾。通讯员供图 仪式在国歌声中拉开序幕，随后出队旗、少先队员代表带领队员们一起回忆了和红领巾相伴的幸福时光，献上崇高的队礼，唱响最美的队歌，珍藏起胸前飘扬的红领巾，退队旗。年满14周岁的少先队员们光荣离队，正式步入青春年华。图为新团员们庄严宣誓。通讯员供图 与会领导为新团员颁发团章和团员证，老团员为新团员佩戴上了象征着荣誉与责任的勋章――团徽，33名新团员代表面向团旗庄严宣誓，用实际行动来表明自己无愧于共青团这个光荣称号。 伴…
2021-05-21	团安徽省委镜湖区委举办学党史青年读书分享会团安徽省镜湖区委举办“读党史、守初心” 镜湖青年读书分享会建伟 通讯员 王月 蔡凯豪）日前，团安徽省芜湖市镜湖区委联合镜湖区直机关工委在王稼祥纪念园举办“读党史、守初心”镜湖青年读书分享会（第二场），区直机关青年党员、团员代表参加了活动。 此次读书会以“青春向党 奋斗强国”为主题，设有参观学习、线上团课、感悟分享和寄语青年等环节。活动开始，党员、团员代表们参观了王稼祥纪念园，回顾了革命先辈光辉的奋斗历程，并在机关工委书记许龙斌的带领下重温入党、入团誓词。随后，青年代表集体观看了由安徽师范大学高艳杰老师讲授的《在历史足迹中追寻信仰》线上主题团课，通过了解发生在镜湖的革命故事，深入思考信仰的伟大力量。八名青年代表选取部分原著内容带领大家学习，并结合工作实际畅谈了读书感受，引起在场青年们强烈的思想共鸣。
2021-05-20	山东省陵城区“红领巾”志愿家庭牵手“希望小屋”山东省陵城区“红领巾”志愿家庭牵手“希望小屋”网北京5月20日电（记者 张建伟 通讯员 高丽丽）为深入贯彻党史学习教育有关要求，扎实开展“我为青年办实事”实践活动。经过前期招募，团山东省德州市陵城区委于近日组织8个“红领巾”志愿家庭牵手“希望小屋”进行爱心走访，为帮助更多困境儿童改善学习生活环境贡献“红领巾”力量。本次走访旨在为进一步的志愿活动开展打下基础，结合现状来实现对每个家庭的具体帮扶。 图为走访困境儿童。通讯员供图 “红领巾”志愿家庭对已建成、拟建的“希望小屋”帮扶儿童进行走访，为“希望小屋”家庭送去水果、牛奶等生活用品，给困境儿童送上学习用品，与他们密切互动交流，详细了解孩子们日常生活、学习情况，认真倾听并竭尽所能帮助他们实现心愿。与此同时，“红领巾”小志愿者们还与孩子们一起做游戏，切实当好“希望小屋”困境儿童的陪伴者。 下一步，团…
2021-05-20	团安徽省八公山区委举办百画迎百年少先队主题活动团安徽省八公山区委举办 “童心向党 百画迎百年”少先队主题活动图 中国青年网北京5月20日电（记者 张建伟 通讯员 王萱 蔡凯豪）为庆祝建党100周年，强化爱国爱党意识，传承中华民族优秀传统文化。进一步营造活动氛围，加强少先队员争当“新时代好队员”荣誉感。近日，来自八公山区各校的百名少先队员汇聚在八公山区第五中学操场上,共同参加“童心向党，百画迎百年”现场百米书画活动。 本次活动由共青团八公山区委、八公山区教体局、八公山区妇联联合主办。此次书画活动旨在通过开展少儿书画创作，继承和弘扬中华民族传统书画艺术，展现孩子们眼中家乡的文化风貌特色，激发中小学生热爱祖国、热爱家乡的情感，为中国共产党建党100周年献礼。活动不仅为热爱书画的学生提供了一个挥洒才能、展现自我的舞台，同时推动了八公山区和谐文明校园的建设。 活动现场，同学们围绕“庆祝中国共产党成…
2021-05-20	山东省平原县各中学组织开展中高考减压活动山东省德州市平原各中学组织开展中高考减压活动建伟 通讯员 冯圆圆 李宇哲）中高考日益临近，近日，为帮助参加中高考的同学缓解考前压力，山东省德州市平原县各中学团委开展了形式各样的中高考减压活动，帮助考生们调整心理状态、鼓舞士气。图为学生在心理咨询室开展活动。通讯员供图 第一中学通过动员大会、开放接待学生咨询室，开展考前心理辅导活动。指导学生进行身体放松训练，帮助学生释放压力，让学生以阳光心态，面对学习生活。图为平原县第二中学冲刺中考动员大会。通讯员供图 第二中学九年级全体师生在学校体育馆举行“我能行 我行动 我成功――聚力前行冲刺中考动员大会”。心理辅导老师通过体验、游戏等方式对学生进行心理疏导，激发学生的主动性、积极性，在游戏中体验、感悟，培养团体协作、坚持不懈的精神品质，帮助学生轻松自信地迎考。图为心理减压辅导现场。通讯员供图 下一步，团县委将继…
2021-05-20	团安徽省东至县委开展希望书包发放暨心灵成长公益课堂团安徽省池州市东至县委开展希望工程希望书包发放活动 暨青少年心灵成长公益课堂建伟 通讯员 苏睿 蔡凯豪）日前，团安徽省池州市东至县委联合县希望公益服务中心开展“助学育人庆建党百年 青爱同行送希望书包”2021年希望工程希望书包发放活动暨青少年心灵成长公益课堂。团东至县委、东至县希望公益服务中心、爱心企业安徽竹士灵健康咨询服务有限公司相关负责人及3名志愿者参加了活动。 活动中，工作人员分为两组同步进行。每到一所学校，都向孩子们简单介绍了希望工程“希望书包”的项目和内容情况，并鼓励孩子们要好好学习，立志成才；好好修身，砥砺品格；从小学习做人，懂得感恩奉献；好好锻炼，强健体魄；祝愿所有孩子们健康快乐的成长。 随后，由志愿者们给孩子们上一堂青少年心灵成长公益课堂，或为参加活动的孩子们上了一堂深入浅出、生动有趣的心理健康教育公开课，或带领孩子们开展…
2021-05-18	山东省平原县团干部赴革命圣地开展党史学习教育山东省平原县团干部赴西柏坡、正定县塔元庄村开展党史学习教育 中国青年网北京5月18日电（记者 张建伟 通讯员 冯圆圆 李宇哲）日前，团山东省德州市平原县委组织全县部分共青团干部追寻中共百年历史足迹，赴中国革命圣地西柏坡、正定县塔元庄村开展党史学习教育，引导广大共青团干部学习革命精神、坚定理想信念。 当天，团干部们来到了正定县塔元庄村，一起参观学习了“同福智慧农场”及新农村建设，通过学习，团干部们了解了近年来塔元庄村的巨大变化。 学习中，团干部们参观了西柏坡纪念馆、七届二中全会旧址等重要革命历史遗迹，深入了解了西柏坡的光辉历史和老一辈革命先烈们的先进事迹，回顾一幅幅精彩绚丽、气势恢宏的历史画卷。
2021-05-17	团安徽省黄山区委开展青少年自护教育主题活动团安徽省黄山区委开展“青春自护・防震减灾” 青少年自护教育主题活动建伟 通讯员 叶青 蔡凯豪）为进一步推进平安学校、和谐校园建设，普及防震减灾知识，提高抗击突发事件的应急应变能力，保障全体师生的生命安全。日前，团安徽省黄山市黄山区委组织黄山一中、汤口中心学校开展“防震减灾”应急疏散演练活动。图为应急演练中师生有序撤离疏散。通讯员供图 当天上午9点40分，在汤口中心学校，下课铃刚响，一阵急促的警报声响起，学生们立刻在教室的墙角、桌边抱头蹲下紧急避险，20秒钟后危险警报解除，同学们在老师的指挥下迅速离开教室，按照班级形成各路纵队，抱头、低胸、猫腰分别从东西两侧沿着楼道快速有序地撤离到学校操场。整个疏散演练过程仅用时1分08秒，全体师生紧张、快速、有序，圆满完成此次紧急避险疏散演练的任务。图为工作人员向学生发放应急知识宣传材料。通讯员供图 活动过程中，…
2021-05-14	临沂市罗庄区青少年打卡红色地标临沂市罗庄区青少年打卡红色地标晨 通讯员 滕孝敬）临沂市罗庄团区委进一步落实“学党史、强信念、跟党走”学习教育要求，开展“寻访红色地标”“清明祭英烈”“党的故事我来讲”等主题突出、特色鲜明、形式多样的教育活动，引导青少年从小听党话、感党恩、跟党走。 临沂第五实验小学大队委组织少先队员到孟良崮战役纪念馆缅怀革命先烈，200余名少先队员以葫芦丝齐奏红色歌曲的方式向烈士致敬，重温入队誓词让少先队员们铭记传承先烈遗志。临沂第四十中学的300余名少先队员走进沂蒙红色地标――费县大青山红色教育基地，探寻红色资源，近距离感悟革命精神。临沂第七实验小学则组建以少先队员为成员的红色研学实践队伍，围绕“探寻红色足迹“和“行动感恩先烈”，打卡华东革命烈士陵园与临沂新四军军部旧址，在“学党史、强信念、跟党走”红色研学中进一步感悟党的革命精神，在少先队员心中种下红色的种子。 自4月份…
2021-05-14	团贵州省铜仁市万山区委开展青年分享沙龙活动团万山区委开展“新青年、新风尚、学党史、跟党走” 青年分享沙龙活动张建伟 通讯员 杨涵）近日，团贵州省铜仁市万山区委开展“新青年、新风尚、学党史、跟党走”青年分享沙龙活动。基层团组织青年代表、各城区学校团委负责人、少先队辅导员、西部志愿者等30余人参加。 活动中，老党员首先用自身经历的故事向大家描述了万山从辉煌到汞矿政策性关闭的衰退期再到“两个转型”实现崛起的历史，展现了万山干部群众勇于担当、敢于奉献的精神。随后，7名青年代表为大家讲述革命先辈的红色故事。在场所有人唱响《光荣啊，中国共青团》，并一起编中国结。
2021-05-09	四川彭山：青年党员组队抢农时四川彭山：青年党员组队抢农时中青网记者 王鑫昕）“感谢你们年轻娃娃来帮我插秧苗，不然今年可就误了农时。”5月7日，正值“双抢”时节，四川省眉山市彭山区谢家街道李山村老党员汪进成的农田里，来了一群年轻的帮手。 当天，来自共青团彭山区委和谢家街道李山村党总支的20余名青年党员挽起裤脚、撸起袖子，扯秧、运秧、分苗、插秧……青年党员干劲十足，现场一派忙碌。图为青年党员们在汪进成的田里插秧。袁铭/摄 六十多岁的汪进成是李山村一名老党员，父亲、妻子均患病，儿子常年在外务工，家里4亩多田仅靠汪进成一人耕种，眼看着“抢种”时节就快过了，不抓紧时间把秧插完，就会误了农时，影响一年的收成。 当地团组织了解到这个情况，立即联合谢家街道李山村党总支，组织了20余名青年党员来到汪进成田里，帮助其插秧。短短3小时，汪进成的水田就披上了绿色的“新装”。
2021-05-08	团山东省平原县委开展安全进校园、进社区活动团山东省平原县委开展安全进校园、进社区活动 通讯员 冯圆圆 李宇哲）为进一步增强青少年儿童的安全意识，提升孩子们对于溺水、火灾等事故的防控能力，近日，团山东省平原县委联合县益启公益发展服务中心开展“安全进校园、进社区”活动，组织志愿者开展防溺水及消防安全宣传教育。 课堂上，志愿者为大家播放溺水视频，带领大家认识容易导致溺水的行为以及容易发生溺水的地点。在讲述的过程中，志愿者邀请同学们参加闭气挑战，感受溺水时的窒息感。 志愿者来到龙门街道聚福社区开展消防宣传进社区活动，为孩子们普及防火知识。 活动中， 志愿者们通过“理论讲解+课堂实践”的方式为孩子们系统地讲解了消防安全知识，包括火灾的特点与危害、火灾的应对与预防，讲师们指导孩子们穿戴防毒面具，孩子们都积极踊跃地参与到课堂互动中来。 此次消防宣传进社区活动，向孩子们广泛普及了居家火灾防范知识和逃生自…
2021-05-07	团安徽省淮北市濉溪县委举办乡村青年人才交流活动团安徽省淮北市濉溪县委举办乡村青年人才交流活动 通讯员 侯冬 蔡凯豪）5月2日，团安徽省淮北市濉溪县委、四铺镇政府在濉溪县四铺镇隋园组织开展“薪火传承 青春逐梦”2021年濉溪县乡村青年人才交流活动。团濉溪县委、四铺镇相关负责人及60余名四铺镇乡村青年参加活动。 活动以朗诵剧《红铁》开场，对三名四铺镇返乡青年创业者进行了访谈，返乡创业青年分享了自己的创业经历，他们积极投身乡村振兴，带动经济发展，为家乡群众提供了更多就近就业的工作岗位，成为四铺镇乡村振兴的青年“领头雁”。 随后，全体参加活动人员进行集体倡议，倡导移风易俗，推动文明新风，彰显文明新理念，营造青春正能量，共同建设文明家乡。 活动中，青年们参与“握手言欢”、击鼓传花、团团抱抱、青春敢“抢”等活动，共同完成团队任务，拉近了彼此的距离，敞开心扉、展现自我。 下一步，团濉溪县委将持续做好乡…
2021-05-06	校门外的少先队活动课校门外的少先队活动课源：中国青年报 （ 2021年05月06日 04 版） 在合肥市瑶海区和平小学，少先队员手持自制的环保心愿卡围绕在地球日主题宣传海报旁倡导保护环境、爱护地球。解琛/摄 近日，在合肥经开区芙蓉社区线上红领巾微课堂中，伴随着视频讲述和图文介绍，辖区少先队员们上了一堂生动的党史教育课。 近段时间以来，芙蓉社区少工委以革命事件和英雄故事为主题，邀请校外辅导员、大学生志愿者、读书会社会组织负责人录制微队课，辐射辖区内外数千名少先队员。 2019年，合肥经开区团工委以芙蓉社区为试点成立社区少工委，搭建“社区党团负责人指导+学校少先队辅导员全过程参与”的工作模式，为队员们搭建实践教育平台。 芙蓉社区少工委副主任郝程介绍，社区打造了“五色少年心向党”品牌项目，包括红色先锋团、绿色环保团、橙色关爱团、蓝色治理团、紫色文化团等项目。已举办“我为祖国绘国旗”“争做环保小…
2021-04-28	团大方县委举办纪念“五四”诗歌朗诵比赛团大方县委举办“学党史”暨纪念“五四”诗歌朗诵比赛晨）4月25日，共青团大方县委举办“学党史、强信念、跟党走”暨纪念五四运动102周年诗歌朗诵比赛，进入决赛的20支优秀队伍参加比赛。 比赛中，参赛队伍选题匠心独具，选手们吟诵慷慨激昂，动作铿锵有力，通过运用创意视频、伴乐伴舞、情景道具等形式，对红色经典作品进行生动解读，把作品背后蕴藏的情感体验和文化记忆更好地传递了出来,展现出大方青年传承红色基因、开启青春征程的时代风貌。 经过2个多小时的精彩角逐，大方县思源实验学校《青春中国》斩获一等奖，大方县实验高级中学《永不消逝的声音》、贵阳一中金塔英才学校《红旗飘飘》荣获二等奖，三元中学《学党史、感党恩、跟党走・忆红船精神”》、大方县第一中学《强信念、咏党魂》、恒大民族中学《百年征程，不忘初心》荣获三等奖，大方县第三中学等四支代表队作品荣获优秀奖。
2021-04-28	基层团干倾情帮扶残疾母女基层团干倾情帮扶残疾母女州街道团工委书记任晨来到武楼村村委会，和村干部交流帮扶人情况。从2019年8月起，任晨成为胡红英母女的帮扶责任人。第一次走进胡红英家时，她家里杂乱无章，任晨受到极大冲击。 任晨积极与扶贫办、民政部门对接，帮助胡红英办理重度残疾证，提前5年享受农村养老待遇，胡红英的女儿王彩香被鉴定为精神二级残疾，纳入低保，享受残疾补贴。平时的水果、年三十的饺子……任晨以“小小”关怀，让母女俩感受到“大大”的温暖。目前，我国脱贫攻坚战取得了全面胜利，乡村振兴是实现中华民族伟大复兴的一项重大任务。九州街道将推动脱贫攻坚工作体系全面转向乡村振兴，以实际行动让脱贫基础更稳固、成效更可持续。
2021-04-27	土味“青年夜校”为乡村人才补课土味“青年夜校”为乡村人才补课下一身疲惫，忙碌了一天的年轻人带着笔记本从四面八方赶来上课。他们中有在田间地头奔忙的创业青年，也有走街串巷做农村工作的乡镇干部。在山东潍坊田柳镇，一所土味十足的“青年夜校”为这些乡村人才成长所设。 说它“土”，是因为“青年夜校”面向的对象是扎根农村、愿意在农村摸爬滚打的年轻人。学员既包括40岁以下的镇机关干部、村两委成员，也有投身种植、养殖、教育培训等领域的返乡创业青年。 “青年人才的优势是思维活、知识面广，有激情、活力，参与村级事务管理的意愿非常强烈。但短板也非常明显，比如农村工作经验不足、缺乏应对复杂事情的能力。”田柳镇党委书记董永亮说。 不会和老百姓打交道，不懂如何应对村两委换届、农村综合整治等工作，不了解农村最新政策……这些青年人才的本领匮乏让干了16年农村工作的董永亮着急。 在董永亮看来，开设“青年夜校”的初衷是，“让…
2021-04-27	易地扶贫搬迁孩子和志愿者在这里一起成长易地扶贫搬迁孩子和志愿者在这里一起成长 情满“四点半课堂”辉去年收获了一个昵称――“小辉辉”。 这个亲切的称呼是一群十多岁的小学生给他取的。每天放学后，这些孩子背着书包，准时走进刘辉负责的“四点半课堂”，拿出书本，在这里度过回家前的时光。 2019年，石楼县政府集中将174个自然村易地扶贫搬迁至灵泉镇岔沟村，860户家庭走出小山村，住进楼房，成为“龙山水岸”社区的新市民。 在3400名新市民中，有120多名小学生的父母大多务农务工，每到下午放学，有的进不去家门，只能在外面“放羊”；有的是留守儿童，常年和祖辈生活在一起。如何辅导孩子的学习，成了许多家长忧心的事。 “四点半课堂”助孩子提高成绩 孩子们的居住条件好了，但怎么满足其精神需求？ 为了让易地扶贫搬迁的孩子融入新环境，提高学习成绩，去年5月，团石楼县委联合石楼县青年志愿者协会在“龙山水岸”社区开设…
2021-04-23	上海徐汇：读懂青年 放飞梦想上海徐汇：读懂青年 放飞梦想国青年报 （ 2021年04月23日 01 版） 超过一半的徐汇区年轻人不知道徐汇滨江传媒港、智慧谷、金融城、创艺仓、枫林湾的集聚产业有啥不同；43.24%的青年对是否留在徐汇区生活工作表示“挺好的，不过担心在这里工作生活压力太大”；超过40%的青年建议徐汇区“提供更丰富的职业规划引导和更充足的实习机会”。 2019年10月，上海市徐汇区被团中央列为全国《中长期青年发展规划》实施试点区之一。做规划前，团徐汇区委在实地走访和座谈会的基础上，设计《徐汇与徐汇青少年新发展》调查问卷，用调研先“读懂青年”。 徐汇区既有高大上的滨江产业集聚带，又有小而美的万国建筑群衡复风貌保护区；既有人工智能产业集聚区，又有电竞游戏产业发展空间；既有上海数一数二的中小学校，又有多个知名的三甲医院。在这片工作生活两相宜的区域，有37.3万常住青年人口，占总人口…
2021-04-22	青川县举行《星星火炬伴成长》发放仪式青川县举行《星星火炬伴成长》发放仪式晨 通讯员 许传亮）4月16日，共青团青川县委、青川县少工委在青川县乔庄镇中心小学校举行《星星火炬伴成长》发放仪式。 据悉，《星星火炬伴成长》是共青团青川县委、青川县少工委的原创书籍，是进一步探索服务少年儿童的新方式新载体，促进少年儿童健康成长。共青团青川县委、青川县少工委成立《星星火炬伴成长》编委会，《星星火炬伴成长》一书共有10个篇章，以青少年喜闻乐见的形式讲解生活知识、安全知识、少先队知识和团员知识等，从源头培养光荣感和组织归属感。
2021-04-22	贵州汇川：多措并举，支持青年创业贵州汇川：多措并举，支持青年创业相沟通交流，寻求更多的合作机会。想创业的青年，如果没有经营地，也可以来社区谈，如果可行，不需要交任何费用。有了一个合法的经营场所，就可以办营业执照了。”说到社区众创中心，贵州省遵义市汇川区洗马路街道青年创业者宋婷婷打开了话匣子。创业之初，高额的办公室租金和装修成本曾让宋婷婷望而却步。“办公场地、政策对接……对我们来说都是难题。有了社区众创空间这个平台，就方便多了。”通过社区众创中心的创业扶持，宋婷婷的公司目前已经走上了正轨。如今，她也成为社区青年创业指导员之一，为更多的青年创业提供帮助。 近年来，洗马路街道党工委高度重视青年创业工作，大力宣传创业贷款、场租补贴等优惠政策，在各社区建立一站式服务阵地，提供各类代办服务，为青年创业提供优质高效便利的服务，定期组织青年创业培训，统筹在职党员、非公企业党组织资源，对于有意向创业的青年…
2021-04-19	团湖北咸丰县委开展志愿服务活动团湖北咸丰县委开展“学党史、强信念、献热血、跟党走”志愿服务活动 通讯员 覃琪）“第一次献血，我还有点紧张。但一想到革命英雄为了国家抛头颅、洒热血，死都不怕，我献点血又怕什么......”4月17日上午，共青团咸丰县委员会、咸丰县志愿者协会开展“学党史、强信念、献热血、跟党走”志愿服务活动，当天23名志愿者为恩施州中心血库捐献全血7900毫升。 党史教育活动开展以来，团县委把党史学习教育同志愿服务、解决群众实际困难结合起来，不断增强自身责任感和使命感，用实际行动服务群众、服务社会。
2021-04-15	共青团咸丰县委开展学党史主题教育活动共青团咸丰县委开展“学党史、强信念、跟党走”主题教育活动晨 通讯员 覃琪）为进一步传承红色基因，推动党史学习教育走深走实。4月12日，共青团咸丰县委员会组织全体干部职工和全县西部计划志愿者前往革命老区小村乡开展“学党史、强信念、跟党走”红色教育基地参观活动。 活动当天，全体成员来到中共湘鄂西中央分局大村会议旧址、红军洞和韦家院子，大家认真倾听讲解员的解说，看图片、阅资料，深切感受到革命先烈艰苦朴素的革命作风、坚定的革命信念和大无畏的革命精神。 在会议旧址前，团县委书记胡道成以《铭记历史 担当使命》为题给大家上了一堂生动的党课。胡道成提醒大家铭记历史，要坚定理想，争做有理想、有追求的青年；要勤于学习实践，争做有知识、有本领的新青年；要矢志创新创造，争做有担当、有作为的新青年；要引领文明风尚，争做有道德、有修养的新青年。 “伟人虽逝，风骨犹存。通过红色教育…
2021-04-14	浙江椒江：“银青结对”共学党史浙江椒江：“银青结对”共学党史中青网记者 董碧水）近日，台州市椒江区6名青年党员、团员来到91岁的老党员陈士勤家中，围坐周围，听陈老讲述一江山岛解放、战斗的经历，并为他带来了一首红歌、一捆读物、百段党史音频以及声声温暖问候。 这是浙江省台州市椒江区打造的党史学习“银青联盟”，让青年党团员与离休干部一起学习、交流。 在椒江，与陈士勤类似的腿脚不便的高龄老党员有不少，针对他们出行不便、活动难联系特点，椒江区委组织部、老干部局和团椒江区委一起引导青年党员、团员“银青结对”，为老党员送上定制党课。 除了纸质的红色书籍，青年志愿者们还指导退休老党员使用“学习强国”平台、微信公众号、小程序等，将党史学习渠道从传统的书本拓宽至“指尖”，让离退休党员可以全方位、多角度重温党的历史，回忆入党初心。 为进一步挖掘老干部系统的红色资源富矿，椒江还设立“银青论坛”。结合主题党日、干…
2021-04-12	安徽黄山区：消防知识进校园 护航青少年安全成长团黄山区委：消防知识进校园，护航青少年安全成长建伟 通讯员 汪乐晴 周欢欢）为切实做好防火安全教育，让少先队员及少先队辅导员们更深入了解消防安全知识，加强自护意识和自救能力，近日，团安徽省黄山市黄山区委、区少工委、甘棠小学少工委组织邀请合肥助安消防中心石峰教官，为少先队员们上了一堂生动的消防安全知识讲座。 石教官从消防知识“四懂四会”谈起，以身边发生的重大火灾事件为例，用视频、图片的形式向大家展示火灾带来的严重后果，并围绕如何在生活中防范火灾发生等少先队员们关注的热点问题以及灭火器、安全锤等消防器材的正确使用方法进行生动细致的解说，让少先队员们对消防器材的使用有了更深入地了解。 此次消防安全知识讲座很好地普及消防安全知识，进一步增强消防安全意识，使少先队员们充分认识火灾的危害性，提高防火自救能力，护航青少年们安全健康成长。
2021-04-09	宁夏彭阳县各学校团队组织开展清明祭英烈活动童心向党 缅怀先烈 礼赞百年 宁夏彭阳县各学校团队组织开展清明祭英烈活动情 跟党走――寻访红色印迹，传承红色圣火”红色研学旅行活动。通讯员供图 中国青年网北京4月9日电（记者 张建伟 通讯员 马榕）在各级团队组织引领下，宁夏回族自治区彭阳县青少年以不同形式，缅怀和悼念先烈，弘扬民族精神，发扬先烈遗志，赓续红色基因，坚定理想信念。 在组织引领下铭记百年历史。各学校团组织、少先队在党建带团建、队建支持引领开展“缅怀英烈 礼赞百年”主题组织教育、自主教育、实践教育，讲好“儿童化”政治，增强青少年对共青团员、少先队员身份的光荣感和对党的朴素情感。 图为彭阳县第四中学“缅怀革命烈士，传承红色基因”学党史 强信念 跟党走主题教育活动。通讯员供图 在仪式教育中传承红色基因。举行升国旗仪式、主题演讲活动，表达青少年对先烈的缅怀与敬意；开展祭扫陵墓仪式，向烈士敬献…
2021-04-09	青鸟计划―德州（临邑）校地行业人才双选会举办青鸟计划―德州（临邑）校地行业人才双选会举办北京4月9日电（记者 张建伟）为深入落实青鸟计划校地合作，扎实做好党史学习教育“我为群众办实事――为青年做件事”实践活动，进一步提高高校毕业生就业率和就业质量，搭建高校毕业生和用人单位双向选择的平台，4月7日上午，团山东省德州市临邑县委组织7家企业赴山东建筑大学青鸟计划―德州（临邑）校地行业人才双选会在山东建筑大学成功举行。 双选会以现场招聘会和企业宣讲会相结合的形式进行，索通发展股份有限公司、山东奥福环保科技股份有限公司、山东森和建筑工程有限公司等7家优质企业参与现场招聘会，共提供近200个专业岗位供毕业生选择。为使学生对临邑县及相关企业有更深入的了解，团县委副书记王彦雪通过宣讲会对临邑县基本情况、产业发展与人才政策等进行整体介绍，四家企业也纷纷上阵，介绍企业优势、发展前景以及人才培养等情况。双选会…
2021-04-08	贵州省贵定县：共青团改革如何促进中心工作贵州省贵定县：共青团改革如何促进中心工作州省的地图上，贵定县也没有格外醒目。 一场始于2019年10月的共青团基层组织改革综合试点，却使这个只有30万人口的县城受到多方瞩目；这场改革，也在这个平静的西部小城掀起了波澜。 始于共青团系统的改革影响力也开始“出圈”。贵定县委书记张丽芳接受中青报・中青网记者访谈时，数次提到这次共青团基层组织改革综合试点工作促进了中心工作。这几乎体现在此次改革的方方面面。 优秀团干部，舞台更宽广 2020年6月，一场百年一遇的暴雨，淹了贵定县云雾镇的大片田地，水深的地方能淹没一层楼。 云雾镇有山地省份贵州不多见的万亩大坝，是蔬菜、云雾贡茶、金丝皇菊的优质产区，蔬菜产量约4.2万吨，年销售额1亿元左右。眼看辣椒、豆角等蔬菜即将迎来丰收，却全被水泡了，原本能卖到两三元一斤的蔬菜，很可能只能烂在地里。 正当云雾镇的种植户为此发愁…
2021-04-07	宁夏青铜峡市“红领巾讲师团”讲好党史故事宁夏青铜峡市“红领巾讲师团”讲好党史故事京4月7日电（记者 张建伟 通讯员 张彤彤）日前，团宁夏回族自治区吴忠市青铜峡市委、青铜峡市教育局、青铜峡市少工委举办“红领巾讲师团”出征仪式暨党史宣讲活动，青铜峡市“红领巾讲师团”全体讲师及红领巾讲解员、青铜峡市第五中学学生参加此次活动。 “红领巾讲师团”讲师徐晶晶、红领巾讲解员王妮为大家示范宣讲《讲好百年党史 传承红色基因》，红领巾讲解员徐陈梦缘为大家宣讲党史故事《抗美援朝》。图为活动现场。通讯员供图 宣讲结束后，学生们纷纷发表感言，“刚刚徐老师的宣讲让我泪目的同时也令我受益匪浅，她以生动的形式向我们展示了如何进行一场好的宣讲，作为一名红领巾讲解员，能为大家宣讲，我感到非常的光荣，我一定认真学习党史，用大家喜欢的方式讲好党史，带领大家了解党史，学习党史的精神，坚定信念跟党走。”红领巾讲解员田豫琳激动地说。…
2021-03-29	团贵州省万山区委提升“四感”共建“四安家园”贵州万山区：“四抓”提升“四感”共建“四安家园”建伟 通讯员 王贵廉）自“新市民・追梦桥”工程实施以来，团贵州省铜仁市万山区委充分发挥志愿者力量，整合各方资源，联动各级部门，在搬迁社区探索开展系列服务活动，为搬迁群众答疑解惑，用心用情服务好搬迁群众，全力搭建党心连民心、农民变市民、贫穷奔致富的追梦桥梁，积极共创“四安家园”，不断提升新市民的安全感、获得感、归属感、幸福感。抓社会治理促居安，提升群众安全感 为进一步提升搬迁群众的安全意识、自护意识，团区委以线上线下的方式筑牢社区“安全网”。线上，开通“12355”青少年服务平台，通过电话热线为安置点青少年提供电话疏导、感情引导、心里辅导、法律知识普及等服务。目前累计接听家长、青少年电话咨询2300余次。同时，在万山青年微信公众号等网络平台累计推送青少年犯罪知识、中高考解压、心理疏导等综合服务信息1…
2021-03-24	团浙江省象山县委组织3.8万青少年参与节水护水团浙江省象山县委组织3.8万青少年参与节水护水青报・中青网记者 李剑平）今天，是第二十九届“世界水日”和第三十四届“中国水周”。今年的主题是“珍惜水、爱护水”。团浙江省象山县委先后组织3.8万青少年参与不同形式的节约用水公益宣传活动，从我做起，从点滴做起。 受旱情影响，从今年2月26日起，象山县启动城乡供水抗旱Ⅱ级应急响应。为增强青少年“认识水、爱护水、节约水”的意识，团象山县委发布了“节约用水”线上打卡助力行动，设计节水H5小程序，发动青少年转发节水留言进行接力活动等。 在象山县，33名少先队员组成“象上吧・红领巾”节水宣讲队伍，已在校园、社区、企业开展线上线下宣讲172场次，涉及学生市民超12万人次。浙江省优秀少先队员代表盛子涵拍摄节水视频倡议全县“红领巾”用实际行动节水护水。象山县丹城第四小学“云帆中队”组建亲子节水志愿服务队，利用周末…
2021-04-08	团安徽省蒙城县委开展青少年党史教育实践活动团安徽省蒙城县委开展“祭先烈 学党史 担使命” 青少年党史教育实践活动月8日电（记者 张建伟 通讯员 张璐 蔡凯豪）近日，团安徽省亳州市蒙城县委组织开展“祭先烈 学党史 担使命”青少年党史教育实践活动。团蒙城县委机关全体人员、教育团工委工作人员、岳坊镇团委负责人、青年党员代表、团员代表、亳州师专附属小学少先队员代表等，共计90余人参加。 在庄严的气氛中，少先队员代表向烈士纪念碑敬献花篮，并向烈士献词，呼号声坚定而自信，激励着青少年铭记革命历史、继承先烈遗志的爱国主义情怀。活动现场。通讯员供图 仪式结束后，全体人员手持鲜花，瞻仰烈士纪念碑，并向烈士墓献花。在讲解员的引导下，团员代表和少先队员代表参观了烈士纪念馆。最后，大家自发清扫烈士陵园地面落叶，细心擦拭烈士墓碑，用自己的实际行动表达对革命先烈的崇敬之情。 此次活动，让青年党员、团员、少先队员接受…
2021-03-19	山东省平阴县青年共赢岗志愿者助力家乡发展山东省平阴县选聘341名青年共赢岗志愿者 常态化助力家乡发展建伟 通讯员 张志超）为把青年力量常态化凝聚到全县社会治理、乡村振兴等中心工作中，2021年2月团山东省济南市平阴县委制发了《关于深化推进青年共赢岗工作的通知》，成功选聘341名优秀青年担任青年共赢岗志愿者，平均年龄20岁，其中有中国农业大学、中国石油大学等高校学子311名，占比超过91.2%。 为充分发挥青年的优势作用，团县委指导各街镇青工委科学设置志愿岗位，其中“在校线上服务，假期村居报到”的青年网格（村务）助理（兼职）共选聘236名，占比达69.6%，“当好县校桥梁”的青鸟驿站站长共选聘33名，工业设计、媒体艺术等专业23名大学生被选聘为宣传设计顾问，主要从事logo设计、视频短片制作等服务。 通过举行聘任仪式、发放聘书、表扬激励等形式，有效增强了青年对于志愿服务岗位的归属感、荣誉感…
2021-04-02	陕西商州区举办“建党百年祭英烈 红色基因代代传”活动团商州区委举办“建党百年祭英烈 红色基因代代传”主题活动伟 通讯员 呼磊）为缅怀革命先烈，纪念建党100周年，传承红色基因，近日，团陕西省商洛市商州区委在商洛市革命烈士陵园举办了“建党百年祭英烈 红色基因代代传”主题活动。 商州区委宣传部、区委办、区委督查室、区妇联、区编办、区文联、区科协、区退役军人事务局、区统计局、区消防大队等12个区直部门及陕西省交通建设集团公司商界分公司、区城投公司、区农村信用合作联社、商州区中学、区义工联合会等6个学校、企业、社会团组织参加了此次活动。 商洛市革命烈士陵园安眠着土地革命战争时期和解放战争时期的27名革命先烈，其中著名烈士有原西北工农革命军总司令唐澍、原豫鄂陕军区第二分区司令员巩德芳等。陵园内苍松翠柏、绿树掩映，革命烈士纪念碑庄严雄伟、巍峨高耸，纪念馆前横挂着“建党百年祭英烈 红色基因代代传”横幅…
2021-04-07	安徽省砀山县：党史宣讲走进“青年之家”安徽省砀山县：党史宣讲走进“青年之家”京4月7日电（记者 张建伟 通讯员 周欢欢）日前，团安徽省宿州市砀山县委在砀山古城“青年之家・学习社”开展党史专题宣讲活动，团安徽省委副书记胡靖出席作宣讲报告。全县团、队干部和少先队员代表共100余人聆听宣讲。 报告会上，胡靖以“百年党史的红色密码”为题，详细讲授了中国共产党的百年奋斗史，主题鲜明、内涵丰富、通俗易懂，既有理论高度，又有实践意义。他首先阐述了学习党史的意义和深入学习党史方法论，然后重点讲解了中国共产党百年来的重大事件、重要会议和重要人物，分析了党史的十个时期，从醒起来、站起来、富起来、强起来四个维度分析讲解了党史脉络，用“真、善、美”解答了“马克思主义为什么对”“中国共产党为什么能”“社会主义为什么好”三个代表性的问题。 随后，胡靖和少先队员代表进行了互动交谈，鼓励他们学好党的历史、传承红色基因、…
2021-03-24	贵州：“青清河”巡河志愿服务走进万山区木杉河畔贵州：“青清河”巡河志愿服务走进万山区木杉河畔建伟 通讯员 宋泽顺）为加强河道环境卫生保护，落实“绿水青山就是金山银山”的发展理念，进一步发挥志愿者在助力河长制工作中的生力军作用，3月22日下午，团贵州省铜仁市万山区委联合龙祥社工驻丹都街道社工站，在木杉河段开展了“青清河”巡河志愿服务活动。志愿者、社区居民共10余人参加活动。 志愿者和社区居民穿好外套，戴好袖章，进入巡查河道开展了捡垃圾、河道保护宣传等工作。大家沿着河岸，对岸边的人行步道、草丛里的白色垃圾、塑料、烟头等垃圾进行清理，同时对河道生态问题进行登记记录，并向过往行人、钓鱼爱好者宣传了环保观念。活动赢得了群众一致称赞，部分群众甚至主动加入到巡河队伍中。志愿者们说道：“这次活动让我们都意识到了保护水资源的重要性，保护环境更要从自身做起，从身边开始。” 本次活动，累积拾捡塑料、烟头等各类…
2021-04-02	宁夏隆德县：花样学党史 走“新”更走“心”花样学党史 走“新”更走“心” 宁夏隆德县少先队员、共青团员们掀起党史学习的高潮伟 通讯员 马榕）今年是中国共产党成立100周年。学习党史是理解中国共产党从哪里来、向哪里去的一把钥匙。为迎接党的百年华诞，宁夏回族自治区固原市隆德县少先队员、共青团员们积极开展形式多样的学党史活动，花样学党史，走“新”更走“心”。 学党史。隆德县第二小学各班辅导员组织全体队员在思政课教室观看了红色电影和由中央党校（国家行政学院）副校（院）长，教授谢春涛所作的中共党史专题讲座，还利用阅读课学习红色书籍；隆德县第三小学各中队辅导员在“从小学党史 永远跟党走”思政课中，组织队员们收看“红领巾爱学习第二季”“传承红色基因，争做时代新人”专题节目《中国共产党从这里出发》，让队员们深刻了解中国共产党在白色恐怖的血雨腥风中诞生的过程；隆德县第四中学的思想政治和历史科目教师借助学科…
2021-04-06	安徽省东至县开展青少年党史教育暨清明祭英烈活动安徽省东至县开展青少年“学党史、强信念、跟党走” 党史教育暨清明节缅怀革命先烈活动伟 通讯员 刘静 周欢欢）近日，安徽省池州市东至县文明办、团县委组织开展青少年“学党史、强信念、跟党走”党史教育暨清明节缅怀革命先烈活动。县文明办和团县委组织青年党员20余名、团员50名、少先队员50名参加活动。 在庄严肃穆的纪念碑前，全体人员向革命烈士肃立，奏唱《中华人民共和国国歌》，文明办和团县委的党员代表向烈士敬献了花篮，全体人员默哀一分钟，表达了对革命先烈的无限哀思。 至德小学少先队员代表诵读红色诗歌《“红领巾”向亲爱的党致敬》，以深情的诗朗诵向烈士们献上无限的敬意，表达了少先队员们矢志不渝传承革命精神的信念。党员、团员、少先队员们依次重温入党誓词、入团誓词和入队誓词。在庄严宣誓仪式中，深切缅怀革命先烈，学习传承革命先烈的崇高精神，激励青少年铭记革命历史…
2021-03-29	团安徽省太和县委开展法治平安建设志愿宣传活动团安徽省阜阳市太和县委开展法治平安建设志愿宣传活动建伟 通讯员 于金鹏 周欢欢）为深入推进平安太和建设，进一步扩大平安建设宣传覆盖面，提升人民群众安全意识和自我防范意识，日前，团安徽省阜阳市太和县委组织青年志愿者在太和文庙广场开展“法治太和 平安家园”平安建设志愿宣传活动。 活动中，青年志愿者们向过往群众发放未成年人保护法、预防电信网络诈骗防范、安全生产等各类与群众日常生活密切相关的宣传彩页，现场耐心解答群众的相关问题，讲解各类高发诈骗形式，并提醒广大群众提高自我防范意识，预防各类违法犯罪行为，保障自身和家人的生命财产安全。 平安建设只有起点，没有终点。通过组织开展平安建设青年志愿宣传活动，帮助居民提高平安意识和文明意识，引导广大群众关心关注未成年人，防范电信网络诈骗，营造平安建设人人参与、社会平安人人共享的浓厚氛围，为建设文明和谐、安全有序的…
2021-03-26	安徽省砀山县古城“青年之家・学习社”开课安徽省砀山县古城“青年之家・学习社”开课青年之家・学习社”开课，该公益课堂围绕公务员笔试备考内容，邀请业内资深老师对公务员考试的重点难点进行集中讲解培训，并帮助学员分析考情，缓解考试压力，为青年考生提供学习交流的机会，学习社40余名学员参加集中授课。 为深入实施《中长期青年发展规划（2016-2025年）》，强化青年之家的阵地作用，团砀山县委依托砀山古城五峰书院“青年之家”建立“青年之家・学习社”，整合师资力量，组建讲师团，通过“青读、青讲、青享、青创”等形式，打造青年身边的共青团“门店”。 下一步，团砀山县委将继续以青年之家为依托，关注青年需求，倾听青年所思所想，把握青年成长脉搏，搭建青年成长服务平台，为青少年发展保驾护航。
2021-03-23	宁夏金凤区：微展馆里学党史 争做新时代好少年宁夏金凤区：“初心之路”微展馆里学党史 争做新时代好少年建伟 通讯员 马榕）日前，团宁夏回族自治区银川市金凤区委、金凤区满城北街街道彩虹湾社区在“初心之路”微展馆联合举办“学党史、颂党恩、跟党走，争做时代好少年”主题活动，银川六中教育集团十三中分校的20名学生走进“初心之路”微展馆参观学习。 彩虹湾社区党委特邀请辖区老党员武云为孩子们进行讲解，“孩子们，你们知道党旗的来历吗？”在武云爷爷的提问中，孩子们开始了当天的学习。“初心之路”微展馆由“忆初心”、“守初心”、“践初心”三个篇章组成，武云爷爷带着学生们一起重温党史、重忆初心，了解中国共产党成立以来的光辉历程。学生们纷纷表示要向英雄学习，从身边小事做起，从自身做起，继承和发扬革命先烈的优良传统，刻苦学习。 参观结束后，学生们来到“初心之路”微展馆青年之家，开展交流学习座谈会，一起重温入团誓词。…
2021-03-25	团安徽省鸠江区委举办党史知识学习宣讲活动团安徽省鸠江区委举办8090讲师团党史知识学习宣讲活动建伟 通讯员 杨洁 周欢欢）3月23日下午，团安徽省芜湖市鸠江区委举办“学党史、强信念、跟党走”党史知识学习宣讲活动，邀请鸠江区8090讲师团成员孙永东老师作了题为《学党史 悟思想 促发展》的专题辅导，鸠江区部分团代表、机关团员和青年志愿者共40余人参加了宣讲。 孙永东是鸠江区汤沟中心学校党支部书记、校长，在校主要从事历史教学，授课经验丰富，对党史具有深入的研究。被评为高级教师，曾荣获芜湖市骨干教师、芜湖市师德先进个人、芜湖市优秀青年、鸠江好教师等称号。在今年年初的鸠江区8090讲师团招募中主动报名，并承担了党史板块的研究和授课。 孙永东老师以深厚的理论、生动的史实，满怀激情对中国共产党100年的艰苦奋斗史、新中国的光辉发展史等内容进行了深入细致的讲解，通过中国共产党奋斗的重要事件、青年革命领袖…
2021-03-11	团安徽省黄山区委开展《民法典》知识讲座活动团安徽省黄山区委开展“‘典’伴少年 与法同行”知识讲座活动建伟 通讯员 汪乐晴 蔡凯豪）2021年是“八五”普法启动实施之年。为全面落实《青少年法治教育大纲)》，不断提升青少年法治素养，预防青少年违法犯罪，持续推进依法治教、依法治校，日前，团安徽省黄山市黄山区委、区少工委、汤口中心学校组织开展以“‘典’伴少年 与法同行”为主题的《民法典》知识讲座活动。 汤口中心学校思政老师通过生动形象的事例讲解《民法典》中涉及未成年人大额网络打赏支出应返还、未成年人的家庭权利、网络不良信息的诱惑、网络暴力、网络诈骗等相关内容，号召同学们自觉学法用法、遵纪守法、共同创造和维护良好的法治环境。 通过开展本次知识讲座活动，有效普及了青少年的《民法典》知识，增强青少年的法治意识，培育法治信仰，弘扬法治精神，营造了全区上下宣传学习《民法典》的浓厚氛围，为努力建设更高水平的…
2021-03-18	团安徽省含山县委举办首届微团课比赛团安徽省含山县委举办第一届 “不忘初心使命・贡献青春力量”微团课比赛建伟 通讯员 何陈晨 周欢欢）为庆祝建党100周年，鼓励引导广大青年深入学习党史、团史，学习宣传贯彻习近平新时代中国特色社会主义思想，3月15日，团安徽省马鞍山市含山县委在县党建服务中心举办了第一届“不忘初心使命・贡献青春力量”微团课比赛。 本次比赛吸引了全县青年的踊跃报名。经筛选，最终共有21名来自全县不同工作岗位的团干和团员青年参加现场评选。比赛中，选手们围绕着“不忘初心使命・贡献青春力量”的主题，以生动活泼、深入有效的方式讲述党的历史、先进理论、制度优势等，同时，选手们还结合主题进行创新，根据自身兴趣、结合时事政治、新闻热点等授课，彰显了青春活力，传递青春正能量，展现了勇担青春使命的决心和信念。最终，经过激烈的角逐，来自县数据资源管理局的李雪讲授的微团课《大写的青春》以95.6的高…
2021-03-22	宁夏回族自治区金凤区举办红色故事分享会宁夏回族自治区金凤区举办红色故事分享会建伟 通讯员 马榕）“今天我要讲的是雷锋的故事，雷锋叔叔无论走到哪里，就把好事做到哪里……”日前，一场别开生面的“童心向党――英雄故事我会讲”红色故事分享会在宁夏回族自治区银川市金凤区上海西路街道阅海万家社区开讲，吸引了众多青少年和家长驻足观看。 活动现场，参加活动的选手们将自己了解、喜爱的革命英雄故事进行分享。“今天我讲的是抗日英雄王二小的故事，他虽然年纪小，但是面对敌人非常勇敢，是我们学习的榜样。”参赛选手陈星伯说，参加今天的活动很开心，也听到了很多其他英雄先烈的故事，他以后会努力读书，做一名合格的社会主义接班人。故事分享会结束后，社区工作人员为参加本次活动的选手们送上了精心准备的红色书籍。 “此次活动是我们举办的‘童心向党，致敬百年’系列活动之一，也是在青年团员、少先队员中开展党史学习教育的开端。今后，我们…
2021-03-22	团安徽省东至县委聚力“三提升”厚植新时代雷锋精神团安徽省东至县委聚力“三提升”厚植新时代雷锋精神建伟 通讯员 刘静 蔡凯豪）在第58个雷锋日到来之际，团安徽省池州市东至县委深化新时代雷锋精神内涵，带领全县各级团组织立足新时代，展现新作为，以更富成效的实际行动助推学雷锋志愿服务活动蓬勃发展。 找准着力点，提升针对性。全县基层团组织将志愿服务活动融入到经济社会的各个方面，积极参与到美丽乡村建设、农村人居环境提升、保护“母亲河”行动、爱老敬老等重点工作中，共计开展活动17场，参与青年志愿者达200余人次。切实为文明县城创建引领了新风尚。 强化凝聚力，提升长效性。为深化学雷锋志愿服务活动开展，团县委充分发挥凝聚青年作用，组建东至县青年志愿者联合会，将各社会组织青年力量吸纳进来，形成志愿服务青年工作合力，破除现有制约点，为东至县青年参与学雷锋志愿服务谋划出崭新路径。 突出行动力，提升务实性。团县委…
2021-03-19	团安徽省巢湖市委开展共植青年林主题团日活动团巢湖市委开展“保护母亲河”共植青年林义务植树主题团日活动建伟 通讯员 周玉）最是一年春好处，植树添绿正当时。日前，团安徽省合肥市巢湖市委联合巢湖市林业和园林建设服务中心及安徽巢湖半岛国家湿地公园管理中心，组织镇街团干以及新兴领域、在巢企业、社会治理调度中心、社会组织等青年代表60余人，前往巢湖柘皋河湿地公园义务植树点，开展“青行・共建生态文明巢湖―“保护母亲河”共植青年林义务植树活动”主题团日活动。 大家从龟山公园步行至柘皋河湿地公园，沿途进行“保护母亲河・我们在行动”活动，拾捡垃圾，宣传环保理念。到达义务植树点，林园中心工作人员对环湖湿地整体情况及柘皋河湿地项目进行介绍，接着进行义务植树活动。青年们迎着春雨，撸起袖子加油干，扛树苗、刨坑、扶苗、填土、浇水等系列工作配合有序、默契十足。青年们勇当生态文明的守护者，用自己的实际行动共植巢湖青年林。…
2021-03-19	宁夏永宁县委举办党史学习教育专题演讲活动宁夏永宁县委举办党史学习教育专题演讲活动建伟 通讯员 马榕）为庆祝全国脱贫攻坚战取得全面胜利，为团结青年、凝聚青年，用青春的力量引领更多的青年加入乡村振兴工作中来，投身到乡村振兴发展中去。日前，由团宁夏回族自治区委员会、中共银川市委宣传部、团银川市委员会主办，中共永宁县委宣传部、团永宁县委员会承办，永宁县文学艺术界联合会、团闽宁镇委员会协办的“青春向党提干劲 山海情缘青年说”主题演讲比赛在闽宁镇福宁社区二楼会议室顺利举行。中共永宁县委常委统战部部长郑进选、宁夏职业技术学院团委书记段言、团银川市委副书记王燕菊出席本次大赛。基层团组织代表、青年代表、宁夏职业技术学院学生代表等共120余人参加，此次演讲比赛同时在“青春银川”抖音平台进行直播。 比赛前，参赛选手和宁夏职业技术学院学生代表来到立兰酒庄、赵鸿农民文化大院以及闽宁镇镇史馆参观了解闽宁镇的发展史，…
2021-03-19	四川成都简阳市开展禁毒教育进校园主题活动不让毒品进校园 讲好开学第一课 四川简阳市开展禁毒教育进校园主题活动者 何欣）为迎接第31个国际禁毒日，持续抓好青少年毒品预防教育工作，3月15日，团四川简阳市委联合市教育局、市禁毒办开展“不让毒品进校园 讲好开学第一课”禁毒教育进校园主题活动。 活动中，简阳市青年禁毒社工用幽默生动、通俗易懂的语言，通过观看禁毒案例视频、现场互动提问、毒品预防知识讲解、禁毒知识竞答等方式，为活动现场及通过网络直播观看的全市中小学生讲解了国家全力禁毒的重要性、吸毒的危害和青少年应如何预防抵制毒品，并向全市学生发出了不让毒品进校园倡议书。 简阳市副市长，市公安局局长、督察长钟世斌在与同学们的分享中强调，青少年是祖国的未来和民族的希望，对毒品更要提高警惕，要深入了解掌握禁毒防毒知识，认识毒品的危害，自觉远离毒品，积极举报毒品违法犯罪，坚决同毒品违法犯罪行为作斗争。 团简…
2021-03-18	安徽省颍泉区净滩行动学雷锋志愿服务活动举行安徽省阜阳市颍泉区开展“河小青” 净滩行动学雷锋志愿服务活动张建伟 通讯员 黄倩 周欢欢）为弘扬雷锋精神，增强环保意识。日前，团安徽省阜阳市颍泉区委联合区审计局“河小青”志愿服务队、区税务局青年志愿服务队开展2021年颍泉区“河小青”净滩行动学雷锋志愿服务活动。 环保是一种意识，更是一种行动。活动中，青年志愿者在颍河风景带开展净滩行动，进行河岸垃圾清理，对河流沿岸的塑料袋、废纸片、玻璃瓶、易拉罐等垃圾杂物进行分类清理，向过往群众宣传保护水资源、爱护环境等生态环保理念，青年志愿者以实际行动践行环保理念宣传雷锋精神。 参与活动的青年志愿者纷纷表示，以后将持续参与净滩行动，从自身做起，当好生态文明保护的宣传者和实践者，用实际行动践行“绿水青山就是金山银山”的环保理念，使保护生态环境成为一种社会新风尚，为全市生态文明建设贡献力量。 “河小青”是参与保护母…
2021-03-18	福建省南平市武夷山“1314彩色跑”活动举行福建武夷山市“1314彩色跑”活动举行夷山市五夫镇游客服务中心广场，参加“抬头出彩，开启新程”稻香杯“1314彩色跑”活动。 活动现场，600余名选手在青年志愿者的帮助下，用“彩虹粉”、假发、头箍、发卡和贴纸装扮自己，从五夫镇游客服务出发，途径500亩彩色油菜花海，沿五彩环镇公路奔跑。由团武夷山市委负责的5.2公里处“爱的补给站”和10.1公里处“青春放歌站”，吸引众多选手驻足互动。“青缘”交友活动、浪漫小品和“520”地标吸引选手参与。 “1314彩色跑”活动是武夷山市迎接建党100周年，贯彻落实党史学习教育相关精神，深化福建省委“再学习、再调研、再落实”活动，促消费、促旅游的一次活动，也是推进武夷山市旅游业高质量发展，加快体旅融合，发展乡村旅游、全域旅游的一次尝试。
2021-03-12	团山东省德州市临邑县委开展送岗下乡巡回招聘会团山东省临邑县委开展招工大篷车送岗下乡 巡回招聘会主题志愿服务活动建伟 通讯员 张铭瑞）为弘扬雷锋精神，倡导“奉献、友爱、互助、进步”的志愿精神，日前，团山东省德州市临邑县委联合县人社局、县工信局等组织20余家企业在德平镇开展“临邑县招工大篷车送岗下乡巡回招聘会”，为推动招聘会有序开展，志愿者同步开展主题志愿服务活动，正式拉开了2021年学雷锋志愿服务月的序幕。 活动现场，青年志愿者们通过展板宣传，发放宣传彩页，向市民提供岗位对接、政策咨询、安全宣传等方面的便民服务，活动共计发放宣传页300余份。团县委倡议临邑县在外学子们主动了解家乡、了解家乡企业，加入到建设家乡的队伍中来，用知识和才华为临邑的经济社会发展挥洒激情汗水、建功立业，成就自己的人生理想。 团临邑县委、临邑县青年志愿者协会号召全县广大团员青年传承雷锋精神，参与志愿服务，倾情为民服务，…
2021-03-18	团安徽省当涂县委开展消费者权益日普法宣传活动团安徽省当涂县委开展消费者权益日普法宣传活动建伟 通讯员 童梦婉 周欢欢）为进一步加强法治宣传工作，正确引导消费者维护自己的合法权益，日前，团安徽省马鞍山市当涂县委联合黄池镇团委、司法所、市场监督管理所等部门组织青年志愿者在商铺较集中的步行街区域开展3.15消费者权益日普法宣传活动。 活动现场，青年志愿者们向群众发放《消费者权益保护法》《食品安全法》等宣传资料，向前来咨询的群众讲解消费者权益保护法律法规知识，并结合身边发生的真实案例向群众引导维护自己合法权益、倡导品质消费理念，提高安全防范意识和自我保护能力。本次活动共发放宣传材料200余份、接受现场咨询20余次。
2021-03-18	安徽省淮北市相山区西街道团工委开展忆党史讲党课活动安徽省淮北市相山区西街道团工委开展忆党史讲党课活动建伟 通讯员 胡文静 周欢欢）为切实开展党史学习主题教育活动，不断开创共青团工作新局面，把握青少年特点，贴近青少年需求，着力讲好党的故事、革命的故事、英雄的故事，引导他们听党话、跟党走，日前，安徽省淮北市相山区西街道团工委组织优秀少先队员代表、党员代表、团员代表来到革命老兵李文祥家中，听老人讲述战斗的故事。 98岁高龄的李文祥老前辈，给大家讲述了他经历过的抗日战争、解放战争等数不尽的峥嵘岁月，用亲身经历给大家上了一堂生动的党课。老人的讲述把大家带回到过去的岁月，孩子们感叹没有革命先烈们的牺牲就没有今天的幸福生活。 青少年是祖国的希望、民族的未来，青少年阶段也是人生观、世界观、价值观形成的关键时期。在青少年群体中扎扎实实地开展党史学习教育，不仅是落实党中央在全党开展党史学习教育工作部署的重要…
2021-03-16	团安徽省怀宁县委开展学雷锋志愿植树活动团安徽省怀宁县委开展“青春心向党 志愿你我行” 学雷锋志愿植树活动建伟 通讯员 刘晓丽 周欢欢）为继承和发扬雷锋精神，践行绿色生态理念，近日，团安徽省安庆市怀宁县委联合县林业局、公岭镇组织40余名青年志愿者前往公岭镇三铺村石头岭开展“青春心向党 志愿你我行”学雷锋志愿植树活动。 活动中，青年志愿者们热情高涨、干劲十足，植树现场呈现热火朝天的氛围。大家分工协作，挥铲挖坑、填土植树，各个环节衔接有序，配合默契，认认真真地完成了植树的每个步骤，一棵棵新栽的树苗挺立在土地上，为初春增添了勃勃生机。 随后，志愿者们来到公岭中心学校开展林长制、森林防火进校园宣传活动，志愿者们积极向学生宣讲林长制和森林防火知识，向家长发放森林防火明白卡等宣传资料，进一步增强大家的森林防火意识，树立爱林护林观念。 本次活动共栽植树苗300余株，发放宣传单页1000余份。下一步，团怀…
2021-03-16	团安徽省潜山市委开展学雷锋主题志愿服务活动团安徽省潜山市委开展“学雷锋”主题志愿服务活动建伟 通讯员 谢倩 周欢欢）为进一步弘扬雷锋精神，倡导“奉献、友爱、互助、进步”的志愿精神，展现当代潜山青年良好的精神面貌，日前，团安徽省安庆市潜山市委联合天柱山旅游学校团委、潜山供电公司团委开展“青春学雷锋 共建文明城”主题志愿服务活动。 团潜山市委和天柱山旅游学校团委组织的60名志愿者来到二乔公园，开展“捡垃圾、净环境”志愿服务活动。青年志愿者不怕苦不怕脏，不断在公园绿化带、草地里捡拾垃圾、净化环境。活动过程中，志愿者们用实际行动践行限塑令，提前使用废报纸自制垃圾收集袋，将捡拾的垃圾汇总后分类放入垃圾桶里。在劳动的同时，志愿者们还积极向公园中散步的群众发出文明倡议，呼吁大家规范自己的行为，提高环保意识，共建美好家园。 随后，团潜山市委和潜山供电公司的志愿者们一同来到潜山市特殊教育学校，志愿者通过漫…
2021-03-16	团安徽省大观区委开展江豚保护志愿巡护活动团安徽省大观区委组织志愿者开展江豚保护志愿巡护活动建伟 通讯员 李恬怡 周欢欢）为认真学习贯彻《中华人民共和国长江保护法》，3月中旬，团安徽省安庆市大观区委、大观区农业农村局组织20余名志愿者赴安庆市西江长江江豚迁地保护基地开展志愿巡护活动。 活动中，团大观区委组织广大青年团员和青年志愿者对西江江豚保护基地周围进行清扫。在大家的积极努力下，保护基地周围的塑料袋，破旧渔网等垃圾很快被清扫干净，为江豚营造了一个安全、洁净的生存环境。随后团大观区委一行和青年志愿者们，在江豚保护基地队长的带领下，登上巡逻快艇，在保护区水域进行巡护工作，并观察江豚的生存状况。 本次志愿巡护活动旨在用青年团员和青年志愿者的实际行动，鼓励公众及社会各界参与长江江豚保护和长江水域生态环境修复工作，共同营造一个绿色、美丽的新大观。
2021-03-15	团安徽省太和县委开展“我为群众办实事”实践活动团安徽省阜阳市太和县委开展 “我为群众办实事―访民情，听民意，办实事”活动建伟 通讯员 吴茜 蔡凯豪）为扎实推进党史学习教育，谋深谋实“我为群众办实事”实践活动，践行为民服务宗旨，促进党史学习教育起好步，日前，团安徽省阜阳市太和县委组织开展“我为群众办实事――访民情，听民意，办实事”走访调研活动。团太和县委书记于贺带队深入蔡庙镇、皮条孙镇和旧县镇等包联服务单位开展调研。 调研组一行到达蔡庙镇、皮条孙镇、旧县镇开展调研，通过交流座谈形式详细了解了当地平安建设、脱贫攻坚与乡村振兴有效衔接、未成年人保护等工作开展情况。与镇村干部及群众一起面对面开展交流，就群众反映强烈的教育、卫生、出行、就业等现实问题进行沟通交流，现场收集群众反映强烈、迫切要求解决的生产、生活等方面的热点难点问题。 调研组还实地调研了当地青年创业情况，听取了青年企业运营状况，面对面…
2021-03-12	安徽铜陵开展青少年保护长江志愿服务活动安徽铜陵开展青少年保护长江志愿服务活动局、铜陵中学团委在滨江生态公园开展“保护长江母亲河，守护碧水蓝天梦”主题教育志愿服务活动，引导铜陵中学的高中生在政策宣讲中理解长江保护的意义，在志愿服务中根植生态环保理念。 活动中，铜陵市司法局公共法律服务管理科的工作人员围绕《长江保护法》的立法背景、意义等内容做详细解读；铜陵市三中地理教师带领学生开展实践探究，通过探寻长江鱼类种群变化，启发学生对长江整个生态系统的思考。学习结束后，学生化身小志愿者，来到江边，清洁垃圾。 近年来，铜陵市引导青少年学生在中小学阶段学习一套环保教材、参观一次环保教育基地、参加一次环保志愿服务，让保护环境、勤俭节约、低碳消费、绿色发展理念蔚然成风。
2021-03-12	四川青川县：学习交通安全知识争当疏导员和宣传员四川青川县：学习交通安全知识争当疏导员和宣传员张建伟 通讯员 许传亮）在“雷锋日”到来之际，团四川省广元市青川县委联合青川县交警大队在乔庄镇中心小学校开展了交通安全知识讲座和做文明青年志愿服务活动，学习交通安全知识争当交通安全疏导员和宣传员。 交警大队民警以“遵守交通安全法・和谐平安100%”为主题开展交通安全知识讲座，详细的讲解了如何安全行走、骑车、乘车以及避免交通事故的方法。通过讲座的方式，更好的帮助学生了解交通安全知识，提高了自我保护能力和交通安全意识，能够有效避免交通事故的发生。 讲座结束后民警又带领学生们来到滨河路大街，协助疏导交通、维护交通秩序、劝阻不文明交通行为志愿服务，提醒驾驶人系好安全带，争当起交通安全疏导员和宣传员。同学们通过志愿服务参与社会生活，弘扬雷锋精神，享受奉献带来的快乐，加深同学们对雷锋精神的理解，形成学雷锋的良…
2021-03-10	团四川省巴中市恩阳区委开创少先队事业新局面团四川省巴中市恩阳区委：全面强化政治引领 努力开创少先队事业新局面建伟 通讯员 许宏 方海燕）日前，团四川省巴中市恩阳区委召开学习贯彻《中共中央关于全面加强新时代少先队工作的意见》（以下简称《意见》）专题会。 专题会上，对《意见》进行了原文传达解读、研讨交流，并就当前《意见》贯彻落实作部署。会议指出，该《意见》作为新中国历史上第一个以党中央名义下发的专门加强少先队工作的文件，是以习近平同志为核心的党中央对少年儿童和少先队工作重要论述，深刻阐明了少先队组织的性质定位、职责功能，深入回答、鲜明宣示“少先队是什么样的组织”“少先队培养什么样的人”等基础性、本源性问题，为新时代少先队事业指明了方向、擘画了蓝图。 会议要求，全体团区委干部要坚持党的领导，带领全区各级团组织认真学习《意见》精神，以各种形式广泛宣传解读，动员各方参与，努力形成全社会共同关心支持…
2021-03-09	贵州省遵义市仁怀市为创业青年搭建金融服务平台贵州省遵义市仁怀市为创业青年搭建金融服务平台建伟 通讯员 陈凯）“感谢团市委和茅台农商银行为我们青年创业搭建这样好的金融服务平台，我们一定用好平台，努力创业，回馈社会。”在“农村青年金融创业服务站”授牌仪式过后，几名青创企业代表法人与茅台农商银行现场举行了授信仪式。 日前，贵州省遵义市仁怀市“银团”联动再发力，团仁怀市委联同茅台农商银行举行了“农村青年金融创业服务站”授牌仪式。此次授牌仪式后，茅台农商银行成为“农村青年金融创业服务站”新成员。 授牌仪式上，团市委介绍，在银行机构设立“农村青年金融创业服务站”，旨在进一步推动仁怀青年尤其是农村青年“双创”金融服务，为想干事、能干事的“双创”青年提供金融信息咨询、金融产品推荐、信贷融资服务、金融知识培训等，鼓励更多青年积极创新创业。 下一步，团市委同茅台农商银行将充分发挥“银”的资源优势和“团”的组…
2021-03-09	团安徽省马鞍山市当涂县委开展圆梦微心愿活动团安徽省当涂县委开展“爱在当涂”圆梦微心愿活动伟 通讯员 童梦婉 蔡凯豪）近日，“爱在当涂”圆梦微心愿活动走进安徽省马鞍山市当涂县护河中心学校。团当涂县委副书记黄月仪、当涂县青年创业者联盟爱心人士代表、社会爱心人士代表及受捐赠学生参加了活动仪式。 活动前期通过走访摸排，团当涂县委向护河中心学校共征集了50个“微心愿”，并通过微信公众号向社会公众发布爱心信息，得到了社会各界人士的积极响应，当涂县青年创业者联盟和多位社会热心人士纷纷认领微心愿，为“微心愿”圆梦。在活动现场，志愿者们为微心愿学生代表发放了心愿礼品，将社会上的温暖和爱传递到孩子们心中，并鼓励他们要刻苦学习，培养良好的道德品质和文明习惯，争做新时代的好少年。 2021年，团当涂县委将继续组织动员志愿者及社会各界爱心力量，推进常态化的物质帮扶和精神关爱活动，落实好青少年关爱工作。
2021-03-05	安徽定远县开展返乡大学生新时代文明实践活动安徽省滁州市定远县组织开展返乡大学生新时代文明实践活动伟 通讯员 武�S 何翔宇 周欢欢）为引领青年学子做勇敢担当民族复兴大任的时代新人，在社会实践的过程中受教育、长才干、作贡献，日前，安徽省滁州市定远县文明办、团县委联合举办了“学子家乡行・聚力促振兴”新时代文明实践活动，18名定远籍重点高校大学生应邀参加。 本次活动的第一站是安徽滁州国家农业科技园区，活动现场举行了“定远县新时代文明实践农业科普基地”揭牌仪式，随后青年学子们先后参观了特色农产品展示馆及农业产业规划馆、安徽众兴菌业科技有限公司、江淮分水岭试验站，并亲身体验采蘑菇的乐趣。“这是我第一次亲眼看到农业机械化生产，看见了定远农业的新面貌。”中国科学技术大学的学生杨程新说道。通过一系列的参观、体验活动，进一步引领大学生走近家乡，走进基层。 参观体验活动后召开的座谈会上，先是由江淮分水岭试验…
2021-03-05	团安徽省淮北市相山区委开展党史读书分享会团安徽省相山区委开展“知党史、学党史、讲党史” 党史读书分享会伟 通讯员 吕维旭 蔡凯豪）为深入学习贯彻习近平新时代中国特色社会主义思想，强化党性教育，坚定理想信念，进一步增强团员青年的历史使命感和责任感，激励团员发挥模范先锋作用，团安徽省淮北市相山区委于日前在相山区党群服务中心开展“知党史、学党史、讲党史”读书分享会。 分享会上，团员青年们重温了中国共产党的诞生、经历的挫折、经历的苦难，更看到了党在存亡之际以星星之火可以燎原之势不断壮大。回首历史，可以清晰地看到，无论是在新民主主义革命、社会主义革命之中，还是在社会主义建设及改革开放新的伟大革命之中，都既有波澜起伏、大浪淘沙的壮阔之景，也有止步彷徨、陷于泥沼的困顿之象。 通过本次党史读书会的学习，团员青年们重温了我党克服万难、不断发展的伟大历程，坚定了理想和信念，加强了党性修养，增强了责任感和使命…
2021-03-04	贵州三穗县基层团组织开展新年义务植树活动贵州三穗县基层团组织开展新年义务植树活动伟 通讯员 陈凯）近日，贵州省黔东南州三穗县各乡镇（街道）团委组织西部计划志愿者、团员青年开展新年义务植树活动，以实际行动为三穗县再添新绿。 长吉镇、桐林镇、八弓镇、武笔街道团委等组织志愿者、团员青年到河道旁、马路边、荒山上开展义务植树活动。在植树现场，大家挥锄挖坑、种植苗木、培土浇水，为建设生态美丽乡村贡献力量。 据统计，此次共栽种桂花、香樟、鹅掌楸、红豆杉等苗木1200余株。通过此次植树活动，进一步提高了青年志愿者和团员青年保护环境意识，强化了绿化家园的责任感，为三穗县生态文明建设发挥了青年的生力军作用。
2021-03-03	宁夏灵武市举办“春风行动”大型招聘会春风送岗位・就业暖民心 宁夏灵武市举办“春风行动”大型招聘会伟 通讯员 马榕）为进一步扎实做好“六稳”工作，全面落实“六保”任务，应对企业春季招工用工难题，团宁夏回族自治区银川市灵武市委于2月25日上午联合灵武市人社局、退役军人事务局、总工会等单位举办2021年灵武市“春风行动”大型招聘会，为求职者提供招聘求职登记、交流洽谈、政策咨询等全方位服务，促进全市青年就业创业。 本次活动重点以城乡富余劳动力、退役军人、高校毕业生等就业困难群体为招聘对象。宁夏亿美生物有限公司、美团外卖公司、宁夏维安建设工程有限公司等40余家企业为广大青年求职者提供技术型、服务型等各类用工岗位400余个，发放宣传资料330余份，吸引1000余人次浏览咨询，初步达成就业意向169人。
2021-03-03	福建省龙岩市漳平市开展优秀学子返乡观摩实践活动福建漳平开展“双一流大学”优秀学子返乡观摩实践活动委组织来自北京大学、浙江大学、上海交通大学、厦门大学等25所学校40余名“双一流大学”漳平籍优秀学子，参加返乡观摩实践活动。 两天的观摩实践活动中，同学们先后参观龙车革命纪念馆、台品樱花茶园、鸿鼎农场开发有限公司、永福镇西山村青年大学生电商销售平台、漳平市“产城人”融合发展展馆、福建龙钢新型材料有限公司、国联火星人研学基地等地。通过现场观摩，同学们接受党性洗礼，领略现代化的工业文明，分享乡村蜕变和青年创业成果，亲眼见证家乡全方位的快速发展和惊人巨变。 主办方还召开优秀学子座谈会，漳平市委常委、统战部部长陈天彩，副市长张慕智、市委组织部副部长李文景参加会议。在座谈会上，学生代表围绕学习生活、职业发展规划以及对地方发展感想等方面，谈感想、说体会、提建议、话发展。 此外，同学们还集中观看漳平城市建设…
