# Supplementary material for: Serving organization goals by organizational information dissemination: An empirical study from the Communist Youth League of China
Source: PLoS One. 2023 Jan 20;18(1):e0280221. doi: 10.1371/journal.pone.0280221 (PMC9858461; doi:10.1371/journal.pone.0280221)
Supplement: S1 Data — (ZIP) [file pone.0280221.s001.zip › Supporting Data/Chinese Version/Province Committee(In Chinese).txt]

2022-06-30	海南筑梦大道话题缘何火爆微博海南筑梦大道话题缘何火爆微博梦大道#登上热搜。这是由团海南省委与中国海油、新浪海南在微博平台共同发起的“海南筑梦行动――筑梦大道青年征集令”活动。活动将“幸福梦”“生态梦”“海洋梦”“科技梦”“世界梦”“航天梦”六个梦化以“朝日红”“深海蓝”“原野绿”“柠檬黄”“活力橙”“象牙白”六大“青春底色”，呼吁网民参与微博话题讨论，以此六大“青春底色”为主题分享个人宣言或故事，为海南自贸港建设凝聚青春力量。 活动推出后引发网民积极讨论参与，话题阅读总量超过2000万次。 由团海南省委发起的这个微博话题，为何能够引起广泛关注？ 这离不开活动过程中从国家到地方对于青年发展的重视，也与近些年海南自贸港建设的大踏步发展紧密相关。 “我积极参加学校社团举办的环保讲师、‘蓝星卫士’海洋守护、旧衣捐赠、支教、疫情防控志愿者等，我坚信，奋斗的青春是最美丽的底色，自贸港的建设需要我们每…
2022-06-30	福建：喜迎二十大主题教育实践活动举办福建“喜迎二十大、永远跟党走、奋进新征程” 主题教育实践活动举办网北京6月30日电（记者 张建伟）6月28日，团福建省委、中国移动福建公司在龙岩长汀共同举办“喜迎二十大、永远跟党走、奋进新征程”主题教育实践活动，团福建省委副书记李腾，中国移动福建公司党委书记、董事长、总经理栾晓维出席活动并为中国移动首个“青年红色教育基地”――“共青团福建省委旧址”揭牌，龙岩市委常委、宣传部部长杨溢出席活动并致辞，中国移动福建公司党委委员、副总经理邱宝华主持活动。省市县三级移动公司青年代表，龙岩、长汀团员青年代表50余人参加现场活动。图为发布“青年红色教育研学精品路线”。团福建省委供图 活动现场，主办双方同步发布了福建共青团&福建移动首条“青年红色教育研学精品路线”，举行了省、市、县共青团、移动公司“三级联创”战略合作协议签约仪式，通过开展“千屏计划”，强化青少年思想政…
2022-06-30	新疆：文化科技卫生“三下乡”示范活动启动团新疆自治区委举行2022年文化科技卫生 “三下乡”示范活动启动仪式建伟 通讯员 阿迪力）根据新疆维吾尔自治区党委宣传部有关要求，为深入学习宣传贯彻习近平新时代中国特色社会主义思想和党的十九届六中全会精神，学习宣传习近平总书记在庆祝中国共产主义青年团成立100周年大会上的重要讲话精神，贯彻落实自治区党委十届三次全会精神，聚焦“喜迎二十大、永远跟党走、奋进新征程”工作主线，引导和帮助广大青年学生在社会课堂中“受教育、长才干、作贡献”，团新疆维吾尔自治区委于6月27日在昌吉州举行2022年文化科技卫生“三下乡”示范活动启动仪式。团区委书记买买提江・达吾提出席仪式并讲话。图为参加活动人员合影。通讯员供图 启动仪式上，昌吉州党委常委左拉・哈森围绕文化科技卫生“三下乡”实践活动对经济社会的发展、对团员青年的锻炼培养、对群众文化生活的关怀等方面具有的积极影响做…
2022-06-29	2022年河南希望工程圆梦行动启动2022年河南希望工程圆梦行动启动建伟 通讯员 刘勇）为切实帮助2022年困难青年学子圆梦大学，即日起至9月底，团河南省委、河南省青少年发展基金会共同启动“喜迎二十大 圆梦新时代――2022年河南希望工程圆梦行动”。 凡2022年参加河南省高考，并被全日制普通高等院校录取的困难家庭的大学新生（军校、师范及委培等各类免费生和民办院校除外），通过各地团县（区）委申请“希望工程圆梦行动”资助，经审核合格后，可获得4000元以上的助学金。 “河南希望工程圆梦行动”是由团河南省委、河南省青少年发展基金会于2004年在全国率先发起的一项资助贫困大学生的公益活动，该活动在社会各界的大力支持和热心参与下，截止2021年累计筹集善款3.02亿元，帮助91817名贫困学生完成学业。 “希望”从来不是某个人的事，它从很多人那里来，最终会传递到更多人那里去！2022年河南希望工…
2022-06-29	重庆：帮青少年治愈“不开心”“心灵成长社”把心理健康教育的重心前移 重庆：帮青少年治愈“不开心”――不久前，重庆市渝中区精一民族小学学生小辛刚到学校就闷闷不乐。 不过，她很快就调节好了心情。这名10岁女孩告诉自己，戴发卡是为了压住碎发，不是“臭美”。她尽可能地想点开心事，不让同学的话影响心情。 这是心理专家教给她的办法。自去年秋季学期以来，重庆市12355青少年服务台的两位专家在精一民族小学开设了“心灵成长社”，教孩子们怎样战胜“不开心”。 如今，作为团重庆市委发起的青少年心理健康公益项目，“心灵成长社”的试验正在重庆市更多的学校、社区、青少年活动中心等场所开展实施，这根“小杠杆”撬动了青少年心理健康的“大格局”。 孩子们学会了治愈“不开心” 精一民族小学周边老旧小区多，人口密集。学校负责心理健康教育的老师刘维介绍，孩子们的家庭条件、成长环境千差万别，其中来自低收入家庭、单亲家庭的孩子心…
2022-06-28	团北京市委开展禁毒主题作品征集活动团北京市委开展“普法育未来・学法助成长”禁毒主题作品征集活动建伟 通讯员 孙世豪）近日，团北京市委权益部联合北京市青少年法律与心理咨询服务中心面向全北京市各级学校学生开展了“普法育未来・学法助成长”禁毒主题作品征集活动。图为优秀作品《绝不和毒做伙伴》。通讯员供图 活动自6月1日开展以来，共收到全市13个区649幅作品，其中视频创作类作品68份、艺术设计类作品581份，高校共提交作品87份、中学共提交作品277份、中职技校作品132份、小学作品153份，实现了高校、中小学、中职、技校等各级学校全覆盖。学生们通过文字和画笔表达着自己对毒品危害的认识，进一步展现了首都禁毒工作30年的宣传效果，认毒、识毒、防毒的意识渐渐深植于青少年心中。图为优秀作品《拒绝毒品，拥抱生活》。通讯员供图 6月24日，禁毒主题作品征集活动专家评审会在北京市青年宫召开，五位来自禁毒、艺…
2022-06-28	“爱上广东红”2022年视频展播活动举行“爱上广东红”2022年视频展播活动举行建伟 通讯员 岳青）为迎接党的二十大胜利召开，团广东省委联合广东省委宣传部、广东省文明办、广东省教育厅、广东省文化和旅游厅、广东省学联、广东省少工委、广东省志愿者联合会深化广东省青少年传承红色基因志愿宣讲行动，联合开展“爱上广东红”2022年视频展播活动。近日，活动带领青少年“云游”粤港澳大湾区农业大市――江门，聆听香港和侨乡两地青年运用现代农业技术助力乡村振兴的故事。图为“爱上广东红”宣讲视频展播活动走进侨乡江门。团广东省委供图 香港青年在大湾区投身乡村振兴 宣讲中，香港青年罗伟特向广大青少年讲述他的大湾区创业故事。2016年，他和团队伙伴从香港中文大学毕业，被大湾区落户政策吸引，决定在江门创业。克服科研技术、2017年台风“天鸽”等种种困难后，罗伟特团队获得了2019年“创青春”中国青年创新创业大赛农村农…
2022-06-28	团宁夏区委全力打造活力型“青春社区”团宁夏区委全力打造活力型“青春社区”来，共青团宁夏区委高度重视，高位推动，协调将社区青春行动纳入宁夏回族自治区党委改革试点清单，围绕基层社会治理工作部署，聚焦共青团主责主业，积极探索“3343”工作模式，推动青少年积极参与社区治理和服务体系建设，着力构建组织、资源、项目、人员“四位一体”工作机制，进一步活跃了社区团的组织和工作，切实提升了社会治理领域团的“三力一度”。 围绕健全社区团的组织体系，抓好“三个载体”建设。一是加强团属青年社会组织建设。孵化培育18支团属青年社会组织，常态化实施青少年服务项目16个。组织4450名志愿者参与开展各类服务活动500余场次，覆盖青少年8257人、服务对象16049人。二是深化推进社区“青年之家”建设。依托社区“青年之家”等阵地，凝聚青年力量，开展志愿服务246场次，覆盖青少年1575人，让青年与社区共成长。三是健全…
2022-06-28	河南省中长期青年发展规划工作推进会暨培训班举行2022年河南省中长期青年发展规划工作推进会 暨培训班开班仪式举行建伟 通讯员 马小龙）近日，2022年河南省中长期青年发展规划工作推进会暨培训班开班仪式在省团校举行。团省委副书记王砧林出席会议并讲话，团省委相关部门负责同志，各省辖市团委分管规划工作负责同志、规划主责部门负责同志，部分县（市、区）团委主要负责同志、新疆哈密的团干部等100余人参加了会议。 会议强调，要结合民生实事的扎实推进，切实履行服务青年的使命职责。要把强化青年思想引领作为主线，引导青少年筑牢初心。要把帮助青年解决实际困难作为底线，解决好青年在毕业求职、婚恋交友、子女教育等方面的操心事、烦心事。要把助力青年建功立业作为高线，组织动员广大青年在助力推动高质量发展中彰显青春风采。要把维护青少年合法权益作为红线，深化法治教育，加强心理健康服务，建立权益热点响应、干预机制，切实维护…
2022-06-28	海南省大学生创业计划竞赛省级决赛暨颁奖典礼圆满落幕2022年“挑战杯”海南省大学生创业计划竞赛省级决赛 暨颁奖典礼圆满落幕建伟 通讯员 伍玉娃）近日，由团海南省委、海南省学生联合会共同主办的2022年“挑战杯”海南省大学生创业计划竞赛省级决赛暨颁奖典礼在海南大学举行。团海南省委、海南大学党委、海南省科学技术协会、海南省教育厅相关负责人出席本次大赛的颁奖典礼，部分高校团委负责同志、参赛项目团队成员、青年师生代表参加活动。 本次赛事围绕助力海南自由贸易港建设，完整、准确、全面贯彻创新、协调、绿色、开放、共享五大发展理念，依托团省委着力打造的筑梦大道品牌，聚焦科技创新和未来产业、乡村振兴和农业农村现代化、社会治理和公共服务、生态环保和可持续发展、文化创意和区域合作等五个领域，以期为更多青年人才搭建创新创业平台，加快推进科技成果转化。 自今年5月正式启动以来，大赛得到了全省各高校的积极响应，按照…
2022-06-28	贵州共青团学习习近平总书记在庆祝中国共产主义青年团成立100周年大会上的重要讲话精神专题培训班举行贵州共青团学习习近平总书记在庆祝中国共产主义青年团成立100周年大会上的重要讲话精神专题培训班举行建伟 通讯员 陈凯）近日，贵州共青团学习习近平总书记在庆祝中国共产主义青年团成立100周年大会上的重要讲话精神专题培训班在贵阳举行，各市（州）团委书记、企业和机关事业单位团委负责同志，各县（市、区）团委班子成员，团省委机关各部室、直属各单位主要负责同志等123人参加培训。现场图片。通讯员供图 培训班上，团省委书记史麒麟围绕贵州共青团学习宣传贯彻习近平总书记在庆祝中国共产主义青年团成立100周年大会上的重要讲话精神和贵州省第十三次党代会精神，作了题为《紧跟伟大的党 铸造青春荣光 团结引领广大青年在多彩贵州现代化建设新征程中放飞青春梦想 实现人生出彩》的专题宣讲报告。团省委副书记李剑、二级巡视员邓守…
2022-06-27	团河南省委深入基层开展常态化下沉工作团河南省委深入开展“强能力、锻作风、抓落实”下沉基层工作建伟 通讯员 韩定一）近期，团河南省委书记班子和机关干部继续深入基层开展“强能力、锻作风、抓落实”常态化下沉工作，示范带动全省各级团干部真正沉下去，用心用情开展精准有效的服务，用力用功扎实推动重点工作落实，在与广大青年打成一片的过程中接地气、受历练、转作风。 在巩义市，团河南省委副书记王笃波面向基层团干部专题宣讲习近平总书记重要讲话精神，并走进青年创新创业基地、乡镇、企业，实地查看大学生“向基层报到”实践活动开展情况、青翼家园建设情况，同创业青年、青少年心理志愿服务者、第一团支书、大学生、团干部代表深入交流，勉励广大团员青年要牢记习近平总书记殷切嘱托，勤奋学习、努力工作，自觉将“小我”融入“大我”，在奋斗中创造精彩人生，为建设现代化河南贡献青春智慧和力量。 在上蔡县，团河南省委副书记王砧林来到卧龙…
2022-06-27	团贵州省委举办国际禁毒日主题宣传活动团贵州省委举办国际禁毒日主题宣传活动中青网记者李雅娟）为迎接第35个“6・26”国际禁毒日，6月24日上午，团贵州省委举办“平安贵州・青春同行”贵州省青少年“6.26”国际禁毒日主题宣传活动。 威宁县第九中学的同学们参观了威宁县禁毒教育基地，观看禁毒知识宣传展板、了解仿真毒品，学习了新型毒品伪装的“面具”，还观看了禁毒宣传视频《伪装者》。 贵阳市彩艾阳光公益中心有关人员作了题为《“健康人生・绿色无毒”青少年远离在行动》的讲座，向大家介绍了毒品的概念、种类以及对身体的影响，讲述了毒品给家庭、社会、国家造成的危害，以及禁毒防毒的重要性。该中心工作人员还组织同学们开展禁毒知识抢答等互动活动，并为同学们发放了禁毒手册、《未成年人保护法》、《预防未成年人犯罪法》等法治书籍。 在威宁县易地扶贫搬迁安置点雄山街道福康馨区，团威宁县委组织青年禁毒志愿服务队为安置点群众…
2022-06-27	福建共青团召开促进大学生就业工作推进会福建共青团召开促进大学生就业工作推进会建伟）6月24日上午，团福建省委组织召开福建共青团促进大学生就业工作视频推进会，对深化实施“福建共青团促进大学生就业行动”进行再动员、再部署。团省委副书记邵明松出席会议并讲话，团省委有关部门、单位负责同志参加，各设区市、平潭综合实验区团委、省直机关团工委分管副书记及青年发展部、学校部负责同志，各直属高校团委在线参会。 会议指出，当前就业形势非常严峻，各级团组织要深刻认识抓好“共青团促进大学生就业行动”的极端重要性，抢抓关键节点，打好就业攻坚战，切实提高政治站位、扛起政治责任，把做好福建高校毕业生就业工作摆在更加突出的位置，抓紧抓实各项工作，为福建“稳就业”“保就业”工作做出积极贡献。 会议要求，各级团组织要以“福建共青团促进大学生就业行动”为统揽，进一步明确目标任务，压实工作责任，靠前发力、不打折扣，保质保量完成…
2022-06-27	北京：禁毒宣传主题活动走进地铁北京：禁毒宣传主题活动走进地铁网北京6月27日电（记者 张建伟 通讯员 孙世豪）今年是北京市禁毒工作开展30周年，在第35个国际禁毒日来临之际，由北京市禁毒办、团北京市委指导，北京市禁毒教育基地管理中心主办，北京市地铁运营有限公司、北京禁毒教育协会、北京市家庭建设促进会、北京禁毒志愿者总队、北京市青少年法律与心理咨询服务中心协办的“健康人生 绿色无毒”――禁毒宣传主题活动走进地铁6号线青年路站，北京市禁毒办、团北京市委、北京禁毒教育基地、北京市地铁运营有限公司相关同志与禁毒志愿者共同参加活动。禁毒宣传现场图片。通讯员供图 本次活动通过参观禁毒宣传展板、讲解仿真毒品模型、发放宣传折页等形式为群众尤其是广大青少年普及禁毒知识，进一步提高大家知法守法意识和自觉抵制毒品的能力，让“健康人生 绿色无毒”的观念深入人心。活动当日上午，各单位相关同志与禁毒志愿者共发放宣传…
2022-06-27	湖北推出首个大学生双创知识产权维权援助服务站湖北推出首个大学生双创知识产权维权援助服务站青网记者 雷宇）近日，湖北大学生创新创业知识产权维权援助中心工作服务站揭牌仪式在湖北青创园（光谷）示范园举行。团湖北省委书记周森锋、湖北省知识产权局副局长程浩、中南财经政法大学副校长刘仁山等为工作服务站揭牌。服务站是湖北首个大学生双创知识产权维权援助工作服务站。 活动现场，主办方为来自业界、学界的第二批专家服务团成员颁发聘书，成立湖北青创园创新创业知识产权维权援助志愿服务队。志愿服务队由中南财经政法大学法学院和知识产权学院的优秀硕博研究生及高年级本科生组建，将在维权援助中心的指导下为全省青创园及有需求的创业青年提供法律咨询和服务。 “服务站像一个大型便民超市一样，给创业者提供了明确的途径，能够帮助创业者避免损失，提高效率。”湖北青创园（光谷）示范园入驻企业、武汉灏存科技有限公司创始人兼CEO熊鹏航说。…
2022-06-27	团江西省委积极做好高校毕业生就业服务工作团江西省委积极做好高校毕业生就业服务工作建伟 通讯员 黄章悦）今年以来，团江西省委针对高校毕业生就业难问题，积极寻找破解方法，发挥团组织工作优势，积极做好就业服务工作。 团江西省委出台工作举措，推动全省98所高校共1398名教师团干部结对帮扶学生3360余名，赠送办公用品“大礼包”500余份，就业简历制作、职场礼仪课程礼包200余份，帮助毕业生快速提升就业能力，进入就业节奏。 通过实施“携手启航”计划，为500名低收入家庭学生提供求职技能提升、入职首月“三险”补贴等服务，让低收入家庭学生免去后顾之忧；举办“挑战杯”大赛吸引117所高校375余支创业团队、2200余名创业青年参与，营造良好的创业氛围，提升青年创业信心。 在江西共青团微信公众号、网站等平台发布实习岗位30.2万余个，招募486名大学生志愿者赴西藏、新疆等地开展志愿服务；举办双选会6场，…
2022-06-24	江西：创新形式 让宣讲走“新”又走“心”江西：创新形式 让宣讲走“新”又走“心”建伟 通讯员 肖舒丹）连日来，团江西省委组织全省各级团组织广泛开展“青年大学习”宣讲交流主题活动，将习近平总书记在庆祝中国共产主义青年团成立100周年大会上的重要讲话精神传达到每一位青年的心坎里。截至目前，全省各级团组织通过学习研讨、座谈交流、话剧展演、云宣誓、实践教育等线上线下宣讲交流活动1200余场，覆盖80余万人次，线上直播观看量过亿次。话剧《红岩》剧照。通讯员供图 “虽然从小听着革命先烈们的故事长大，但从未像今天这样身临其境感受他们的故事。”“我一定要好好珍惜现在的美好生活，做一名有责任、有担当的新时代青年。”近日，江西科技学院近14000师生在线观看了“喜迎二十大 永远跟党走 奋进新征程”主题红色话剧暨“微团课”展演，并纷纷在互动评论区表达自己的感想体会。南昌新四军军部旧址宣传科科长崔怡雯为少先队员…
2022-06-24	福建省“千校万岗・筑梦基层”行动计划启动福建省“千校万岗・筑梦基层”行动计划启动建伟）6月22日，团福建省委、福建省教育厅、福建省人力资源和社会保障厅、中国海峡人才市场在团省委机关举办福建省“千校万岗・筑梦基层”行动计划启动仪式暨首场先进典型宣讲活动。 宣讲活动上，全省乡村振兴重点县用人单位代表、三祥新材股份有限公司总经理夏瑞祺，2018级志愿服务欠发达地区计划大学生志愿者代表、宁德市委党史方志室宣传教育科黄静怡，福建省晋航农业股份有限公司总经理洪良彬，三明市海斯福化工有限责任公司技术总监张运文，福建省青山纸业股份有限公司焊工张克泽，中国海峡人才市场高级经济师、高级职业指导师、福建省人社厅创业导师陈希佳分别上台进行了分享。 团省委副书记李腾围绕“千校万岗・筑梦基层”行动计划作了部署，强调要将抢抓毕业生求职窗口期、冲刺期，进一步加强思想引导、深入实施项目、强化协同联动，引导好服务好青年大学…
2022-06-23	第十三届“挑战杯”贵州省大学生创业计划竞赛落幕第十三届“挑战杯”贵州省大学生创业计划竞赛圆满落幕建伟 通讯员 陈凯）近日，第十三届“挑战杯”贵州省大学生创业计划竞赛终审决赛在贵州交通职业技术学院举行。经过校级推报、省级评审，省内48所高校的280件作品进入终审决赛，参赛人员进行了现场答辩。活动现场图片。通讯员供图 本届竞赛由团贵州省委、贵州省教育厅、贵州省人力资源和社会保障厅、贵州省科协、贵州省学联主办，设置了科技创新和未来产业、乡村振兴和农业农村现代化、社会治理和公共服务、生态环保和可持续发展、文化创意和区域合作等五个赛道，旨在引导和激励大学生将所学知识与经济社会发展紧密结合，激发创新精神，培育创业意识，提升社会化能力。答辩现场图片。通讯员供图 竞赛自今年1月启动以来，全省71所高校超过10万名青年师生踊跃参与，共计推报参赛作品9006件，参赛高校数和作品数相比上届竞赛分别增加31.5…
2022-06-23	团河南省委举办“青社学堂”青年骨干线上培训班团河南省委举办“青社学堂”暨青年社会组织骨干、新兴领域青年骨干线上培训班建伟 通讯员 张恒）近日，团河南省委举办2022年“青社学堂”暨青年社会组织骨干、新兴领域青年骨干线上培训班，来自全省各地400余名青年社会组织骨干、新兴领域青年骨干、青年志愿者骨干参加此次培训。 本次培训班针对青年社会组织、新兴领域青年需求，精心设计课程内容，特邀中央团校教务部主任韦平伟深度解读习近平总书记在中国共产主义青年团成立100周年大会上的重要讲话精神，培训班首次创新开展小班制教学，重点针对青年网络作家、自媒体写手、快递小哥、网约车司机工作生活实际需求设置了专业课程。 培训期间，邀请郑州大学教授蒋美华、河南大学教授刘嘉尧、省团校讲师韩晓东分别就坚定文化自信与建设文化强国、新时代社会工作参与社区治理探索、共青团历史及现实启示作了专题辅导，联系省邮政管理局人事处李小康…
2022-06-21	山东省黄河流域应急救援青年志愿服务集训营举办山东省黄河流域应急救援青年志愿服务集训营举办建伟）近日，山东省黄河流域应急救援青年志愿服务集训营在聊城市阳谷县举办。活动以“黄河岸边是家乡，防灾减灾我担当”为主题，旨在提升全省应急救援青年志愿服务水平，助力黄河流域生态保护和高质量发展。活动现场图片。团山东省委供图 团山东省委、山东省水利厅、山东省应急管理厅、山东黄河河务局、聊城市、阳谷县有关领导同志出席闭营典礼，现场观摩了全省应急救援志愿者骨干黄河水上救援实战演练、聊城市黄河防汛力量和黄河文化展示。来自全省16地市的应急救援青年志愿者骨干、志愿服务工作者等70余人参加集训营。活动现场图片。团山东省委供图 闭营典礼上，聊城市人大常委会副主任、市总工会主席杨广平致辞，阳谷县、应急救援青年志愿者代表作了表态发言。山东黄河河务局党组成员、副局长、直属机关党委书记崔存勇，山东省水利厅二级巡视员高希星分别…
2022-06-22	甘肃开展“共青团与人大代表、政协委员面对面”主题活动甘肃开展“共青团与人大代表、政协委员面对面”主题活动建伟 通讯员 黎静）近日，团甘肃省委联合省人社厅、省邮政管理局，在兰州开展了“驿路同行”关爱快递小哥――甘肃省“共青团与人大代表、政协委员面对面”主题活动。团甘肃省委、省邮政管理局党组、省人大、省政协、省委政法委、省人社厅、省公安厅交通管理局等相关单位处室负责同志出席活动，部分省市人大代表、省政协委员、青年企业家代表、各快递企业快递员代表共40余人参加了活动。活动现场图片。通讯员供图 举办此次主题活动，旨在实施优势互补、资源整合，加强快递行业组织建设、人才队伍建设、企业文化建设，切实保障快递员群体合法权益，促进快递业持续健康发展，以实际行动迎接党的二十大胜利召开。与会代表参观甘肃党的青年运动历史展览馆。通讯员供图 此次主题活动共分三个阶段进行。在第一阶段捐赠仪式上，甘肃省邮政管理局党组…
2022-06-22	陕西省青年志愿者协会四届四次会员代表大会召开陕西省青年志愿者协会四届四次会员代表大会召开京6月22日电（记者 张建伟 通讯员 张汶浩）近日，“永远跟党走 青春志愿行”陕西省青年志愿者协会四届四次会员代表大会在中国石油长庆油田公司召开。共青团陕西省委书记、省青联主席徐永胜，中国石油长庆油田公司党委副书记、工会主席余浩杰出席会议，陕西省青年志愿者协会会长苗阜和部分会员代表、爱心企业代表、智库专家代表线上线下参加会议。 会议听取陕西省青年志愿者协会会长苗阜作2021年度工作报告，对过去一年工作做了系统总结，对今年工作进行了详细安排。并为陕西省青年志愿者协会2021年度优秀个人、组织、项目代表颁奖，为十四运会和残特奥会志愿服务工作优秀个人、组织、项目代表颁奖，为陕西省青年志愿者协会智库专家颁发聘书，对获得2021年度“志愿公益爱心企业”授牌，增补了部分协会会员，与会领导为协会志愿服务基地揭牌。会…
2022-06-21	陕西省第八次少代会闭幕陕西省第八次少代会闭幕中国少年先锋队陕西省第八次代表大会日前在西安闭幕。会议审议通过了关于中国少年先锋队陕西省第七届工作委员会工作报告的决议，选举产生了由137名委员组成的中国少年先锋队陕西省第八届工作委员会。 大会强调，全省少先队工作要深化政治引领，旗帜鲜明培养共产主义接班人。强化培养激励，持续增强少先队员光荣感。夯实基层基础，全面提升少先队组织活力。突出实践育人，推动新时代少先队社会化发展。严格政治标准，强化少先队辅导员队伍建设。加强政策保障，完善少先队工作的体制机制。 大会闭幕后，召开了陕西省第八届少工委第一次全体会议。会议指出，新一届省少工委要进一步增强历史使命感和政治责任。要牢牢把握工作机理，以落实《中共中央关于全面加强新时代少先队工作的意见》为统揽，推动构建党委领导的少先队工作体制。持续完善“全团带队”的运行机制，固牢团、队协同工作格局。巩固“团教一家亲…
2022-06-21	福建：“百校万岗・同心就业”行动首场线下招聘会举行福建：“百校万岗・同心就业”行动首场线下招聘会举行业”行动首场线下招聘会在福州黎明职业技术学院举办。当天组织114家用人单位面向职业院校毕业生提供就业岗位数3510个，涉及建筑工程、制造业、信息技术、艺术设计、医药、经济管理、商务、酒店管理等多个行业，吸引毕业生1300余人次参与现场应聘，初步达成就业意向515人次 。 福建省类似福州黎明职业技术学院一样的高职院校有50所，近年来，随着职业院校招生规模不断扩大，每年毕业生达6万多名。为凝聚民办职业教育、民营企业的资源力量，助力破解新形势下“就业难、用工难”问题，省委统战部、团省委、省工商联、省中华职教社共同开展“百校万岗・同心就业”行动，除此次线下现场招聘会外，前期还依托福建省毕业生就业创业公共服务网云招聘系统，为全省职业院校毕业生和各类企业提供全天候、不断线的精准线上求职和招聘对接服务，…
2022-06-21	团天津市委举办“守护‘粮’心 不负‘食’光”实践活动团天津市委举办“守护‘粮’心 不负‘食’光” 青少年主题实践教育活动青报・中青网记者胡春艳） 6月19日，团天津市委在天津市宝坻区委举行“守护‘粮’心 不负‘食’光”青少年主题实践教育活动。 活动通过“传承红色精神，赓续红色血脉”“春种一粒粟，秋收万颗子”“谁知盘中餐，粒粒皆辛苦”“一粥一饭，当思来之不易”等环节，组织青少年通过少先队微仪式，增强少先队员光荣感和组织归属感；带领少先队员、青马学员深入田间开展沉浸式节粮环保小课堂，邀请农业专家讲述水稻、小麦生产过程；带领青少年体验田间劳作，引导青少年感悟劳动人民“足蒸暑土气，背灼炎天光”的艰辛；由青少年事务社工带领青少年开展节粮环保相关的趣味知识游戏，培养青少年节粮习惯，尤其在当前全球疫情环境下，引导青少年透过“小米粒”了解“大民生”。 （少先队员和青马学员一同在体验田间耕作 团天津市委供…
2022-06-20	云南共青团举办“千校万岗・就业有位来”毕业生双选会提供岗位近6万个 云南共青团举办“千校万岗・就业有位来”毕业生双选会者张文凌）日前，共青团云南省委在云南大学、昆明学院等高校举办“千校万岗・就业有位来”毕业生双选会，为毕业生提供就业岗位信息、畅通求职渠道、帮助他们顺利就业。 在云南大学，来自北京、上海、浙江、福建、四川、重庆、云南、内蒙古等多个省区市的126家单位参会，含国有企业、事业单位、民营企业等，累计提供岗位4330个；昆明学院共邀请到省内外企事业单位共126家参加，累计为毕业生提供2996个就业岗位，涉及医药医学、新闻媒体、社会服务、IT、建筑、农业、金融、教育等各个行业领域。 云南大学武装部也将征兵咨询点设在了此次招聘会现场，不少同学前来咨询。据介绍，大学生参军可享受学费补偿、考研加分、就业优惠等优惠政策。 昆明学院2020级学前教育专业毕业生林博文，与云南建水县一家幼儿园进行…
2022-06-20	第十届“挑战杯”广西大学生创业计划竞赛决赛举办第十届“挑战杯”广西大学生创业计划竞赛决赛举办青报・中青网记者 谢洋）第十届“挑战杯”广西大学生创业计划竞赛决赛，于6月17日至18日在广西民族大学相思湖校区举行。 本届大赛启动以来，共收到广西全区78所高校的12037件作品，参赛作品数量和决赛作品数量均创下历年新高。参赛作品涵盖科技创新、乡村振兴、社会治理、公共服务、生态环保、文化创意与区域合作等领域，经资格审核、评委评审等环节，有52所高校的227件作品进入终审答辩，并于18日在广西民族大学图书馆进行作品展示。通过决赛，最终将角逐出28件作品代表广西参加全国比赛。 团广西区委同有关单位签订了“挑战杯”创业孵化专项合作协议，为获胜的优秀创业团队提供创业咨询、办公场地、技能培训、扶持资金、推广宣传等相关公益性服务，力争每年孵化出一批科技含量高、应用性强、富有特色的广西大学生优秀创业项目。 本…
2022-06-20	四川“逐梦计划”大学生社会实践活动启动仪式举行2022年四川省“逐梦计划”大学生社会实践活动启动仪式举行建伟 通讯员 赵庆华）6月17日下午，以“喜迎二十大、永远跟党走、奋进新征程”为主题的2022年四川省“逐梦计划”大学生社会实践活动启动仪式在四川轻化工大学举行。四川轻化工大学党委书记王洪辉致辞，自贡市委人才办有关负责同志作人才推介。2021年“逐梦计划”优秀实习生代表、优秀实习基地代表及团自贡市委、省金融团工委分别发言。2022年“逐梦计划”启动仪式现场。通讯员供图 “习近平总书记来川视察重要指示精神，为我们做好高校毕业生就业工作提供了方向指引和根本遵循。”团四川省委相关负责同志表示，四川省各级团组织将把习近平总书记的重要指示和殷切嘱托转化为做好高校毕业生工作的具体实践，依托“逐梦计划”为大学生参与社会实践创造更多机会、提供更好条件，帮助他们在实习实践中丰富人生阅历、锤炼过硬本领，通…
2022-06-20	湖南：“百万青年建功乡村振兴战略实践育人行动”启动共青团湖南省委联合省农业农村厅启动 “百万青年建功乡村振兴战略实践育人行动”建伟 通讯员 孙文龙）为贯彻落实湖南省委农村工作会议和湖南省委乡村振兴领导小组会议精神，落实团中央两助两帮”重点工作任务，按照湖南省委“做优一桌湖南饭”工作要求，动员广大青年投身乡村振兴战略，近日，共青团湖南省委联合湖南省农业农村厅，共同启动“百万青年建功乡村振兴战略实践育人行动”。 “百万青年建功乡村振兴战略实践育人行动”以“中国粮・湖南饭・青年味”为主题，突出共青团工作特点，重点围绕“产业”做文章，面向“人才”抓服务，通过团的组织、工作、队伍和项目的有机结合，形成政治建设为主线、全面推进五个计划、深化三项保障机制的“153”模式。主要通过加强思想政治引领、建强基层组织网络、配强基层骨干队伍、巩固团的工作阵地，引导广大青年将个人理想融入党和国家事业，到乡村振兴第…
2022-06-20	山西共青团：全方位聚力青春建新功践行“请党放心，强国有我”誓言 山西共青团：全方位聚力青春建新功这一主题主线，山西共青团坚持以习近平新时代中国特色社会主义思想为指导，引领全省广大青年听党话、跟党走，自觉践行“请党放心，强国有我”的青春誓言。为党育人，让青年的梦想在新思想旗帜下扬帆起航 主题团队活动作为团员青年、少先队员学习生活的重要组成部分，形式日益丰富，引领成效显著。五四期间，山西省5.4万个团组织、203万名团员青年集中收看庆祝中国共产主义青年团成立100周年大会直播；广泛开展仪式教育、学习座谈、知识竞赛、主题宣讲、红色诗歌朗诵、艺术展演等形式的主题团队日活动，团员青年和少先队员在活动中接受思想洗礼。清明期间，全省广泛开展网上祭扫、学习座谈、主题朗诵等形式的“清明祭英烈”活动。 自全团开展“喜迎二十大、永远跟党走、奋进新征程”主题教育实践活动以来，山西省各级团组织积极营造昂扬向上、团…
2022-06-20	四川：2022年节能宣传周主题志愿服务示范活动举行四川：2022年节能宣传周主题志愿服务示范活动在成都举行京6月20日电（记者 张建伟 通讯员 赵庆华）6月19日上午，由共青团四川省委、四川省机关事务管理局、共青团成都市委等单位主办的“我为群众办实事”――“低碳让生活更美好”2022年节能宣传周主题志愿服务示范活动在天府新区兴隆湖社区、金牛区锦城社区、成华区锦绣社区、龙泉驿区华川社区等4个社区同步举行。各主办单位的熊猫侠志愿者和社区居民代表共约200人参加活动。活动现场图片。通讯员供图 在天府新区兴隆湖社区，熊猫侠志愿者带领社区居民参观了成都首个“近零碳建筑”中国建筑西南设计研究院有限公司办公大楼，观看了楼体节能低碳科普展墙、环保公益墙、分布式光伏发电板、自动采光天井等，进一步了解了“近零碳建筑”的含义、功能和作用，并通过节能降碳知识翻转墙趣味游戏、节能材料拼装手工体验活动对绿色建筑有了…
2022-06-20	陕西“行走中的团课”年覆盖团员青年超亿人次陕西“行走中的团课”年覆盖团员青年超亿人次记者日前从共青团陕西省委获悉，为深耕青年思想引领责任田，团陕西省委积极开展“青年大学习”、奋斗的青春最美丽等主题鲜明、形式多样的宣讲宣传活动。目前，这些“行走中的团课”不但宣讲影响力和覆盖面持续扩大，品牌认知度也不断提升。据初步统计，年覆盖团员青年已超过1亿人次。 “行走中的团课”围绕党的创新理论、重要历史节点、青年典型事迹等方面，宣讲内容紧扣时政热点，宣讲形式不断创新。今年以来，围绕“喜迎党的二十大”“庆祝建团100周年”等工作，“行走中的团课”开展了多场小规模、面对面、互动式的宣讲交流活动，让党的理论走进青年、吸引青年、引领青年，让青年在情感共鸣中接受教育。 团陕西省委在总结之前宣讲经验的基础上，从讲师选拔、课程设置、宣讲形式、业务培训、动态管理、团干部上讲台6个方面着手，优中选优，持续优化选拔讲师，…
2022-06-17	2022年河北省希望工程圆梦行动启动2022年河北省希望工程圆梦行动启动基金会共同发起的“喜迎二十大・永远跟党走・奋进新时代――2022年河北省希望工程圆梦行动”启动。 2022年河北省“希望工程圆梦行动”自6月开始至12月底结束。期间，团河北省委、河北省青少年发展基金会将联合各市团委希望工程实施机构与媒体合作，进行公益宣传，倡导公益理念，以社会化动员的方式筹集善款，按义务教育阶段学生每人每年1000元、高中阶段（中职中专）学生每人每年2000元、高职高专学生每人每年3000元、大学阶段学生每人每年5000元（军校生、国防生、公费师范生、委培生除外）的资助标准，帮助家庭困难、品学兼优的大中小学生完成学业，受新冠肺炎疫情影响家庭困难学生优先予以资助。 河北省“希望工程圆梦行动”自2004年开始实施，至今已连续实施18年，累计资助5万余名寒门学子圆梦大学，得到社会各界支持和参与。
2022-06-17	团福建省委举行中国青年五四奖章分享会团福建省委举行中国青年五四奖章分享会建伟）5月至6月，团福建省委先后在福建经济学校、闽江学院和团福州市委举办三场福建省“喜迎二十大 永远跟党走 奋进新征程”――中国青年五四奖章分享会。“中国青年五四奖章”“福建青年五四奖章”获奖代表，以及来自基层的团员青年代表等近150人参加活动，分享会同步在网络进行直播，累计覆盖43.6万余人次。分享会现场图片。团福建省委供图 三场分享会共邀请6位“中国青年五四奖章”“福建青年五四奖章”获奖代表与青年朋友们深入交流学习习近平总书记重要讲话精神，分享他们跟党奋进的历程及个人先进事迹。 “中国青年五四奖章”获奖者、厦门大学航空航天学院常务副院长、特聘教授、博士生导师尤延铖通过线上连线，分享了将个人理想融入国家航空航天事业发展，为实现高水平科技自立自强不懈奋斗的科研之路。 “中国青年五四奖章”获奖者、福建省疾病预防控制中心…
2022-06-16	团河北省委实施“五个一工程”团河北省委实施“五个一工程”团河北省委日前起草并印发《关于开展“喜迎二十大、永远跟党走、奋进新征程”主题教育实践活动的通知》，以加强理论学习、组织团队活动、开展实践建功活动、加强服务引领、做好宣传文化工作为活动内容，实施“五个一工程”，构建线上线下协调联动、理论与实践相结合的学习体系，聚焦17项具体工作。 团河北省委将编写一本书，完成《新青年对话老党员访谈录》编印工作，在全省深入发掘100名老党员在各行业立足本职岗位顽强奋斗、忘我奉献、作出突出贡献的模范先进事迹，通过以“冀青之星”为代表的各行业优秀青年与老党员进行对话交流，聆听谆谆教诲，激励广大青年传承革命精神，指导工作实际。 推出一个展，联合《共产党员》杂志社，已收集图片、文稿等资料800余份，在河北共青团新媒体平台开设线上团史展览馆，预计6月中下旬正式上线。 开展一系列主题宣传教育活动，包括：“喜迎二十大…
2022-06-16	贵州举行大学生舞台剧比赛贵州举行大学生舞台剧比赛 精彩演绎百年跟党走的青春选择建伟 通讯员 陈凯）6月12日，贵州省大学生“喜迎二十大、永远跟党走、奋进新征程”舞台剧大赛决赛在贵阳举行。活动现场图片。通讯员供图 本次比赛由团贵州省委、中国电信贵州分公司联合主办。来自全省20所高校的大学生，围绕党的奋斗重大成就、党领导中国青年运动的光辉历程、乡村振兴、疫情防控等题材，通过生动的演绎，重现了不同历史时期青年榜样的故事，展现了百年来中国青年坚定跟党走的青春选择和青春风华，为现场观众带来了一场精彩的视听盛宴。比赛现场图片。通讯员供图 在3个多小时的演出中，演员全情投入，观众激情澎湃，掌声不断，一代代中国青年的奋斗历程通过表演徐徐展开，打动着现场的每一个人。舞台剧剧照。通讯员供图 凯里学院的参赛剧目《百年正青春》再现了中国共产主义青年团的百年建团历程，对历史做了艺术化的提炼和还原，舞台表现丰富，演…
2022-06-15	内蒙古开展“青年大学习”宣讲交流进基层活动内蒙古开展“青年大学习”宣讲交流进基层活动建伟 通讯员 王晨）6月8日至10日，团内蒙古自治区委、团呼和浩特市委联合组织开展一系列“青年大学习”宣讲交流进基层活动，共同传递习近平总书记在中国共产主义青年团成立100周年大会上的重要讲话精神。 “老师的授课，使我对习近平总书记的讲话有了更深刻的理解。我更加坚定了自己守护人民财产、保证人民幸福的决心，更加坚定了敢于打硬仗、敢于吃大苦、敢于闯新路、敢于争第一的四敢特勤精神。”聆听完宣讲之后，呼和浩特市消防救援支队特勤一站副站长李桐这样坚定地说道。“青年大学习”宣讲交流主题活动走进工商银行。通讯员供图 中国工商银行内蒙古分行办公室员工张阿美说：“我深深感受到如今我们新时代青年不仅拥有广阔的发展空间，更肩负着重要的时代重任。今后我一定坚定不移跟随党的步伐，立足岗位，积极奋斗，用实际行动践行初心使命。” 北疆…
2022-06-15	团江西省委开展青年讲师团集中备课研讨活动团江西省委开展青年讲师团集中备课研讨活动中国青年网北京6月15日电（记者 张建伟 通讯员 黄桂朋）为深入学习宣传贯彻习近平总书记在庆祝中国共产主义青年团成立100周年大会上的重要讲话精神，进一步开展好“青年大学习”宣讲交流主题活动，6月13日，团江西省委组织江西省青年讲师团在江西农业大学进行集中备课研讨活动，20余名省青年讲师团成员参加。 为提高讲师团成员宣讲水平，此次备课活动专程邀请了江西省广播电视协会播音主持专业委员会副秘书长程杉老师进行现场指导，通过讲师一边讲、老师一边点评的方式，对每个讲师的宣讲进行解剖麻雀式的分析点评，进一步提升宣讲的实效。 “宣讲可以有多元素的融入，也可以有丰富的表达形式，但一定不能喧宾夺主，否则就本末倒置了。”指导老师程杉的一席话，让在场的讲师陷入沉思。 “以往总是费尽心思吸引青年眼球，博得青年关注，但是经程老师的提醒…
2022-06-15	四川启动新一轮“百人千场”宣讲活动四川启动新一轮“百人千场”宣讲活动建伟 通讯员 赵庆华）6月13日下午，四川省委宣讲团新时代文明实践青年宣讲分团在成都召开宣讲动员会暨集体备课会，正式启动新一轮“百人千场”宣讲活动。图为宣讲动员会暨集体备课会现场。通讯员供图 会上，四川省委宣讲团新时代文明实践青年宣讲分团负责人、团省委书记张荣作辅导报告。他表示，要抓好“两个结合”，把宣传宣讲省党代会精神与习近平总书记在庆祝中国共产主义青年团成立100周年大会上的重要讲话精神结合起来、与学习习近平总书记来川视察重要指示精神结合起来。要做到“六个讲清楚”，讲清楚新时代治蜀兴川的根本遵循，讲清楚过去五年牢记习近平总书记嘱托砥砺奋进的重大成就，讲清楚新时代治蜀兴川的总体谋划，讲清楚新时代治蜀兴川的战略牵引，讲清楚未来五年全省经济社会发展的重点任务，讲清楚以自我革命精神纵深推进全面从严治党的明确要求。同时，注重通…
2022-06-15	福建省十四部门联合发文 大力开展“扬帆计划”福建省十四部门联合发文 大力开展大学生实习“扬帆计划”建伟）近日，团福建省委联合福建省发改委、省教育厅、省科技厅、省工信厅等十四部门共同下发《关于开展2022年福建省大学生实习“扬帆计划”的通知》（以下简称《通知》）。《通知》提出，今年要在全省党政机关、事业单位、国有企业和金融机构、各类科研机构以及大型民营企业等单位中征集不少于3万个优质实习岗位，面向省外高校闽籍学子和省内高校学子广泛发布，推动不少于1.5万名大学生参与暑期实习。 本次活动旨在深入学习贯彻习近平总书记关于新时代人才工作的新理念新战略新举措，全面落实省委人才工作会议部署要求，聚焦省委“提高效率、提升效能、提增效益”行动，围绕“四大经济”，帮助大学生在实习实践中深入了解国情社情，树立正确就业观，把准自身职业发展定位，储备工作经验，提升就业核心竞争力，并带动一批省外高校闽籍学子返闽就…
2022-06-15	北京：第26届中国青年五四奖章分享会暨2022年首钢青年榜样宣讲主题活动举办北京：第26届中国青年五四奖章分享会暨2022年 首钢青年榜样宣讲主题活动举办京6月15日电（记者 张建伟 通讯员 毕鲁博 兰洋 杨婧）近日，由团北京市委、北京市青联主办，首钢集团团委承办的“喜迎二十大 永远跟党走 奋进新征程”――第26届中国青年五四奖章（集体）分享会暨2022年首钢青年榜样宣讲主题活动通过网络直播举办。 在近2小时的直播活动中，参与人数超过1.6万人次，点赞数量超过5万人次，首钢集团组织1500余名团员青年全程收看直播，赢得团员青年一致好评。直播活动截图。通讯员供图 分享会在团中央“中国青年五四奖章”宣传片《百年奋斗 永跟党走》中拉开序幕。第26届中国青年五四奖章获得者，北京市公安局通州分局警务支援支队中队长张旗和航天科技集团五院总体设计部型号副总设计师黄震连线分享了自己奋力前行的青春故事。第…
2022-06-15	重庆29个作品入围第十三届“挑战杯”中国大学生创业计划竞赛重庆29个作品入围第十三届“挑战杯”中国大学生创业计划竞赛者 王鑫昕）6月12日，2022年“‘智’汇青春”第十三届“挑战杯”中国大学生创业计划竞赛重庆赛区选拔赛决赛在重庆邮电大学举行，共有29个作品入围全国竞赛。 决赛由团重庆市委、重庆市教委、重庆市人力社保局、重庆市科协、重庆市学联主办，共有95件决赛作品角逐参加国赛的资格，25位专家评委通过线上评审产生了入围作品。线上评审进行中。团重庆市委供图 自大赛启动以来，团重庆市委、重庆市学联携手团四川省委、四川省学联联动开展了为期一个月的“论坛‘讲’”“企业‘看’”“就业‘聘’”“风采‘展’”“挑战‘赛’”等主题活动100余场，覆盖全市大学生30余万人次，营造了科技创新的良好氛围。本次竞赛中，全市共有80所学校18424件作品参加。 据了解，此次竞赛设科技创新和未来产业、乡村振兴和农…
2022-06-14	团福建省委开展廉洁教育主题党日活动团福建省委开展“忠诚在心、岗位奉献”廉洁教育主题党日活动建伟）近日，团福建省委赴福州螺洲陈氏五楼家风家训馆开展“忠诚在心、岗位奉献”廉洁教育主题党日活动。团省委副书记李腾、邵明松、张阿峰及机关、直属单位70余名党员干部参加活动。 本次活动围绕年轻干部对党绝对忠诚教育主题，结合“八闽新风、清廉机关”廉洁文化教育和团省委正在开展的“守法纪、知敬畏、严管厚爱”专题教育，着力用好省直机关廉政教育点资源，教育引导年轻干部以先辈先烈为镜，不断增强政治意识、提高政治能力，传承家风家训、弘扬传统美德，以党性修养擦亮忠诚底色，以实际行动体现忠诚自觉。 党员们通过现场学习螺洲陈氏世代传承的优秀家风家训，认真感悟陈宝琛、陈若霖等历代先贤勤廉为民、忠诚爱国的廉政思想文化。大家纷纷表示，要以此次活动为契机，认真学习贯彻习近平总书记关于注重家庭家教家风建设的重要论述，把牢理想信念“…
2022-06-14	湖北希望工程助经济困难学子圆梦湖北希望工程助经济困难学子圆梦・中青网记者 雷宇）今天上午，“湖北希望工程・知音同行助学基金”捐赠仪式暨知音学子面对面活动在武汉大学举行。湖北省委常委、统战部部长尔肯江・吐拉洪出席并为省烟草专卖局（公司）颁发“湖北希望工程突出贡献奖”。 捐赠仪式上，湖北省烟草专卖局（公司）向湖北希望工程捐赠1000万元爱心善款。 据介绍，2018年，湖北省烟草专卖局（公司）联合团湖北省委、湖北省青少年发展基金会共同成立“湖北希望工程・知音同行助学基金”，资助经济困难家庭高中生、大一新生及在校大学生等。4年来，该助学基金累计投入资金4000万元，帮助困难学生近1.2万人次，是湖北希望工程实施以来单个项目覆盖面最广、受助学生最多的公益项目。 在知音学子面对面活动中，武汉大学博士生张誉靓、湖北大学本科生蹇旺福、武汉市东湖中学学生努丽娅・恩特杂尔讲述了在助学基金帮助下努力求学、积极…
2022-06-14	陕西省青年安全生产示范岗标准化创建现场推进会召开“安全生产 青年当先”陕西省青年安全生产示范岗标准化创建现场推进会在西安召开建伟 通讯员 张汶浩）6月10日，由共青团陕西省委、陕西省应急管理厅主办，中铁一局承办的“安全生产 青年当先”陕西省青年安全生产示范岗标准化创建现场推进会在西安召开。团陕西省委书记徐永胜出席会议并讲话。陕西省应急管理厅、中铁一局党委相关领导出席会议，会议由团陕西省委副书记黄华主持。团陕西省委部分重点联系国有企业团委书记、青年安全生产示范岗代表参加会议。与会领导为青年安全示范岗代表佩戴臂章、背包。通讯员供图 会上，与会领导为青年安全生产示范岗代表授予青年突击队队旗，并佩戴青年安全生产示范岗臂章和背包。与会人员实地观摩了中铁一局青年安全生产示范岗标准化建设、文化建设、制度建设等方面的工作展示，见证了中铁一局西安地铁八号线项目部“共青团”号盾构机启动。观摩中铁一局青年安全…
2022-06-13	北京共青团：团结带领首都青年上好实践型“大思政课”北京共青团：团结带领首都青年上好实践型“大思政课””主题教育实践活动开展以来，团北京市委坚持以首善标准巩固提升“三力一度两保障”工作格局，聚焦全市工作大局和中心任务，组织动员首都团员青年和团干部积极投身疫情防控阻击战，让广大青少年在亲身实践疫情防控“大思政课”中践行首都青年“请党放心，强国有我”的青春誓言。 ―――――――――― 不断提升引领力，始终把青年凝聚在党的旗帜下 认真开展组织化学习，加强青少年理论武装。面向基层团组织制发组织化开展学习教育工作指引，深入推进“青年大学习”，制作播出17节“红领巾云队课”，相关课程覆盖青少年近900万人次。在各级团组织、少先队、青联、学联及新兴青年群体中持续深入抓好习近平总书记重要讲话精神的学习贯彻，教育引导广大青少年不断坚定听党话跟党走的信心信念。 发挥新媒体矩阵优势，做好党的创新理论青年化阐释。…
2022-06-13	河南开展全省大学生“向基层报到”活动河南开展2022年全省大学生“向基层报到”活动建伟 通讯员 李国超）为引导和帮助广大青年大学生上好与实践相结合的“大思政课”，在社会课堂中受教育、长才干、作贡献，把服务基层、服务群众作为共青团员彰显先进性的重要实践载体，充分发挥共青团生力军和突击队作用，近日，团河南省委下发通知，开展2022年河南共青团大学生“向基层报到”活动。 通知强调，要突出主题，聚焦学习宣传贯彻习近平新时代中国特色社会主义思想，让返家乡大学生通过向基层报到，从疫情防控、乡村振兴、基层治理等生动实践中深刻领会新思想的科学内涵和实践伟力，从而更加自觉地用新思想武装头脑、指导实践。要确保安全，各市、县团委要严格遵守当地疫情防控要求，重视返乡大学生自身安全防护的严格管理和强化培训，严格落实对在岗学生的防护措施，确保返乡大学生健康安全。要就近就便，坚持本地化、社区化、组织化原则，以乡镇街道…
2022-06-13	广东举行“一起向未来”青春分享会广东举行“一起向未来”青春分享会中青网记者 林洁）近日，广东省学生联合会第十二次代表大会闭幕。当天，“一起向未来”青春分享会举行。 现场，中国职业篮球运动员胡明轩、奥运冠军陈艾森、广东江门国家农业科技园区鱼菜共生项目负责人罗伟特、科研新星姚烷梓、乡村振兴志愿者朱安良等青年榜样与同学们面对面交流。 胡明轩讲述了自己从小追逐篮球梦想的故事。他说，努力是每个人都必须具备的素质。从2011年初在广东少年队时对篮球训练的无所适从，到2021年以后连续三个赛季拿到总冠军，10年光阴里，他感受到为心中梦想奋斗努力的力量。他曾被评为2020~2021赛季中国男子职业篮球联赛总决赛最有价值球员。 陈艾森分享了心态的重要性。他虽是跳水项目的奥运冠军，但也曾面临被退回省队、状态下滑、奥运前夕师傅离世的打击。面临这些困难时刻，他称自己最大的感悟就是要坚定目标，脚踏实地。同时，调整…
2022-06-13	海南青企协举办分享会助青年企业家纾困海南青企协举办分享会助青年企业家纾困者 任明超）6月10日下午，海南省税务系统团工委和海南省青年企业家协会在海口共同主办了一场税费政策知识分享会，助力企业充分运用海南自贸港税收政策红利以及助企纾困政策措施，缓解企业资金压力，解决企业税收方面的具体困难。约50名会员及企业代表在现场聆听分享。 海南青企协是团海南省委联系青年企业家的纽带与桥梁，相关负责人表示，今年是海南自贸港建设的攻坚之年，也是封关运作准备的关键之年。在机遇与挑战并存的关键时期，海南省青年企业家将在团省委的指导下，发挥好青年先锋队的带头作用，努力引导会员投身自贸港建设，在其中一展所长，贡献青春力量，成就人生价值。
2022-06-11	重庆举办第二届助残志愿服务项目大赛决赛重庆举办第二届助残志愿服务项目大赛决赛者 王鑫昕）6月9日下午，由团重庆市委、重庆市残联联合主办的“喜迎二十大、永远跟党走、奋进新征程”第二届重庆市助残志愿服务项目大赛决赛在渝北区举办。 自4月启动以来，大赛累计收到机关企事业单位、高校、社会组织等申报的58个项目，涵盖照护托养、康复训练、创业就业、文化体育、教育助学、权益保障、乡村振兴等8个助残志愿服务类别。 团重庆市委供图 决赛通过路演形式进行，评委团从服务目标、服务内容、实施方法、服务效果等维度，对参赛项目进行综合评定打分。决赛最终评选出2个金奖，3个银奖，5个铜奖。 据悉，团重庆市委、重庆市残联共同开展助残“阳光行动”，已组建了2支“馨小青”助残青年志愿服务市级总队和20支区县、高校分队，围绕残疾人喘息式照护、通用手语普及、残疾人家庭子女学业辅导、智力及精神残障人群社区融入、残障儿童康复等内容…
2022-06-11	2022年河南青年志愿服务项目大赛正式启动2022年河南青年志愿服务项目大赛正式启动建伟）近日，第六届中国青年志愿服务项目大赛河南赛区选拔赛暨2022年河南青年志愿服务项目大赛正式启动。 本次大赛由团河南省委、河南省文明办、河南省民政厅、河南省生态环境厅、河南省水利厅、河南省卫生健康委员会、河南省残疾人联合会主办，以“喜迎二十大、志愿新时代”为主题，设置项目申报和评审、推介交流、跟踪培育等环节，大赛申报项目涵盖乡村振兴、环境保护、文明实践、关爱少年儿童、为老服务、阳光助残、卫生健康、应急救援与疫情防控、社区治理与邻里守望、节水护水、文化传播与旅游服务、法律服务与禁毒教育和其他领域等13类；共设金奖39个、银奖50个、铜奖60个。 据悉，2014年以来，河南省已成功举办五次省级青年志愿服务项目大赛，吸引了全省各类青年志愿服务团队、青年社会组织和社会公益力量参加，相继培育项目412个，荣获中…
2022-06-10	甘肃《青春心向党 奋进新时代》文艺汇演举行甘肃《青春心向党 奋进新时代》文艺汇演在兰州举行月10日电（记者 张建伟 通讯员 黎静）6月8日晚，甘肃《青春心向党 奋进新时代》文艺汇演在兰州大学城关校区西区体育馆隆重举行。甘肃省青年联席会议成员单位，部分在兰高校、企事业单位、中央在甘单位有关负责同志，甘肃省青联青企协、在兰高校青年学生共计600余人观看演出。现场图片。通讯员供图 整场演出分为《曙光》《传承》《发展》《瞩目》《启航》五个篇章，由“曙光”“薪火”“难忘8.26”“联唱”“青春的散文诗”“抚摸祖国”“永远跟党走”“苦尽甘来”“春风吹到祁连山下”“把心留在这地方”“你和百姓心连心”“青春正扬帆”“恰同学少年”“寸心”十四个节目组成，755名青年学生参与演出。现场图片。通讯员供图 晚会通过情景表演、舞蹈、歌曲、朗诵等艺术形式重点呈现党的十八大以来党和国家事业取得的历史性成就、发生的历史…
2022-06-10	首届四川高校志愿服务项目大赛颁奖仪式举行首届四川高校志愿服务项目大赛颁奖仪式在成都举行青年网北京6月10日电（记者 张建伟 通讯员 赵庆华）6月9日，团四川省委、中共四川省委教育工作委员会联合主办的四川省首届高校志愿服务项目大赛（以下简称“大赛”）颁奖仪式在成都大学以线上线下相结合的方式顺利举行。团四川省委主要负责同志，四川省委教育工委分管同志，四川省文明办、民政厅等相关负责人出席活动，部分获奖项目（作品）代表、优秀指导老师代表、优秀组织奖代表、四川青年志愿服务工作专家人才库代表等参加活动。 据团四川省委相关负责人介绍，大赛自2021年12月启动以来，共收到98所高校推荐的参赛项目（作品）836个，其中实践项目505个、创投项目167个、文化产品设计作品164个。经宣传动员、项目报送、专家初评、赛前培训、专家终评等环节，共评出金奖项目（作品）54个，银奖项目（作品）95个，铜奖项目95个…
2022-06-09	2022年“海南青年讲师团”培训班在海口开班2022年“海南青年讲师团” 暨机关宣讲骨干能力提升培训班在海口开班北京6月9日电（记者 张建伟 通讯员 许理超）6月7日，2022年“海南青年讲师团”暨机关宣讲骨干能力提升培训班在海口开班，团省委书记陈屿出席开班仪式并讲话，团省委副书记陈志远主持开班仪式。 据了解，今年5月，团海南省委组建了2022年“海南青年讲师团”。此次培训班，旨在提升青年讲师团成员及团省委机关宣讲骨干的宣讲水平和能力，为进一步开展好走基层宣讲活动，讲好党的思想方略、党史国史以及积极向上的青春故事打好牢固基础，引领带动广大海南青年积极投身海南自贸港建设，为实现中华民族伟大复兴的中国梦不懈奋斗。 开班仪式上，团海南省委书记陈屿在与学员们交流时指出，青年宣讲工作具有重要意义，要进一步提升宣讲水平和能力，做到青年在哪里，讲师团就去哪里，以自身思想和行为模范为广大青年树标杆、做表…
2022-06-09	团云南省委开展“喜迎二十大 争做好队员”主题队日活动团云南省委开展“喜迎二十大 争做好队员”主题队日活动伟）六一期间，云南省又一批少年儿童齐聚在星星火炬旗帜下，佩戴上鲜艳的红领巾，成为光荣的少先队员，奏响了追求政治进步的“首部曲”。图为“喜迎二十大 争做好队员”主题队日活动现场。团云南省委供图 云南省广大少先队辅导员和少先队工作者坚持用习近平总书记重要讲话精神武装头脑、推动工作。围绕总书记的重要讲话精神，全省各级少先队组织兴起学习宣传贯彻的热潮。5月20日，团省委在昆明理工大学召开云南省学习贯彻总书记重要讲话精神座谈会，大理州总辅导员代表全省广大少先队辅导员分享了自己学习总书记重要讲话精神的心得体会并表达了自己将以此为遵循，团结引领广大少先队员听党话、跟党走的决心；中共云南省委书记王宁出席座谈会并与大家进行了互动交流，指出，全省各级团组织和广大团干部、团员青年要深入学习领会习近平总书记重…
2022-06-08	陕西：900余万希望工程款助力安康乡村振兴陕西省希望工程乡村教育资助提升行动捐资900余万元 助力安康乡村振兴伟 通讯员 张汶浩）6月6日，由团陕西省委、陕西省青少年发展基金会指导，团安康市委等承办的2022年陕西省希望工程乡村教育资助提升行动捐赠暨安康青年助力乡村振兴示范启动仪式在安康市恒口示范区陈家营小学举行。团陕西省委、陕西省青少年发展基金会、安康市委、团安康市委、恒口示范区党工委相关领导及项目实施区（县）团委、青年社会组织代表等共同见证启动活动。 2022年陕西希望工程携手多家爱心单位向安康市乡村振兴重点帮扶区（县）首批捐赠项目资金900余万元，其中“希望工程・青出于蓝――一间教室 善建者爱”音乐教室项目捐资300万元，援建汉滨区、岚皋县、汉阴县、紫阳县的20所希望小学、乡村小学音乐教室，并资助开展艺术教育、教师培训、艺术团演出等；“希望工程1+1――幻方助学计划”项目捐资175…
2022-06-08	团江西省委举办“青年大学习”宣讲交流进校园活动团江西省委举办“青年大学习”宣讲交流进校园 （江西师范大学专场）主题活动。通讯员供图 中国青年网北京6月8日电（记者 张建伟 通讯员 黄桂朋）日前，江西省首场“青年大学习”宣讲交流进校园主题活动在江西师范大学举办，江西省青年讲师团成员，江西师范大学团委、学生代表共计70余人在现场参加了活动，全省各领域青少年同步在江西共青团各线上平台进行直播观看，累计观看量达120万人次。此次校园宣讲拉开了“青年大学习”宣讲交流主题活动的序幕。 在主题宣讲环节，江西省青年讲师团成员，江西师范大学马克思主义学院教授王钰鑫以《把青春播撒在民族复兴的征程上》为题，讲述了中国青年运动100年来波澜壮阔的历程，引领团员青年坚定听党话、跟党走的理想信念；江西省青年讲师团成员，江西财经大学现代经管学院党委委员、宣传部部长张富成以《百年团史中的赣鄱力量》为题，讲述了赣鄱青年的…
2022-06-07	2万名青年将免费在陕西参加新职业培训2万名青年将免费在陕西参加新职业培训伟 通讯员 张汶浩）近日，团陕西省委、陕西省人社厅联合印发《关于开展2022年青年新职业培训工作的通知》，明确在2022年年底前，将依托社会培训机构免费为2万名青年提供新职业培训。 新职业培训重点面向16至35周岁有就业创业意愿和有培训需求的城乡各类青年劳动者（正在接受国家义务教育的学生除外）。培训工种由原15个调整增加至25个，涵盖互联网营销师、人工智能训练师、全媒体运营师等。课程内容以实用课程为主，课时安排在48至72课时之间。培训结束后对参训人员的就业率和培训效果重点进行考核，并根据培训就业率按相关规定给予补贴。 青年新职业培训是落实陕西省委、陕西省政府“六稳”“六保”任务和共青团中央促进大学生就业行动的具体行动，也是共青团陕西省委、陕西省人社厅、陕西省工商联等联合印发《共同促进大学生就业八项举措的通知》的重点…
2022-06-06	团四川省委启动团干部能力作风建设专项行动团四川省委启动团干部能力作风建设“四比四抓四促进”专项行动伟 通讯员 赵庆华）近日，团四川省委印发《共青团四川省委关于开展“四比四抓四促进”专项行动加强全省团干部能力作风建设的实施方案》，通过推出系列举措，进一步加强团干部能力作风建设。 据团省委相关负责人介绍，此次专项行动旨在通过对标落实习近平总书记在庆祝中国共产主义青年团成立100周年大会上对团干部提出的四点明确要求，贯彻落实四川省第十二次党代会精神，聚焦根本任务、政治责任、工作主线，推动团干部个人“比”、团组织整体“抓”，显著提升全省各级团干部政治素养、工作水平、工作作风和队伍形象，显著提升团组织引领凝聚青年、组织动员青年、联系服务青年的能力水平，显著提升共青团工作的大局贡献度，为推动新时代治蜀兴川再上新台阶，奋力谱写全面建设社会主义现代化四川新篇章贡献更大青春力量。 据悉，专项行动将从6月开…
2022-06-07	湖北启动“百年追寻”主题音乐团课全省巡讲湖北启动“百年追寻”主题音乐团课全省巡讲雷宇）在音乐熏陶中接受精神洗礼，在百年历史中追寻初心使命。日前，团湖北省委在黄石市启动“百年追寻”主题音乐团课――学习贯彻习近平总书记在庆祝中国共产主义青年团成立100周年大会上的重要讲话精神全省巡回宣讲。团湖北省委书记周森锋，黄石市委副书记、市长吴之凌等出席有关活动。 6月2日，湖北“百年追寻”主题音乐队课和音乐团课分别在黄石市市府路小学和黄石二中开展，主讲人是团湖北省委副书记陈立。 在主讲人富有感染力的宣讲带动下，《错位时空》《半生雪》等一首首青少年朗朗上口的当代歌曲和百年历史激荡碰撞，恽代英、黄继光等英雄烈士的故事感动得大家流下热泪；北斗精神激发大家无限奋斗的力量；互动问题“让我印象最深刻的是什么故事”讨论热烈。特别是两名省级青年典型现场交流的环节，同学们抢着提问，再次把气氛推向了高潮。 “第一次听到这…
2022-06-07	四川：“希望工程1+1―幻方助学计划”首批助学金发放四川：“希望工程1+1―幻方助学计划”公益项目首批助学金发放伟 通讯员 赵庆华）据从四川省青少年发展基金会（以下简称“省青基会”）获悉，随着“希望工程1+1―幻方助学计划”公益项目首批助学金日前拨付至地方团委，全省各地的受助学生们在今年“六一”期间收到了一份特殊的节日礼物。图为各级团委工作人员入户走访“幻方助学计划”项目受助学生。团四川省委供图 据省青基会相关负责人介绍，“希望工程1+1―幻方助学计划”公益项目由中国青少年发展基金会和宁波幻方投资管理有限公司支持，旨在深入贯彻落实习近平总书记在庆祝中国共产主义青年团成立100周年大会上的重要讲话精神和对希望工程实施30周年重要寄语精神，该项目面向全省66个原国家级贫困县经济困难家庭，通过对其就读小学阶段的子女给予每人1000元资助，向他们送去党和政府的关心关怀以及社会各界的关心关爱，项目…
2022-06-06	甘肃省“喜迎二十大 永远跟党走 奋进新征程”中国青年五四奖章分享会举行甘肃省“喜迎二十大 永远跟党走 奋进新征程”中国青年五四奖章分享会在庆阳举行年网北京6月6日电（记者 张建伟 通讯员 赵庆华）近日，由共青团中央、全国青联主办，团甘肃省委、甘肃省青联承办，共青团庆阳市委、庆阳市青联协办的中国青年五四奖章分享会在庆阳举行。来自庆阳市各级党政机关、企事业单位、青联委员、新兴领域青年代表共计40余人在现场聆听，同时，全省10万余团员青年通过网络直播方式进行了在线观看。分享会现场图片。团甘肃省委供图 分享会上，与会青年共同观看了第26届中国青年五四奖章宣传片《百年奋斗 永跟党走》。第25届中国青年五四奖章获得者、南梁革命纪念馆陈列展览科科长王雅丽以《奋斗的青春最美丽》为题，首届全国乡村振兴青年先锋获得者、环县大学生养羊产业协会会长姬永锋以《凝聚青春力量？创业成就梦想》为题，先后和大家深入交流学…
2022-06-06	陕西省第二批节约型机关创建工作推进会召开陕西省第二批节约型机关创建工作推进会召开京6月6日电（记者 张建伟 通讯员 张汶浩）近日，由陕西省机关事务服务中心组织的陕西省第二批节约型机关创建工作推进会在共青团陕西省委召开。团陕西省委副书记黄华出席会议，陕西省机关事务服务中心节能处处长纪志群主持会议。陕西省43家机关单位节能相关负责人到共青团陕西省委观摩学习，开展经验交流，全力做好陕西省节约型机关创建工作。 陕西省机关事务服务中心节能相关负责人就节约型机关创建工作和下步工作思路以及能耗数据填报、节约型机关创建工作评价指标解说进行了详细的经验介绍，对创建工作任务进行了再部署再动员，进一步明确创建具体要求和评分细则，并就团陕西省委的创建工作资料准备情况同与会单位进行了分享交流和探讨。观摩学习图片。通讯员供图 随后，与会人员在团陕西省委进行观摩学习，现场参观了青年门店了解共青团的青年引领职能和推行绿…
2022-06-01	第十三届“挑战杯”广东大学生创业计划竞赛闭幕第十三届“挑战杯”广东大学生创业计划竞赛闭幕青报・中青网记者 林洁）今天，第十三届“挑战杯”广东大学生创业计划竞赛在广东外语外贸大学闭幕。广东工业大学等10所高校获得本次竞赛本科组“优胜杯”，东莞职业技术学院等10所高校获得本次竞赛高职高专组“优胜杯”，华南理工大学则以总分第一的优异成绩捧得“挑战杯”奖杯。团广东省委副书记王浩为“挑战杯”获奖高校华南理工大学颁发“挑战杯” 来自广东省121所高校的516件作品入围终审决赛，最终共有57所高校的131件作品获得金奖。本届大赛以“创业新时代 挑战向未来”为主题，聚焦贯通“创业”“就业”互补渠道。自今年2月启动以来，大赛共收到151所高校1763件参赛作品，参赛人数超10万人。 共青团广东省委员会供图
2022-05-31	甘肃省青少年自护教育活动启动仪式举行“青春自护・有你有我”甘肃省青少年自护教育活动启动仪式举行建伟 通讯员 黎静）日前，“青春自护・有你有我”甘肃省青少年自护教育活动启动仪式在酒泉职业技术学院举行。 启动仪式上，甘肃省人大常委会办公厅二级巡视员、代表人事工委代表联络处处长谢文涛宣布活动启动，酒泉市委常委、宣传部长义战鹰发表了热情洋溢的致辞，团省委二级巡视员杨晓蓉就全省青少年自护教育工作进行了安排部署，500多名高校禁毒联盟代表集体宣誓。现场还发出了禁毒倡议，并为12355青少年服务台法律和心理咨询专家颁发了聘书，为禁毒志愿者服务队授旗。同时，下发了《关于开展2022年“轻松备考・12355与你同行”中高考减压及暑假、寒假期间组织开展青少年自护教育活动的通知》，全省青少年自护教育等系列活动拉开了帷幕。 活动要求，各级共青团组织要积极为青少年提供切实有效的帮助，发挥共青团组织社会化动员能力，…
2022-05-31	广东举办“六一”少先队主题队日活动奏响“人生三部曲”首篇乐章 广东举办“六一”少先队主题队日活动动。团广东省委供图 中国青年网北京5月31日电（记者 张建伟 通讯员 岳青）“成为少先队员感到非常开心，非常光荣！”5月30日，由团广东省委、广东省少工委主办，广州市少工委、荔湾区少工委协办的“喜迎二十大，争做好队员”――2022年“六一”广东省少先队主题队日活动在广东实验中学荔湾学校第二小学部举行，活动举行了“加入少先队・从小学先锋”新队员入队仪式，何庭昊同学是本次入队的一年级少先队员之一。广东新入队少先队员代表在队旗下宣誓。团广东省委供图 活动表彰了广东省优秀少先队员代表和第七届最美南粤少年代表，邀请了全国劳动模范、省五一劳动奖章获得者等先锋榜样代表分享奋斗感悟，为新入队的少先队员赠言赠礼。“愿戴上红领巾的你们，从小立志用行动践行‘请党放心、强国有我’的庄严承诺。”广东实验中学党委书记、校…
2022-05-27	海南铁路安全宣传进校园海南铁路安全宣传进校园青报・中青网记者 任明超）5月26日，海南省举办“5・26我爱路”铁路安全宣传进校园示范活动。活动由中共海南省委政法委、共青团海南省委、中国铁路广州局集团有限公司团委、海南铁路护路办、海南铁路有限公司各站段等单位联合主办。 活动旨在进一步提升“筑梦大道-环岛高铁”共青团工作品牌影响力，加强海南铁路沿线安全防护教育力度，打造普法宣传新形式，知法守法新格局，邀请东方市铁路沿线学校55名老师学生代表、铁路团员青年等参加活动。在全国中小学生研学实践教育基地――海南铁路博物馆，师生通过知识科普、有奖竞猜、宣读公开信、动画视频展示等方式学习铁路安全知识。
2022-05-27	百名法学家百场报告会举行团广东省委专场百名法学家百场报告会举行团广东省委专场青报・中青网记者 林洁）今天，百名法学家百场报告会团广东省委专场暨南粤法治报告会第九十二讲在广州开讲。暨南大学人文学院院长、少年及家事法研究中心教授、博士生导师张鸿巍围绕“预防青少年违法犯罪的对策”主题作专题报告，广东省市两级团组织共400多人收听收看报告会。 会上，张鸿巍结合新修订实施的《预防未成年人犯罪法》，从其立法目的、修订背景、出台意义出发，围绕未成年人犯罪现状、《预未法》立法沿革及体例、《预未法》重点内容解读、共青团在《预未法》中的地位与角色等方面，深入阐述了预防未成年人违法犯罪工作的重要意义，从实践层面提出对策建议，对共青团开展预防未成年人犯罪工作具有指导性意义。 广东省法学会副会长、省委政法委原一级巡视员邓远强指出，百名法学家百场报告会暨南粤法治报告会是广东省各级党政领导干部学习中央重大法治建设部署…
2022-05-27	2022年四川省青少年文化艺术展演活动启幕“新时代・蜀少年”2022年四川省青少年文化艺术展演活动火热启幕张建伟 通讯员 赵庆华）5月27日上午，“新时代・蜀少年”2022年四川省青少年文化艺术展演（以下简称“展演活动”）新闻通气会在成都举行。 据了解，展演活动由团四川省委、四川省精神文明建设办公室、四川省教育厅、四川省科学技术厅、四川省文化和旅游厅、四川省广播电视局、四川省关心下一代工作委员会、四川省少先队工作委员会联合举办，是全省唯一一项由8家省级单位联合主办的青少年文化艺术展演活动。今年的展演活动设置为“舞台艺术、视觉艺术、科技创新、少先队实践”4大类，并将舞台艺术类的声乐展演优化升级成合唱展演，增设戏剧和无人机项目，旨在进一步发扬优秀传统文化，激发青少年的创新精神，引导少年儿童听党话、跟党走。 据团省委相关负责人表示，今年的展演活动报名通道将于6月初全面开启，各市（州）6-18周…
2022-05-26	四川省青企协助力凉山森林草原防灭火四川省青企协助力凉山森林草原防灭火建伟 通讯员 赵庆华）5月25日上午，四川省青年企业家协会向凉山州喜德县捐赠森林草原防灭火消防水车仪式在喜德县举行。团省委、凉山州及喜德县相关负责同志和省青年企业家协会会员代表、喜德县应急救援大队队员代表参加捐赠仪式。 据悉，按照四川省森防指统一部署，团省委自4月1日起负责凉山州德昌县、喜德县森林草原防灭火包县联系督导工作。为履行好工作职责，团省委成立工作专班开展常态化全天候包县联系督导，并坚持督导和服务相结合，切实帮助解决实际问题。当了解到喜德县缺乏消防水车的情况后，团省委立即组织动员省青年企业家协会会员捐款90余万元购置5辆消防水车，将有力缓解喜德县移动消防设施不足的情况。 据团省委相关负责人介绍，自包县联系督导工作开展以来，团省委班子成员和20名机关干部，先后深入两县乡镇（街道）、村（社区）和林区卡防点、前置驻防点…
2022-05-25	首都大学生创业计划竞赛乡村振兴专项赛成功举办北京：“青振京郊”青赛・2022年“挑战杯”首都大学生创业计划竞赛乡村振兴专项赛成功举办建伟 通讯员 任易 闫梁 马晓宇）“青振京郊”青赛・2022年“挑战杯”首都大学生创业计划竞赛乡村振兴专项赛于近日落下帷幕。竞赛评审委员会共评出金奖作品19件、银奖作品104件、铜奖作品153件。 “青振京郊”是团北京市委立足北京“大城市小农业”“大京郊小城区”市情农情，结合共青团和青年工作实际，聚焦团的主责主业，以服务、凝聚、培养青年人才为切入点，融入“乡村振兴”工作大局建设打造的重点工作品牌，品牌涵盖青选、青赛、青设、青爱、青播等乡村振兴“青”字号系列活动。“青振京郊”青赛・“挑战杯”首都大学生创业计划竞赛乡村振兴专项赛采用“揭榜挂帅”模式，聚焦城乡融合，结合京郊乡村振兴，突出以绿色发展理念引领美丽乡村建设的发展需求，为解决北京“三农”发展的实际问题，通…
2022-05-25	陕西团组织：八项措施促大学生更好就业陕西团组织：八项措施促大学生更好就业为促进大学生就业，共青团陕西省委近日联合该省相关部门共同启动“促进大学生就业行动”，实施8个专项措施，服务大学生高质量就业。 据了解，“大学生就业行动”以项目助就业、创业带就业、培训促就业为重点实施方向。其中，“以项目助就业”重点从就业指导、就业招聘、就业实践等方面，展开以就业指导、职业规划、职业体验为主的“启航计划”公共就业服务进校园活动；依托“秦云就业”“秦青展翅”青年就业服务平台，开展网络招聘、直播带岗为主的“千校万岗”校园就业招聘活动；开展“西部计划志愿者”“返家乡”“政务实习”“扬帆计划”等大学生社会实践项目。 “以创业带就业”则重点从项目贷款、资金扶持和创业导师帮扶等方面开展。面向青创小微企业，深化“秦青优惠贷”项目，上调贷款额度至500万元的同时，降低贷款利率；组建“金融青年服务团”，设立“秦创原”(科…
2022-05-24	云南召开学习贯彻习近平总书记在庆祝中国共产主义青年团成立100周年大会上的重要讲话精神座谈会云南召开学习贯彻习近平总书记在庆祝中国共产主义青年团成立100周年大会上的重要讲话精神座谈会者张文凌）5月20日，云南省学习贯彻习近平总书记在庆祝中国共产主义青年团成立100周年大会上的重要讲话精神座谈会暨形势政策报告会，在昆明理工大学召开。云南省委书记王宁主持会议并讲话。他勉励云岭青年在谱写好中国梦的云南篇章中贡献青春力量，以优异的成绩迎接党的二十大胜利召开。座谈会上，王宁听取了10位青年代表发言，与大家进行了互动交流。 王宁指出，全省各级团组织和广大团干部、团员青年要深入学习领会习近平总书记重要讲话的深刻内涵，深刻把握青年工作的战略地位、共青团的初心使命、共青团百年征程的宝贵经验，以及新时代中国青年运动和青年工作的重大课题，汲取智慧和力量。 王宁强调，广大青年要好好学习，努力工作，拼搏奋斗，争…
2022-05-24	团海南省委举办主题团日活动团海南省委举办主题团日活动中青网记者 任明超）5月20日至21日，团海南省委举办“强国印记・走进雨林”主题团日实践活动。团海南省委领导班子成员，机关及下属单位全体在编干部、挂职干部共60余人参加活动。 团海南省委一行参观了海南全面深化改革开放和中国特色自由贸易港建设成果展，举行了海南热带雨林国家公园五指山市青年志愿服务队授旗仪式。在五指山市水满乡毛纳村实地调研了当地乡村振兴建设，上了一堂“强国印记――毛纳村的幸福足迹”主题团课，并在五指山革命根据地纪念园重温红色历史。 团海南省委书记陈屿指出，在新时代海南自贸港建设大背景下，海南共青团要深化改革、抓好青少年思想引领、推动青年发展友好自贸港建设，着力建设和用好中国（海南自贸港）青年筑梦大道青少年动员引领服务平台，不断提升共青团的“三力一度”。
2022-05-23	陕西省青联召开十二届五次主席（扩大）会议专题学习习近平总书记在庆祝中国共产主义青年团成立100周年大会上的重要讲话精神陕西省青联召开十二届五次主席（扩大）会议专题学习习近平总书记在庆祝中国共产主义青年团成立100周年大会上的重要讲话精神建伟 通讯员 张汶浩）5月20日，陕西省青联召开十二届五次主席（扩大）会议，专题学习习近平总书记在庆祝中国共产主义青年团成立100周年大会上的重要讲话精神。团陕西省委书记、陕西省青联主席徐永胜主持会议并讲话，十二届陕西省青联副主席、各界别主委、秘书长参加会议。 围绕陕西省青联如何学习贯彻习近平总书记重要讲话精神，团陕西省委书记、陕西省青联主席徐永胜提出四点要求：一是要始终牢记初心使命，忠实为党育人。大力弘扬青联“爱国、团结、跟党走”的光荣传统，深入推进“喜迎二十大、永远跟党走、奋进新征程”主题教育实践活动，用青年语言传播党的声音，引导全省各族各界青年坚定理…
2022-05-23	广东：“理想之灯”“信念之光”照进校园广东：“理想之灯”“信念之光”照进校园青年网北京5月23日电（记者 张建伟 通讯员 朱昌彪）近日，2022年“灯塔工程――广东青少年学习践行习近平新时代中国特色社会主义思想行动”宣讲交流进校园广东首场示范活动在顺德职业技术学院举行。活动围绕习近平总书记在庆祝中国共产主义青年团成立100周年大会上的重要讲话精神开展宣讲交流，引导广大青少年点亮信仰之光，激发青春力量，现场超过百名青年学子观看，并作为精品示范团课资源录制后全省展播。 今年，顺德职业技术学院团委在全国五四“两红两优”表彰中获全国五四红旗团委称号。对此，顺德职业技术学院团委书记刘锦鑫特以《让每个学生都有人生出彩的机会――学校共青团的使命与担当》为题进行主题宣讲，她表示：“我们学校共青团要切实提升“三力一度”，传递青年温度，讲好青年故事，传播青年好声音，引领广大团员青年高举团旗跟党走，志做复兴栋…
2022-05-23	四川省青少年文化艺术展演活动省级专场举行“新时代・蜀少年”2021年四川省 青少年文化艺术展演活动省级专场举行建伟 通讯员 赵庆华）5月21日至22日，“新时代・蜀少年”2021年四川省青少年文化艺术展演活动省级专场（舞台艺术类）在成都圆满举行。 据主办方相关负责人介绍，本次省级专场少年儿童报名人数达245868名，相较去年增长18.1%。经过网络报名、线上初评和市级展演，共有251个舞台艺术类节目和575名视觉艺术类选手入选省级专场。 活动由团四川省委、四川省精神文明建设办公室、四川省教育厅、四川省科学技术厅、四川省文化和旅游厅、四川省广播电视局、四川省关心下一代工作委员会、四川省少先队工作委员会8家单位联合主办，本次舞台艺术类省级专场活动通过“四川共青团”微博和“四川社教”微信公众号进行了全程直播，在线观看人次和互动量超千万。
2022-05-13	团甘肃省委召开书记（扩大）会议专题传达学习习近平总书记在中国共产主义青年团成立100周年大会上的重要讲话精神团甘肃省委召开书记（扩大）会议专题传达学习 习近平总书记在中国共产主义青年团成立100周年大会上的重要讲话精神月13日电（记者 张建伟 通讯员 黎静）5月10日下午，团甘肃省委召开书记（扩大）会议，专题传达学习习近平总书记在庆祝中国共产主义青年团成立100周年大会上的重要讲话精神，研究贯彻落实意见。团省委书记董安宁主持会议。 会议指出，习近平总书记在庆祝中国共产主义青年团成立100周年大会上的重要讲话，全面回顾了100年来共青团坚定不移听党话、跟党走的青春历程，充分肯定了共青团在党的领导下、团结带领一代代团员青年为实现中华民族伟大复兴中国梦所作出的重要贡献，深刻阐明了共青团和青年工作的历史经验，对当代青年寄予殷切期望，对做好新时代共青团工作提出明确要求。习近平总书记的重要讲话，饱含…
2022-05-18	甘肃：凝聚青年力量 提升服务大局贡献度甘肃共青团：凝聚青年力量 提升服务大局贡献度，甘肃共青团组织和带领全省广大青少年广泛参与脱贫攻坚和乡村振兴事业，积极投身疫情防控志愿服务行动，全面开展生态治理与保护，注重在青少年民族团结教育中铸牢中华民族共同体意识，多措并举引导甘肃广大青年将报国之志转化为实际行动，努力成为担当民族复兴大任的时代新人，共青团围绕中心服务大局贡献度不断提升。投身脱贫攻坚主战场成绩亮眼 习近平总书记在甘肃考察时强调，要深化脱贫攻坚，坚持靶心不偏、焦点不散、标准不变，坚决攻克最后的贫困堡垒。近年来，团甘肃省委深入实施助学助困、就业援助、创业扶助、精神扶贫、志愿扶贫、消费扶贫等“青春扶贫”六大行动，积极组织全省青年投身脱贫攻坚主战场。 甘肃共青团面向社会筹集资金2.77亿元，专项用于资助贫困家庭学生完成学业和改善贫困地区农村中小学办学条件；组建精神扶贫团队5600余支，深入贫…
2022-05-13	团四川省委直属机关召开学习宣传贯彻习近平总书记在庆祝中国共产主义青年团成立100周年大会上的重要讲话精神会议团四川省委直属机关召开学习宣传贯彻习近平总书记在庆祝中国共产主义青年团成立100周年大会上的重要讲话精神会议5月13日电（记者 张建伟 通讯员 赵庆华）5月12日上午，团四川省委直属机关召开学习宣传贯彻习近平总书记在庆祝中国共产主义青年团成立100周年大会上的重要讲话精神会议，进一步学习领会习近平总书记重要讲话精神和四川省委座谈会精神，研究部署团省委机关和各战线学习宣传贯彻举措。 会上，团省委直属机关4位青年干部分别结合本职工作，围绕学习宣传贯彻习近平总书记重要讲话精神作了交流发言。大家纷纷表示，习近平总书记的重要讲话立意深远、内涵丰富、催人奋进，将紧密结合本职工作，切实抓好贯彻落实。 会议强调，认真学习宣传贯彻习近平总书记重要讲话精神、深入贯彻落实省委座谈会精神，是当前和今后一个…
2022-05-13	四川各族各界青年学习贯彻习近平总书记在庆祝中国共产主义青年团成立100周年大会上的重要讲话精神座谈会召开四川各族各界青年学习贯彻习近平总书记在庆祝中国共产主义青年团成立100周年大会上的重要讲话精神座谈会在成都召开5月13日电（记者 张建伟 通讯员 赵庆华）5月11日下午，四川各族各界青年学习贯彻习近平总书记在庆祝中国共产主义青年团成立100周年大会上的重要讲话精神座谈会在成都召开，12位青年分别结合自身学习和工作实际分享了学习体会。 会议指出，习近平总书记在庆祝中国共产主义青年团成立100周年大会上的重要讲话，饱含了党中央对青年一代的亲切关怀、对共青团事业的高度重视，具有很强的政治性、思想性、战略性、指导性。要深刻领会党关心领导共青团成立的重大意义；深刻领会共青团百年来跟党奋斗的初心使命；深刻领会共青团百年历程形成的宝贵经验；深刻领会新时代共青团组织的奋斗目标；深刻领会新时代党的青年工…
2022-05-16	山西发布首张共青团历史地图山西发布首张《山西青年运动暨共青团历史地图》建伟 通讯员 张锦荣）日前，共青团山西省委联合山西省测绘地理信息院编制了《山西青年运动暨共青团历史地图》。这是山西省推出的首张关于共青团历史的地图，既是深化“喜迎二十大、永远跟党走、奋进新征程”主题教育实践活动，帮助青少年了解党领导山西青年运动的光辉历程的具体举措，也是山西共青团庆祝中国共产主义青年团成立100周年“听党话 跟党走 青春建功新时代”主题活动之一。 山西是全国最早建立地方党团组织的省份之一，山西青年运动史是中国革命史和青年运动史的重要组成部分。100年来，山西共青团始终牢记坚定不移跟党走、为党和人民事业不懈奋斗的初心和使命，坚持“党有号召，团有行动”的光荣传统，围绕党在不同历史时期的中心任务，团结带领一代又一代三晋青年冲锋在前、担当作为。《山西青年运动暨共青团历史地图》系统总结和全面展示了党领导下的山西青…
2022-05-16	吉林举办庆祝共青团成立100周年座谈会吉林举办庆祝共青团成立100周年座谈会5月10日上午，庆祝中国共产主义青年团成立100周年大会在北京隆重举行。吉林省委书记景俊海与团员青年代表一起收看了电视实况直播，认真聆听习近平总书记重要讲话。 大会结束后，景俊海主持召开了青年代表交流座谈会，与大家一起学习贯彻习近平总书记重要讲话精神。团吉林省委书记郑伟峰、“中国青年五四奖章”获得者杨永修、“全国向上向善好青年”张超凡先后发言。他们结合工作实际，畅谈学习心得。 景俊海指出，习近平总书记的讲话饱含着党中央对青年一代的亲切关怀和对共青团事业的高度重视，为我们做好共青团和青年工作指明了前进方向、提供了根本遵循。站在党的青年运动新的历史起点上，当代吉林青年正迎来成长成才、建功立业的难得人生际遇。希望吉林省广大团员青年始终牢记习近平总书记的谆谆教诲和殷殷嘱托，认真接受政治训练、加强政治锻造、追求政治进步，以…
2022-05-16	山西省庆祝中国共产主义青年团成立100周年座谈会召开山西省庆祝中国共产主义青年团成立100周年座谈会召开月11日，山西省庆祝中国共产主义青年团成立100周年座谈会在太原召开。山西省委书记林武出席会议并讲话。省委副书记商黎光主持会议。副省长于英杰出席会议。 林武首先代表山西省委向全省团员青年和各级团组织、团干部以及广大青少年工作者致以热烈祝贺和诚挚问候。他指出，习近平总书记在庆祝中国共产主义青年团成立100周年大会上的重要讲话，深刻阐明了共青团和青年工作的历史经验，对当代青年寄予殷切期望，对做好新时代共青团工作提出明确要求，充分体现了党的领袖对广大青年的关心厚爱、对共青团工作的高度重视，具有很强的政治性、思想性、战略性、指导性，是新时代党的青年工作的纲领性文献，要认真学习领会，深入贯彻落实。 林武指出，山西省是全国最早建立地方党团组织的省份之一，各级团组织团结带领广大团员青年，听党召唤、跟…
2022-05-12	宁夏：共青团改革“多点开花”结硕果宁夏：共青团改革“多点开花”结硕果年1月，在长沙民政职业技术学院上学的00后女孩袁静怡通过了宁夏银川市永宁县返（在）乡大学生兼任村（社区）团支部副书记的选拔，成为永宁县李俊镇丰登村的兼职团支部副书记。 参与村上共青团工作以来，袁静怡已完成规范基础团务、特需青少年认定、家庭贫困青少年摸排等工作，并结合自己社会工作的专业特长，制订了详细的工作计划，为服务辖区青少年提供了新思路。 “大学生想法多、思路活，虽然是兼职团干部，但能帮村上青少年解决不少难题。”提起袁静怡，李俊镇丰登村团支部书记陈月梅连声称赞。 自县域共青团改革启动以来，宁夏各级团组织牢牢把握改革正确方向，坚持靶向发力，精准施策，有效纾解堵点难点问题，创新探索了一套符合宁夏实际的县域共青团改革新路径。选优配强领头雁，培植沃土育人才 前些年，由于社区团组织存在感不强，主动作为不够，在灵武市最大的移民搬迁…
2022-05-12	湖北“百年追寻”主题音乐团课在汉首演湖北“百年追寻”主题音乐团课在汉首演青网记者 雷宇）5月10日晚，由共青团湖北省委、省青年联合会、省学生联合会、省少工委联合主办，武汉农村商业银行协办的“百年追寻”主题音乐团课在武汉首演。湖北省委常委、统战部部长尔肯江・吐拉洪，省人大常委会副主任梁伟年、副省长宁咏、省政协副主席周先旺出席。 音乐团课在《国际歌》中拉开序幕，湖北省“青马工程”学员和少先队员开启“追寻之旅”，用《初生》《追随》《砥砺》《奋斗》《放歌》5个篇章，通过“情景式演绎+艺术性呈现”“跨时空对话”等形式回顾湖北共青团在党的领导下团结带领广大青年勇担使命、克难奋进的壮阔历史。 全省各界青年代表齐聚一堂，在这场“沉浸式”音乐史诗中，追寻百年来共青团坚定不移跟党走，为党和人民奋斗的初心使命，深刻领会共青团的活力之源，从中汲取智慧力量，立志奋勇争先，面向未来，再立新功。 据了解，团湖北省委将…
2022-05-12	内蒙古青年热议习近平总书记重要讲话内蒙古青年热议习近平总书记重要讲话者 石佳）5月10日，庆祝中国共产主义青年团成立100周年大会隆重举行，中共中央总书记、国家主席、中央军委主席习近平出席大会并发表重要讲话。习近平总书记的重要讲话在内蒙古自治区各族各界青年团员中，引起热烈反响和广泛热议。 团内蒙古区委书记陈晓东表示，习近平总书记的重要讲话指引航向、催人奋进，为广大青年成长指明了前进方向，为共青团工作提供了根本遵循。全区各级团组织要提高政治站位、弘扬优良传统，切实把思想和行动统一到习近平总书记重要讲话精神上来，坚决拥护“两个确立”，增强“四个意识”、坚定“四个自信”、做到“两个维护”，踔厉奋发、勇毅前行，把共青团建设得更加充满活力，更加坚强有力，用实干彰显党有号召、团有行动的忠诚和担当。 呼和浩特白塔机场海关团支部书记张诗宇说，作为疫情防控一线的海关青年，将立足海关本职岗位，积极投入“我为…
2022-05-11	广东团员青年热议习近平总书记重要讲话广东团员青年热议习近平总书记重要讲话青报・中青网记者 林洁）5月10日，庆祝中国共产主义青年团成立100周年大会隆重举行，中共中央总书记、国家主席、中央军委主席习近平出席大会并发表重要讲话。团广东省委组织全省广大团员青年共同学习讲话精神，大家纷纷结合自身所学所为发起热烈讨论，表示将“用青春的能动力和创造力激荡起民族复兴的澎湃春潮”。华南理工大学师生收看现场 团一大广场志愿驿站站长甘永乐表示，“青年人当奉献社会！”他在团一大纪念广场站岗已经整整10年，看见成千上万的有志青年朝气逢勃，意气风发，一心向党，锐志建功。“我们一定要牢记习近平总书记的谆谆教诲：脚踏实地、求真务实，吃苦在前、享受在后，甘于做一颗永不生锈的螺丝钉。” 团深圳市委书记高大伟表示，在新的征程上，共青团要把引领力、组织力、服务力遍布深圳基层一线，遍布深圳青年身边。千方百计为青年办实事、解难…
2022-05-11	团安徽省委专题学习习近平总书记在庆祝中国共产主义青年团成立100周年大会上的重要讲话精神团安徽省委专题学习习近平总书记在庆祝中国共产主义青年团成立100周年大会上的重要讲话精神习中心组专题学习会议，深入学习贯彻习近平总书记在庆祝中国共产主义青年团成立100周年大会上的重要讲话精神。团省委书记杨正主持会议并讲话，理论学习中心组成员参加会议，领导班子全体成员及部门、直属单位相关负责同志作交流研讨。 会议认为，习近平总书记在庆祝中国共产主义青年团成立100周年大会上的重要讲话精神为新时代共青团面向未来、再立新功提供了根本遵循和行动指南，在新征程上推动共青团高质量发展提供了前进动力和方法路径，对引领全省团员青年坚定理想信念、强壮精神素养，更加自信、自觉听党话、跟党走，具有重大而深远的意义。 会议指出，习近平总书记在重要讲话中要求共青团“始终成为政治学校、先锋力量、桥梁纽带、先进组织”的“四点希望…
2022-05-10	安徽共青团开展多样“云活动”引领青少年成长线上破圈 寓教于乐 安徽共青团开展多样“云活动”引领青少年成长者 王海涵 王磊）近日，在安徽，一场吸引123.7万人次观看，13万次点赞的直播活动圈粉无数。 这是团安徽省委联合省委宣传部开展的青春助力乡村振兴青春思政课之“我的青春在家乡”直播活动第一站。 在安徽共青团微信视频号和今日互联直播平台，伴随着团团主播和当地创业青年的介绍，游客接待中心和村史馆、情圆农场、手伴小卖部、创业者部落、移风易俗馆等十余处场景依次切换，呈现集田园养殖、餐饮住宿、研学教育、电商、文创体验于一体的产业生态格局。 连日来，受疫情影响，很多线下活动不能如期开展。团安徽省委带领全省各级团组织转变思路，以“喜迎二十大、永远跟党走、奋进新征程”为主题，依托团属新媒体平台广泛开展形式多样的青少年思想政治引领活动。 精准打造青少年喜爱的“云活动” 据团安徽省委宣传部工作人员介绍，“…
2022-05-08	福建举办青年企业家和青年科技人才面对面活动福建举办青年企业家和青年科技人才面对面活动报・中青网记者 田宏炜）今天，“数字青年聚福州”青年企业家和青年科技人才面对面活动举办。福建省数字经济领域的青年科学家、企业家、创业者及学生代表共80余人参加。 本次活动由共青团福建省委、福建省科学技术协会共同主办。主办方组织青年代表们参观走访了福建恒申控股集团有限公司、数字福建云计算中心、福建省政务云平台、滨海新城规划展示馆，开展了数字经济创新发展座谈会，与会青年进行了深入交流。 座谈会上，福建省科协副主席史斌勉励青年科技人才践行新时代科学家精神，勇于深耕交叉学科领域，争做技术创新的开拓者。团福建省委副书记李腾寄语青年企业家、青年科技人才把握时代机遇，为建设数字福建作出新贡献。 全国青联委员、福建青年企业家协会执行会长黄森坤在座谈会上介绍了福建省数字经济发展现状。黄森坤希望广大青年首先在思想上要认识到数…
2022-05-08	天津：喜迎二十大童心逐梦书画艺术展开幕“喜迎二十大 永远跟党走 奋进新征程”童心逐梦书画艺术展开幕者 胡春艳）近日，在天津团市委、市少工委的指导下，由天津市少年儿童活动中心（天津市少年宫）联合北京市少年宫、上海市青少年活动中心、重庆市少年宫、广州市少年宫等单位共同举办的“喜迎二十大 永远跟党走 奋进新征程”童心逐梦书画艺术展在天津美术馆开幕，并将持续到本月15日。 本次展览旨在学习宣传贯彻落实习近平新时代中国特色社会主义思想，聚焦抓好党的事业后继有人这个根本大计，从策划到实施都牢牢把握共青团中央在全团开展“喜迎二十大、永远跟党走、奋进新征程”主题教育实践活动的部署要求，深入宣传习近平总书记对青少年儿童的关心关爱，带领广大青少年儿童学习党领导中国青年运动的光辉历程，团结引领青少年儿童坚定永远跟党走、建功新时代的决心。 本次展览展出各地精选作品近300幅。在作品创作征集期间，老师和同学们克服…
2022-05-06	四川：青年五四奖章颁奖礼在成都举行四川：“百年奋斗路・青春心向党”文艺汇演暨 青年五四奖章颁奖礼在成都举行网北京5月6日电（记者 张建伟 通讯员 赵庆华）5月5日晚，“百年奋斗路・青春心向党”文艺汇演暨青年五四奖章颁奖礼在四川广播电视台举行。文艺汇演以“觉醒年代”“燃情岁月”“春潮激荡”“复兴之路”为主线，艺术再现了中国青年跟党奋斗的百年光辉历程。四川省委常委、组织部部长于立军，四川省人大常委会副主任王菲、四川省人民政府副省长杨兴平、四川省政协副主席赵振铣出席活动。活动现场图片。团四川省委供图 汇演在气势恢宏、振奋人心的《走向复兴》音乐声中拉开帷幕，情景表演《毕业歌》、诗朗诵《百年・正青春》展现了新民主主义革命时期中国青年为争取民族独立投身革命的豪情壮志；人屏互动《那年那兔那些事儿》、歌曲串烧《时代青春力》展现了社会主义革命和建设时期中国青年艰苦创业、奉献祖国的精神风貌；《不说再见》《熊…
2022-05-06	2022年福建省五四表彰颁奖仪式举行2022年福建省五四表彰颁奖仪式举行伟）5月5日下午，团福建省委在团省委机关举行2022年福建省五四表彰颁奖仪式，充分发挥青年典型模范带头作用，激励广大青少年踔厉奋发、勇毅前进，为全方位推进高质量发展超越贡献青春力量。 仪式上，对获得全国五四红旗团委（团支部）、全国优秀共青团员、全国优秀共青团干部、福建青年五四奖章、福建省五四红旗团委（团支部）、福建省优秀共青团员、福建省优秀共青团干部称号的代表进行了颁奖。 “全国五四红旗团委”代表――福建省福州京东方光电科技有限公司王斌，“福建省青年五四奖章标兵”代表――永泰县嵩口镇龙湘村支部书记林露露，“福建省青年五四奖章标兵”代表――漳州市第二医院感染病区护士长高艺滨，“福建省五四红旗团(总)支部”代表――厦门大学研究生支教团先锋团支部书记林颖菁分别上台进行了分享。 团省委书记会班子成员、机关各部室主要负责人、全…
2022-05-06	2022年“湖北青年五四奖章”颁授2022年“湖北青年五四奖章”颁授中青网记者 雷宇）5月4日下午，2022年“湖北青年五四奖章”颁授活动在团湖北省委机关举行。 活动现场，团湖北省委副书记王云清宣读了《共青团中央、全国青联关于颁授第26届中国青年五四奖章的决定》《省人力资源和社会保障厅、共青团湖北省委、省青年联合会关于颁授2022年“湖北青年五四奖章”的决定》，团湖北省委领导班子成员为湖北省第26届“中国青年五四奖章”获得者和2022年“湖北青年五四奖章”个人、集体颁奖。 “一个时代有一个时代的历史任务，一代青年有一代青年的历史担当。”团湖北省委书记周森锋代表团省委向受到表彰的青年表示祝贺。他表示，“青年五四奖章”是共青团和青联组织授予优秀青年、青年集体的最高荣誉，在新时代成长起来的青年典型，在各领域各战线冲锋在前、奉献在先，用实际行动践行了“请党放心，强国有我”的青春誓言。希望受表彰的…
2022-05-06	团内蒙古区委举办特别主题团日活动“青春心向党 建功新时代”内蒙古主题团日活动举办中青报・中青网记者 石佳）为庆祝中国共产主义青年团成立100周年，激励新时代内蒙古青年增强永远跟党走的信念信心，5月5日，团内蒙古区委主办的“青春心向党 建功新时代”内蒙古自治区特别主题团日活动在呼和浩特市举办。 团内蒙古区委书记陈晓东致辞，要求全区共青团要认真学习贯彻习近平总书记在中国人民大学考察时重要讲话精神的丰富内涵和实践要求，切实提高思想认识、强化学习自觉，不断增强为党做好青年工作的责任感、使命感。要求全区各级共青团组织和广大团员青年忠诚核心、拥戴核心、维护核心、紧跟核心，坚决拥护“两个确立”、坚决做到“两个维护”，接过历史接力棒，展现青春担当，为建设亮丽内蒙古，共圆伟大中国梦不懈奋斗。活动现场内蒙古青少年代表合唱歌曲《领航》。图片由受访者提供 活动现场，来自不同领域的3位内蒙古青年代表，分享了自己的…
2022-05-05	上海发布“百年中国青年的100个关键词”上海发布“百年中国青年的100个关键词”晶 中青报・中青网记者 魏其�鳎�2022年，党的二十大即将召开，党领导下的中国共青团也迎来成立100周年。今天，中共上海市委党史研究室、共青团上海市委、上海大学、青年报社、中国社会主义青年团中央机关旧址纪念馆共同发布“百年中国青年的100个关键词”，这些关键词共同绘就百年中国青年的最美青春图谱。 去年12月31日，上述单位联合发起“百年中国青年的100个关键词”征集活动，旨在通过100个关键词，回顾党领导下的青年运动史、读懂一心向党的中国青年。征集令发出后，得到了社会各界青年的热烈反响。 今天正式发布的这100个关键词中，既有五四精神、觉醒、追求真理、爱国主义精神、新青年、渔阳里等青春创举，也有闪光青年、公益正能量、燃、硬核、国潮、斜杠青年、点赞、很飒、有光等当代青年图谱；有自强不息、到延安去、建设新中国、…
2022-05-05	团云南省委举办主题展 沉浸式体验云岭青年百年奋斗征程团云南省委举办主题展 沉浸式体验云岭青年百年奋斗征程报・中青网记者 张文凌）今天，共青团云南省委“喜迎二十大、永远跟党走、奋进新征程”主题展在昆明市博物馆开幕。该展览打破了传统展览的静态展示，通过沉浸式实景演绎和观展互动，以“青春号”时间胶囊为主线，让观展者在实景打造的历史氛围中，回首云南共青团围绕党在不同历史时期的中心任务，团结带领一代代云岭青年冲锋在前、担当作为的百年征程。 开展仪式上，团云南省委书记唐源致辞。团省委在昆明市博物馆挂牌成立“云南省青少年理想信念教育基地”。 本次主题展是团省委组织开展的“喜迎二十大、永远跟党走、奋进新征程”主题教育实践活动的重磅产品，由云南青年事业展、美术书法作品展以及“百年之旅”沉浸互动体验剧场组成。中青报・中青网记者 张文凌/摄 事业展中展出了一些珍贵的历史文物，如李大钊在1918年《新青年》第6…
2022-05-04	“天津青年五四奖章”评选揭晓“天津青年五四奖章”评选揭晓报・中青网记者胡春艳）五四青年节来临之际，2022年“天津青年五四奖章”评选结果揭晓。团天津市委决定，授予于�等60名同志“天津青年五四奖章”称号，授予河北工业大学先进医用材料与创新器械研究团队等10个集体“天津青年五四奖章集体”称号。 据介绍，此次受到表彰的青年和青年集体，在天津市委领导下，积极投身天津高质量发展，勇于创新创造，敢于创业开拓，强于创优争先，充分展示了新时代天津青年的精神风貌和价值追求。 2022年，党的二十大即将召开，中国共青团也迎来建团100周年。全市广大青年将以先进典型为榜样，更加紧密地团结在以习近平同志为核心的党中央周围，深入学习贯彻习近平新时代中国特色社会主义思想，深刻感悟“两个确立”的决定性意义，不断增强“四个意识”、坚定“四个自信”、做到“两个维护”，立志民族复兴，不负韶华，不负时代，不负人民，在青春的…
2022-04-30	团海南省委举办青年干部职工能力提升大讲堂活动团海南省委机关举办2022年“自贸港・青年说” 青年干部职工能力提升大讲堂活动建伟）4月27日下午，团海南省委机关在中国（海南自贸港）青年筑梦大道・中国青年厅举办2022年“自贸港・青年说”青年干部职工能力提升大讲堂第一期活动。团海南省委副书记许昌斌出席活动并讲话，青年发展部党支部全体党员干部职工，机关其他部室及下属单位科级及以下党员干部职工参加活动。 青年干部职工能力提升大讲堂分为“青年说”、“互动学”、“支部评”和“书记提”等四个环节。在“青年说”环节，青年发展部党支部羊杨琳以《纪念一二九青年学生爱国运动》为题，讲述了一二九青年学生运动的背景、过程和意义，并结合自身实际畅谈“百年前的他们和百年后的我们”的思考；林璇以《青年说――走近陈延年的觉醒年代》为题，从时代背景、陈延年生平简介和省港大罢工等三个方面进行讲授，并结合所负责的具体工作分享了…
2022-04-30	内蒙古“青春快线”专列发车 吸引青年打卡拍照内蒙古“青春快线”专列发车 吸引青年打卡拍照（中青报・中青网记者 石佳）4月28日，以“喜迎二十大、永远跟党走、奋进新征程”为主题的共青团“青春快线”专列和主题车站启动仪式在呼和浩特轨道交通1号线坝堰（机场）站举行。呼和浩特青年在主题车站打卡拍照。图片由受访者提供 “青春快线”专列以原创手绘和平面设计结合的方式，将6节车厢打造成思想引领、民族团结、创新创业、志愿服务、婚恋交友、全团带队等六个主题的“青春驿站”，将党的关心关爱送到青少年身边，打造青少年时刻想得起、找得到、靠得住的共青团。 今天，这趟“青春快线”专列正式发车。青年一上车就被车厢内缤纷的色彩、精心设计的图案标语所吸引，纷纷打卡拍照。呼和浩特蒙古族小学学生赵旌枫说：“参观专列让我感到特别惊喜，这里充满了青春气息，我也能学到很多知识。”内蒙古青少年参观“青春快线”专列。中青报・中青网记者…
2022-04-29	广西广泛开展青少年经典云共读活动广西广泛开展青少年经典云共读活动云共读活动。 中国青年报客户端讯（通讯员 王秋荷 中青报・中青网记者 谢洋）团广西区委、广西少工委、广西学联近日开展“喜迎二十大 永远跟党走 奋进新征程”――广西青少年经典云共读活动。 广西各地高校纷纷开展形式多样的活动，引导学生在阅读党史和经典作品的过程中，认识党的光辉历程和伟大成就，进一步感党恩、听党话、跟党走。广西师范大学团委组织青年学生在共产党简史馆、独秀书房、图书馆等校园经典地标处打卡领读，阅读红色经典著作，并邀请各学院（部）开展朗读接力挑战。广西科技大学征集青年学子党史阅读视频，择优在“广西科大青年”微博、抖音等官方新媒体平台进行展播。百色职业技术学院建立“党史经典线上读书群”，开展线上读书分享会。 团广西区委把开展党史学习教育作为重大政治任务，通过云共读的方式开展党史宣传教育。围绕“学史明理、学史增信、学史崇德…
2022-04-29	四川高校“青春就业大讲堂”启动@四川高校毕业生 “青春就业大讲堂”开课啦网北京4月29日电（记者 张建伟）“希望能通过我的宣讲，让更多的高校毕业生选择扎根基层、奉献基层、建功基层。”四川省大学生志愿服务西部计划项目负责人唐静向大学生们讲道。 4月27日，由团四川省委、四川省教育厅、四川省人力资源社会保障厅联合主办的四川高校“青春就业大讲堂”启动仪式暨线下示范宣讲活动在成都举行。主办单位相关负责同志及讲师代表、学生代表、媒体代表共40余人参加活动。为讲师代表颁发聘书。团四川省委供图 活动上，主办单位相关负责同志为讲师代表颁发了聘书，西南交通大学招生就业处老师易�逞�、广元市剑阁县基层公务员张轩、四川省大学生志愿服务西部计划项目负责人唐静分别围绕“就业形势与政策解读”“基层工作经历和感悟”“大学生志愿服务西部计划”等主题作了线下示范宣讲。 成都中医药大学学生王清霞表示：“这次讲堂干货满满，带…
2022-04-29	重庆市举办集中离队入团示范活动重庆市举办集中离队入团示范活动者 王鑫昕）4月26日，“喜迎二十大、永远跟党走、奋进新征程”重庆市庆祝建团100周年集中离队入团示范活动在重庆市巴川中学校举办。团重庆市委供图 活动由团重庆市委主办，团铜梁区委、铜梁区教委、铜梁区少工委承办，重庆市巴川中学校协办。活动以“主会场+分会场”联动形式开展，主会场设在重庆市巴川中学校，分会场在中国革命人物纪念地――重庆市铜梁区邱少云烈士纪念碑广场。 活动分为告别少先队、走进共青团、青春向未来三个部分。重庆市巴川中学校年满14周岁的2774名少先队员光荣离队。106名离队的优秀少先队员面对团旗，庄严宣誓，加入了中国共产主义青年团。 据了解，重庆市各级团组织将在“五四”前后开展离队入团仪式教育活动，让青少年在庄严的仪式中接受理想信念的熏陶。
2022-04-29	四川：打好全面从严治团“组合拳”四川：打好全面从严治团“组合拳”一时间向省委报告。按照省委常委会对全面从严治团作出的部署要求，团四川省委成立全面从严治团领导小组，认真研究贯彻落实举措，制定《新时代全面从严治团实施纲要落实方案》，从5个方面制定80项具体措施，打好全面从严治团“组合拳”，全面树立新时代四川共青团严实形象。 以政治建设铸魂 严出规矩意识 “每次论坛分享不仅有新颖的形式和丰富的内容，还有思想的启迪和视野的开拓，更有情怀的涵养和精神的熏陶。”青年干部罗华在参加微论坛后写下了自己的感悟。 罗华所说的微论坛，是团四川省委自2019年起开展的“周一十点半・等你来分享”机关微论坛活动，目前已开展95期，每周开展一次，每次由1名党支部书记集中带领学习习近平总书记最新重要讲话精神，3名党员干部开展交流分享，引领青年干部自觉做“两个确立”的坚决拥护者和“两个维护”的坚定践行者。 近年来，团四川…
2022-04-28	河南省科创团工委揭牌成立河南省科创团工委揭牌成立青报・中青网记者 潘志贤）共青团河南省科技创新工作委员会（简称“河南省科创团工委”）成立仪式今天在郑州举行。河南省科技厅党组书记、厅长陈向平，团河南省委副书记王笃波为河南省科创团工委揭牌。 河南省科技厅、团河南省委有关人员，河南省科创团工委第一届委员会委员，首批河南省科创团工委受聘导师等30余人参加活动。陈向平指出，当前河南省委省政府高度重视科技创新工作，省科创团工委的成立，将开启河南省青年科技创新工作新篇章。她勉励新成立的省科创团工委建好青年之家，打造青年科技创新品牌。 王笃波希望省科创团工委要发挥好牵头统筹、协调联动和示范带动作用，在引领凝聚科创青年上有高度，在联系服务科创青年上有温度，在组织动员科创青年上有力度，激励科创青年在国家创新高地建设中勇当先锋、争做闯将，为现代化河南建设贡献青春力量。 仪式上，陈向平、王笃波为首批共青团河南省…
2022-04-28	甘肃：实施乡村振兴六项行动 引领青年投身伟大实践甘肃：实施乡村振兴六项行动 引领青年投身伟大实践建伟）团甘肃省委深入学习贯彻习近平总书记在全国脱贫攻坚总结表彰大会上的重要讲话精神、习近平总书记关于三农工作重要论述和在中央农村工作会议上的重要讲话精神，认真贯彻落实甘肃省委省政府关于巩固拓展脱贫攻坚成果同乡村振兴有效衔接工作的系列决策部署，将助力巩固拓展脱贫攻坚成果同乡村振兴有效衔接作为围绕中心、服务大局的重要任务和主要战场，紧密结合甘肃省情和共青团工作实际，深入开展“乡村振兴 青年建功”六项行动，紧紧抓住服务、凝聚、培养青年的根本任务，切实组织动员全省广大团员青年踊跃投身新时代乡村全面振兴的伟大实践。实施“青春助农”行动，切实加大消费帮扶工作力度 广泛举办“青春助农”系列活动，将助力拓宽“甘味”农产品品牌市场空间、加大消费帮扶力度作为推进产业振兴的“先手棋”和“重头戏”，2021年累计助力…
2022-04-28	陕西共青团开展“组团式”帮扶行动陕西共青团开展“组团式”帮扶行动建伟）2022年4月，陕西共青团深入落实“我为青年办件事”，围绕助力乡村青年创业及实体经济和小微企业发展，充分发挥组织优势，广泛调动资源，以人才、项目培育，金融支持等为重点，深入推进包括“菁彩青农”乡村青年创业帮扶行动、“秦青优惠贷”项目等在内的“组团式”帮扶举措。聚焦“四个一批” 助力乡村青年创业 其中，“菁彩青农”乡村青年创业帮扶行动，将以人才、项目、培训等进县区、进乡村的形式，重点面向26个乡村振兴重点帮扶县以及团中央直接联系乡村振兴青春建功行动重点县，每个市选定1个示范县给予重点支持。 帮扶行动将围绕“培育一批青年创业”，打造线上线下“青创课”，开展青创培训；面向在乡村振兴、带动就业、巩固脱贫攻坚成果等方面具有示范带动作用的大学毕业生（毕业2年内）返乡下乡初创型小微项目给予2万元无偿资助资金，面向具备一定操作性和发展…
2022-04-27	团北京市委开展“团建百强”项目征集活动团北京市委开展“团建百强”项目征集活动建伟 通讯员 姜倩）为庆祝建团100周年，强化示范引领，推广经验，进一步激发团组织活力，不断提升团组织服务青年、服务大局的能力，以实际行动迎接党的二十大胜利召开，团北京市委组织开展了“团建百强”品牌项目征集活动。 征集活动自2022年3月底开始，按照“推荐申报―组织审核―综合评定―线下路演―典型宣传―成果运用”六个阶段进行。围绕服务党政中心工作、联系服务青年、基层组织建设、乡村振兴、参与重大活动服务保障等方面概括提炼经验做法，向基层团委、团支部的项目倾斜。 征集通知发出后，各战线部门、各团区委积极响应，层层组织申报，征集品牌项目近200个。通过分类审核，综合考量项目的创新性、影响力、推广性，筛选出120个品牌项目。目前正在进行线上网络投票和线下推选阶段。 下一步，团北京市委将根据评选结果确定团建百强名单，并选取团…
2022-04-27	青海全面推动青少年事业发展取得全方位进步坚持党管青年原则 服务青年迫切需求 维护青年发展权益 青海省青少年事业发展取得全方位发展进步建伟 通讯员 阿淑媛）团青海省委坚持以习近平新时代中国特色社会主义思想为指导，全面贯彻落实习近平总书记关于青年和共青团工作的重要论述，坚持党管青年原则，探索青年工作规律，优化青年成长环境，服务青年迫切需求，维护青年发展权益，促进青年全面发展，逐步构建党委领导、政府主责、共青团协调、各方齐抓共管、全社会广泛参与的青海青年发展工作格局。 着力加强青少年思想政治引领，全省青年思想道德建设水平不断提升。牢牢把握为党育人的根本任务，以习近平新时代中国特色社会主义思想的青年化阐发为主线，以“学党史、强信念、跟党走”党史学习教育为抓手，深化“青年大学习行动”“红领巾爱学习”，实施“青年讲师团”“红领巾巡讲团”计划，拓展共青团大讲堂、青联大讲堂，推进“青马工程”提质扩面，切…
2022-04-27	重庆举办全国乡村振兴青年先锋事迹分享会重庆举办全国乡村振兴青年先锋事迹分享会者 王鑫昕）为广泛宣传“全国乡村振兴青年先锋”事迹，引领更多有志青年积极投身乡村振兴，4月25日，“全国乡村振兴青年先锋”（重庆）颁奖仪式暨事迹分享会举办。 本次活动由团重庆市委、重庆市农业农村委主办，重庆银行承办，重庆广播电视集团（总台）社会与法频道协办。活动采取线上线下相结合的方式举办，主会场设在重庆银行总部。团重庆市委供图 9名“全国乡村振兴青年先锋”分别结合自己扎根“三农”、投身乡村振兴的奋斗故事，讲述了在日常工作中走村入户、为解决群众急难愁盼问题，深入一线听取村民声音的经验体会；讲述了他们真抓实干，积极进取推动产业发展，提高农民收入的心路历程，引发了现场听众的强烈共鸣。 “全国乡村振兴青年先锋”由共青团中央联合农业农村部于2021年7月启动，旨在进一步贯彻落实习近平总书记关于乡村人才振兴的重要指示精神，…
2022-04-26	“创业齐鲁 优选山东”青年人才服务周活动启动“创业齐鲁 优选山东”青年人才服务周活动启动中青报中青网记者 邢婷）为贯彻落实省委人才工作会议精神，深入推进“人才引育创新”，紧密服务青年人才来鲁创新创业，4月21日，山东省委人才工作领导小组办公室、山东省人力资源社会保障厅、团山东省委、山东省科技厅举办全省人才需求“云”发布会，启动2022年“创业齐鲁 优选山东”青年人才服务周活动。 山东省委组织部副部长龚文东，山东省人力资源社会保障厅党组成员、副厅长周春艳，团山东省委副书记尚胜波，山东省科技厅党组成员、副厅长潘军出席本次活动并致辞。 此次人才需求“云”发布会共发布2022年全省各类用人单位招聘岗位13592个，人才需求86601名，发布省市层面青年人才支持政策。 团山东省委副书记尚胜波在致辞中介绍了服务青年人才工作及青年人才服务周活动有关情况。作为助力大学生就业、青年人才引育、地方企业复工复…
2022-04-26	内蒙古5394名学生获得“幻方助学计划”项目资助内蒙古5394名学生获得“幻方助学计划”项目资助者 石佳）近日，中国青基会“希望工程1+1――幻方助学计划”项目在内蒙古自治区启动实施。内蒙古自治区31个旗县5394名原建档立卡贫困家庭、特殊困难家庭、最低生活保障家庭和因重大疾病、意外事故等原因致家庭困难的小学低年级女生得到每人1000元的资助，总资助金额达539.4万元。 据了解，该项目通过学生主动申请和学校推荐两种方式，经旗县区团组织初审、内蒙古青基会终审、中国青基会抽检，最终确定受助学生名单，2022年5月和12月分两次拨付给受助学生。 “幻方助学计划”是为农村青少年成长发展提供新助力、播种新希望而实施的助学兴教项目。该项目在内蒙古自治区的有效实施，对进一步推动共青团乡村振兴工作，帮助乡村困难学生学业，服务青少年健康快乐成长有着积极作用。 今年是中国共青团成立100周年，也是内蒙古共…
2022-04-26	北京：“青振京郊”品牌全面开启北京：“青振京郊”品牌全面开启共青团 助力乡村振兴之路建伟 通讯员 任易 马晓宇 闫梁）日前，团北京市委乡村振兴青春建功“青振京郊”品牌主题活动在北京市平谷区京瓦农业科技创新中心举办。团北京市委联合北京市委农工委、市农业农村局（市乡村振兴局）、平谷区委区政府、北京农商银行共同助力乡村振兴。 聚焦乡村振兴，借力区域优势。与中国・平谷农业中关村开启全面战略合作，共同推动建立“青振京郊”助农直播带货基地，搭建产学研用平台，开展助农直播培训。共同培养人才，加强人才交流，推广实施“村村都有好青年”选培活动。聚焦组织振兴，夯实农村基层治理之基，推进乡村“社区青年汇”建设，加强网上社群建设，开展乡村振兴标志性服务项目及活动。 注重横向联合，发动社会资源。与北京市委农工委、市农业农村局（市乡村振兴局）、北京农商银行联合共同打造优势品牌项目，已将品牌纳入北京市委市政府相关文件…
2022-04-24	粤港澳青年学子分享交流会在穗举行粤港澳青年学子分享交流会在穗举行建伟 通讯员 岳青）4月23日，由广东省青年联合会、广东省学生联合会联合举办的“新青年・新征程”粤港澳青年学子分享交流会在广州举办。本次活动在各大网络平台进行视频直播，吸引了来自粤港澳三地青年学子58.2万人次收听收看。据悉，广东省青年联合会第十二届委员会第一次全体会议和广东省学生联合会第十二次代表大会即将在今年五月召开，本次交流会是大会的系列活动之一。活动现场。团广东省委供图 在本次活动中粤港澳大湾区研究院院长申明浩教授首先进行《粤港澳大湾区发展趋势和青年机遇》主旨分享，他指出，粤港澳大湾区具有区位优势，为青年提供了全方位、多层次的发展机会，呼吁粤港澳青年学子争做担当民族复兴大任的时代新人。 粤港澳大湾区研究院院长申明浩教授进行《粤港澳大湾区发展趋势和青年机遇》主旨分享。团广东省委供图 四位来自粤港澳的青年学子代表在会上分…
2022-04-24	四川庆祝建团100周年主题展览在成都开展邓小平入团介绍人珍贵史料亮相 四川庆祝建团100周年主题展览开展习生 李欣怡 中青报・中青网记者 王鑫昕）中国社会主义青年团泸县支部早期珍贵档案图片、邓小平入团介绍人萧朴生的重要资料、四川第一个农村青年团组织女负责人赵一曼的历史图片……4月22日下午，由团四川省委、建川博物馆联合举办的四川省庆祝建团100周年主题展览在成都开展。开展仪式现场。李欣怡/摄 本次展览主题为“喜迎二十大 永远跟党走 奋进新征程”，采取历史图片、文物史料、音像视频、互动体验相结合的形式，全景展现百年来四川共青团和青年事业的历史痕迹。有关赵一曼的介绍。李欣怡/摄 展厅总面积超过2000平方米，展陈各类图片918张、实物1000余件。展览结合青年特点，融合数字化技术，专门设置“团史答题小程序”“场景还原拍照区”，观众可通过答题、拍照等形式，进行沉浸式互动交流。 在展览实物部分，…
2022-04-23	上海7.8万名青年突击队员投身疫情防控“青”尽全力挑重担 上海7.8万名青年突击队员投身疫情防控突击队是共青团带领团员青年在社会主义建设中勇挑重担、冲锋在前的光荣创举。面对此轮疫情冲击，上海共青团发挥组织优势、强化组织动员，通过组建青年突击队，在疫情防控“急难险重”任务中，在与病毒的赛跑中，团旗和青年突击队的旗帜始终飘扬在上海“战疫”第一线。 据不完全统计，3月以来，上海各级团组织共组建2553支青年突击队，7.8万名团员青年投身疫情防控中。勇挑重担、冲锋在前是青年突击队的青春注脚，为这场“战疫”，他们愿“青”尽全力。 方舱建设“急”“我们是青年，我们不上谁上！” “我们是青年，我们不上谁上！”上海疫情防控形势严峻，许多迫在眉睫的任务急需有人承担。青年突击队队员用这句简单的话表达了决心。 接到方舱医院建设任务后，临港集团成立多支青年突击队，组织100余名青年投入到方舱交通建设、现场运行、…
2022-04-22	团浙江省委推出“亲青小哥七条”政策礼包团浙江省委推出“亲青小哥七条”政策礼包・中青网记者 蒋雨彤 通讯员 丛杨）“我们日常走街串巷，每天接触上千人，特别是疫情期间，工作过程中也有顾虑。现在有了团浙江省委提供的免费新冠疫情专项保险，心里有底了！”在微信小程序“亲青小哥在线”上申领了新冠疫情专项保险后，美团小哥叶文斌满脸笑容，“感谢共青团组织为我们办实事”。 叶文斌领取的这份专项保险，是团浙江省委落实浙江省委省政府关于关心关爱物流从业人员的要求，联合人保财险浙江省分公司、省邮政管理局、省交通运输厅等单位，面向快递、外卖、物流等保供保畅行业青年推出的一项新服务，首批将向快递小哥、外卖小哥、货车司机、网约车司机等群体赠送10万份新冠疫情专项保险。小哥们只需登录“亲青小哥在线”微信小程序，经过简单的注册和实名认证后就可直接领取。 据悉，这次保险服务的保障范围包括确诊新冠肺炎、因新冠肺炎住院和身故等…
2022-04-22	甘肃共青团：突出重点群体 优化服务保障甘肃共青团：突出重点群体 优化服务保障者 马富春）近年来，甘肃共青团坚持服务党政中心工作与维护青少年合法权益相结合，充分发挥部门职能，多措并举维护青少年合法权益，促进青少年健康成长。 甘肃各地团组织深化关爱农村留守儿童志愿服务，积极组织开展青年志愿者行动，通过结对学校、结对农民工子女、“2+1同伴计划”等形式开展关爱留守儿童行动。近年来共完成1290所共青团关爱留守儿童“七彩小屋”项目建设，连续举办了三届甘肃省青年志愿服务项目大赛，并将“关爱少年儿童志愿者服务”内容列入比赛项目。 积极开展青少年助学助困工作，深入实施“文雅少年助困计划”、省政府城乡低保家庭子女普通高校入学资助为民实事项目，让困难家庭青少年充分感受到党和政府的温暖。去年以来，积极开展“中国茅台・国之栋梁―2021希望工程圆梦行动大型公益助学活动”、第二十四届“芙蓉学子”大型公益活动、2…
2022-04-22	河南省大学生志愿服务西部计划招募动员会召开2022年河南省大学生志愿服务西部计划招募动员会召开建伟 通讯员 孙博）日前，2022年河南省大学生志愿服务西部计划招募动员会召开。团省委副书记、省西部计划项目管理办公室主任王继威出席会议并讲话，省教育厅、省财政厅、省人社厅有关负责同志，30所驻郑高校项目办相关负责同志参加会议。 会议强调，全省高校项目办要认真学习贯彻落实此次电视电话工作会议重要精神，做好河南省2022年大学生志愿服务西部计划工作。要深化理论学习，提高政治站位。各高校项目办要深入学习习近平总书记关于青年工作的重要思想，准确把握中国特色志愿服务发展的新要求，认真开展西部计划各项工作。要深入动员部署，做好招募宣传。创新宣传方式，以“青言青语”、“网言网语”、短视频、H5等青年喜闻乐见的内容和方式进行持续宣传，深挖优秀事迹，唱响“到西部去、到基层去，到祖国最需要的地方”的时代旋律。要加…
2022-04-20	上海：温情守护困境青少年团市委机关全员参与 青联委员当“快递小哥” 上海：温情守护困境青少年上海实际新增本土确诊病例和无症状感染者共计19442例。同天，上海出院出舱人数达到23286例，首次超过了当日新增本土无症状感染者。这是自3月1日上海新冠肺炎疫情暴发以来的一个重大利好。 中青报・中青网此前公开上海疫情情况新闻线索征集平台，从每天上千个来电中，本报记者发现那些不会上网、不擅长团购的“沉默少数”的生活保障问题成为一个重要关注点。 近日，团上海市委、市服保办、市青联、市青基会联合发起“青春战疫 希望暖心”困境青少年帮扶行动，为上海3000余名困境青少年送去实实在在的帮助。记者在采访中发现，这是一个从发现问题、协调解决问题、派送物资到回访反馈的全流程闭环链条，为疫情下的困境青少年“闯出一条路”。 闭环链条“闯出一条路” 这一过程中，上海市服务和保护青少年权益办公室负责提前排摸困境青少年需…
2022-04-20	甘肃构建“三力一度两保障”聚力高质量发展构建“三力一度两保障”考核体系 聚力甘肃共青团高质量发展建伟 通讯员 柴建霖）2022年以来，共青团甘肃省委聚焦“强三性”“去四化”改革发展要求，坚持党建带团建，以庆祝建团百年为契机，出台了《甘肃共青团2022年度“三力一度两保障”考核评价实施方案》，构建了在团省委书记班子领导下，各部门各专业齐抓共管、同步推进的考核评价工作格局。以“提升组织力、提升引领力、提升服务力、提升贡献度”四个维度工作质效为目标，强化“全面从严治团”“全面深化改革”政治保障，创新构建“三力一度两保障”考核评价体系，建立“计划、执行、考评、通报、提升”的闭环管理联动机制，任务导向更加清晰、目标更加明确，“一盘棋”工作理念更加凸显，实现了甘肃共青团动态用数据呈现、团青工作用数据研判、工作成果用数据评估、考评结果用数据推动的“智慧团建”新成效。创新考评体系 确保成效“见真章” 团…
2022-04-19	共青团宁夏区委十二届五次全体会议召开共青团宁夏区委十二届五次全体会议召开建伟）近日，共青团宁夏区委十二届五次全体会议在银川召开。会议全面总结去年工作，研究部署今年任务，系统安排深化新时代全面从严治团。宁夏回族自治自治区党委副书记陈雍出席会议并讲话。团宁夏区委书记龚雪飞代表第十二届常委会向全会报告工作。 陈雍在讲话中对过去一年全区共青团工作取得的成绩给予了肯定。他强调，全区各级共青团组织要以迎接学习宣传贯彻党的二十大为主线，坚持党旗所指就是团旗所向，把牢青年政治方向、强化青年理论武装、守好意识形态阵地，引导广大青年增进对党的政治认同、思想认同、情感认同。要以扎实推进青年建功行动为抓手，聚焦党中央部署的重大战略、自治区党委确定的重点任务，组织广大青年勇当经济发展生力军、乡村振兴突击队、志愿服务先行者，在推动宁夏高质量发展中担当作为、建功立业。要以解决青少年急难愁盼问题为重点，大力服务青年发展…
2022-04-18	实施中长期青年发展规划 四川发出“冲刺令”出台三年行动方案 实施年度述职制度 实施中长期青年发展规划 四川发出“冲刺令”距离中长期青年发展规划收官之年还有3年，四川省发出一项“冲刺令”。 在日前召开的《四川省中长期青年发展规划（2017-2025年）》（以下简称“规划”）实施工作联席会议第四次全体会议上，四川省推出若干工作方案和制度，以确保完成规划确定的目标任务。 规划从2017年到2025年实施，截至目前实施时间已经过半，取得了阶段性成效。 比如，一些重点领域的目标任务提前完成。数据显示，2021年四川省新增劳动力受教育年限已经达到规划设定的13.5年的目标，高等教育毛入学率已经超过50%的规划要求，青年体质达标率已超过90%的标准。 不过，这次会议也指出，还有一些领域存在较大的短板。四川省委常委、组织部部长于立军说，如果不下功夫，要完成规划的目标会有难度。 会上，于立军以16至24周…
2022-04-18	北京打造少先队教育服务共同体北京打造少先队教育服务共同体宁）4月15日下午，团北京市委、北京市教委、北京市少工委在中国航天科技集团五院开展“红领巾爱首都”少先队校外特色实践项目发布活动暨“红领巾学堂”第一课。 活动中，10家单位成为首批“红领巾爱首都”北京市少先队校外实践教育基地，包括：中国政协文史馆、中国航天科技集团五院展示中心、中国宋庆龄青少年科技文化交流中心、中国园林博物馆、中国共产党早期北京革命活动纪念馆、香山革命纪念馆、北京卫戍区政治工作部（国旗班）、北京市青年宫、北京市少年宫、北京玉渊潭公园。航天科技集团五院航天精神宣讲团受聘成为北京市“红领巾讲师团”团体成员。 团北京市委、北京市少工委通过线上线下同步进行的方式，开展“红领巾学堂-中国飞天梦”第一课，2.5万个中小学中队集中观看网络直播。 当天，“红领巾爱首都”科学实践地图同时发布。“红领巾爱首都”科学实践地图整合21家科普…
2022-04-17	福建省少工委七届四次全体（扩大）会议召开福建省少工委七届四次全体（扩大）会议召开建伟 通讯员 邬静）4月15日，福建省少工委七届四次全体（扩大）会议在福州召开。福建省少工委委员，各设区市及平潭综合实验区团委、教育局相关负责同志，县（市、区）团委书记，省属中小学少工委主任、少先队大队辅导员参加会议。团省委副书记连占记，省教育厅党组成员、副厅长、省委教育工委委员李绚出席会议并讲话。 会议深入贯彻落实习近平总书记关于少年儿童和少先队工作的重要论述，传达学习省第十一次党代会精神、团十八届六中全会精神、团省委十四届六次全会精神，结合工作实际，聚焦“三提三效”，紧扣“五大抓、四聚焦”工作布局，进一步推动中共中央《关于全面加强新时代少先队工作的意见》（以下简称《意见》）各项工作落细落实落到位；会议对2021年全省少先队工作进行总结，部署2022年全省少先队工作。 会议指出，全省各级少先队组织要系统学习…
2022-04-20	天津撬动服务青少年最大合力以社会组织为支点 探索出社会化全闭合运营模式 天津撬动服务青少年最大合力主题的“云课堂”竟会如此火爆。 几天前，这项活动在团天津市北辰区委的“辰青e彩”公众号发布后，迅速吸引几百人报名。这种火热的场面让韩�锤芯酢昂苌衿妗保�她知道，这里面大多数是“老粉”“铁粉”，“孩子们很喜欢我们，最近都在家上网课，就盼着有活动来一起玩儿”。 这是团天津市北辰区委依托青年社会组织开展的青少年校外实践品牌项目之一。为打通县域共青团基层组织改革的“最后一公里”，近年来，该区团组织以培育发展青年社会组织为支点，探索出团团“买菜”、社会组织“做饭”、镇街村居“点单”、青少年“品尝”、社会各界“点评”的社会化全闭合运营模式，撬动全社会服务青少年的最大合力。 培植适合社会组织成长的土壤 做过基层的劳动协调员、在居委会当过社工，韩�丛谥耙瞪�涯的前10年，关心的都是老百姓的家长里短。 当她辞…
2022-04-20	上海共青团发起困境青少年帮扶行动上海共青团发起困境青少年帮扶行动建伟 通讯员 陈嘉音）近日，团上海市委、上海市青少年服务和权益保护办公室、上海市青年联合会、上海市青少年发展基金会联合发起“青春战疫 希望暖心”困境青少年帮扶行动，已让上海2000余名困境青少年得到实实在在的帮助，充分感受党和政府对他们的关心关爱。而且，这份爱心还在持续传递中…… 疫情下，困境青少年情况复杂，存在跨区、接收受限等因素。上海市青少年服务和权益保护办公室根据前期排摸情况，确认了3200余名困境未成年人家庭需要重点帮扶。为了让爱心物资尽早送到困境青少年手中，上海市青联委员、上海市青少年发展基金会工作人员、阳光中心工作人员组建了一支10人运输青年突击队。他们和上百名由基层团干部和青少年事务社工组成的配送突击队，一起努力打通帮扶的“最后一公里”“最后一百米”。 据悉，在本次帮扶工作中，除了爱心物资支持，每个孩子的个性化…
2022-04-17	第41届川渝“校园之春”活动云端启幕第41届川渝“校园之春”活动云端启幕者 王鑫昕）近日，“喜迎二十大，永远跟党走，奋进新征程”第41届川渝“校园之春”文化艺术体育活动启幕。活动将从4月持续到6月。 活动由中共重庆市委宣传部、中共重庆市委教育工委、重庆市教委、共青团重庆市委、共青团四川省委、重庆市学联、四川省学联联合举办。云上马拉松活动。共青团重庆市委供图 按照新冠肺炎疫情防控要求，活动在“云端”启幕，线上线下相结合，组织引导川渝师生小规模、分散式参加“奔跑吧青春”云上马拉松活动、“‘智’汇青春”川渝大学生科技创新文化节、“青春心向党 放歌新时代”川渝大学生校园歌唱大赛、“青春礼赞”川渝大学生书画大赛、“悦动青春”大学生足球大赛、“思辩青春”川渝大学生辩论大赛、“‘职’在必得”川渝大学生职场8小时挑战赛、“乡村振兴 青春助农”农产品包装及品牌logo设计大赛、“公益青春”大学生志愿服务项…
2022-04-15	甘肃共青团助力乡村振兴工作推进会召开甘肃共青团助力乡村振兴工作推进会 暨东西部团组织协作签约仪式召开建伟 通讯员 黎静）4月14日上午，甘肃共青团助力乡村振兴工作推进会暨东西部团组织协作签约仪式在兰州召开。 会议全面总结回顾了2021年度甘肃共青团助力乡村振兴工作情况，就2022年重点工作任务进行专题安排部署；团天津市南开区委、团山东省青岛市委、团定西市委、团古浪县委和兰州交通大学团委5个团组织分别结合各自工作，进行了会议交流发言。 推进会上，团天津市委、团山东省委同团甘肃省委通过视频会议云签约形式签订了《2022年东西部团组织协作工作协议》；团甘肃省委同省邮政管理局签订了《助力乡村振兴框架合作协议》；并同各市（州）团委签订了《2022年甘肃共青团助力巩固拓展脱贫攻坚成果同乡村振兴有效衔接责任书》。 团省委书记董安宁围绕为什么要推进乡村振兴，“乡村振兴 青年建功”行动锚定的工作目标是什么…
2022-04-19	团陕西省委举行2022“双碳”背景下全球可持续发展青少年科研交流营活动团陕西省委举行2022“双碳”背景下全球 可持续发展青少年科研交流营活动建伟 通讯员 张汶浩）日前，由共青团陕西省委、陕西省教育厅、陕西省青年联合会主办，西安梁家滩国际学校、西安外国语学校、西安第二外国语学校承办的“2022‘双碳’背景下全球可持续发展青少年科研交流营”线上直播活动在西安梁家滩国际学校成功举办，近12万人次线上参与活动。团陕西省委书记、省青联主席徐永胜，陕西省教育厅副厅长刘宝平线上出席活动并致辞。 徐永胜在致辞中指出，青少年作为未来的建设者，是积极应对全球环境问题，达成“双碳”目标的中坚力量。他希望，广大青少年要争做“双碳”目标的宣传者，让节能减排深入人心，让绿色低碳成为共识；要争做“双碳”目标的践行者，让节约成为习惯，以实际行动践行绿色发展理念；要争做“双碳”目标的奋斗者，在“双碳”目标实现上勇于奋斗…
2022-04-18	团海南省委召开理论学习中心组学习（扩大）会议团海南省委召开理论学习中心组学习（扩大）会议传达学习 习近平总书记考察海南时的重要讲话精神建伟 通讯员 吴浩）4月15日，团海南省委召开理论学习中心组学习（扩大）会议，专题传达学习习近平总书记考察海南时的重要讲话精神。团省委书记陈屿主持会议并作总结讲话，团省委领导班子成员、机关及下属单位副处级（含）以上干部参加学习，团省委班子成员、各部室主要负责人分别结合共青团工作岗位实际，畅谈了学习体会及工作规划。 会议指出，在全岛封关运作准备工作加快推进的重要时刻，习近平总书记亲临海南考察指导，并发表了立意高远、思想深刻、内涵丰富的重要讲话，赋予海南新的使命，提出更高要求，意义重大、影响深远，全省共青团、青联、学联、少先队组织要认真学习贯彻习近平总书记重要讲话精神。 就学习宣传贯彻习近平总书记重要讲话精神，团海南省委书记陈屿代表团省委提出五点意见：一是要把…
2022-04-17	内蒙古共青团在全区推动“青创易贷”项目内蒙古共青团：“青创易贷”为青年提供创业贷款5000万元者 石佳）4月14日，团内蒙古区委与呼和浩特金谷农村商业银行股份有限公司，在呼和浩特金谷农商银行玉泉支行举行“青创易贷”青年创业贷款服务项目协议签约仪式，为内蒙古创业青年以及小微企业提供金融贷款服务，并以呼和浩特市为试点，在内蒙古全区范围内推动“青创易贷”青年创业贷款项目。 “青创易贷”项目是由内蒙古青年创业就业基金会出资人民币500万元，设立创业贷款风险补偿金，为金谷银行发放“青创易贷”提供风险补偿，贷款规模以风险补偿资金池资金1:10杠杆放大，即贷款总金额为5000万元。 此次活动是团内蒙古区委以“公益+金融”手段助力内蒙古优化营商环境、帮助青年创业者克服疫情影响、助力复工复产的具体举措。“青创易贷”项目合作签订仪式现场。图片由受访者提供 据了解，“青创易贷”分为3种类型，分别为“信用贷款”…
2022-04-15	浙江：深化打造“青年发展型省份”，全域建设青年发展型市县浙江：深化打造“青年发展型省份”，全域建设青年发展型市县青报・中青网记者蒋雨彤）4月14日下午，浙江省青年工作联席会议第四次全体会议召开。浙江省委副书记黄建发出席会议并讲话。他强调，要深刻理解把握青年和青年工作的重要意义，把青年发展放在共同富裕的大格局中谋划，努力将“青年发展型省份”打造成为共同富裕美好社会的标志性成果。 会议总结了浙江省青年工作联席会议第三次全体会议以来的工作，审议了浙江青年发展工作相关文件。浙江省委组织部、省建设厅、省卫健委和杭州市萧山区委、宁波市鄞州区委、文成县委、嘉善县委作了交流发言。 黄建发强调，做好今年青年发展工作，要引导青年在思想政治和精神气质上自立自强，加大对青年人才“引育留管用”各项政策支持力度，围绕打造三大科创高地制定政策、创造环境，抓好亚运会、亚残运会赛会志愿者选拔招募和管理培训，充分发挥青年在…
2022-04-15	北京：锻造敢战能胜的团干部队伍紧抓“关键少数” 坚定理想信念 北京：锻造敢战能胜的团干部队伍，全团迅速贯彻落实全会精神，全面从严治团的思想自觉和行动自觉进一步增强，路径载体更加明晰，工作由点上突破逐渐向面上铺开，取得了新进展新成效。围绕迎接和学习宣传贯彻党的二十大这一工作主线，结合庆祝建团100周年，即日起“喜迎二十大、永远跟党走、奋进新征程”专栏将定期刊发各地区各单位团组织贯彻落实共青团十八届六中全会精神、推进全面从严治团的典型做法，展示新时代共青团的清新形象。 ―――――――――― 团北京市委深入贯彻落实共青团十八届六中全会精神，紧紧抓住团干部这一全面从严治团的关键少数，深入贯彻落实习近平总书记对年轻干部特别是团干部提出的系列重要要求，以强化政治能力和作风建设为重点，完善团干部选育管用全链条机制，从严抓团干部队伍管理，着力打造忠诚干净担当的高素质专业化团干部队伍。 在重大活动服务保障…
2022-04-14	“湖南共青团”学习强国号上线“湖南共青团”学习强国号上线建伟 通讯员 邱媛）4月13日，“湖南共青团”学习强国号上线。 该学习强国号是湖南共青团在省委的坚强领导下，深入学习宣传贯彻习近平新时代中国特色社会主义思想、习近平总书记关于青年工作的重要思想的重要阵地；是紧紧围绕湖南省委省政府中心工作，推进群团改革的重要载体；是集“政治性、青年味、湖湘范、专业度”为一体的青少年学习交流的重要窗口。旨在发挥思想引领作用，服务青少年健康成长，展现新时代湖南共青团引领全省广大青少年积极投身“建设富强民主文明和谐美丽的社会主义现代化新湖南”火热实践，展现在“喜迎二十大、永远跟党走、奋进新征程”的浓厚氛围中贡献青春力量的精神风貌。 “湖南共青团”学习强国号开设“青年大学习”“团聚力”“青春之歌”“青年湖南”四个栏目，坚持做好理论知识和党政新闻的“青年化”阐释，全面展示湖南青少年工作和共青团工作动态，全方位传…
2022-04-14	“广西青年爱广西”行动助来桂青年就业创业“广西青年爱广西”行动助来桂青年就业创业月12日，记者从团广西区委获悉，针对高校毕业生就业难题，广西共青团今年推出“广西青年爱广西”就业促进行动，通过“1+10”帮扶计划，让更多广西区内外的青年爱上广西、来广西发展或留在广西就业。 “1+10”帮扶行动，即以“广西青年爱广西”这一主题为统揽，开展10个具体项目，包括主要面向在校大学生开展的“返家乡”社会实践、实习“扬帆计划”、社区实践计划，引导大学生在实践锻炼中进一步认识广西、了解广西、热爱广西；面向应届毕业生和毕业两年内的大学生开展的低收入家庭学生就业帮扶计划、大学生精准留桂就业计划、志愿服务西部计划、乡村创业帮扶计划、青年就业见习计划，让大学生在广西更好地就业创业；面向城乡社会青年开展的“青年就业港”帮扶计划、外出青年“燕归巢”返桂就业计划，为本地青年提供“家门口”的就业服务，让在外青年“离乡不…
2022-04-14	广西学联为青年成长成才汇聚力量前进要奋力 干事要努力 ――广西学联为青年成长成才汇聚力量建伟 通讯员 王秋荷）2022年是广西壮族自治区学生联合会（以下简称广西学联）的换届年。在刚刚闭幕的换届大会上，新一届广西学联主席徐靖桓感慨地说：“这5年，鲜花和掌声同在，责任与担当同行。广西学联以全心全意服务同学为宗旨，想同学之所想，急同学之所急，解同学之所难，一心想把学生会建设成同学们想得起、找得到、靠得住的自家人组织。” 5年来，自治区青年马克思主义者培养工程（高校班）共培育学员942名。坚持“选育用”工作总基调，着力为党培养和输送具有忠诚的政治品格、浓厚的家国情怀、扎实的理论功底、突出的能力素质，矢志扎根八桂、建设新时代中国特色社会主义壮美广西的青年政治骨干。 在2021年广西青年马克思主义者培养工程高校班上，全体学员进行了为期三天的集中学习，学习马克思主义理论经典，走访红色革命基地，引导广大…
2022-04-13	福建团组织“一专一站两联”机制助力疫情防控福建团组织“一专一站两联”机制助力疫情防控记者 陈强）福建各级团组织扎实推进“一专一站两联”机制建设，团的专门委员会委员、团代表下沉一线组织团员青年积极投身新冠肺炎疫情防控，参与各地体温测量、核酸检测、人员登记、便民服务、防护宣传等志愿服务。 晋江市是福建此轮疫情的重点区域。面对严峻复杂的疫情形势，该市团代表联络站组织全市各级团代表组建了120多支青年突击队，发动4200多名青年团员，担任核酸“采集员”、信息“收集员”、防疫“服务员”、知识“宣传员”、物资“搬运工”等角色。当地团代表还积极联系青商代表、青联组织捐款捐物，截至目前累计向16个单位捐赠防疫和生活物资1800多份。 团厦门市思明区委通过进驻团代表联络站的25名团代表，发动全区各单位组建青年突击队及职工队伍300多人入驻10个封控区及管控区。青年突击队协助设置封控围挡、搭建临时帐篷，团代…
2022-04-13	陕西省青年志愿者植树护绿示范活动举行“美丽中国・青春行动”陕西省青年志愿者植树护绿示范活动举行建伟 通讯员 张汶浩）4月8日，由共青团陕西省委主办，陕西省引汉济渭工程建设有限公司、陕西省青年志愿者协会承办的“美丽中国・青春行动”――2022年陕西省青年志愿者植树护绿示范活动在引汉济渭工程黄池沟配水枢纽举行。团省委班子成员、厅级干部，以及团省委机关、省引汉济渭工程建设有限公司干部职工，省青年志愿者协会志愿者代表参加义务植树活动。活动图片。通讯员供图 植树现场，大家在技术人员的指导下，挥锹铲土、搬运树苗、培土围堰、提水灌溉，栽植秦岭复绿主栽树种白皮松和观赏树种玉兰、海棠等苗木三百余棵。植树活动后志愿者们逐一对每棵树苗挂牌认养，并将这片小树林命名为“青年志愿林”。 活动现场，团省委向各级团组织、各界环保组织、青年志愿者以及广大团员青年发出号召：让我们行动起来，认真践行习近平生态文明思想，深入学…
2022-04-13	海南：青春战“疫”，共青团尽显能力担当海南：青春战“疫”，共青团尽显能力担当建伟 通讯员 伍玉娃）自海南省新一轮新冠肺炎疫情发生以来，共青团海南省委快速反应，立即行动，及时部署，统筹协调，靠前指导，各级团组织团干部带领广大青年志愿者主动投入疫情防控狙击战、整体战、主动战，通过参与急险任务下的防疫实战，锤炼团干部过硬处置本领，增强团干部担当履职能力。 强化组织领导。成立以团省委书记为组长、副书记为副组长的疫情防控志愿服务工作领导小组，组织落实省委、省政府和团中央关于疫情防控工作的部署，研究决策共青团参与疫情防控志愿服务有关工作，统筹推进疫情防控志愿服务各项工作。同时修订印发《共青团海南省委疫情防控志愿服务应急预案》，召开疫情防控志愿服务工作视频会议，就下一步全省共青团组织开展志愿服务助力疫情防控工作进行安排部署，掀起全省青年积极参与疫情防控志愿服务的热潮。 强化宣传引导。团省委联合省青联、…
2022-04-13	广西将重点打造三个特色品牌喜迎二十大广西共青团将重点打造三个特色品牌喜迎二十大青报・中青网记者 谢洋）今天，“喜迎二十大、永远跟党走、奋进新征程”广西共青团有关工作新闻发布会举行。共青团广西区委书记蒙启鹏在会上表示，今年围绕迎接党的二十大胜利召开和学习宣传贯彻大会精神的工作主线，广西共青团除高质量完成好上级布置的规定动作外，还将重点打造三个特色品牌。 蒙启鹏介绍，广西共青团将按照广西壮族自治区第十二次党代会的部署，围绕“铸牢中华民族共同体意识、积极服务建设中国―东盟命运共同体、扎实推动共同富裕”这三个“共同愿景”，打造好广西共青团的三个特色品牌。第一个特色品牌是锚定“铸牢中华民族共同体意识”，在全区青少年中开展铸牢中华民族共同体意识示范创建活动。第二个特色品牌是锚定“积极服务建设中国―东盟命运共同体”，为中国―东盟青少年友好往来提供更多机会和舞台。第三个特色品牌是锚定“扎实推动共同富裕”…
2022-04-08	团天津市委召开2022年党的建设工作会议团天津市委召开2022年党的建设工作会议的建设工作会议，总结2021年工作，部署2022年工作任务。团市委书记、团市委系统党的建设工作领导小组组长李龙同志出席并讲话。团市委领导班子成员，机关各党支部书记，各直属单位党委（支部）书记、党务干部、纪检干部参加。 会议传达了市委常委会会议暨市委党的建设工作领导小组会议精神和市级机关2022年党的工作暨纪检工作会议精神，并传达了湘军同志的批示精神。会议指出，团市委2022年党建工作要坚持以习近平新时代中国特色社会主义思想为指导，深入贯彻党的十九大和十九届历次全会精神，全面落实新时代党的建设总要求，以习近平总书记“7・9”、“7・2”重要讲话精神为根本遵循，深入贯彻落实市委、市级机关工委党的建设部署要求，自觉运用党的百年奋斗历史经验，弘扬伟大建党精神，围绕迎接和学习宣传贯彻党的二十大精神、认真学习贯彻市第十二…
2022-04-07	上海：青年志愿者送药小分队活跃在大街小巷因抗击疫情而略显空旷的上海： 青年志愿者送药小分队活跃在大街小巷进行了“速战速决”的全员核酸检测工作，同时上海浦东、浦西两地进入了最紧要的封控关头。然而，对新冠肺炎疫情的防控，不能控住居民日常的用药需求。中青报・中青网记者注意到，上海如今空旷的街头活跃着一支“青年志愿者送药小分队”，这支队伍由国药控股上海医院管理总部的50余名青年中高层管理者、办公室文员等组成，他们每天穿着防护服、开着消毒后的私家车穿梭在大街小巷，为上海市民送药。 4月1日凌晨3时，是上海浦东、浦西轮流封控政策的浦西封控开启时间。3月31日夜间，当众多浦西市民在各大商超抢购时，数十名国药青年志愿者逆行前往位于上海宝山区的汉庭酒店。根据上海市防控要求，他们要赶在浦西开始封控前，入住酒店，把自己“闭环管理”起来，以便第二天可以在全市范围内配送药物。 据悉，这家公司要负责派送上海疫情下互…
2022-04-07	上海“云托班”：让爱心服务不断线上海“云托班”：让爱心服务不断线上志愿家教，教英语，两个小朋友说妈妈最近总是早出晚归……我和她们说，姐姐隔离快1个月，很想念家人，有机会的话每天都要告诉妈妈‘How much I love you’。”这是4月3日晚，上海交通大学法学专业大二学生张芷宁发在朋友圈的感想。 今年3月下旬，团上海市委开办“爱心云托班”，组织各高校团委招募学业成绩优秀、沟通能力突出的大学生志愿者，一对一为新冠肺炎疫情防控一线人员的子女和身在方舱医院的中小学生，提供心理健康引导、励志教育、科学启蒙、课业辅导等服务。 张芷宁便是其中一名志愿者。英语成绩不错的她还为所对接的姐妹俩设计了沉浸式英语短片阅读活动，在讲述童话故事的同时教她们一些常用的英语表达。 作为该校青年志愿者服务总队的信管中心负责人，张芷宁在后台看到，已有300多名学生报名参加该志愿活动。大家根据孩子们的年龄特点和兴趣，…
2022-04-06	2022年首都少年先锋岗活动启动2022年首都少年先锋岗活动启动，“红领巾”为人民英雄站岗报・中青网见习记者 赵安琪）今天是清明节，来自北京市京源学校的24名少先队员上午来到天安门广场，以红领巾的名义，为人民英雄站岗。 9时许，第一班少年先锋岗队员准时上岗，6名少先队员佩戴鲜艳的红领巾，手戴白手套，高举中国少年先锋队队旗，迈着坚定有力的步伐走向人民英雄纪念碑。 第一次如此近距离地靠近人民英雄纪念碑，张宸怡十分激动，“穿越时空，英烈们为我们树立起一个个精神路标，指引着我们前行的方向。” “这些人民英雄抛头颅、洒热血换来我们的幸福生活，我们做为新时代的少先队员应该好好学习，长大报效祖国!”范忻悦在站岗结束后畅谈了心得。 据悉，为喜迎党的二十大，庆祝中国共产主义青年团成立100周年，进一步引导首都少先队员缅怀革命先烈，传承红色基因，团北京市委、天安门地区管理委员会、北京市少工委于3月底启动了2…
2022-04-12	海南近两万名青年志愿者奋战抗疫一线海南近两万名青年志愿者奋战抗疫一线“请佩戴好口罩”“请出示您的健康码”……4月5日下午，在海口市琼山区府城中学核酸检测点，来自团海南省委机关党委的青年志愿者吴佳雁和志愿者伙伴正在引导附近群众有序进行核酸检测。参与抗疫的志愿者有的负责测温，有的认真维持着现场秩序，有的在仔细核对群众的健康码和行程码等信息。 团海南省委、海南省青联、海南省学联于4月3日发出倡议，号召全省共青团员、广大青年奋勇争先，真正成为抗疫的生力军和突击队。 团海南省委相关负责人介绍，截至4月6日，海南省有近两万名来自各行各业的青年志愿者奋战在抗击疫情一线，累计成立青年突击队527支，志愿服务时长超过14.6万个小时，服务群众近45万人次。 3月30日上午，海口市疫情防控指挥部发布通告，对秀英区部分小区采取封控、管控措施。当天上午7点，团秀英区委在团海口市委的指导下启动应急预案，发动青年突…
2022-04-07	河南县域共青团基层组织改革试点第四次调度会召开团河南省委召开全省县域共青团基层组织改革试点第四次调度会伟）近日，团河南省委以网络视频会议形式召开全省县域共青团基层组织改革试点第四次调度会。团河南省委有关负责同志，各省辖市团委分管负责同志、相关部门负责同志，各县域共青团基层组织改革试点县（市、区）团委全体人员参加了会议。 会议通报了改革试点中期评估情况，分析了改革试点当前存在的主要问题，会议指出，推动共青团改革向县域基层延伸，是贯彻落实习近平总书记关于青年工作的重要思想的必然要求，是坚持问题导向和破解团的基层薄弱现状的关键所在，是党中央赋予的重要政治任务，承担改革试点不是领“奖状”，而是立“军令状”、领“任务书”。各试点县（市、区）必须站在讲政治、讲大局的高度看待改革试点工作，切实增强责任感、使命感、紧迫感，以更大的决心、更明确的目标、更有力的举措推动试点工作，确保完满完成此次改革试点任务…
2022-04-07	宁夏：2022年党建暨党风廉政建设工作会议召开团宁夏回族自治区委召开2022年党建暨党风廉政建设工作会议月7日电（记者 张建伟 通讯员 张卓）日前，团宁夏回族自治区委召开2022年党建暨党风廉政建设工作会议。自治区团委书记、机关党委书记龚雪飞出席并讲话。 会议传达学习了习近平总书记在中央党校（国家行政学院）中青年干部培训班开班式上的重要讲话精神，十九届中央纪委六次全会、十二届自治区纪委六次全会和2022年区直机关党的建设工作会议精神，总结自治区团委2021年党建和党风廉政建设工作，安排部署2022年工作，签订《党风廉政建设责任书》。 会议指出，2022年是党的二十大召开之年，自治区也将召开第十三次党代会，做好机关党建和党风廉政建设工作意义重大。要以迎接和学习宣传贯彻党的二十大、自治区第十三次党代会为主线，结合建团100周年，以党的政治建设为统领，努力建设政治性、服务型、实干型、文明型、廉…
2022-04-06	团黑龙江省委开展“2022・奋进・网上祭英烈”活动黑龙江共青团引导全省青少年开展清明节主题教育纪念活动青报・中青网记者 韩荣）今天，团黑龙江省委结合疫情防控工作实际，依托网络新媒体平台，组织全省广大青少年开展“2022・奋进・网上祭英烈”主题教育纪念活动，弘扬英烈精神，传承红色基因。 据了解，团黑龙江省委在黑龙江共青团官微开设“网上祭英烈”入口，引导青少年在线上为革命先烈祭奠、献花、擦拭墓碑、留言缅怀等，通过互动让英烈精神融入血液，涤荡心灵。活动还精心呈现了黑龙江省13个市（地）级红色纪念场馆，让青少年接受线上“沉浸式”精神洗礼。全省青少年积极参与，共计40余万人参与线上打卡互动，留言超30万条。 团黑龙江省委联合哈尔滨烈士陵园以“弘扬英烈精神 赓续精神血脉”为主题讲授线上云团课，讲解员带领青少年以“云视角”形式走进烈士陵园，参加升旗仪式，聆听英烈故事，回忆峥嵘岁月。同时参与开展“今天，…
2022-04-08	河南：助力乡村振兴青春建功行动领导小组全体会议召开河南共青团助力乡村振兴青春建功行动领导小组召开全体会议伟）日前，河南共青团助力乡村振兴青春建功行动领导小组全体会议在郑州召开。团省委副书记王强出席会议并讲话，领导小组成员参加会议。 会议指出，要准确把握河南省委关于全面推进乡村振兴的总体部署，认真落实巩固拓展脱贫攻坚成果同乡村振兴有效衔接的各项任务。要站在全局高度，充分认识开展助力乡村振兴青春建功行动的重要意义，切实把思想和行动统一到上级部署要求上来，聚焦共青团主责主业，组织动员广大青年投身乡村振兴战略实施。 会议强调，要立足共青团实际，以落实“两助两帮”为基本内容，围绕产业、人才、文化、生态和组织振兴，聚焦乡村产业发展、社会建设、人才培养和青少年学业、创业、就业需求，以“第一团支书+”为主线，深入推进“青春助力农村人居环境集中整治”“青蔓乡间”文化振兴行动、“青少年心理健康教育进村（社区…
2022-04-03	陕西省第七届道德模范评选表彰活动启动陕西省第七届道德模范评选表彰活动启动总工会、团省委、省妇联联合印发《关于评选表彰陕西省第七届道德模范的通知》，这标志着我省第七届道德模范评选表彰活动正式启动。 《通知》指出，陕西省第七届道德模范分为“助人为乐模范”“见义勇为模范”“诚实守信模范”“敬业奉献模范”“孝老爱亲模范”五类，每类表彰10名左右，表彰总数不超过50名。对未当选陕西省第七届道德模范的正式候选人授予陕西省道德模范提名奖。 《通知》规定了陕西省道德模范的基本条件和分类条件。凡符合评选条件、在陕工作生活的18周岁以上公民均可被推荐为候选人。往届省级以上道德模范提名奖获得者，各行各业选树的重大典型，“时代楷模”“大国工匠”“三秦楷模”“三秦工匠”，以及省级以上“文明家庭”“身边好人”“最美人物”“向上向善好青年”“劳动模范”“五一劳动奖章”等荣誉获得者可优先推荐。同时，要特别注意发现和推荐…
2022-04-07	上海共青团组织开办疫情防控“爱心云托班”上海共青团组织开办疫情防控“爱心云托班”孩子的父母都在战‘疫’一线，要一个月后才能回家，家里的孩子成了他们最大的牵挂。”近期，团上海市委、市青年志愿者协会、市学联为上海疫情防控一线人员子女开展“爱心云托班”托管服务，同时，大学生志愿者们走进一个个抗“疫”家庭，成为教育的辅助者、孩子成长的参与者。补位家庭陪伴的暂缺 志愿者们用真心换真心 刚刚结束了“爱心云托班”课程的阳阳显得有些兴奋。 他今年7岁，刚上一年级，爸爸是仁济医院的医生，正在支援世博展览中心方舱医院，妈妈则是市儿童医院儿童保健科医生。 “今天老师教我们做了一个科学实验，”阳阳表示，老师教他用纸剪一朵花，放在水里，随着花朵逐渐湿润，花瓣也会慢慢舒展开，“特别好玩”。 在上海，阳阳还有很多没见过面的“云上同学”。截至4月4日12时，全市共有1165名战疫一线人员子女报名入托。 阳阳的妈妈杨帆从…
2022-04-02	团内蒙古自治区十四届六次全委（扩大）会议召开团内蒙古自治区十四届六次全委（扩大）会议召开者 石佳）3月31日，共青团内蒙古自治区十四届六次全委（扩大）会议以视频会议的形式召开，会议总结了2021年的工作，部署安排2022年工作任务。 内蒙古自治区党委常委、组织部部长杨伟东出席会议并讲话。杨伟东表示，全区各级团组织要深入联系青年、用心服务青年，践行和落实好以人民为中心的发展思想，推动解决青年群体的急难愁盼问题。要坚持问题导向、强化问题意识，持续推动共青团改革向纵深发展。 会议指出，2021年，全区各级团组织认真贯彻落实习近平总书记关于青年工作的重要思想和对内蒙古重要讲话重要指示批示精神，按照自治区党委和团中央部署要求，认真履行引领凝聚青年、组织动员青年、联系服务青年职责，各项工作取得新进展。 会议强调，2022年，全区各级团组织要紧紧围绕迎接和学习宣传贯彻党的二十大这条主线，结合庆祝建团1…
2022-04-01	陕西：万名学子受益乡村教育资助提升行动陕西：万名学子受益乡村教育资助提升行动青报・中青网记者 孙海华）记者从共青团陕西省委获悉，1万余名来自陕西省革命老区、经济欠发达地区的小学生，将获得来自陕西希望工程乡村教育资助提升行动的资助。 这些资助，部分来源于由共青团陕西省委、陕西省希望工程公益志愿指导中心、陕西省青少年发展基金会携手中国青少年发展基金会、宁波幻方投资管理有限公司实施的“希望工程1+1――幻方助学计划”，用于资助陕西56个全部脱贫的原国家级贫困县（区）9800名小学一年级困境家庭女生。另有部分为联合东润公益基金会资助的陕西延安老区1200名困境家庭小学生，累计争取助学资金1040万元。 作为陕西希望工程“七助一度”助学兴教――乡村教育资助提升行动的重要载体之一，“希望工程1+1――幻方助学计划”旨在维护女童受教育权、维护社会公平、推进社会文明。陕西56个全部脱贫的原国家级贫困县（…
2022-04-01	福建3.65万多名团员青年投身疫情防控工作福建3.65万多名团员青年投身疫情防控工作习记者 田宏炜）蔡裕雄是福建泉州丰泽区泉秀街道社区卫生服务中心青年文明号号长。疫情发生后，他和队友们第一时间投入核酸采样、核对标本、指导检测点消杀等疫情防控工作。 3月13日，自福建发生本土疫情以来，共青团福建省委迅速部署疫情防控六项青春行动，各级青年突击队和青年文明号集体积极响应号召，投身监测预警、专业医护、物流配送、应急值守等疫情防控工作。 泉州是福建本轮新冠肺炎疫情确诊人数最多的城市，其中丰泽区是该市防疫重点区域。自3月12日晚发现新冠肺炎阳性感染者后，丰泽区泉秀街道社区卫生服务中心共派出20支核酸采样队，5人参与流调工作，6人参加区疾控实验室检测，9人驻守隔离酒店进行人员健康监测、环境消杀工作。 在泉州市鲤城区江南街道的明光社区，江南消防救援站的青年突击队加入人群疏导、排队指引、体温测量、物资运送…
2022-04-07	甘肃共青团：广泛开展“喜迎二十大、永远跟党走、奋进新征程”主题活动甘肃共青团：广泛开展“喜迎二十大、永远跟党走、奋进新征程”主题活动者 马富春 王豪）近日，共青团甘肃省委部署“喜迎二十大、永远跟党走、奋进新征程”主题教育实践活动，全省各级团组织积极响应，以实际行动迎接党的二十大和甘肃省第十四次党代会胜利召开。 团兰州市委举办全市中小学“请党放心 强国有我 黄河少年 振兴有我”主题绘画比赛，展现黄河少年昂扬风貌；团金昌市委举办“新赶考路上的青年阅读主张”青春读书会，让来自各行各业的青年文学爱好者共读好书，共话经典；团平凉市委发起“百年团史・韶华一叶”主题融媒体作品征集活动，引导广大青少年了解党领导下的百年青年运动史。 形式多样的团课队会充分调动着青少年的学习积极性。在武威市，各级团组织发起“百场团课进基层”活动，不断深化党史学习教育成果，目前，已开展30余场次；团定西市委通过线上普法、观看…
2022-04-06	共青团陕西省第十三届委员会第七次全体会议召开共青团陕西省第十三届委员会第七次全体会议在西安召开图片。通讯员 李峰伟 摄 中国青年网北京4月6日电（记者 张建伟 通讯员 张汶浩）日前，共青团陕西省第十三届委员会第七次全体会议在西安召开。会议集中学习了党的十九届六中全会、团十八届六中全会和陕西省委十三届十次全会精神，总结2021年工作情况，部署2022年重点工作。团陕西省委书记徐永胜代表团陕西省委常委会向全会报告工作，并作总结讲话。 会议认为，2021年在省委和团中央的正确领导下，陕西共青团各项工作迈上了新的台阶。2022年陕西共青团按照省委和团中央工作部署，以迎接和学习宣传贯彻党的二十大精神为工作主线，结合庆祝建团100周年相关工作，聚焦引领凝聚青年、组织动员青年、联系服务青年的基本职责，进一步筑牢“五大”工作体系，全面深化改革，全面从严治团，着力提升组织力、引领力、服务力和对大局的贡献度…
2022-03-30	一呼百应！广东逾38万名志愿者参与抗疫一呼百应！广东逾38万名志愿者参与抗疫日来，面对严峻复杂的新冠肺炎疫情形势，广东共青团迅速启动省市县三级疫情防控应急志愿服务响应机制，发布招募令，“志愿红”成了疫情防控战场上一道亮丽的风景。这些志愿者中，有企业白领、快递小哥、家庭主妇、退役军人、大学生等，他们坚守在岗位，与辖区居民共同筑起一道“钢铁长城”。 据“i志愿”系统数据，截至3月17日，今年以来，全省参与疫情防控的志愿者达38.47万人、志愿服务组织（团体）9275个，累计提供服务时长614.8万小时，其中党员、团员志愿者占防疫志愿者人数的53.77%，青年志愿者占54.2%。 “能帮助到别人，有一种成就感。”在深圳工作的贵州姑娘罗在燕是一名95后外卖骑手，她居住的社区成了管控区域，她便带领20多人的骑手小队，加入物资配送志愿者队伍，为社区抗疫贡献一分力量。 3月以来，深圳平均每天新增注册志…
2022-03-30	云南共青团：“引凤还巢”赋能乡村振兴开展大学生“返家乡”社会实践活动 云南共青团：“引凤还巢”赋能乡村振兴便大山里的孩子上学。”河南工程学院土木工程专业学生辛良渝南说。 辛良渝南的家乡在云南西双版纳傣族自治州，她今年年初报名参加团云南省委组织的大学生“返家乡”社会实践活动。“这次实践活动坚定了我毕业后重返家乡的决心。”辛良渝南说。 “云南每年为省内外高校输送大量学子，他们对参与公益活动、为家乡作贡献有强烈的愿望。”团云南省委相关负责人说。 “团团陪伴”让返乡大学生寒假“拒绝躺平” 西双版纳州基诺山乡是基诺族的主要聚居地。这里的山村没有兴趣班、辅导班，大人每天都在地里干农活。 “山里的小朋友同样渴望学习，但没有太多的平台，他们需要团组织关注。”基诺山乡茄玛村委会团总支书记李莉说。 寒假期间，乡团委招募返乡大学生给孩子们开设绘画、防疫、安全等知识课堂，还带领他们清理村内道路的垃圾并进行分类。…
2022-03-29	青春在“疫”线发光青春在“疫”线发光艾鑫 “宝宝来这个世界真的很不容易，感谢大家。”看到刚出生的孩子，躺在产房的万琴有些激动。就在几天前她还焦虑不安，那时她已怀孕40周，临产在即。 万琴家住江西省南昌市新建区长�僬颉�3月16日起，长�僬蛞蛞咔榉揽匦枰�，实施交通和人员管控，所有人员、车辆只进不出，当地疫情防控应急指挥部了解万琴的情况后及时开辟绿色通道，“我们通过团南昌市委，与南昌大学第一附属医院象湖分院取得了联系，安排了爱心车辆护送万琴夫妇入院。”新建区团委副书记熊群说。18日下午，万琴夫妇安全到达医院，并在志愿者的协助下顺利办理入院手续。 3月18日，得知南昌市政府将建设欣悦湖方舱医院，中建三局江西分公司第一时间召集一线青年建设者。“让我上！我有经验！”青年干部方青此前有过“火神山”建设的经验，他按捺不住心中焦急，主动报名参与。短短1小时内，200余名团员青年集结完毕，整装赶赴建设现…
2022-03-28	辽宁为每名注册志愿者提供32.8万元保险辽宁为每名注册志愿者提供32.8万元保险本轮新冠肺炎疫情发生以来，辽宁省青年志愿者协会及时组织动员青年志愿服务力量进入临战、备战、应战状态，积极有序参与疫情防控相关工作。全省共招募青年志愿服务组织280家、青年志愿者7万余名。全省目前已有6万余名青年志愿者奋战在抗疫一线。 辽宁省青年志愿服务总队应急支队于3月15日前往沈阳市皇姑区华山街道华山社区协助医护人员进行核酸检测信息录入，协助社区开展疫情防控宣传，日均协助检测7000人次。 沈阳市青春志愿者协会招募防疫志愿者270余人，协助沈阳各社区核酸检测点进行检测，并在各小区门口进行值守。 抚顺市青益杨社会工作服务中心组建疫情防控小队，在抚顺望花区沈抚大道防疫卡口进行防控，与防疫人员一起查验沈抚两地来往车辆、行人行程码及核酸检测报告，对不符合出入条件的车辆及行人及时劝返。 3月22日，团辽宁省委、辽宁省…
2022-03-26	黑龙江4千多位青年志愿者助力疫情防控黑龙江4千多位青年志愿者助力疫情防控时刻，新冠肺炎疫情再度来袭，黑龙江省各级团组织主动请战、全力应战，第一时间吹响战“疫”集结号，全速组织动员青年志愿服务力量进入临战、备战、应战状态，积极有序参与疫情防控相关工作。 截至3月20日，黑龙江省共召集含各级团委机关干部、各地志愿服务组织成员、在校大学生等在内的4471人参与抗疫志愿服务，为全省防疫工作保驾护航。 团哈尔滨市委第一时间于微信公众平台发布《致哈尔滨市广大青年志愿者的倡议书》，号召动员本市各级青年志愿服务组织、广大青年志愿者积极行动、就近服务、发挥特长、科学战疫。 哈尔滨市道外区是本轮疫情的首发地，疫情发生后，团哈尔滨市道外区第一时间发出志愿者招募公告。因疫情原因，和宇昂未能返校读书，看到道外区发出的志愿者招募公告他第一时间报名参加。“希望在家乡需要的时候，自己能够贡献一份力量”。 这些天，和宇昂…
2022-03-26	甘肃：3万青年志愿者抗疫一线展担当甘肃：3万青年志愿者抗疫一线展担当近期以来，甘肃疫情再次出现反复，防控形势日益严峻，团甘肃省委、省青年志愿者协会及时响应，吹响青年投身抗疫一线的“集结号”。 团甘肃省委第一时间派干部下沉一线，分赴兰州市城关区酒泉路街道张家园社区积极协助社区开展疫情防控志愿服务工作。连日来，全省各市州团组织、青年志愿者协会也闻讯而动，积极行动起来。 在兰州，响应团组织号召，一个个“红马甲”冲锋在前。“你好，请问你是本小区业主吗？麻烦登记一下。”“请出示下健康码，测一下体温。”每当在小区门口执勤时，这样的话红古区青年志愿者王燕一天要讲无数遍。在她看来，防控在基层，小区是重点，履行好“守门员”的职责，就能将疫情防控工作渗透到社区 “细胞” 里。 在榆中县，山河救援队、甘肃陇原应急救援队榆中大队、退役军人志愿服务队等社会组织、志愿者队伍共100余人主动请缨，在核酸检测点维持秩序…
2022-03-26	广东：“展翅计划”服务“双十万”青年就业实习广东：“展翅计划”服务“双十万”青年就业实习者 林洁）近日，2022年度“展翅计划”广东共青团促进青年就业专项、2022年广东省紧缺人才百校万企公益招聘系列行动国企专场洽谈会在华南理工大学举行。现场，各单位打出“稳就业”组合拳，共吸引288家国有企事业单位提供6663个优质就业岗位，当天累计吸引逾千名毕业生入场求职。 除岗位供需对接，招聘会还设有“展翅计划”职场加油站职业发展咨询、大学生志愿服务西部（山区）计划招募、青年安居住房保障等功能服务专展。主办方以此为基础，开展职业导师为求职学生“问诊把脉”、引导毕业生基层实践就业、切实为毕业生解决住房难问题等服务。 “今年，广东省各级团组织计划为不少于10万名青年提供就业对接和职业成长服务，推动不少于10万名大学生参与实习实践和基层服务。”广东省青年创业就业促进中心相关负责人介绍，以“展翅计划”为统揽…
2022-03-25	内蒙古共青团:夯实基层力量 紧密联系青年内蒙古共青团:夯实基层力量 紧密联系青年科学院的在校大学生何开心，今年寒假在家乡内蒙古鄂尔多斯市伊金霍洛旗纳林高勒社区当兼职团支部副书记，以基层团干部的身份深入基层、深入群众、深入青年。“以前我觉得基层工作价值低，现在想法完全改变了，毕业后我也想回到家乡做点什么。”何开心说。 这并不是个例。2021年7月，团内蒙古鄂尔多斯市委招募了384名鄂尔多斯籍在校大学生兼任全市基层团组织副书记，青年团员在得到历练成长的同时，也解决了基层团组织“没人”的难题，这都是内蒙古县域共青团基层组织改革带来的“红利”。 自团中央县域共青团基层组织改革扩大试点工作开展以来，团内蒙古区委坚持在顶层设计、重点突破、先行先试上下功夫，成立了以书记为组长的工作专班和以副书记为责任领导的4个改革专项小组，推动12盟市全部建立工作专班。通过半年的努力，县域共青团基层组织各项改革举措在…
2022-03-22	福建青年志愿者在疫情防控一线为居民服务福建青年志愿者在疫情防控一线为居民服务习记者 田宏炜）自3月11日以来，福建漳州、泉州、厦门等地陆续发现新冠肺炎无症状感染者和确诊病例。截至3月19日，福建省卫健委累计报告新冠肺炎本土确诊病例636例。 疫情发生后，共青团福建省委迅速开展疫情防控青年志愿服务队伍招募储备工作。依据流调溯源、封控管理、核酸检测、便民服务等需求进行编组。截至目前，福建全省各级团组织招募青年志愿者2.5万人、开展志愿服务达7.3万人次。 福建各级团组织还动员交通运输、应急保障、医疗卫生等行业领域青年组建青年突击队，踊跃投身监测预警、专业医护、物流配送、应急值守等疫情防控一线。截至目前，福建全省各级团组织组建青年突击队1456支、人数达2.6万人。 3月13日，泉州市报告首批新冠肺炎确诊病例。当天，共青团泉州市委连夜抽调45名党员干部和青年志愿者组成疫情防控工作队，入驻封控区…
2022-03-22	贵州面向全国征集青年志愿者IP形象贵州面向全国征集青年志愿者IP形象李雅娟）近日，为深入推进“打造青年志愿服务新高地”的工作要求、树立贵州青年志愿者的新形象，贵州省志愿者协会、贵州省志愿者行动指导中心（贵州省青少年维权中心）、贵州省青年志愿服务基金会面向全国征集“贵州青年志愿者IP形象”设计方案。 据悉，IP形象可以是青年一男一女，也可以为中性形象，或是动物、植物、器物等拟物形象。该形象需要体现青年志愿者的手心标志，意象表达也可，需要有青春元素和贵州地域特色；应符合新时代青年的审美潮流，具有当下时代气息和浓郁的地域文化气质。投稿者须提供IP形象的名称、设计构思和表达意义的注解，IP形象的正面、侧面、背面的立体形象，IP形象的一套表情设计（不少于4种）。 4月5日投稿截止后，主办方将从投稿中挑选5个方案进入复评，复评阶段由大众网络评审和专家评审选出两个方案，终评阶段由团贵州省委书记会最终选…
2022-03-22	团山西省委十五届六次全会召开团山西省委十五届六次全会召开近日，团山西省委十五届六次全体（扩大）会议在太原召开。山西省委副书记商黎光出席会议并讲话。 商黎光充分肯定团山西省委过去一年的工作。他指出，共青团是党领导的先进青年群众组织，面向新时代新征程，当好党的助手和后备军光荣而艰巨。全省各级团组织和广大团干部要牢牢把握为实现中华民族伟大复兴的中国梦而奋斗的时代主题，以迎接和学习宣传党的二十大为主线，扎实做好引领凝聚青年、组织动员青年、联系服务青年各项工作，坚决担负起党赋予的神圣使命。要进一步学深悟透习近平总书记关于青年工作的重要论述，领会思想精髓、把握核心要义，不断提高政治判断力、政治领悟力、政治执行力，始终把牢共青团工作正确方向。要进一步抓实主责主业，树牢以青年为中心的工作导向，紧跟形势任务，创新思路方法，加强思想政治引领，组织动员广大青年在全方位推动高质量发展中充分发挥生力军和突击队作用…
2022-03-22	安徽青年志愿者下沉社区助力疫情防控安徽青年志愿者下沉社区助力疫情防控应在上午11点半才到岗的防疫志愿者毕玉凤，提前半小时来到合肥包河区义城街道迎淮社区滨湖润园小区门口。已连续上岗6天的她声音有些沙哑。“老人家，麻烦您把口罩戴好，来！给您测个体温。”每天，她要重复上百次类似的话语。 连日来，安徽部分市县出现新冠肺炎疫情，省会合肥市的疫情防控压力增大。这个周末，为支援和充实一线防控工作力量，团合肥市委、市青年志愿者协会提前摸排、动员青年团体。仅3月19日当天，合肥全市有来自不同岗位的500余名青年志愿者奔赴疫情防控一线。 就职于合肥印象滨湖旅游发展有限公司综合保障部的毕玉凤主动请缨。当晚收到消息，她被分配到义城街道迎淮社区。第二天一早，她就来到社区报到。登记、测温、消毒，毕玉凤对进小区的每个人员开展健康宣传，提醒居民注意个人卫生、尽量减少出门，检查口罩是否佩戴正确。 这名1989年出生的退役…
2022-03-22	浙江共青团成志愿者最坚实支撑浙江共青团成志愿者最坚实支撑炎疫情，团浙江省委、省志愿者协会迅速响应，组织志愿者在接受规范培训后奔赴抗疫一线，有序参与道口检测、社区排查、隔离执勤等疫情防控工作。在志愿者“青春出列”的背后，浙江共青团成了最坚实的支撑力量。 “在合理安排上岗时间的前提下，时刻关注志愿者的心理状况，及时疏导。出现疫情的县（市、区）须开通12355心理咨询专线，确保24小时在线值班，保持热线畅通、运转顺畅。在为群众提供心理咨询服务工作的同时，保障一线志愿者的心理健康。”团浙江省委有关人士介绍。 针对当前疫情防控形势，团浙江省委发布《各级志愿者协会抗击新冠肺炎疫情志愿服务应急预案》《浙江省高校共青团应对处置疫情志愿服务工作操作指南》《关爱疫情防控志愿者“暖心六条”》，指导各级团组织在常态化抗击新冠肺炎疫情背景下继续做好应急志愿服务工作，建立起系统完善的高校共青团应对突发疫情志愿服务快…
2022-03-21	北京:"团"结战"疫"擦亮了实干的青春底色北京：“团”结战“疫”擦亮了实干的青春底色月7日以来，北京新冠肺炎疫情防控形势趋紧。本轮疫情呈现出点多、面广的特点，不仅出现多条京外输入传播链条，伴有续发病例；还发生多起家庭感染和聚集感染，并首现学生感染。 面对疫情挑战，北京各级团组织第一时间组建起一支支青春力量赶赴战“疫”一线，他们中有普通团干部、青联委员，也有志愿者、社工、安保人员…… 3月7日，海淀区中关村街道双榆树西里7号楼出现一例新冠肺炎阳性病例。庞朝峰作为街道的一名普通安保人员，第一时间赶到现场，为这里97户229名居家隔离人员的日常生活提供服务保障。 在7号楼院内，可以看到两个临时搭起来的帐篷，这是庞朝峰和其他几位志愿者小伙伴这10多天的“家”。他们为居家隔离人员运送生活物资、清运生活垃圾等，每天要来回跑个七八十趟。虽然起居条件简陋，还要承受高风险，但庞朝峰依旧满怀信心地说：“共度…
2022-03-21	发力就业季 下好及时雨发力就业季 下好及时雨 ――江苏共青团促进大学生就业行动系列报道之一举办的“送岗直通车”直播荐岗活动在新浪直播间举行。活动中，团南京市委邀请8家企业，线上推介智能制造装备产业相关的优质岗位。据统计，该直播在线观看互动人次达53万。 每年3月，新学期刚刚开始，毕业季的氛围却已“拉满”――这是江苏共青团促进大学生就业工作最繁忙的时候。“发力毕业季，能用的方法都要用上，在关键时刻帮好他们。”一位高校团委老师说。 聚合岗位资源 精准对接服务 要做好大学生就业工作，最直接的方法就是提供岗位。每年由共青团参与组织的招聘会正成为在校大学生获取岗位的重要渠道。 作为目前全国唯一公办本科职业教育试点高校，南京工业职业技术大学的毕业生不愁工作出路。以2021届毕业生为例，学生就业率为98.24%，生均可选就业岗位达15个。 谈起就业成绩好的原因，该校团委书记纪海波介绍，校团委围绕学校毕…
2022-03-21	广西青联十一届全委会、学联十二大召开广西青联十一届全委会、学联十二大召开 自治区党委书记刘宁向大会致贺信前，广西青年联合会第十一届委员会全体会议和广西学生联合会第十二次代表大会在南宁召开。广西壮族自治区党委书记、自治区人大常委会主任刘宁致贺信。 刘宁在贺信中指出，过去5年，在党的领导下，在共青团的帮助指导下，在全区各级青联和学联组织的团结带领下，全区广大青年和青年学生牢记习近平总书记嘱托，奋进新时代、感恩新时代、奉献新时代，踊跃投身复兴中华、富民兴桂火热实践，特别是在脱贫攻坚、新冠肺炎疫情防控等重大考验中经风雨、见世面、壮筋骨、长才干，彰显了壮乡青年的爱国情怀和责任担当。 刘宁强调，全区各级青联和学联组织要紧跟时代步伐，准确把握青年工作特点和规律，切实增强政治性、先进性、群众性，认真履职尽责，深化改革创新，团结带领广大青年感党恩、听党话、跟党走，进一步坚定历史自信，筑牢历史记忆，满怀信心…
2022-03-20	吉林：28581名青年志愿者集结防疫一线青春战疫行动 | 致逆光速行的战疫青春地袭来 不断变化的疫情数字时刻牵动人心 而在这场大战大考背后 还有一股力量在快速凝聚 还有一组数字在不断激增 240、3685、8757、 13053、28581…… 这就是青年防疫志愿者 他们来自不同岗位 有教师、工人、快递员、 专车司机、自由职业者…… 在吉林共青团的号召下 主动请缨、迅速集结、立即行动 在疫情防控保卫战歼灭战阻击战中 逆光速行 淬炼青春 闻令而动 擎团旗火速集结 疫情发生后 全省各级团组织接连发出 倡议书、动员令、招募令 广大青年即刻响应 通过微信群、朋友圈、 24小时热线等方式 纷纷请战 在团旗下火速集结 “我是青年，请求出战， 义无反顾抗击疫情” “我的女儿在抗疫一线已经成了次密接， 我要替她站岗” “团结一致一起战胜疫情” …… 青年志愿者 一个响亮的名字 一个火红的品牌 在疫情防控…
2022-03-20	2022年河南省高校共青团工作会议召开2022年河南省高校共青团工作会议召开建伟 通讯员 林钰程）近日，2022年河南省高校共青团工作会议以视频会议形式在郑州召开。团省委副书记、学校共青团工作领导小组组长王笃波出席会议并讲话，团省委副书记、学校共青团工作领导小组常务副组长王继威主持会议。团省委学校共青团工作领导小组各成员、联络员，各省辖市和济源示范区团委分管副书记、学校部负责同志，省直团工委负责同志，各高校团委书记班子参加会议。 会议指出，全省高校共青团要聚焦主责主业，增强做好高校共青团工作的危机感、紧迫感和责任感。从外部环境看，严峻复杂的形势对青年大学生理想信念和价值取向带来严重冲击和挑战，后喻文化时代对做好大学生思想政治教育带来新的挑战，必须增强做好新时代新征程高校共青团思想政治引领工作的危机感。从内部条件看，对标习近平总书记关于高校与共青团要在青年学生思想引领中发挥主力军作用的要求…
2022-03-20	团新疆区委开展基层组织改革工作观摩交流会团新疆区委组织开展县域共青团基层组织 改革工作观摩交流会建伟）为深入推进县域共青团基层组织改革，有效推广改革工作经验做法，不断提升县域共青团基层组织改革质量水平，团新疆维吾尔自治区委于2月26日、3月11日分两批组织地县团委书记代表48人前往吐鲁番市高昌区三堡乡台臧村、葡萄镇木纳尔社区、欧佰电子商务有限公司、第一中学、优才餐饮服务有限公司进行实地观摩学习。观摩主要以查看材料、经验分享、座谈交流方式进行。 观摩组在高昌区三堡乡台臧村与葡萄镇木纳尔社区就村（社区）如何落实党建带团建、团组织规范化建设、团员教育管理等方面实地查看档案资料。团新疆区委供图观摩组在葡萄镇木纳尔社区查看档案资料。团新疆维区委供图观摩组在吐鲁番市欧佰电子商务有限公司了解公司团组织运行情况。团新疆区委供图 观摩组在吐鲁番市欧佰电子商务有限公司与吐鲁番市优才餐饮服务有限公司详细了解“…
2022-03-20	湖南省青少年教育基地打卡小程序正式上线湖南省青少年教育基地打卡小程序正式上线打卡本。团湖南省委供图 中国青年网北京3月20日电（记者 张建伟 通讯员 成君央 柳冰冰）为推进党史学习教育常态化长效化，围绕“喜迎二十大、永远跟党走、奋进新征程”这一主题，在建团百年之际，由“湖南红色旅游手绘电子地图”为基础打造的“湖南省青少年教育基地打卡小程序”正式上线。小程序可实现基地一键导航、景点语音导览、打卡、写游记、讲解词录音、一键分享等功能，完成基地打卡后，还将获得电子证书一份。 去年以来，湖南共青团大力推进以“学党史、强信念、跟党走”为主题的青少年党史学习教育，依托省内107家国、省两级青少年教育基地，推出“湖南红色旅游手绘电子地图”小程序，广泛开展“闪光的足迹”全省青少年基地实践打卡活动，获广大青少年广泛青睐。团郴州市委制作“晒出你的闪光足迹”打卡本，设置20余个打卡集章点，全市26万余名青少年…
2022-03-20	团山西省委十五届六次全体(扩大)会议召开团山西省委十五届六次全体(扩大)会议召开月20日电（记者 张建伟 通讯员 张锦荣）3月17日，共青团山西省委十五届六次全体（扩大）会议在太原召开。会议以习近平新时代中国特色社会主义思想为指引，认真贯彻落实省委决策部署和团中央有关要求，总结工作，部署任务，进一步团结动员全省各级团组织和广大团员青年奋进新征程、展现新风采。 山西省委副书记商黎光出席会议并讲话，他指出，共青团是党领导的先进青年群众组织，面向新时代新征程，当好党的助手和后备军光荣而艰巨。全省各级团组织和广大团干部要牢牢把握为实现中华民族伟大复兴的中国梦而奋斗的时代主题，以迎接和学习宣传贯彻党的二十大为主线，扎实做好引领凝聚青年、组织动员青年、联系服务青年各项工作，坚决担负起党赋予的神圣使命。要进一步学深悟透习近平总书记关于青年工作的重要论述，领会思想精髓、把握核心要义，不断提高政治判断力、…
2022-03-18	广西各界青年代表开展2022年义务植树活动广西各界青年代表开展2022年义务植树活动者 谢洋）“喜迎二十大・共植青年林”广西各界青年代表义务植树活动，日前在南宁高峰森林公园举行。 活动当天，广西壮族自治区党委区直机关工委、团广西区委、自治区林业局等单位负责人共同为“广西青年林”揭牌。团广西区委负责人在动员讲话中指出，青少年始终是生态文明建设的生力军和突击队，广大青少年要牢记习近平总书记“广西生态优势金不换”的殷切嘱托，牢固树立“广西青年爱广西”的主人翁意识，共同保护好山清水秀生态美的广西金字招牌，并向广大青少年提出“要带头树立绿色发展理念；要担当植绿、爱绿、护绿的生力军和突击队；要共同守护绿色壮美家园”三点倡议。 来自广西全区各族各界青年代表500余人一起参加了“共植一片同心林”“共种一棵友谊树”活动，以实际行动倡导全区广大青少年持续树立“植绿、护绿、爱绿”的绿色发展理念，争做生态文化的…
2022-03-20	贵州开展“多彩贵州・青春绿动”公益植树活动贵州共青团开展“多彩贵州・青春绿动” 2022我为黔山秀水植棵树――我参与我快乐公益植树活动京3月20日电（记者 张建伟 通讯员 陈凯）近日，团贵州省委“多彩贵州・青春绿动”2022我为黔山秀水植棵树――我参与我快乐公益植树活动在龙里县冠山街道播箕村石灰窑举行。团贵州省委副书记李剑讲话并宣布公益植树活动开始，团贵州省委二级巡视员邓守成主持活动仪式。 团省委机关各部室、直属各单位干部职工，省财政厅、省档案馆青年干部、黔南团州委负责同志、龙里县委分管领导以及省青联委员、创业青年、爱心人士、少先队员代表等共150余人参加公益植树活动。植树活动图片。通讯员供图 据了解，今年植树节期间，全省各级团组织充分发挥共青团组织化和社会化动员优势，组织号召广大青少年在全省各地参加“多彩贵州・青春绿动”――2022我为黔山秀水植棵树公益植树活动。通过创建“少先林”、“…
2022-03-17	山东共青团筑牢疫情防控青春堡垒近4万名青年志愿者奋战在抗疫一线 山东共青团筑牢疫情防控青春堡垒破了青岛莱西的宁静。青年志愿者迅速集结，步履匆匆奔赴疫情防控一线。半个小时内，12支青年突击队、230余名突击队员集结完毕。据团莱西市委统计，截至今日，这座小城已集结近百支青年突击队。 当前山东全省疫情防控形势复杂严峻，多地多点相继发生本土疫情。山东各级团组织和青年志愿者充分发扬“党有号召，团有行动”的优良传统，闻令而动，组织广大青年志愿者投身抗疫一线，在大战大考中，以实际行动书写青春担当。 闻令而动 青年志愿者迅速集结 疫情发生后，山东共青团第一时间制发《山东省疫情防控青年志愿服务工作指引》《共青团山东省委关于做好新冠肺炎疫情防控工作的倡议》，全省各级团组织接连发出倡议书、动员令、招募令，动员全省各级团组织和广大青年志愿者科学有序参与疫情防控工作。 3月13日，一则团昌邑市委面向全市持续招募疫…
2022-03-17	江西赣青突击队：召之即来 来之能战探索青年突击队常设机制 江西赣青突击队：召之即来 来之能战，指挥中心的3块电子屏循环播放着赣青突击队应急救援的宣传片。包括队长周嘉宇在内的省级赣青突击队员，在这里和省防汛抗旱指挥部视频连线，指挥、调度各地赣青突击队。这里既是指挥部，也是会议室、培训室。两个多月前，注册成功的赣青突击队在这里召开成立大会。 2020年6月，江西九江、鄱阳多地遭受洪涝灾害侵袭，团江西省委发出紧急动员令，江西机关事业单位青年、高校学生、国企青年从四面八方汇聚。48小时内，有800余支青年突击队、近两万名青年赶赴灾区。 汛情过后，随队出征的团省委干部甘小平开始思考：如何常备一支青年力量，在社会有需要时能随时集结，第一时间发挥作用？甘小平最初的设想是：“它首先是一支以青年为主体、具备应急处突能力的社会志愿者队伍，同时也是社会救援力量的枢纽型组织，在连接政府和社会救援力量中发挥枢纽联…
2022-03-16	第九届“青苗杯”安徽省项目资本对接会举办第九届“青苗杯”安徽省项目资本对接会在合肥举办网北京3月16日电（记者 张建伟 通讯员 许飞 查韦婷）3月12日至13日，第九届“青苗杯”安徽省项目资本对接会在合肥举办。团安徽省委、安徽中安创谷科技园、安徽省大学生创新创业促进会等负责同志，部分高校团委、投资人和大学生代表参加活动。 “青苗杯”安徽省项目资本对接会是共青团组织服务青年创新创业的重要形式之一，为创新创业团队与投资机构搭建了面对面交流的平台，帮助青年学生在创新创业的实践中，闯出一片天地，成就一番事业；引领青年学生将自己的创业梦想、人生梦想，真正融入到现代化美好安徽建设的伟大实践，融入到全面建设社会主义现代化国家的时代洪流，用青春书写无愧于时代、无愧于历史的华彩篇章，以优异成绩喜迎党的二十大胜利召开。 本次“青苗杯”是由团安徽省委、安徽省学联、安徽省大创会联合主办，安徽中安创谷科技园、启迪…
2022-03-14	河南举办2022年度全省企业团组织建设专题培训班河南举办2022年度全省企业团组织建设专题培训班建伟）日前，河南省企业团组织建设专题培训班在河南省团校举办。团省委、省管企业团工委、省金融团工委及所属企业团组织、省青联委员企业、省青企协会员企业、省青科协会员企业团组织负责同志，各省辖市市属国有企业、非公企业、产业集聚区团组织负责同志共计140余人参加了培训。 本次培训采取专题讲授、案例教学、研讨学习、交流分享、实地观摩等形式，组织设计了丰富的课程内容。培训班上，省政府参事张占仓围绕河南经济发展的主要特征与创新驱动高质量发展的着力点进行了专题解读，省委党校、省团校老师围绕习近平新时代中国特色社会主义思想、党的十九届六中全会精神、团史导读与基础团务、如何做好企业共青团工作进行了授课辅导，圆方集团团组织负责同志围绕非公企业团建进行了经验交流分享。 培训期间，团河南省委编印下发了《全省企业团建工作…
2022-03-14	团陕西省委开展青年志愿者“学雷锋”示范活动团陕西省委开展青年志愿者“学雷锋”示范活动建伟 通讯员 张汶浩）近日，由共青团陕西省委、共青团西安市委主办，以“汇聚青春力量 助力高质量发展”为主题的2022年陕西省青年志愿者“学雷锋”示范活动在西安市新城区华清学府城社区、未央区徐家湾社区、雁塔区212所社区举行。此次活动吸引来自消防、交警、医院、工程建设单位、演艺机构、社会组织等各条战线、各领域的百余家单位志愿服务队参加。活动图片。通讯员供图 活动现场，各青年志愿服务组织在社区小广场、篮球场等开阔场地开展生态文明展示、垃圾分类知识宣讲、消防常识宣传咨询、灭火演练、文明交通知识宣讲、义诊服务、法律咨询、防范诈骗宣传教育、免费水电维修、义务理发等便民利民服务，切实为广大群众提供“用得上”的志愿服务，为社区群众送去暖心服务。活动图片。通讯员供图 此次活动举办地点为社区青春行动试点社区，旨在通过结对帮…
2022-03-12	浙江省第二批青少年红色基因传承基地命名仪式举行浙江省第二批青少年红色基因传承基地命名仪式在杭州举行青报・中青网记者 蒋雨彤 通讯员 杨�）3月11日下午，共青团浙江省委、省革命老区开发建设促进会、省退役军人事务厅联合举办浙江省第二批青少年红色基因传承基地命名仪式。 浙江省第二批青少年红色基因传承基地命名仪式。共青团浙江省委员会供图 浙东人民解放军金萧支队纪念馆等43家单位获授第二批青少年红色基因传承基地。 命名青少年红色基因传承基地，是浙江省加强青少年党史、国史教育和缅怀先烈的重要举措，旨在进一步凝聚青少年守好“红色根脉”、助力共同富裕的共识，为广大青少年接受爱国主义教育提供重要阵地。 浙江省政协副主席、省革命老区开发建设促进会会长陈铁雄在会上指出，在喜迎党的二十大之际，举行第二批浙江省青少年红色基因传承基地命名仪式是一项具有深远意义的活动。青少年是党的事业的重要组成部分，是实现中华民族…
2022-03-11	2022年广东学雷锋全民志愿服务行动月启动2022年广东学雷锋全民志愿服务行动月启动建伟 通讯员 岳青）近日，2022年广东学雷锋全民志愿服务行动月启动仪式在佛山举行。广东省文明办副主任吴祖清，广东省直属机关工委副书记李剑先，团广东省委副书记梁均达，佛山市委常委、宣传部部长倪谦等主承办单位代表出席，学雷锋志愿服务先进典型代表等参加现场活动。图为2022年广东学雷锋全民志愿服务行动月启动。团广东省委供图 活动现场，主承办单位代表为2021年度广东学雷锋志愿服务先进典型代表及2021年佛山志愿服务先进典型代表颁奖，为新一批广东省五星级志愿者代表颁发证书，发布了2021年度广东（“i志愿”系统）志愿服务发展指数。 2022年广东学雷锋全民志愿服务行动月将以“喜迎二十大 志愿建功行”为主题，在做好疫情防控前提下，充分发挥党员、团员先锋作用和公职人员示范作用，聚焦传播新思想、维护社会稳定、推进乡村…
2022-03-11	甘肃：全面启动学雷锋青年志愿服务活动“弘扬雷锋精神 凝聚青春力量” 2022年甘肃学雷锋青年志愿服务活动全面启动建伟 通讯员 黎静）近日，团甘肃省委联合省文明办、省民政厅、省生态环境厅、省卫健委、省林业和草原局、省残联、省红十字会、招商银行兰州分行主办的“弘扬雷锋精神 凝聚青春力量”3・5学雷锋志愿服务活动启动仪式在兰州中山桥举行。省直相关单位领导一同出席启动仪式，在兰高校青年志愿者服务队、省青年志愿者协会直属服务队、兰州市青年志愿者服务队、媒体、社会各界青年志愿者共500余人参加了此次学雷锋活动。活动现场图片。团甘肃省委供图 “你是灯塔，照耀着黎明前的海洋；你是舵手，掌握着航行的方向”“爱我中华，爱我中华……”活动开始之前，在兰州市中山桥广场上，一场由《跟着共产党走》、《爱我中华》等歌曲串烧的快闪活动拉开了此次雷锋月志愿服务启动仪式的序幕，当歌的旋律响起，人们自发地向歌声方向聚拢，大家…
2022-03-10	团江西省委十六届五次全体（扩大）会议召开团江西省委十六届五次全体（扩大）会议召开建伟）3月7日，团江西省委十六届五次全体（扩大）会议在南昌召开。江西省委副书记、赣州市委书记吴忠琼出席会议并讲话。团省委领导班子成员出席会议。 会上，吴忠琼强调，全省各级团组织要以习近平新时代中国特色社会主义思想为指导，深入贯彻习近平总书记关于青年工作的重要思想，以迎接、学习、宣传、贯彻党的二十大为主线，结合庆祝建团100周年，聚焦抓好党的事业后继有人这个根本大计，履行好引领凝聚青年、组织动员青年、联系服务青年的基本职责，全面深化改革，全面从严治团，团结带领全省广大青年在全面建设社会主义现代化江西中贡献青春力量、书写青春华章。 吴忠琼对过去一年全省各级团组织的工作给予了肯定。她强调，共青团由党缔造，党旗所指就是团旗所向。要把牢政治方向，持续强化政治引领。深化青年理论武装，大力传承红色基因，守好意识形态阵地，切…
2022-03-10	甘肃：“春风行动”暨第五届“青春招聘会”启动2022年“春风行动”暨甘肃共青团第五届“青春招聘会”启动建伟 通讯员 黎静）3月6日上午，由团甘肃省委、省人社厅、省教育厅主办的2022年“春风行动”暨甘肃共青团第五届“青春招聘会”在甘肃省人力资源市场正式启动。团省委书，省人社厅党组相关负责人出席启动仪式。招聘会现场。团甘肃省委供图 本次招聘会是扎实推进“六保”“六稳”工作，全面落实《甘肃省中长期青年发展规划（2018-2025年）》，巩固脱贫攻坚成果，推动乡村振兴战略的重要举措，也是进一步拓宽大中专毕业生和待业青年就业渠道、促进已脱贫地区青年群体实现稳定增收的有效途径。招聘会通过青年联合会、青年企业家协会和社会各界爱心力量，邀请到北京、上海、天津、广东、江苏、山东、福建、甘肃等省市的近300家用工企业，提供10000余个就业岗位。招聘会现场。团甘肃省委供图 第五届青春招聘会线下招聘专场和线…
2022-03-10	团云南省委十四届委员会五次全体（扩大）会议召开团云南省委十四届委员会五次全体（扩大）会议召开者 张文凌）3月6日至8日，共青团云南省委十四届委员会五次全体（扩大）会议在昆明召开。云南省委副书记石玉钢出席会议并讲话，团云南省委书记唐源代表团省委常委会作工作报告。 石玉钢充分肯定了2021年团云南省委常委会的工作。他赞扬全省各级团组织、广大团干部和青少年在助力脱贫攻坚和乡村振兴、“数字云南”建设、疫情防控和稳边固防等方面，为云南高质量跨越式发展贡献了青春力量。 本次会议围绕云南省委关于实施作风革命、加强机关效能建设的安排部署，提出“转作风、强效能、抓落实”的目标要求，以作风革命、效能革命推动各项具体实践提质增效。 会议要求，要把“喜迎二十大、永远跟党走、奋进新征程”主题教育实践活动，作为深化青少年思想政治引领的重要工作载体；要把共青团的“大任务”转化为青少年工作的“小项目”；持续开展“上讲台…
2022-03-09	贵州：为青年办实事、解难题贵州省中长期青年发展规划联席会议成员单位 联络员会议在贵阳召开月9日电（记者 张建伟 通讯员 陈凯）近日，贵州省中长期青年发展规划联席会议成员单位联络员会议在贵阳召开。49家联席会议成员单位联络员或有关负责同志参加会议。团省委规划办负责同志主持会议。 会议传达学习了中长期青年发展规划实施工作部际联席会议第四次全体会议精神，总结2021年《贵州省中长期青年发展规划(2019-2025年)》(以下简称“规划”)实施情况，通报了《贵州青年发展蓝皮书》编写工作推进情况，会议就2022年《规划》实施工作要点进行了详细解读，并围绕重点工作进行充分交流，进一步提高认识，统一思想，凝聚工作合力。 会议认为，实施国家中长期青年发展规划是习近平总书记亲自关心、亲自指导、亲自推动的工作，既是重大政治责任，也是重大历史机遇。抓好《规划》实施，根本在于坚持党管青年原则，积极争取党政关心和…
2022-03-08	海南首家“少年警校”在文昌市揭牌海南首家“少年警校”在文昌市揭牌艳 中青报・中青网记者 任明超）3月6日，海南首家“少年警校”在文昌市公安局正式揭牌。 仪式现场，团海南省委书记陈屿和文昌市委书记龙卫东为文昌市少年警校揭牌，龙卫东为少年警校警员代表授旗。 少年警校名誉校长、团省海南委副书记、海南省少工委主任许昌斌在致辞中表示，成立文昌市少年警校为推动少先队社会化的发展做出了全省的示范和榜样。少年警校课程内容要融入爱国主义、集体主义、革命英雄主义精神，要通过警务训练、公益课堂、观摩参观、赛事比拼等多形式，增强少年儿童和少先队员的爱国主义和英雄主义的家国情怀。 据悉，文昌“少年警校”是由文昌共青团主办，是阳光快乐教育的探索性模式，依托以文昌市公安局为主阵地，各派出所、戒毒所、文昌市消防救援支队、文昌市人民法院、文昌市人民检察院等场所为分阵地，通过5个实体项目内容运行。 从本月起，文昌市少年警校…
2022-03-08	福建省高校青年志愿服务队与社区结对共建出征仪式举行青春共创文明典范城 福建省高校青年志愿服务队与社区结对共建出征仪式举行京3月8日电（记者 张建伟）3月4日，在第59个“学习雷锋日”、第23个“中国青年志愿者服务日”到来之际，由共青团福建省委员会、共青团福州市委员会主办，福建省青年志愿者协会、福州市青年志愿者协会、福建省志愿者公益基金会、福建省医务志愿者协会、团福州市鼓楼区委员会、福建省群星青少年艺术研究院承办的“青春共创文明典范城”高校青年志愿服务队与社区结对共建出征仪式在福州市温泉公园广场举行。团福建省委副书记邵明松、福州市政协副主席郑章干、福建省委文明办、福建省民政厅、福建省教育厅、共青团福州市委、福州市委文明办、鼓楼区相关负责人、在榕高校团委负责人，福州市相关县市区团委负责人，社区负责人代表，在榕高校青年志愿服务队代表和社区居民代表等参加。 闽江学院“海志伴成长，护水环保行”青年…
2022-03-08	湖南启动百万青少年志愿服务行动湖南启动百万青少年志愿服务行动网记者 洪克非）近日，“喜迎二十大 永远跟党走 奋进新征程”湖南百万青少年学雷锋志愿服务行动启动仪式在长沙市举行。 据悉，该活动由团湖南省委、省青联、省学联、省少工委主办，在全省14个市州同步启动，将作为喜迎党的二十大胜利召开和庆祝建团100周年的重要工作内容贯穿全年。活动现场发布了《“雷锋家乡学雷锋”百万青少年志愿服务行动方案》以及湖南省第五届“雷锋杯”志愿服务项目大赛120个决赛项目的名单，并宣布成立湖南青年志愿者服务基金。与会领导和嘉宾为15家志愿者组织授旗，共同点亮全省志愿服务地图。 团省委书记李志超表示，湖南是雷锋精神的发源地，湖湘青年始终以“雷锋家乡人”的荣耀和责任，坚持在学雷锋活动中“做表率、打头阵、当先锋”。全省各级团组织将继续深化“湖南百万青年学雷锋志愿服务行动”，大力弘扬“奉献、友爱、互助、进步”的志愿者精神…
2022-03-07	北京市召开全市共青团工作会议北京市召开全市共青团工作会议近日，北京市召开2022年全市共青团工作会议，会议传达了北京市委和团中央会议精神，总结了2021年工作并对2022年重点任务作出部署。北京市委副书记、市人大常委会副主任张延昆出席会议并讲话。 张延昆在讲话中对北京共青团过去一年来所取得的工作成绩，给予了充分肯定。 会议指出，要持续深入学习贯彻党的十九届六中全会精神，不断深化青少年思想政治引领，推动党的十九届六中全会精神学习贯彻走向深入，做好迎接和学习宣传贯彻党的二十大工作，注意防范化解青年工作领域政治风险，维护青年领域政治安全和意识形态安全。要坚持服务大局与服务青年相统一，团结带领全市青少年建功新时代、奋进新征程，在北京冬奥会、冬残奥会中担当尽责，在推动新时代首都发展中贡献力量，在解决青年“急难愁盼”中主动作为，切实提升青年的获得感、幸福感、安全感。要坚持“严”的原则基调，以自我革命…
2022-03-07	海南启动环岛高铁志愿服务站创建活动海南启动环岛高铁志愿服务站创建活动者 任明超）3月5日下午，中国（海南自贸港）青年筑梦大道――环岛高铁共青团工作品牌创建暨常态化志愿服务活动启动仪式在海口东火车站举行。 仪式上，广铁集团党委副书记孙成雄就环岛高铁共青团工作品牌创建发表致辞，海南师范大学青年志愿者代表发言，与会青年志愿者进行了集体宣誓。 共青团海南省委副书记陈志远指出，开展筑梦大道（环岛高铁）志愿服务站创建要秉持全省青年工作“一盘棋”理念，协调联动。要提高站位，充分认识“筑梦大道--环岛高铁”品牌打造活动的重要意义；要精心组织，确保“筑梦大道--环岛高铁”品牌打造活动取得实效；要强化品牌，全力打造共青团工作品牌海南范式。 据悉，活动旨在以中国（海南自贸港）青年筑梦大道青少年动员引领服务平台为枢纽，以海南环岛高铁为载体，打造筑梦大道--环岛高铁共青团工作品牌，助力海南自贸港建设。
2022-03-07	福建多地开展学雷锋主题志愿服务活动福建多地开展学雷锋主题志愿服务活动习记者 田宏炜）3月5日是第59个“学雷锋纪念日”，福建各地共青团开展了学雷锋主题志愿服务活动。 在福州市温泉公园广场，共青团福建省委副书记邵明松、福州市政协副主席郑章干等参加了“青春共创文明典范城”高校青年志愿服务队与社区结对共建出征仪式。 出征仪式上，首批在榕高校的70个志愿服务项目将与福州市100个社区结对共建，围绕疫情防控、助老助残、关爱留守儿童、医疗健康、家庭教育、环境保护等领域开展常态化志愿服务活动。现场还设置高校落地社区青年志愿服务项目展示区，为居民讲解项目服务内容，开展义诊、法律咨询、青少年权益维护等志愿服务。 团厦门市委联合多家单位邀请各行业志愿服务队和爱心企业为群众提供政策、法律、心理等咨询服务，以及技能培训和义诊等志愿服务。此外，还有200家厦门市民营企业受邀参加“建功新征程 一起向未来”2022年…
2022-03-07	西藏共青团组织开展“学雷锋纪念日”活动高原上的“雷锋们”这群在高原上的青年们用志愿服务向“雷锋精神”致敬！西藏共青团联合拉萨市团委 3月5日，共青团西藏自治区委员会以“践行雷锋精神・弘扬时代新风”为主题，联合共青团拉萨市委员会，组织动员广大共青团员、机关企事业单位青年、西部计划志愿者、返乡大学生等开展“学雷锋纪念日”活动。 上午10时许，宇拓路洋溢着藏历新年的喜悦，活动举办方精心布置的数十个摊位在川流不息的人群中组成了一道亮丽的风景线。摊位上摆放的不仅有关于国防教育、法律法规、垃圾分类、反诈防骗、文明新风等知识的普及宣传，还有关于金融政策、邮政政策、创业政策的便民咨询。阜康医院、圣洁药店和逆光手艺理发店联合开展的义务会诊和义务理发，让新春的拉萨充满了别样的温情。 与此同时，共青团西藏自治区委员会组织了100名共青团员、机关企事业单位青年、西部计划志愿者和返乡大学生分成三组，分别在阜康医院…
2022-03-07	云南：3500余名寒假返乡大学生服务家乡少年云南：3500余名寒假返乡大学生参加“团团陪伴”服务家乡少年者张文凌）在刚刚结束的寒假里，团云南省委开展的“团团陪伴・助力‘双减’”活动，吸引了3500余名返乡大学生参加。他们配合全省各地基层团组织开展了丰富多彩的活动，为15800余名少年儿童提供服务，和他们一起度过了愉快的假期。 为助力“双减”工作落实，提升课后服务的质量和水平，团云南省委、云南省教育厅、云南省少工委今年1月在全省开展了为义务教育阶段学生提供服务的“团团陪伴・助力‘双减’”工作。寒假期间，这一活动得到了在全国100多所高校就读的返乡大学生的积极响应，上万人报名，最终3500余名返乡大学生参加。他们利用自己的所学和所长，为中小学生们开展了青春自护、文化科学、安全教育、拓展训练等内容的课程。他们还把课堂搬到户外，带领小朋友们到消防队、村史室、红色教育基地、博物馆等地参观，在体验实…
2022-03-05	团广东省委十四届六次全会在广州举行团广东省委十四届六次全会在广州举行者 林洁）3月3日，共青团广东省第十四届委员会第六次全体（扩大）会议在广州召开。 会议总结广东共青团2021年工作情况，部署2022年重点工作，审议通过《广东共青团2022年度工作要点》等文件，增选团广东省委常委、委员、候补委员。广东省有关领导出席会议并讲话。 会议指出，要切实增强做好新时代广东青年工作的政治自觉与使命担当。要聚焦中心大局，紧紧围绕“1+1+9”工作部署，团结引领广大青年建功立业。要牢固树立青年优先发展理念，用心用情用力关爱青年，不断促进青年发展、引导青年成才。要全面加强共青团自身建设，为青年工作提供坚强保证。 会议强调，召开党的二十大是党和国家政治生活中的一件大事，站在建团百年的历史新起点上，广东共青团的一切工作都要围绕这个大局展开。要全面加强并推动共青团系统党的领导和党的建设上新水平。要狠抓从严治团“…
2022-03-02	共青团上海市第十五届委员会第六次全体会议召开共青团上海市第十五届委员会第六次全体会议召开图片。通讯员供图 中国青年网北京3月2日电（记者 张建伟 通讯员 张晨）近日，共青团上海市第十五届委员会第六次全体会议召开。市委常委、组织部部长胡文容出席会议并讲话。市委副秘书长燕爽出席会议。团市委书记上官剑代表团市委常委会作工作报告，并对本次会议进行总结。 会议认为，2021年，在市委、团中央的坚强领导下，上海共青团认真学习贯彻党的十九大和十九届历次全会精神，深入贯彻落实习近平总书记关于青年工作的重要思想，团结带领全市各级团组织，认真履职尽责，深化改革创新，不断保持和增强政治性、先进性、群众性，提升引领力、组织力、服务力和大局贡献度，推动各项工作取得新进展。2022年，上海共青团要以迎接和学习宣传贯彻党的二十大为主线，结合庆祝建团100周年、迎接市第十二次党代会，聚焦抓好党的事业后继有人这个根本大计…
2022-03-02	团陕西省委开展集中学习 研究部署群团工作共青团陕西省委理论学习中心组开展集中学习 深入领会省委常委会议关于群团工作指示精神伟 通讯员 张汶浩）近日，共青团陕西省委召开理论学习中心组（扩大）学习会议，深入学习领会近期省委常委会议关于群团工作指示精神，研究部署落实工作。团省委班子成员、厅级干部及机关各部门、各直属单位主要负责人参加学习，团省委副书记徐永胜主持会议。会上，每名班子成员围绕贯彻省委指示要求，分别结合工作实际进行交流研讨。 会议指出，省委常委会听取群团工作汇报，研究群团工作，充分体现了省委对群团工作的领导和重视，全省共青团组织要以学习贯彻落实此次省委常委会议相关指示精神为重要契机，持续强化党对共青团的领导，加强思想政治引领，努力提升共青团大局贡献度。 会议强调，要把握政治性，突出做好学习宣传贯彻党的十九届六中全会及党的二十大精神，在重要节点、面向重点人群，利用“青年大学习”、青年讲…
2022-02-28	川渝亮出“川渝一家青・双城向未来”工作品牌川渝共青团亮出“川渝一家青・双城向未来”工作品牌者 王鑫昕）2月25日，共青团四川省委、共青团重庆市委召开助力成渝地区双城经济圈建设川渝共青团联席会议第三次会议，会议以视频方式举行。 团四川省委书记张荣主持会议并讲话，团重庆市委书记廖传锦出席会议并讲话。 会议审议通过《2021年川渝共青团助力成渝地区双城经济圈建设工作总结》《2022年川渝共青团助力成渝地区双城经济圈建设重点工作清单》《川渝共青团关于助力具有全国影响力的科技创新中心建设的实施意见》等文件。 团成都市委、团渝中区委、四川大学团委、中科院重庆绿色智能技术研究院团委围绕助力成渝地区双城经济圈建设进行了交流发言。 会议确定将“川渝一家青・双城向未来”作为川渝共青团工作品牌。同时，两地共青团将联合多家单位建设西部科学城青年科技人才交流服务站，搭建青年科技人才招引交流、科研成果转化等平台，为…
2022-02-28	团河南省十五届二次全委（扩大）会议在郑州召开团河南省十五届二次全委（扩大）会议在郑州召开青报・中青网记者 潘志贤 实习生 张慧慧）2月23日至25日，共青团河南省十五届二次全委（扩大）会议暨河南共青团“能力作风建设年”活动培训班在郑州召开。 在豫的团中央委员、候补委员，团河南省委十五届委员会委员、候补委员，不是团省委委员或候补委员的团各省辖市委（含济源示范区）团委主要负责同志，部分直属单位团委主要负责同志、部分省管高校团委主要负责同志、团河南省委机关部门和直属单位负责同志共计80余人参加会议。 会议传达学习了河南省委常委会关于群团工作的重要指示精神、河南省委工青妇工作会议精神和共青团十八届六中全会精神，全面总结2021年工作情况，并围绕迎接和学习宣传贯彻党的二十大主线，科学谋划2022年工作。团河南省委副书记王笃波代表常委会向全会报告工作，并对本次会议进行总结。 会议强调，落实好2022…
2022-02-28	团广西区十四届九次全会召开团广西区十四届九次全会召开讯员 祝萌 李可）2月24日至25日，共青团广西区十四届九次全委（扩大）会议在南宁召开。广西壮族自治区党委副书记刘小明出席会议并讲话。 刘小明对2021年广西各级团组织的工作给予充分肯定。他指出，全区各级团组织要紧紧围绕凝心聚力建设新时代中国特色社会主义壮美广西总目标，按照自治区第十二次党代会确定的目标任务，团结带领广大青年锐意进取、奋发有为，以实际行动彰显党的助手和后备军作用。要当好青年的“引路人”“带头人”“贴心人”，引导青年在学思践悟中深刻领悟“两个确立”的决定性意义，激发青年创新创造潜能，促进青年交流交往，推动青年参与社会治理。聚焦“广西青年爱广西”，聚焦重点青年群体和新兴青年群体，为青年排忧解难，使团组织成为广大青年遇到困难时想得起、找得到、靠得住的力量。要当好从严治团的“践行者”，加强党的领导，持续深化改革、加强自身建设，不…
2022-02-28	团湖北省委十四届六次全会召开团湖北省委十四届六次全会召开雷宇）近日，团湖北省委十四届六次全会在武汉召开，湖北省委常委、统战部部长尔肯江・吐拉洪出席会议并讲话，强调要深学笃行习近平总书记关于青年工作的重要思想，紧扣迎接党的二十大和省第十二次党代会，强化思想政治引领，筑牢青年信仰之基、砥砺青年强国之志、创新网聚青年之策，引导广大青年坚定不移听党话、跟党走，在湖北“建成支点、走在前列、谱写新篇”征程中贡献青春力量。 他指出，党的中心任务在哪里，团的力量就要汇聚到哪里。要坚持服务大局和服务青年有机统一、有效结合，诚心与青年交朋友、耐心为青年办实事，支持青年创业创新创造，积极助力区域发展布局实施、科技强省建设、省域治理现代化，为湖北实现“开局企稳、复元打平、再续精彩”建功立业。 他要求，要推进全面从严治团，以党的政治建设为统领加强自身建设，引导共青团组织和团的干部坚持“两个确立”、做到“两个维护”…
2022-02-28	团北京市委启动建团百年专项评选表彰工作北京：开展建团百年专项评选表彰 选树先进典型 激发基层活力建伟 通讯员 李慈航 任易）为选树宣传先进集体和个人，更好地激励各级团组织和团员、团干部立足岗位，扎实工作。近期，团北京市委启动建团100周年北京市先进组织和先进个人评选表彰工作。 往届北京市“两红两优”三年一评。此次评选为团北京市委商北京市人力社保局，并报北京市委同意后争取到的一次性非常设表彰。为保证团内表彰工作的延续性，沿用北京市“两红两优”奖项分类。 综合考虑北京共青团基层组织、团员、团干部数量比例，此次评选表彰的名额总数由原来的400增加至800，其中五四红旗团委、五四红旗团支部各160个，优秀共青团员、优秀共青团干部各240名。此次评选表彰，团区委可参评市五四红旗团委，少先队辅导员、青少年事务社工可参评优秀共青团干部。 结合北京工作实际，评选表彰向投身新冠肺炎疫情防控斗争、参与冬奥会…
2022-02-28	团福建省委十四届六次全体（扩大）会议召开团福建省委十四届六次全体（扩大）会议召开建伟）2月25日，共青团福建省委十四届六次全体（扩大）会议在福州召开。会议坚持以习近平新时代中国特色社会主义思想为指导，深入学习贯彻习近平总书记关于青年工作的重要思想和党的十九届六中全会精神，认真贯彻福建省第十一次党代会和团十八届六中全会工作部署，传达学习省委领导批示精神，总结2021年工作情况，部署2022年重点工作。团省委书记肖华鑫代表团省委常委会向全会报告工作。 会议指出，党的十八大以来，习近平总书记始终从党的事业薪火相传、后继有人的战略高度出发，深刻把握党的青年工作规律，提出了一系列富有战略性、时代性、开创性的新观点新论断新要求，形成了关于青年工作的重要思想，为做好新时代福建共青团工作指明了前进方向、提供了根本遵循。全省各级团组织要切实把习近平总书记重要讲话重要指示精神作为总纲领总遵循，秉承习近平总书…
2022-02-27	共青团海南省委七届七次全体（扩大）会议召开团海南省委七届七次全体（扩大）会议召开争艳 中青报・中青网记者 任明超）2月24至25日，团海南省委七届七次全体（扩大）会议在海口召开。 会议传达学习了团十八届六中全会精神，总结2021年工作情况，部署2022年重点工作任务。会议审议通过了《共青团海南省委七届七次全体（扩大）会议关于团省委委员卸职确认案（草案）》及《共青团海南省委七届七次全体（扩大）会议关于共青团海南省委员会专门委员会成员调整的决议（草案）》。 会议指出，全省各级团组织要把握好新时期共青团工作的评价标准。积极转变工作思路，不断完善共青团联系青年制度、服务青年制度、健全维护青年群众利益制度；积极打造共青团品牌工作，注重发挥基层的创造力，挖掘、提炼、推广基层青年群众工作的好经验好做法。 会议要求，全省各级团组织要以“不求所有，但求所用”的思路，解决阵地短缺问题；以“适应青年、发挥作用…
2022-02-26	共青团安徽省委十四届八次全会暨深化全面从严治团推进会召开共青团安徽省委十四届八次全会暨深化全面从严治团推进会召开京2月26日电（记者 张建伟）2月25日，共青团安徽省委十四届八次全会暨深化全面从严治团推进会在合肥召开。会议坚持以习近平新时代中国特色社会主义思想为指导，认真学习贯彻党的十九大和十九届历次全会精神，深入贯彻落实习近平总书记关于青年工作的重要思想，传达学习省两会、全省改进工作作风为民办实事为企优环境大会和共青团十八届六中全会精神，传达学习省委副书记程丽华在群团组织调研座谈会上的讲话精神，审议通过《共青团安徽省委十四届八次全会关于团省委委员卸职的确认案（草案）》《共青团安徽省十四届委员会关于调整专门委员会设置的决议（草案）》，审议研究《安徽共青团2022年工作要点（草案）》《共青团安徽省委关于落实<新时代全面从严治团实施纲要>的实施意见（征求意见稿）》。团省委相关负责同志出席会议…
2022-02-25	“青春福见 一起向未来”在闽台湾青年新春座谈会召开“青春福见 一起向未来”在闽台湾青年新春座谈会召开在闽台湾青年新春座谈会在福州举行。团省委书记、省青联名誉主席肖华鑫出席会议并讲话，团省委副书记李腾主持会议。 会上，在闽台青代表结合自身成长发展经历，分享了在闽生活工作的体会，围绕企业发展、招工用工、政策落实、创业扶持等方面提出了意见建议，并就台青台企助力一季度“开门红”、推动福建经济高质量发展畅谈了思路举措。 在认真听取大家发言后，肖华鑫表示，全省各级共青团、青联组织将进一步拓展交流平台，以海峡青年论坛、海峡青年节等活动为载体，实现交流不停、力度不减、热度不降，让两岸青年心贴得更近、情融得更深；进一步提升服务实效，深化101台湾青年创业扶持计划、台湾大学生和青年社工来闽实习就业计划等项目，广泛征集台青台生意见建议，协调推动各项惠及台青政策落实到位；进一步强化激励导向，扩大“福建青年五四奖…
2022-02-23	共青团青海省十四届六次全委（扩大）会议召开共青团青海省十四届六次全委（扩大）会议在西宁召开委（扩大）会议在西宁召开。省委常委、省总工会主席马吉孝出席会议并讲话。 马吉孝对2021年全省共青团工作给予充分肯定，对2022年工作提出要求。他强调，省委省政府历来高度重视共青团工作，各级团组织要以实际行动不折不扣贯彻落实好各项任务要求。要凝聚思想共识实现大团结，围绕迎接、学习宣传贯彻党的二十大和省第十四次党代会工作主线，努力把全省广大青少年紧密团结在党的周围；要立足服务发展体现大作用，紧扣中心大局，找准工作切入，组织动员青年在经济建设实践中建功立业；要着眼联系覆盖促进大联合，探索构建网络化组织体系，实现对各领域、各阶层青年的有效覆盖，不断汇聚起青年的智慧和力量；要强化自身建设发挥大功能，持之以恒推进全面从严治团，更好发挥团的政治功能和社会功能，推动新时代共青团工作高质量发展；要推进协同发展构建大…
2022-02-24	福建省青少年爱眼护眼教室光环境改善启动红领巾点亮“睛“彩 福建省青少年爱眼护眼教室光环境改善启动仪式在福州举行建伟 通讯员 黄鹏）2月21日上午，由共青团福建省委、福建省少工委主办的“红领巾点亮‘睛’彩”――福建省青少年爱眼护眼教室光环境改善启动暨《为纳》光子晶体护眼灯希望工程捐赠仪式在福州市晋安榕博小学举行。团省委副书记李腾，省少工委、省希望办及福州市、晋安区等主、承办单位相关负责同志参加活动。 仪式在少先队员们表演的手指操《护眼小达人》中拉开序幕。爱心单位、厦门市为纳光电科技有限公司叶志成博士致辞，他表示，公司一直以“长效呵护青少年明亮双眼”为已任，在团省委、省少工委的指导下，公司将积极参与全省教室亮化升级改造公益项目，以实际行动助力保护青少年视力健康。 仪式上，团省委、省少工委为为纳光电授牌“青少年护眼工程共建单位”，为福州市晋安榕博小学授牌“少年近视防控示范校”；为纳光电向省青基…
2022-02-24	团浙江省委十四届十次全会召开团浙江省委十四届十次全会召开记者 蒋雨彤 通讯员 杨�S）2月21日至22日，共青团浙江省委十四届十次全委（扩大）会议在杭州召开。团浙江省委书记何黎斌代表团省委常委会向全会作工作报告，要求守好“红色根脉”，助力共同富裕，以全面从严治团新气象交出“我在窗口写青春”新答卷。 浙江共青团将锚定“打造变革型共青团组织”这一工作目标，坚持一手抓以数字化改革为引领的共青团改革深化攻坚、一手抓以团干部作风建设为牵动的全面从严治团巩固深化“两手抓”的主基调，贯彻重塑组织基础、重塑工作体系、重塑队伍形象“三个重塑”的理念和方法，推进青年大学习大宣传大实践行动、“我在窗口写青春”浙江青年携手共同富裕先锋行动、浙江共青团改革全速竞跑全面提升行动、深化全省团干部作风建设三年行动“四大行动”任务安排，着力打造更多具有辨识度的工作成果。 2021年以来，浙江省共青团工作继续位居全团前列，…
2022-02-21	优秀闽籍大学生新春座谈会召开“扬帆计划・引才进企”优秀闽籍大学生新春座谈会召开才办、省学联举办的“扬帆计划・引才进企”优秀闽籍大学生新春座谈会在兴业银行召开。省委组织部副部长、省委老干部局局长陈炎标、团省委书记肖华鑫出席座谈会并讲话，兴业银行党委书记、董事长吕家进致辞，来自北京大学、清华大学等14所高校的闽籍学子代表参加座谈。 陈炎标在讲话中指出，全省各级组织部门和共青团组织要深入学习贯彻中央和省委人才工作会议精神，进一步增强做好青年人才工作的责任感使命感紧迫感。要扎实推进重点工作，突出政治引领、紧扣工作大局、坚持守正创新，不断提升青年人才工作服务发展的效能。要坚持党对人才工作的全面领导，形成做好青年人才工作的强大合力。 肖华鑫对2021年全省共青团青年人才工作进行了总结，并从拓展提升大学生实习“扬帆计划”、持续打造台湾青年人才登陆第一家园、深化省外闽籍青年学子战略性跟踪培养、积极推动青…
2022-02-21	青海省青联召开十一届四次常委会（扩大）会议青海省青联召开十一届四次常委会（扩大）会议建伟 通讯员 阿淑媛）2月17日，青海省青联十一届四次常委会（扩大）会议在西宁召开。会议深入学习宣传贯彻党的十九届六中全会精神和省委十三届十次、十一次全会精神，回顾总结2021年主要工作，安排部署2022年工作任务，团结凝聚全省各族各界青年为全面建设社会主义现代化国家青海篇章贡献青春力量。团青海省委书记董玉毅出席会议并讲话。 会议强调，要聚焦迎接和学习宣传贯彻党的二十大，广泛开展“喜迎二十大、永远跟党走、奋进新征程”主题实践活动，巩固全省各族各界青年团结奋斗的共同思想基础。要牢牢把握广泛团结各族各界青年的主题，关注少数民族青年、新兴领域青年等青年群体，不断拉长新时代青年爱国统一战线的工作半径。要紧紧围绕党政中心工作，将推进“一优两高”、建设“五个示范省”、培育“四种经济形态”、打造“八个新高地”作为开展工…
2022-02-20	团河南省委开展多项“青春守护 平安春节”活动团河南省委开展多项“青春守护 平安春节”主题活动建伟 通讯员 魏文杰）春节期间，团河南省委组织动员全省团员青年发挥生力军和突击队作用，积极参与“六防六促”专项行动，扎实开展主题活动，充分发挥共青团的组织力、引领力、服务力“三力协同”作用，为建设更高水平的平安河南、法治河南贡献青春力量。 全省春节期间矛盾纠纷排查化解专项行动部署会结束后，团省委第一时间传达会议精神，成立工作专班，选出郑州市二七区、新安县、息县等10个河南省中长期青年发展规划试点、全国县域共青团基层组织改革试点县（市、区），100个工作基础较好的第一团支书派驻村部署开展相关工作，召开全省共青团视频会议，进行全面部署。 在线上，通过网上团支部，面向全省发出《全省广大团员青年，春节这样过》倡议书，动员争做投身社区服务的志愿青年、身心全面发展的健康青年、弘扬时代新风的正气青年、邻里互帮互…
2022-02-18	团青海省委召开宣传思想文化工作专题会议团青海省委召开宣传思想文化工作专题会议建伟 通讯员 阿淑媛）近日，团青海省委召开宣传思想文化工作专题会议。团省委书记董玉毅出席会议并讲话，团省委宣传部、信息中心全体人员参加会议并逐一发言。 会议深入学习贯彻习近平总书记关于宣传思想工作的重要思想，认真学习贯彻全国、全省宣传部长会议精神，传达学习团中央书记处对青海共青团有关批示精神和全团2022年宣传思想工作视频通气会精神、2021年全国高校共青团新媒体峰会精神，总结2021年度全省共青团宣传思想文化工作开展情况，分析了工作中存在的问题，对做好2022年度宣传思想文化工作提出了明确的思路和要求。 董玉毅在肯定全省共青团宣传思想战线所取得的成绩后指出，2022年是党的二十大召开之年，全省共青团宣传思想文化战线要以习近平新时代中国特色社会主义思想为指导，牢牢把握举旗帜、聚民心、育新人、兴文化、展形象的使命任…
2022-02-18	团黑龙江省委在“两节”期间开展送温暖行动团黑龙江省委在“两节”期间广泛开展 共青团送温暖“青春暖流行动”网北京2月18日电（记者 张建伟 通讯员 吴言）为认真贯彻落实党的十九届六中全会精神，团黑龙江省委深入推进党史学习教育“我为青年办实事”实践活动，在元旦、春节期间，组织动员全省各级团组织、青年志愿者广泛开展了共青团送温暖“青春暖流行动”，针对农村留守儿童、快递从业青年、服务我省的大学生志愿者等群体，开展课业辅导、心理疏导、关爱慰问等服务，全省累计开展活动367场，慰问关爱2.1万余人，累计帮扶资金285万余元。 共青团送温暖活动。通讯员供图 发挥示范引领作用，整合资源共同参与 团省委班子成员带队深入社区、学校，看望慰问了留守儿童、贫困户和社区工作人员等109人，累计帮扶资金4.1万元；同时积极整合社会资源，为全省5000名留守儿童发放了书包、保温饭盒等生活学习爱心包，动员省青联为留守儿…
2022-02-18	北京：“我的梦 飞天梦”航空航天云上营成功举办北京：“我的梦 飞天梦”航空航天云上营成功举办图 中国青年网北京2月18日电（记者 张建伟 通讯员 孙世豪 任文慧）日前，由团北京市委、希望工程北京发展中心、北京青少年发展基金会、北京航空航天博物馆主办，北京启智荣和教育科技有限公司承办的“我的梦 飞天梦”航空航天云上营团市委专场活动在线上开展。活动开始前，团北京市委权益部面向全市青少年进行了宣传，希望工程、北京青基会与活动支持单位密接沟通，为活动成功举办做好准备。图为观看课程。通讯员供图 此次的线上活动共分为三个环节，在“馆长带你云探馆”阶段，同学们随着北京航空航天博物馆韩国军馆长的脚步，“走进”了北京航空航天博物馆，以人类飞行历程和飞天梦想为线索，参观博物馆精品展项和珍贵实物，学习航空航天科技知识和科学原理；在“一张纸的飞行梦”阶段，同学们跟随老师学习飞机结构和飞行原理，并将理论付诸实践，…
2022-02-16	北京：12777名志愿者用“最美微笑”为冬奥护航北京：12777名城市志愿者用“最美微笑”为冬奥护航建伟 通讯员 刘达 杨威 王欣）为保障雪天交通安全与便利，自2月12日起，团北京市委联合北京市志愿服务联合会，广泛动员城市志愿者参与扫雪除冰志愿服务活动。 落实“提前预防、充分准备、周密部署、快速反应、协调联动、果断处置”的相关工作要求，指导北京市各团区委、区枢纽型志愿者组织指定专人负责本地区承担的工作任务，动员城市志愿者参与到重点地区、重点路段的扫雪铲冰工作中。 向广大城市志愿者发出《积极参与扫雪除冰城市志愿服务倡议书》，同时加强对扫雪铲冰工作信息报送和典型事迹宣传，加大典型事例的宣传力度，激励和带动更多志愿者参与扫雪铲冰。 优先做好“五区”“四线”“三周边”扫雪铲冰工作，朝阳区、海淀区、石景山区、延庆区作为冬奥场馆密集区域，也纷纷动员各方力量形成志愿合力，全力保障观众组织集结疏散城市志…
2022-02-15	宁夏举办机关干部政治能力和专业能力提升专题读书班团宁夏区委举办机关干部政治能力和专业能力提升专题读书班举办机关干部政治能力和专业能力提升专题读书班，通过专家授课、交流研讨等方式，促进干部练好内功、提升修养、增强本领，为今年工作谋好篇、开好局、起好步夯实基础。 以读书班为“冲锋号”，收心聚力鼓干劲，持续抓好党的十九届六中全会精神、自治区党委第十二届十四次全会精神的深入学习贯彻，把准政治方向、筑牢政治忠诚、提升政治能力、强化政治担当，坚定捍卫“两个确立”、坚决做到“两个维护”。 要在年度工作的务实推动中，进一步提高政治判断力、政治领悟力、政治执行力，把对党绝对忠诚体现在勇挑急难险重任务的政治担当和行动自觉上，全力抓好共青团投身乡村振兴工作，稳步推进县域共青团基层组织改革、社区青春行动等全国改革试点项目，扎实做好常态化疫情防控志愿服务，全面推进从严治团。 读书班邀请了自治区党校教师、团中央和自…
2022-02-14	团甘肃省十三届七次全委（扩大）会议召开团甘肃省十三届七次全委（扩大）会议召开富春）2月13日，团甘肃省十三届七次全委（扩大）会议在兰州召开，会议总结去年全省共青团工作，对今年工作进行了研究部署。甘肃省委常委、常务副省长程晓波出席会议并讲话。 程晓波代表省委省政府对全省共青团去年一年的工作给予了肯定。他指出，今年是新时代新征程中具有特殊重要性的一年，共青团组织要围绕迎接宣传贯彻党的二十大工作主线，团结带领广大青年群众营造良好的政治和社会氛围。 程晓波就做好今年全省共青团工作提出4点意见：一要突出政治建设，全面加强党的领导；二要提高政治站位，增强责任感使命感；三要紧扣主题主线，增强针对性实效性；四要坚持严实标准，不断加强自身建设。 团甘肃省委书记董安宁围绕贯彻落实省委省政府指示要求，抓实甘肃共青团全年各项重点工作任务进行安排部署。会议还传达学习了共青团十八届六中全会精神，审议通过相关议案，并…
2022-02-12	山东：“希望小屋”温暖困境儿童山东：“希望小屋”温暖困境儿童弟弟和爷爷住在另一间屋里，我们最大的愿望就是拥有自己的房间。现在我们的愿望实现了，有了干净漂亮的房间，还有好多志愿者叔叔阿姨关心爱护我们。”对山东省临沂市河东区相公街道的13岁龙凤胎小荣和小栋来说，“希望小屋”是他们梦想实现的起点。 由团省委等启动的“希望小屋”儿童关爱项目，2021年被纳入全省“我为群众办实事”首批重点民生项目。截至目前，项目累计募集公益资金超过2.1亿元，已建、在建小屋达15162间，帮扶困境儿童超过1.5万名，成为全国推动希望工程转型升级的典型。在这些“希望小屋”里，整洁的墙面、光洁的地板、崭新的书桌……刷新了人们以往对困境儿童住宿条件的印象。 早在2020年6月，团省委、省青年联合会、省青少年发展基金会共同启动了“希望小屋”儿童关爱项目。针对无独立居住和学习环境的8至14岁困境儿童，依托原有住房打造独立学…
2022-02-10	海南“暖冬行动”志愿服务达23538小时海南“暖冬行动”志愿服务达23538小时者 任明超）2月8日上午，团海南省委书记陈屿、副书记陈志远一行先后来到海口汽车客运总站、海口火车东站，看望慰问坚守在岗的春运青年志愿者。据悉，海南省2022年春运期间“暖冬行动”志愿服务累计达23538小时。 陈屿对志愿者的辛苦付出给予了高度赞扬和衷心感谢，同时提醒他们务必加强防护，保护好自身的安全。 据介绍，2022年春运期间，海南全省18个市县陆续启动了以“青春志愿行、温暖过大年”为主题的春运“暖冬行动”志愿服务活动。截至1月底，海南全省各级团组织在动车站、客运站、码头、机场等返乡人员流动频繁的交通场站共设立服务点48个，参与志愿者3629人次。
2022-02-09	江西省赣青突击队深入基层开展安全防范工作江西省赣青突击队开展春节期间安全防范工作图 中国青年网北京2月9日电（记者 张建伟 通讯员 汪伟健）春节期间，由团江西省委牵头组建的江西省赣青突击队在南昌火车站、南昌西站、滕王阁景区开展安全防范工作，深入基层一线服务群众，以实际行动助力人民群众度过平安祥和、喜庆安康的节日。在车站开展“暖冬行动”服务。团江西省委供图 在南昌火车站和南昌西站，队员们在站内外进行值班值守和应急巡逻，随时处置可能发生的意外状况。同时响应团省委和省青志协号召，积极参与春运“暖冬行动”，为旅客提供体温检测、咨询引导等服务。在观剧台附近应急备勤。团江西省委供图 滕王阁景区内，每一处人流量较大的地点都有队员在引导游客，或在观剧台附近应急备勤，或在景区内巡逻排险，为广大游客安全出行提供保障。 “春节我在岗，有我请放心！”自大年初一开始，赣青突击队已在火车站等三地连续8天开展安全防范…
2022-02-09	团湖南省委举行关爱快递外卖从业青年“暖蜂行动”团湖南省委举行关爱快递外卖从业青年“暖蜂行动”网北京2月9日电（记者 张建伟 通讯员 彭佳梦）日前，团湖南省委在长沙美团专送站点举行关爱快递外卖从业青年“暖蜂行动”，为骑手们送“福”字、送春联，为31位家庭困难骑手发放慰问金。团省委、省青年书法家协会、美团公共事务部相关负责人出席。 活动中，勇抓小偷的美团外卖模范骑手姜深分享了自己的故事，“我只是做了一个长沙青年、一个退役军人该做的事，不管是当兵还是送餐，都是为人民服务，只要是凭自己的双手赚钱的人，都是值得尊敬的。” “疫情爆发以来，外卖骑手与医护人员、基层干部等一线工作者一样，坚持冲锋在抗击疫情最前线，为抗击疫情、保民生做出了巨大贡献。”团省委副书记夏彬华建议，外卖平台要强化企业安全生产主体责任，探索更多切实有效的服务路径，维护好外卖骑手的尊严和职业权益。湖南各级团组织也将在今后的工作中动延…
2022-02-08	广东超千名高校毕业生志愿者投身乡村振兴一线广东超千名高校毕业生志愿者投身乡村振兴一线伟 通讯员 岳青）2021年，共青团广东省委员会联合广东省文明办、广东省委农办、广东省发展和改革委、广东省教育厅、广东省科技厅、广东省财政厅、广东省人力资源社会保障厅、广东省农业农村厅发起“广东高校毕业生志愿服务乡村振兴行动”。项目招募公告发出后，得到广大高校毕业生的热烈回应，共有7515人通过“i志愿”系统报名，最终选拔出1000余名高校毕业生志愿者，均作为驻镇帮镇扶村工作队的成员，参与乡村振兴工作。周扬程（右一）前往桂岭镇生态葡萄庄园考察特色农产品种植情况。团广东省委供图 数次纠结后，党员志愿者韩婷决定放弃广州一家国企的工作，毅然回到家乡梅州市平远县八尺镇，成为一名乡村振兴志愿者，因为这是埋藏在她心里多年的一个愿望。 初中时，韩婷最期待的便是大学生志愿者前来八尺镇支教，那些大学生志愿者曾带给韩婷对外面…
2022-02-08	上海：亲子互动“菜单”让孩子收获幸福感“15分钟社区少先队幸福圈”点亮寒假生活 上海：亲子互动“菜单”让孩子收获幸福感小伙伴、爸妈交流的机会更多了。”上海奉贤的七年级少先队员连安琪，利用寒假牵头组建了楼组混龄小队，和社区小朋友一起居家做两操、参与社区微更新。 “双减”后的第一个寒假如约而至，如何让摆脱了各类补课的学生过一个安全又充实的寒假，成为团上海市委、上海市少工委近期的工作重点之一。上海少先队结合“15分钟社区少先队幸福圈”工作，推出系列亲子互动“菜单”，让少先队员在社区生活、职业体验、体育锻炼等活动中收获幸福感。 从作业中“放”出来的孩子走进社区 “今年女儿不用上辅导班了，她喜欢的活动都可以去玩。社区里也有少先队组织，家门口就有不少有意义的活动可以参与。”上海普陀长寿路街道的四年级少先队员吴亦平的妈妈告诉记者，过去出于“不想让孩子输在起跑线上”的想法，她“随大流”给女儿报培训班，孩…
2022-02-04	团河南省委开展“青春守护 平安春节”调研团河南省委开展“青春守护 平安春节”调研伟）按照全省“六防六促”专项行动有关要求和河南共青团“青春守护 平安春节”主题活动部署，近日，团河南省委副书记王笃波到中牟县韩寺镇调研“青春守护 平安春节”主题活动，深入了解返乡大学生志愿服务工作情况，走访慰问受灾困难青少年。 王笃波来到韩寺镇古城村党群服务中心，详细了解返乡大学生志愿者队伍组建情况、作用发挥情况，与返乡大学生志愿者进行交流。 在受灾青少年家中，为孩子们带去米、面、油、羽绒服等温暖大礼包和青少年自护手册、安全教育日历等，调研期间，同团郑州市委、中牟县委有关领导进行了工作沟通交流，他指出，各级团组织要在主题活动中找准团组织能为可为的切入点，组织开展丰富多彩的乡村文化活动，重点关爱留守儿童、因疫因灾致困青少年等困难青少年群体，切实把党的关爱及时送到青少年身边，在急难险重中展现青春风采。 据悉，为深…
2022-01-29	2022闽台青年话团圆座谈会在榕举办“年”出中华情 2022闽台青年话团圆座谈会在榕举办建伟 通讯员 陈毅桁）1月26日，在位于三坊七巷的海峡建筑师家园里，欢声笑语，春意融融，来自两岸的青年建筑师、教师、医生、社工和创业者代表们欢聚一堂，共同迎接虎年的到来。 受新冠肺炎疫情影响，今年有不少台青选择留闽过年，为丰富在闽过年的台湾青年生活，更好地暖人心、聚人气，福建省各级青联、部分高校结合所在地实际和台青需求，开展走访慰问、新春团拜、亲情年夜饭等活动，为台青送上新春祝福，协调解决实际困难，让留闽台青感受到浓浓年味和两岸一家亲的温暖。 两岸青年代表一起参观了台湾青年建筑师参与福建乡建乡创情况的展览，了解台湾青年积极投身乡村振兴，在两岸融合发展中放飞青春梦想、实现自身价值的情况；座谈会上，大家交流了各自在福建求学、就业、创业、生活的情况和经验，谈了在福建过年的体会和感受，并回顾了自己参加各类闽台…
2022-01-29	河南共青团“青春守护 平安春节”视频会议召开河南共青团“青春守护 平安春节”主题活动视频会议在郑州召开建伟 通讯员 刘勇）1月26日，河南共青团“青春守护 平安春节”主题活动视频会议在郑州召开。团省委副书记王笃波主持会议并讲话，团省委副书记王砧林安排部署有关工作，团省委副书记王强传达全省春节期间矛盾纠纷排查化解专项行动部署会议精神，团省委副书记王继威、王海萍出席会议，团省委相关部门、直属单位主要负责同志在主会场参加会议，各省辖市（示范区）团委主要负责同志、平安建设分管同志、相关部门（单位）主要负责同志，各县（市、区）团委主要负责同志、乡镇（街道）团委主要负责同志2600余人按照当地疫情防控有关要求，在各分会场通过视频连线的形式参加会议。 会议指出，春节期间是矛盾纠纷的高发期，排查化解工作对于为人民群众营造良好的环境具有重要意义。各地在开展主题活动过程中，要严格落实工作方案的各项要求，围绕…
2022-01-29	云南各地团组织开展农村留守儿童关爱服务活动云南各地团组织开展农村留守儿童关爱服务活动者张文凌）日前，云南各地共青团以村级层面建立常态化工作阵地为依托，汇聚各方资源和力量，持续开展“童心港湾”关爱农村留守儿童工作项目。 在云南曲靖市，团云南省委书记唐源等部分党员干部、团干部、青年志愿者组成的爱心团队，前往曲靖亮子村民小组看望慰问这里的留守儿童。 同时，云南玉溪、文山、保山等地的团组织，组织爱心服务团队走访慰问留守儿童家庭，给孩子们送去书籍、书包、文具盒、彩笔、衣服等慰问物品。有的围绕“父母关爱缺失”、“玩手机成瘾”等问题，以“时间管理”为主题，通过做游戏、讲故事等方式，让孩子们在交流中互相鼓励，相互温暖；有的结合冬奥主题，带领社区留守儿童开展迎冬奥、庆新春活动；有的邀请消防员为孩子们消防安全课，讲解了灭火器的使用方法，以及春节假期燃放烟花爆竹防火安全等知识，帮助孩子们提高安全防火意识。 团…
2022-01-25	甘肃“百千万”创业引领工程助力乡村振兴甘肃省“百千万”创业引领工程创业达人选拔活动 暨“乡村振兴・青春助农”青年创新项目大赛颁奖典礼成功举办京1月25日电（记者 张建伟 通讯员 魏怡）1月23日下午，由团甘肃省委、甘肃省人力资源和社会保障厅、中国人民银行兰州中心支行联合主办的甘肃省“百千万”创业引领工程创业达人选拔活动暨“乡村振兴・青春助农”青年创业创新项目大赛颁奖典礼在兰州成功举办。 举办甘肃省“百千万”创业引领工程创业达人选拔活动暨“乡村振兴・青春助农”青年创业创新项目大赛，是落实甘肃省“百千万”创业引领工程的具体举措，是推进共青团“乡村振兴 青年建功”行动的有效实践。大赛的成功举办，为服务青年创业创新，支持甘肃广大青年建功新甘肃，展现新作为搭建了实践的平台。鼓励广大青年以时不我待的机遇意识投身创业创新，以百折不挠的笃定信念拥抱创业创新，以脚踏实地的实干精神践行创业创新，以开拓事业的…
2022-02-07	广东“爱心汇聚小鸟巢”假日营活动走进湛江广东“爱心汇聚小鸟巢”假日营活动走进湛江伟 通讯员 岳青）日前，由团广东省委、广东省少工委举办的“爱心汇聚小鸟巢”广东红领巾基金关爱留守儿童假日营走进廉江市吉水镇，将一份跨越400多公里的关爱送到留守儿童心中，让孩子们在别开生面的少先队校外实践活动中温暖过冬。少先队辅导员向孩子们讲解党团队的关系。团广东省委供图 随着少先队队歌《我们是共产主义接班人》悠扬的音乐声响起，假日营活动正式拉开帷幕。广州市海珠区少先队副总辅导员、广东红领巾基金管委会副主任郭华带着40名留守儿童代表玩起了破冰小游戏，孩子们也渐渐活跃起来。 随后，广东省足球运动中心办公室主任丁金兴带领孩子们在绿茵场上上了一堂足球课。点球、颠球、传球……学生从一开始的不敢尝试到纷纷“抢球”，欢笑声此起彼伏。孩子们与足球老师互动踢球。团广东省委供图 本次活动还邀请国家一级社会体育指导员、航空模型国…
2022-02-04	广东“展翅计划”港澳台实习大学生慰问活动举行广东“展翅计划”港澳台实习大学生慰问活动举行伟 通讯员 岳青）近日，广东海外联谊会、广东省青年联合会走进安永会计师事务所，慰问“展翅计划”港澳台实习大学生，向实习生代表赠送年货礼包和新春祝福。广东海外联谊会、广东省青年联合会、安永会计师事务所领导嘉宾以及港澳台实习生等30余人参加活动。 为港澳台实习生代表送上春节慰问礼包。团广东省委供图 活动期间，广东海外联谊会、广东省青联领导嘉宾分别致词，介绍了“展翅计划”港澳台大学生实习专项行动实施情况，表示将为港澳台青年在粤学习、就业、创新和生活创造更加有利条件，促进粤港澳台青年全面交流、深度交融，引导更多港澳台青年投身湾区建设、融入国家发展。港澳台实习生代表分享了实习工作体会，认为“展翅计划”实习活动提供了很好的“窗口”，让他们能够了解内地职场文化氛围，加深对内地经济社会发展的认知，也更加坚定他们融入湾…
2022-02-07	团河南省委领导班子召开党史学习教育专题民主生活会团河南省委领导班子召开党史学习教育专题民主生活会伟）日前，团河南省委领导班子召开党史学习教育专题民主生活会。团省委副书记王笃波主持会议并作总结讲话，省委第二巡回指导组、省纪委监委驻省总工会机关纪检监察组相关同志到会指导。团省委全体班子成员参加会议，机关相关部门负责同志列席会议。 会议通报了团省委领导班子2020年度民主生活会问题整改落实情况，团省委副书记王笃波代表团省委领导班子盘点了党史学习教育的收获和体会，进行了深刻的检视反思，提出下一步整改措施。随后，班子成员逐一进行个人检视反思，认真开展批评和自我批评。 下一步，团省委将持续抓好问题的整改落实，指导好下级党组织民主生活会，持之以恒严肃党内政治生活，把开好民主生活会的一些有效做法运用落实到日常政治生活中去，发扬斗争精神，突出党性锻炼，用好批评和自我批评武器，不断提高政治判断力、政治领悟力…
2022-01-28	团广东省委为春节留穗家政青年送上“青春情暖”更多年轻人加入“家政圈” 团广东省委为春节留穗家政青年送上“青春情暖”者 林洁）近日，2022年“青春情暖”关爱家政服务业青年活动在广州举行。活动通过慰问、交流、调研等形式，了解家政服务业提质扩容现状，关心关爱家政从业青年的发展情况和现状需求。 现场，来自家政服务业的各位青年代表分别讲述了个人从业故事，表达了职业感言和职业憧憬。期间，团广东省委副书记、省青联主席梁均达为节日仍坚守在服务一线的青年代表送上新春祝福和慰问礼包，并为新成立的“为想志愿服务队”授旗。 据介绍，“为想志愿服务队”由51家庭管家组织过年留穗的家政职工组成，将在春节前后发挥队员特长，为孤寡老人、留守儿童等特殊群体提供公益家政服务，弘扬传统美德，通过每一个人的力量向社会传递爱和温暖。 在大多数人眼中，家政就是做做家务、带带孩子，从业人员也大多是低学历中老年人。事实上，随着新型家…
2022-01-21	北京：小闭环志愿者慰问线上活动举行北京“青力冬奥 暖心志愿”志愿者系列慰问 小闭环志愿者线上慰问活动举行网北京1月21日电（记者 张建伟 通讯员 史继筠）日前，“青力冬奥 暖心志愿”志愿者系列慰问――小闭环志愿者线上慰问活动举行。团北京市委副书记李健出席会议。北京林业大学、北京外国语大学、中国人民大学、中国传媒大学、中国科学院大学、外交学院和北京城市学院等冬奥志愿者来源高校的团委书记以及正在小闭环驻地的志愿者代表们线上参加本次会议。 会上，主媒体中心驻地经理甘芝霖、首都国际机场驻地负责人张烨围绕工作特色、工作进展以及工作困难等简要介绍驻地相关情况，8名志愿者代表依次发言表达了做好冬奥志愿服务工作的决心。线上慰问活动现场。通讯员供图 团北京市委在前期调研了志愿者们现实需求的基础上，特意为志愿者们准备了新春大礼包，后续将按照闭环管理物资运送要求送至驻地。 团北京市委副书记李健代表团北京市委向…
2022-01-20	内蒙古少先队员参加专题培训 讲好党的故事内蒙古少先队员参加专题培训 讲好党的故事者 石佳）1月13日，“党的故事我来讲 争做红领巾讲解员”内蒙古少先队寒假实践体验活动在团内蒙古区委青少年书屋启动，活动由内蒙古少工委和内蒙古广播电视台联合举办，来自呼和浩特市及周边地区的30多名少先队员参加了首批培训活动。 三名辅导老师分别以《讲好党的故事 争做新时代好少年》《童言童语讲党史》《最美的续集》为题开展专题培训，从党史宣讲内容、宣讲要求、宣讲技巧三方面为队员们进行辅导，并引导队员们结合自身实际努力学习党的百年历史，讲好党的故事，从党的百年奋斗和伟大成就中感受党的伟大精神，汲取前进力量，从小坚定听党话、跟党走的决心。 培训中，部分少先队员也进行了精彩的宣讲，展示了作为红领巾讲解员的良好精神风貌和宣讲基础。接下来，队员们将担任内蒙古自治区革命传统教育实践基地红领巾讲解员，常态化在少先队员中宣讲党的故…
2022-01-21	“新青年・助振兴”中国青年年货节甘肃分会场举办“新青年・助振兴”中国青年年货节甘肃分会场活动举办者王豪）1月18日，由共青团甘肃省委、甘肃省青年联合会举行的“新青年・助振兴”中国青年年货节甘肃分会场活动在兰州黄河楼拉开帷幕。 此次活动借助春节前农副产品高产高售时机，邀请在甘肃省各个领域做出突出贡献、具有号召力的一线青联委员，走进线上直播间，宣传推广甘肃省各市（州）助农产品、乡村振兴重点县（区）各类特色农副产品。 活动当日，甘肃分会场主直播间观看人数达到86949人。通过“网动力”，进一步提升了“甘味”农产品的影响力。同时，充分发挥了青联组织的人才智力优势，以榜样引领广大青年深入推进“乡村振兴 青年建功”行动，为实施乡村振兴战略、加快农业农村现代化步伐贡献青春力量。 据悉，自1月11日开始，甘肃省已有9个市（州）利用中国青年年货节契机，在各直播平台广泛助销“甘味”农产品，累计在线观看人数超…
2022-01-28	福建省举办少先队优秀个人和集体颁奖典礼举行福建省举办少先队优秀个人和集体颁奖典礼暨红领巾剧场艺术展演建伟 通讯员 黄鹏）近日，由团福建省委、福建省少工委主办的福建省少先队优秀个人和集体颁奖典礼暨红领巾剧场艺术展演在福建广电大剧院举行。 团福建省委、福建省教育厅、福建省少工委于2021年8月启动本次省级少先队优秀个人和集体评选，经基层推荐、专家评审、考核公示，评选出“福建省优秀少先队辅导员”98名、“福建省优秀少先队员”先队员100名、“福建省优秀少先队大队”50个、“福建省优秀少先队大队”中队49个。 图为福建省优秀少先队大队代表。团福建省委供图 省教育厅一级巡视员、省少工委主任李迅，团省委副书记李文捷等领导嘉宾出席颁奖典礼，为获得表彰少先队优秀个人和集体颁奖，并观看红领巾剧场艺术展演。来自省红领巾艺术团、福州市钱塘小学屏北分校、象峰中心小学、铜盘中心小学、晋安榕博小学等多个高水平少儿艺…
2022-01-24	河南：网信矩阵联合共青团打造“城市服务台”河南：网信矩阵联合共青团打造“城市服务台”，胸闷头晕眼睛疼，因疫情管控出不去，想求一两盒右佐匹克隆。”1月13日9时18分，网友@_LIns_o3o通过#河南城市服务台#话题发布了求助信息。 @河南网信和@河南共青团第一时间与网友取得联系，详细了解情况。因该药品必须凭处方购买，问题立即被转交给郑州市委网信办协调解决。 当天上午10时12分，该网友就发微博告诉大家事情已经解决。随后，不仅晒出了拿到的两盒药，还分享了遇到紧急情况通过“河南城市服务台”获得快速救助的攻略。 “守望相助”“协力战‘疫’”“河南加油”……这是近些天微博上#河南城市服务台#话题中网友评论中用得最多的语句。1月12日，有115万粉丝的@怂的载体评论：“河南网信系统能主动作为，把防疫、抗疫工作发动成‘线上线下一体’的群众战争，实属难得！‘河南城市服务台’的上线，为如何发挥政务微博…
2022-01-27	河南省暨郑州市“共青团与人大代表、政协委员面对面”活动举办2022年河南省暨郑州市“共青团与人大代表、 政协委员面对面”活动在郑州举办建伟 通讯员 刘勇）日前，2022年河南省暨郑州市“共青团与人大代表、政协委员面对面”活动在郑州举办。省政协提案委员会副主任王天顺，团省委副书记王砧林、王海萍，省人大相关委员会负责同志出席活动，省人大代表、政协委员以及青少年工作者代表、心理健康专家代表等20余人参加活动。 座谈会上，来自教育、医疗、公安、高校、社工机构、企业等行业的青年代表围绕“提升青少年心理健康服务水平”，结合自身工作实际，从不同的角度分享了目前青少年心理健康服务的相关工作情况，分析研判了当前存在的主要问题，提出了工作意见和建议。与会人大代表和政协委员在听取发言后，就青少年代表提出的问题给予回应和补充，并提出了各自的观点和看法。代表、委员们一致认为，青少年心理健康问题社会关注度很高，要进…
2022-01-26	团福建省委党史学习兼顾实事举措 覆盖团员超194万团福建省委党史学习兼顾实事举措 覆盖团员超194万中青网见习记者 田宏炜）2022年1月19日，共青团福建省委书记肖华鑫在回顾福建共青团党史学习教育工作中提到，全省共开展主题学习66.9万场次，覆盖团员194.7万余名。 2021年由团福建省委主办的青年讲党史故事大赛，10支参赛队伍以配乐、图片、视频等形式，讲述了嘉兴南湖红船、“星星之火 可以燎原”、抗美援朝，决战脱贫攻坚等故事，再现中国共产党百年奋斗的光辉历程。来自福建师范大学的参赛选手张文静表示，作为新时代青年要发出属于我们的好声音，希望通过讲述党史故事，和更多的青年同学一起了解红色故事，汲取前行力量。 团福建省委官方微博开设“福建团带你学党史”“党史在线学”话题，阅读量近1853万。微信公众号开辟“团团学党史”专栏和话题，推送相关帖文95余篇，总阅读量超300多万。在抖音、快手等短…
2022-01-19	青少年心理健康服务进村（社区）列入河南民生实事青少年心理健康服务进村（社区）首次列入河南省重点民生实事青报・中青网记者 潘志贤）河南省委办公厅、河南省政府办公厅近日印发《2022年河南省重点民生实事工作方案》，并发出通知要求各地各部门结合实际认真贯彻落实，其中，由共青团河南省委牵头实施的开展青少年心理健康服务进村（社区）行动被列为2022年河南省重点民生实事之一。由共青团牵头的青少年心理健康工作列入全省重点民生实事尚属首次。 青少年的心理健康关系到国家和民族的未来。随着经济社会快速发展，青少年群体在学习、适应环境和人际关系等方面的压力增大，青少年心理健康问题的发生率呈现逐渐上升趋势。 《2022年河南省重点民生实事工作方案》所列共有10项重点民生实事，如开展职业技能培训和评价取证、扩大医院门诊费用异地就医直接结算范围等，其中第九项是“开展青少年心理健康服务进村（社区）行动”。方案明确要求…
2022-01-21	福建“银团合作”助力乡村振兴工作推进会举办福建“银团合作”助力乡村振兴工作推进会在三明举办京1月21日电（记者 张建伟 通讯员 许静娴）近日，团福建省委、福建银保监局在三明联合举办福建“银团合作”助力乡村振兴工作推进会。团福建省委、福建银保监局党委、三明市人民政府党组相关负责同志出席会议并讲话。各有关设区市团委，省市两级金融团工委、金融机构，三明市有关县（市、区）人民政府负责人及第十批金融挂职团干部、创业青年代表近150人参加会议。活动现场。团福建省委供图 团福建省委副书记李腾寄语第十批金融挂职团干部：要树立产业思维，有效整合资源，重点扶持一批技术含量高、生产规模化、市场前景好的农村青年创业项目，助力实施乡村振兴战略，推动乡村经济社会发展。要深入调查研究，勇于创新实践，设计开发一批“银团合作”特色金融产品，推动农村金融服务创新，提升基层团干部和农村创业青年运用现代金融服务的能力和水平。要…
2022-01-25	福建“花园里的红领巾”寒假公益托管班开班福建：2022年“花园里的红领巾”寒假公益托管班开班建伟 通讯员 黄鹏）1月24日，由福建省教育厅指导，团福建省委、福建省少工委、福建省立医院主办的2022年“花园里的红领巾”寒假公益托管班在福州市花园小学开班。各主、承办单位负责同志出席开班仪式。少先队员快闪互动《鼓楼好少年之歌》。团福建省委供图 仪式在合唱《我们是共产主义的接班人》的歌声中拉开序幕。团省委、省少工委为花园小学授牌“福建省红领巾先锋少年宫”。省少工委聘任了一批福建省立医院的青年医生担任少先队校外辅导员、少先队志愿工作者，为此次寒托班及今后的各类少先队公益托管班提供健康教育课程和医疗保障。团福建省委、福建省少工委为花园小学授牌“福建省红领巾先锋少年宫”。团福建省委供图 仪式后，领导嘉宾还参观了此次寒托班的红领巾课堂展示，与少先队员们一同体验体能训练、书法练习、中草药包香囊制作、手工制…
2022-01-19	上海：倾听青年声音 确保“青年之声”有回复上海：倾听青年声音 确保“青年之声”有回复生需要一个多语言讲述中国故事的平台，小区非机动车充电问题除了管理还要解决问题，来沪青年需要一个更便捷获取公共服务信息的渠道，社区活动用房是否可以改造为儿童友好空间……上海这座城市，正在认真倾听来自青年的声音。图为小学生丁梓轩在邮筒前查看使用方法 团市委供图 1月18日，上海市信访办联合团上海市委一起把人民建议征集工作的重点瞄准到了青年群体身上。一个颇具青春气息的人民建议征集邮筒出现在渔阳里团中央机关旧址纪念馆里，今后，但凡来这里“打卡”的年轻人，都可以往邮筒里寄出对上海这座城市的建议，让自己的“金点子”变成推动社会进步的“金果子”。这样的邮筒，未来还会出现在上海各类青年中心里，专门收集青年“金点子”。 “2020年底，团市委人民建议征集工作站设立以来，青春上海微信公众号收集了250条人民建议，其中140条…
2022-01-19	广东举行少先队校外主题队日示范活动广东举行少先队校外主题队日示范活动建伟 通讯员 岳青）1月16日，团广东省委、广东省少工委等联合举办“寻电光足迹 续百年薪火”广东少先队校外主题队日示范活动。主题示范活动现场。团广东省委供图 主办单位负责同志为广州电力展示馆等5个南方电网的企业展厅颁发了“广东省少先队校外实践教育营地（基地）”牌匾，并将其纳入面向全省小学生开放预约的课外实践的平台。10名来自南方电网广东广州供电局的“蓝公益・红木棉”志愿者正式受聘成为广东省少先队校外辅导员，5名少先队员获得了南方电网广州电力展示馆颁发的“红领巾讲解员”证书。广东省少先队校外实践教育营地（基地）授牌仪式。团广东省委供图 活动中广州市少工委和广州电力展示馆联合举办假日实践营，30多名少先队员在校外辅导员的带领下，对百年电力史、低碳环保等内容进行学习、体验和探索。带动全省广大少先队员在实践活动中砥砺品格，实现德…
2022-01-18	团内蒙古自治区委开展新春慰问活动团内蒙古区委开展“情暖童心手拉手 民族团结共成长” 新春慰问活动月18日电（记者 张建伟 通讯员 王晨）为深入贯彻党的十九届六中全会和自治区第十一次党代会精神，激励少先队员铸牢中华民族共同体意识，持续深入关爱农村牧区少年儿童，新年伊始，团内蒙古自治区委在呼和浩特市开展2022年“情暖童心手拉手 民族团结共成长”新春慰问活动。活动现场。通讯员供图 活动现场，来自呼和浩特市赛罕区巨华二小和呼和浩特市鸿盛工业园区爱华小学的50余名少先队员代表们表演精彩节目，互赠新年小礼物，握手结对，像石榴籽一样紧紧抱在一起。活动现场。通讯员供图 活动现场为呼和浩特市赛罕区巨华二小和呼和浩特市鸿盛工业园区爱华小学“红领巾图书角”授牌，捐赠价值2.4万元的图书。 活动当天，少先队员们来到奥运会主题的冰雪大世界，在冰雪特展、基地图书馆学习冰雪和冬奥知识，了解冬奥精神，在冰雪集市、冰雪…
2022-01-17	福建“共青团与人大代表、政协委员面对面”举办2022年福建省“共青团与人大代表、 政协委员面对面”活动在榕举办对面”座谈会。团福建省委供图 中国青年网北京1月17日电（记者 张建伟 通讯员 董丹红）近日，2022年福建省“共青团与人大代表、政协委员面对面”活动在福州举行。团省委、省人大、省政协相关负责同志，部分省、市人大代表、政协委员及相关领域青年代表参加活动。 座谈会上，青年代表们结合自身工作实际，分别围绕青少年科技创新、青年创业就业、青年人才培养、闽台青年融合发展、全面推进乡村振兴、青少年心理健康等主题，提出一系列意见建议。与会人大代表、政协委员和青年代表面对面交流，深入互动沟通，广泛交换意见。 团省委书记肖华鑫在总结讲话中指出，全省各级团组织要反映青年诉求，充分发挥“面对面”活动作用，依托人大、政协制度化平台进行政策倡导和社会倡导。要强化协商机制，丰富活动内涵，积极推动提案建议成果…
2022-01-14	上海：让青少年在家门口“触摸”科创上海团组织把“创新实验室”搬到学生身边 让青少年在家门口“触摸”科创在很多家长看来，必须把孩子送到学校、专业培训机构才算“够格”的科创教育。而今后5年，上海9-35岁的青少年在离家步行一刻钟距离的“创新实验室”，就能找到适合自己的创新课程与活动，还能成为“主理人”，把创意和知识传递给大家。 为把创新“舞台”尽可能搬到更多青少年身边，团上海市委于2021年启动了《上海市青少年发展“十四五”规划》重点事项“上海青少年‘活力创城’五年行动计划”。行动计划包括“一个创新学院、两个工作品牌、X个示范区域”和“青创指数”监测体系，将通过物理空间改造、创新氛围营造、创新课程研发、创新资源整合等方式综合推进，让创新的种子在更多青少年心里生根发芽。 青少年创新创业，还差“最后一公里” 一年级小朋友的妈妈林�醋≡谝桓鲋鼙哂腥�四所小学的社区，她发现“双减”之后，在放学后、节…
2022-01-14	团宁夏回族自治区委 宁夏青联召开新闻通气会团宁夏回族自治区委 宁夏青联召开新闻通气会建伟 通讯员 张卓）日前，团宁夏回族自治区委、宁夏青联召开新闻通气会，就宁夏青联换届筹备工作和“我为群众办实事”实践活动开展情况向新闻媒体进行集中发布。团自治区委副书记、宁夏青联主席李峰主持会议。团自治区委副书记韩蕃�[、石杨，宁夏青联主席部分班子成员和青联委员代表，与人民日报社宁夏分社、新华社宁夏分社、宁夏日报报业集团等10余家媒体单位记者进行了座谈交流。“新闻通气会”现场。通讯员供图 会上，通报了宁夏青联换届的基本考虑，委员会规模及构成，委员推荐条件、标准及产生办法，主席、副主席、常委产生的相关要求等情况。宁夏青联第十届委员会将于2022年3月届满，第十一届委员会规模拟定360人左右，设置农业农村、社会组织和社会服务、新闻出版和新媒体、互联网和信息服务等15个界别。委员人选突出政治性要求，换届时平均年…
2022-01-14	江苏：从严治团 严出新气象让团组织建起来、活起来、强起来 江苏：从严治团 严出新气象“和父母一起看了电影《长津湖》”……在苏州市吴中区迎春中学七（7）中队周郭雅的《红色萌芽》成长积分手册上，她记录下自己成为共青团员的过程。 “双积双评”积分入团是江苏共青团首创的初中学校入团制度。两次积分累计结合两次民主评议，每个少先队员在成为共青团员前都要经过两轮筛选。迎春中学创新设计了3本成长手册，从文明素养、活动参与、志愿者服务等5个维度对申请入团的学生进行积分与评议。 “‘双积双评’能培育和挑选出优秀的团员，也让入团积极分子、团员发展对象的产生更科学民主。”该校团委书记李陈洁发现，入团难度的提高并未打击学生的积极性，反而让他们在入团过程中得到成长。 长期以来，江苏共青团切实提高政治站位，对标全面从严治党标准和做法，勇于自我革命，深入推进全面从严治团落到基层、落到实处。 量质并举让团建起来 入团标准…
2022-01-14	重庆打通青年理论武装“最后一公里”主流声音成为网络强音 重庆打通青年理论武装“最后一公里”和历史经验的决议》高度评价打赢抗击新冠肺炎疫情这件具有标志性意义的大事、难事，我们都有深刻体会，比如中国在全球率先控制住疫情，率先复工复产……” 一场视频宣讲会，近200人在线参加。近日，团重庆市委青年讲师团成员、中冶赛迪集团团委副书记马凯针对公司青年职工分散在国内外各地工程现场的实际，以线上方式把党的十九届六中全会精神传递给一线青年。 党的十九届六中全会闭幕后，团重庆市委青年讲师团聚焦学习贯彻全会精神，深入企业、农村、学校等地开展宣讲，在青年中掀起了学习宣传贯彻党的十九届六中全会精神热潮。 全会闭幕第二天，团重庆市委青年讲师团成员、重庆石柱县中益乡华溪村驻村工作队队员苏明进就来到华溪村，与当地青年群众分享全会精神。 听了苏明进的宣讲，当地“有一家”农家乐负责人马园莉对农家乐的经营有了更足的信心。她…
2022-01-18	广东“共青团与人大代表、政协委员面对面”举办广东省“共青团与人大代表、政协委员面对面”举办建伟 通讯员 岳青）近日，2022年广东省“共青团与人大代表、政协委员面对面”活动在广州举行，团广东省、广东省人大社会建设委员会、广东省政协社会和法制委员会相关负责同志出席活动。全国人大代表、省人大代表、政协委员，省卫健委、省司法厅相关工作负责同志以及心理咨询师、律师、青年社会组织骨干、老师、学生等30人参加座谈会。座谈会现场。团广东省委供图 座谈会上，大家结合各自行业方向和工作、学习经历，围绕“构建社会化青少年心理健康服务机制”与“建立健全‘三失’（失学失业失管）青少年群体帮扶体系”主题，分享了好的经验做法并提出了“加强地方法规制度及专业队伍建设”“加大心理服务机构特别是非营利心理服务机构扶持力度”“重视专科教育培训和就业问题，加强就业和失业保障”等意见建议。与会人大代表、政协委员认真听取发言，就…
2022-01-13	福建人大代表政协委员与青年探讨如何引才育才福建人大代表政协委员与青年探讨如何引才育才青报・中青网见习记者 田宏炜）引进的高素质人才仅在乡村锻炼几年就被调走；美丽乡村建设好了，产业发展仍缺乏人才……这是林露露在福建省共青团与人大代表、政协委员“面对面”活动上的提议。 今年是福建共青团与人大代表、政协委员“面对面”活动举办的第14年。今年的活动邀请了全省相关领域青年代表共同参与，就青少年科技创新、青年创业就业、乡村振兴、闽台青年融合发展、青少年心理健康等多方面工作畅所欲言。其中，怎样引进、培育青年人才成为这些工作的核心议题。 林露露是福州市永泰县嵩口镇龙湘村村支部书记，也是一名返乡创业青年。她说，现在的乡村街道干净了、环境变好了，但是人才振兴和产业兴旺难题仍未解决。她见过很多年轻人有热情参与乡村振兴工作，但由于现实缺乏让他们深入扎根乡村的长效机制，好多年轻人来了又离开。 林露露目前正带领村子…
2022-01-11	首批“浙江青年工匠”培养项目入选名单公布首批“浙江青年工匠”培养项目入选名单公布网记者 蒋雨彤） 近日，由浙江省人力社保厅、共青团浙江省委共同组织实施的“浙江青年工匠”培养项目，发布了2021年入选名单，全省共有1950名青年技能人才入围首批“浙江青年工匠”培养项目。 根据浙江省委省政府《关于实施新时代浙江工匠培育工程的意见》，2021年浙江省启动实施了“工匠遴选行动”，包括浙江大工匠、浙江杰出工匠、浙江工匠、浙江青年工匠四个层次。其中，浙江青年工匠由浙江省人力社保厅、共青团浙江省委共同组织实施，每年组织遴选一次，计划到2025年，重点培育1万名左右的浙江青年工匠。 入围首批浙江青年工匠培养项目人员，均是取得高级工及以上职业资格（职业技能等级）的一线技能人才，主要从浙江省经济发展主导产业、重点产业和具有较高技术技能水平的一线青年产业工人中遴选产生，平均年龄31.2岁，其中企业技能人才占比…
2022-01-10	第二届志愿广东公益之夜在穗举行第二届志愿广东公益之夜在穗举行建伟 通讯员 岳青）“志愿公益事业是个好事，广东志愿公益事业发展得很好。”岭南画派“山水掌门人”陈金章先生捐出珍贵佳作《春山云起》为志愿公益代言……今夜，广州塔内爱心满溢，艺术展演、公益义卖、爱心捐赠汇聚成志愿广东又一靓丽风景。志愿者展示义卖作品。团广东省委供图 1月8日晚，“一起来 粤有爱”第二届志愿广东公益之夜在广州塔举行。本次活动由中国青年志愿者协会、共青团广东省委员会指导，广东省志愿者联合会、广东省美术家协会、广东省志愿者事业发展基金会等联合主办，吸引了超200名爱心企业家、爱心人士以及社会组织、基金会代表等参与现场义卖、认捐等活动。团广东省委书记池志雄，广东省志愿者联合会会长顾作义，中国美协副主席、广东省美协主席李劲�业攘斓汲鱿�活动。主办单位领导为支持公益事业的艺术家颁发纪念牌。团广东省委供图 美好风物尤育价值观，岭…
2022-01-10	首届甘肃省青年生态文明创新创业大赛圆满收官“大禹节水杯”首届甘肃省青年生态文明创新创业大赛圆满收官者 王豪）1月9日，由共青团甘肃省委联合甘肃省教育厅、人力资源和社会保障厅、生态环境厅等单位举办的“大禹节水杯”首届甘肃省青年生态文明创新创业大赛颁奖典礼暨青年生态文明论坛在甘肃兰州举行。 经过激烈角逐，大赛组委会和评审委员会在372件参赛项目作品中，评选出社会创业组、院校创业组、公益项目组、宣传创意组四个组别一等奖7个、二等奖14个、三等奖21个、优秀奖76个，另外还评选出10个优秀组织、30名优秀指导老师。 参赛项目作品涉及黄河流域高质量发展、祁连山生态与荒漠化治理、环境健康、节能减排与绿色发展、垃圾分类与资源再生、节水护水与植树护绿、乡村振兴等应用领域。目前，优秀获奖作品已被汇编成册，作为甘肃省青年生态环保项目精品案例，在官方网站和微信公众号进行集中展示、推荐。 现场，兰州大学党委常委…
2022-01-10	福建青年讲师团开展集中示范宣讲活动福建青年讲师团开展集中示范宣讲活动建伟 通讯员 周伟亮）近日，按照团省委的统一部署，福建青年讲师团紧紧围绕党的十九届六中全会和省第十一次党代会精神，分赴全省九地市和平潭综合实验区开展集中示范宣讲活动。30余名省、市青年讲师团成员进学校、进社区、进农村、进新时代文明实践中心，联系党的百年奋斗历程，结合党史上的福建故事，开展面对面、互动式宣讲，以接地气、冒热气的表达方式，推动全会和省党代会精神在广大青年中入脑入心、落地生根。南平宣讲现场。团福建省委供图 讲准讲活 走深走实 “当我们聊起昨天、今天、明天，您会想到什么呢？今天，我想和大家聊一聊中国共产党的昨天、今天与明天，聊一聊昨天的苦难辉煌、今天的使命担当和明天的伟大梦想”。在福州台江区上下杭社区故事馆，福州福建青年讲师团成员、福州大学团委宣传部副部长林敏以《勿忘昨天、无愧今天、不负明天》为题，围绕党的十九届…
2022-01-03	青海省召开青年工作联席会议第三次全体会议青海省召开青年工作联席会议第三次全体会议伟 通讯员 阿淑媛）日前，青海省青年工作联席会议第三次全体会议在西宁召开，传达学习中长期青年发展规划实施工作部际联席会议第三次全体会议精神，研究部署《青海省中长期青年发展规划（2018-2025年）》实施工作，青海省委常委、总工会主席马吉孝出席会议并讲话，省政府副省长杨逢春主持会议。 马吉孝强调，要坚持问题导向，突出重点任务，强力推进《规划》实施。要做好中期评估，找准《规划》实施过程中的短板弱项，深入分析原因，制定有力举措，持续推进实施。各成员单位要加强整体联动，不断优化监测指标，全面落实工作机制，切实形成工作整体合力。各级党委、政府要关心青年成长，从青年群众现实需求出发，谋划好青年发展项目、制定好青年发展政策，不断为青年成长发展创造有利条件。 会上，发布了2020年度青海省青年发展规划统计监测报告，审议通过…
2022-01-02	吉林大学生兴边富民实践团队出征仪式举行团吉林省委举办大学生兴边富民实践团队出征仪式者 王培莲）日前，团吉林省委联合吉林省委组织部、吉林省委宣传部、吉林省教育厅等部门在长春理工大学举办了“我和我的家乡”2021年吉林省大学生社会实践成果展示暨吉林省大学生兴边富民实践团队出征仪式 出征仪式上，为吉林省大学生兴边富民实践团队授旗，为2021年大学生“三下乡”暑期社会实践活动优秀典型代表颁发证书。据了解，2021年暑期，团吉林省委新建了大学生社会实践基地194个，开发实践岗位8391个，组建大学生实践团队4000多支，动员6万多名高校团员青年奔赴全省各地开展实践活动。接下来，吉林省62所高校组建的186支团队，将与边境村落开展精准对接，助力实现兴边富民。 本次活动通过团吉林省委微信平台官方账号“吉青飞扬”进行网络直播，点赞数量达17.7万。2021年大学生“三下乡”暑期社会实践活动优秀典型代表、…
2021-12-31	青年讲师团为内蒙古青少年宣讲六中全会精神青年讲师团为内蒙古青少年宣讲六中全会精神者 石佳）连日来，团内蒙古区委组织青年讲师团成员分赴内蒙古各地，为广大团员青少年宣讲党的十九届六中全会和内蒙古自治区第十一次党代会精神。 12月16日，内蒙古自治区青年讲师团成员莫伶以线上视频形式给北方联合电力有限责任公司团员青年宣讲。莫伶以《中共中央关于党的百年奋斗重大成就和历史经验的决议》为切入点，阐释党的十九届六中全会的重大意义、中国人民选择中国共产党的历程等。莫伶给北方联合电力有限责任公司团员青年宣讲。图片由受访者提供。 12月17日，青年讲师团成员郭永兴来到内蒙古乌兰察布市集宁区虎山街道佳苑社区，运用生动的案例、丰富的史实、详实的数据，对党的十九届六中全会精神进行系统宣讲和深入解读。 近日，在内蒙古大学和内蒙古师范大学，王乾宇和赵巍伟两位内蒙古自治区青年讲师团成员，围绕党的十九届六中全会精神和内蒙古…
2022-01-10	湖南“共青团与人大代表、政协委员面对面”活动举办湖南省“共青团与人大代表、政协委员面对面”活动在长沙举办建伟 通讯员 梁可庭）近日，2022年湖南省“共青团与人大代表、政协委员面对面”活动在长沙举办，并围绕“提升青少年心理健康服务水平”主题召开座谈会。省人大常委会副主任叶红专出席会议并讲话，团省委书记李志超主持，团省委副书记刘静作主题发言。省人大社会委、联工委，省政协社法委，省教育厅、省民政厅、省卫健委、省妇联相关工作负责同志以及青少年心理健康社会组织代表、教师代表、家长代表、学生代表等40余人参加座谈会。活动现场图片。通讯员供图 “面对面”活动已持续开展14年，紧扣时代脉搏选题破题，围绕党政关心、社会关注、青年关切的热点问题，深入青少年广泛开展倾听、调研，与代表、委员充分协商并凝聚共识，形成议案、建议或提案，通过两会渠道集中呼吁，为青少年的心声诉求表达提供了上行渠道，已成为湖南共青团参…
2021-12-31	引人才扎根 托起青年安居梦天津举行共青团与人大代表面对面活动 引人才扎根 托起青年安居梦园区里，一幢幢老厂房修旧如旧，融合了北洋工业风与当代建筑艺术，颇受年轻人喜爱。临海河的两栋高层公寓拥有园区最美的景观视野，这里是为青年人才打造的“家”――人才公寓。 站在创意园区公共艺术空间的沙盘前，团天津市河东区委书记李蒙说，团组织正在帮助奋斗的年轻人梦想成真。“我们发现，相当一部分青年暂时处在政策‘夹心层’，难以申请到公租房或共有产权房，又无力购买商品住房。”李蒙开门见山，切中年轻人住房难的关键问题。 近日，以“关注大城市青年住房现状”为主题的天津市“共青团与人大代表面对面”活动，走进城市新市民和青年群体中间，听取年轻人关于住房的那些烦心事，了解青年发展的实际需求。随后，团干部向人大代表介绍了调研情况。 今年，团河东区委面向全区企业、行政事业单位、城市新移民、大学毕业生、新社会阶层等青年群体展开关…
2021-12-30	广东召开中长期青年发展规划联席会议广东召开中长期青年发展规划联席会议京12月30日电（记者 张建伟 通讯员 岳青）12月29日上午，广东省中长期青年发展规划实施工作联席会议第二次全体会议在广州召开。广东省有关领导出席会议并讲话。广东省委副秘书长陈玮颢，团广东省委书记、联席会议副召集人兼办公室主任池志雄，团广东省委副书记梁均达，联席会议成员、联络员和特邀单位、部分基层实施单位代表共70余人参加会议。 会议强调，要深入学习贯彻习近平总书记关于青年工作的重要思想，切实增强做好青年工作的责任感使命感。要聚焦重点任务，以更大力度更实举措推进规划落地见效。加强青年思想政治引领，培养担当民族复兴大任的时代新人；积极动员广大青年竭诚服务大局，支持青年建功立业；用心用情用力关爱青年，有效服务青年发展；全力打造“青春湾区”粤港澳青年发展型大湾区，示范带动“活力广东”青年发展型省份建设。要加强组织领导，树立一…
2021-12-30	江西省少先队工作学会第五次会员代表大会召开江西省少先队工作学会第五次会员代表大会召开张建伟 通讯员 曹章悦）为进一步推进江西少先队科研建设和理论发展，依据《江西省少先队工作学会章程》，12月28日上午，江西省少先队工作学会第五次会员代表大会在南昌召开。团省委副书记、省少工委主任罗华当选为江西省少先队工作学会新一届会长，29名会员当选为江西省少先队工作学会新一届理事会理事，110余名会员代表参加了会议。 会议审议通过了第四届理事会的工作报告。第四届理事会工作期间，学会在认真学习贯彻习近平总书记关于少年儿童和少先队工作的重要论述，推进江西少先队专业化建设、理论研究等方面取得显著成效，获批全国少先队重大研究课题和重点研究课题各一项，发布省少先队研究重点课题20项、一般课题50项；结合江西省情和少先队工作特色组织编写少先队活动课程指导用书《少先队活动》；获评三个全国少先队名师工作室，建设了20个…
2022-01-05	团宁夏区委举办学习贯彻党的十九届六中全会精神培训班团宁夏自治区委举办青年骨干学习贯彻党的十九届六中全会精神 培训班暨青年讲师团宣讲动员部署会训班现场。通讯员供图 中国青年网北京1月5日电（记者 张建伟 通讯员 张卓）日前，宁夏全区青年骨干学习贯彻党的十九届六中全会精神培训班暨青年讲师团宣讲动员部署会在银川举行，为带领全区青年骨干学深悟透全会精神，抓实青少年宣讲阐释做足理论准备。 培训采取专题辅导、分组研讨、集中备课、年度工作互比互评等形式开展。自治区宣讲团成员，宁夏社科院党组副书记、院长刘雨围绕“深入学习贯彻党的十九届六中全会和自治区党委十二届十四次全会精神”作辅导，帮助参训学员进一步理解把握全会精神，全面做好青少年宣传宣讲工作。 来自市级团委、县（区）团委、青联、学联、少先队、青企协、青年讲师团等7个领域的优秀青年代表，围绕学习全会精神的收获与体会，结合工作实际作了精彩的交流分享。
2021-12-30	甘肃：以青春之名传承红色薪火团组织动员大学生投身红色资源挖掘传播 甘肃：以青春之名传承红色薪火地留下了很多光辉足迹。2021年是中国共产党建党100周年，团甘肃省委广泛组织动员全省大学生积极投身红色资源挖掘、学习和传播，以青春之名，传承红色薪火。挖掘本土红色资源 今年4月，团甘肃省委、甘肃省教育厅、省学联携手抖音，举办并发起“红色青春话陇原”抖音挑战赛，以青春的名义记录并追寻中国共产党人在陇原大地上留下的光辉足迹。 挑战赛广泛动员全省大学生围绕“红色青春话陇原”主题，聚焦“四史”学习教育，结合乡村振兴、青春建功和家乡变化，创作题材新颖、积极向上、生动鲜活的红色故事。 挑战赛还通过优秀作品选拔、协调媒体传播等方式，搭建云上“红色课堂”，向青少年提供“红色教材”；同时，集中在“五四”期间向全省青少年广泛宣传推广优秀视频，形成广泛社会影响。 截至目前，“红色青春话陇原”抖音挑战赛全省视频参与数…
2022-01-02	河南省举行"共青团与人大代表、政协委员面对面"活动2022年河南省暨郑州市“共青团与人大代表、政协委员面对面”活动举行者 潘志贤）2021年12月31日，2022年河南省暨郑州市“共青团与人大代表、政协委员面对面”活动在郑州举办。团河南省委副书记王砧林、王海萍，河南省政协提案委员会副主任王天顺，河南省人大相关专门委员会负责人出席活动，河南省人大代表、政协委员，以及青少年工作者代表、心理健康专家代表等20余人参加活动。 座谈会上，来自教育、医疗、公安、高校、社工机构、企业等行业的青年代表，围绕“提升青少年心理健康服务水平”，结合自身工作实际，从不同的角度分享了目前青少年心理健康服务的相关工作情况，分析研判了当前存在的主要问题，提出了工作意见和建议。 河南省12355青少年服务平台负责人张宗威用大量的案例和数据进行了阐释，他呼吁道：“近年来，青少年心理咨询需求显著上升，青少年心理健康关系青少…
2021-12-29	四川共青团：护航莘莘学子 点亮思想灯塔聚焦大思政、大品牌、大平台 四川共青团：护航莘莘学子 点亮思想灯塔治引领”的工作理念，以提升引领力为关键，紧扣全团“学党史、强信念、跟党走”部署要求，聚焦“大思政”“大品牌”“大平台”，结合四川高校实际创新开展工作，取得了高校共青团宣传思想文化工作的积极成效。 聚焦“大思政” 引领高校学子 四川共青团始终抓住思想引领这一主题和高校育人这一主线，从高校学生成长规律和特点出发，引导四川高校学子牢固树立“四个意识”，坚定“四个自信”，做“两个确立”的坚决拥护者和“两个维护”的坚定践行者。 坚持“一盘棋”统筹。四川共青团组织发动四川各高校团组织深入学习贯彻习近平总书记系列重要指示精神和党的十九届六中全会精神，广泛开展“学党史、强信念、跟党走”学习教育、“四史”宣传教育和全省青少年“永远跟党走”学习教育活动，省青联、省学联第一时间发布践行“请党放心、强国有我”…
2021-12-28	广西举办“希望阅读”成果展示活动广西举办“希望阅读”成果展示活动者 谢洋）阅读悦美好 燕子希望云――广西“希望阅读”成果展示暨南宁扬美希望小学少先队主题队会日前举办。 当天的活动中，广西青少年发展基金会“燕子希望基金”创始人苏燕通过视频鼓励同学们从小培养良好的阅读习惯和兴趣爱好。扬美希望小学校长廖坤发分享学校开展“希望阅读”公益项目的经验，以及“希望阅读”项目给学生带来的积极变化。 在少先队辅导员的带领下，同学们开启了一段“云上阅读之旅”，现场体验“燕子希望云”小程序中的“云走长征路（广西段）”和“云观革命纪念馆”环节，通过学习互动、知识问答的方式，重温红军长征的峥嵘岁月；通过AR实景呈现的形式，学生们远程参观红军长征突破湘江纪念馆，进一步增强他们对革命精神和红色文化的感知。 今年4月，团广西区委、广西青基会推出“希望阅读”公益项目，得到优秀青年企业家支持，向希望工程捐款1000万元设立…
2021-12-28	共青团河南省第十五次代表大会闭幕共青团河南省第十五次代表大会闭幕网记者 潘志贤）共青团河南省第十五次代表大会今天在郑州闭幕。河南省副省长戴柏华出席闭幕式并讲话。 会议审议通过了共青团河南省第十四届委员会工作报告，选举产生新一届委员会，明确下一阶段目标任务。 戴柏华代表河南省政府对大会的成功召开，对新当选的团河南省委委员、候补委员表示祝贺，希望全省广大青年和各级团组织认真学习贯彻省委、团中央指示精神，为实现“两个确保”宏伟目标、奋力谱写新时代中原更加出彩的绚丽篇章贡献青春力量。 戴柏华强调，做好新时代青年工作，事关党的事业薪火相传，事关中华民族永续发展。全省各级团组织要立足抓好后继有人这个根本大计，加强政治引领，把广大青年紧紧团结在党的周围；要团结动员广大团员在大局下思考和行动，勇当现代化河南建设生力军和突击队；要主动把服务青年寓于服务大局之中，回应青年发展诉求，厚植青年人力资源，促进青年…
2021-12-28	安徽有了赛会志愿服务“标准指南”133条细则精准指引 彰显对志愿者人文关怀 安徽有了赛会志愿服务“标准指南”参与世界制造业大会，合肥学院英语专业学生刘丹璐切身感受到，当地志愿服务的氛围和组织力、执行力有明显提升。 “防疫形势严峻，但志愿服务工作有条不紊，作为大会不可或缺的一分子，我们得到尊重、关心，很有获得感，也深刻体会到了责任和担当！”刘丹璐举了很多例子――管理方面，工作人员每天对志愿者测温、按时查房消毒，大家安全感满满；日常保障方面，赛事组充分考虑志愿者的用餐时间、地点，甚至服装颜色等细节。 在不久前举办的2021世界制造业大会上，136名合肥青年志愿者在展厅服务、外语翻译、后勤保障、咨询接待等岗位上展现青春风采，获得中外嘉宾、工作人员的一致好评。志愿服务牵头单位――团合肥市委还专门派驻志愿者服务保障小组进驻大会，确保志愿者防疫工作万无一失。 今年世界制造业大会召开前，团合肥市委提出…
2021-12-28	山东共青团开门办会 以青年智聚青年力山东共青团开门办会 以青年智聚青年力越多。这一次，敞开大门的是山东共青团的常委会议事机构。 12月20日，一次特别的团山东省委常委（扩大）会议首度召开，参会人员不再局限于12名团省委常委，18名来自山东省青联、团属青年社团及各领域青年代表也在现场参与了对5项全省共青团重点工作的审议和表决。 “建立团省委常委（扩大）会议机制，不仅是共青团议事机构的优化升级，更是突破行政机关的思维和手段，依靠社会渠道汇聚资源、遵循社会运行规则整合资源的机制，推动形成运转高效、功能完备的青少年工作体系。”团山东省委书记刘天东介绍。 以此为开端，山东共青团打造山东青年发展对话平台，革新传统组织化、层级式的沟通模式，借助社会化、扁平化、群众化的方式，以青年智聚青年力，增强服务大局贡献度的同时，使青年更有获得感，由此深化群团改革实现新突破。 变“被动服务”为“主动谋划” 作为各领…
2021-12-27	海南培训少先队大队辅导员（骨干）海南培训少先队大队辅导员（骨干）中青网记者 任明超）12月24日，由团海南省委、海南省教育厅、海南省少工委共同举办的2021年海南省少先队大队辅导员（骨干）培训班结业仪式在海口举办。 据悉，本次培训班为期四天，累计参加线上培训的少先队辅导员和基层团干达到2000余人。为优化培训效果，本次培训班采取工作部署会、课堂教学、专题辅导、分享交流、实践体验、赛事观摩等形式。课程内容除政策理论和专业知识外，还开设青少年心理学辅导、学校如何开展青少年禁毒预防教育等课程内容，进一步增强少先队辅导员的工作业务知识和综合素质。 2021年海南省党史主题优秀少先队活动课大赛颁奖典礼当天同时在海口举办。
2021-12-27	江西“微团课”5年覆盖数百万师生江西“微团课”5年覆盖数百万师生12月25日，由江西省教育工委、团江西省委主办的“微团课”大赛中学中职团干教师组决赛在南昌举行。至此，第五届江西省学校共青团“微团课”大赛落幕。 本届大赛设置高校团干教师组、青年教师组、高校学生组及中学中职团干教师组4个组别，自今年9月启动以来，共举行110余场初赛、18场省级复赛、4场省级决赛，300余个团课作品参与省级复赛。 大赛分为理论测试、团课讲授两部分，产生20个特等奖，26个一等奖，32个二等奖及若干个三等奖。比赛现场，选手运用青年语言，采用课堂教学、演说演讲、人物访谈等多种形式，将“向上向善”的榜样故事、精神力量分享、演绎。 自2017年以来，江西省“微团课”大赛已连续举办5届，覆盖600万余名师生。 “微团课”大赛是加强团员教育管理、落实“三会两制一课”制度的重要举措。大赛通过“以小见大、见微知著”的“微型团…
2021-12-27	福建省举办县域团属青年社会组织负责人培训班福建省举办县域团属青年社会组织负责人培训班中青网见习记者 田宏炜）12月22日至24日，2021年福建省县域团属青年社会组织负责人培训班暨“青马工程”社会组织班在省团校举办，共有70余名县域团属青年社会组织负责人参加。 此次培训班由共青团福建省委主办，旨在强化对青年社会组织骨干的政治和价值引领，发现和培育一批青年政治骨干，推动县域团属青年社会组织规范化建设和高质量发展，引导青年社会组织参与社会治理和乡村振兴等工作。 培训以专家授课、交流分享、工作研讨、实地教学等形式，围绕党的十九届六中全会精神、新时代青年社会组织参与社会治理创新、青年社会组织意识形态阵地建设等内容进行讲授，并组织学员前往福州市寿山乡九峰村开展现场教学。 据悉，近年来，福建共青团、青联组织创新实施“三清、四有、五确保”工作举措，累计推动建设县域团属青年社会组织437家，其中志愿服务…
2021-12-25	江苏省大学生微视频创作大赛巡展颁奖活动举办江苏省大学生微视频创作大赛巡展颁奖活动举办江苏省大学生微视频创作大赛巡展颁奖活动暨常州市党团共建“星火红盟”品牌发布会在常州大学举办。 活动由“青‘村’记忆”“青春还乡”和“振兴有我”等篇章组成，在开场微视频《我眼中的乡村振兴》中拉开帷幕。活动中展播《待到山花烂漫时》《黄大发：凿天渠以利民》《守望者》等原创剧情片、动画短片、纪录片作品。大赛评选出特等奖作品10项、一等奖14项、二等奖22项、三等奖31项，优秀组织单位15个，与会领导为获奖单位颁发荣誉证书。活动期间同步开展常州市人才和创新政策推介、常州市与各高校共建项目签约仪式以及发布“星火红盟”党团共建品牌项目。 本次大赛旨在透过影像的力量，从青年视角唤起公众对乡村教育、生态、产业、消费、文化等领域的关注，实现巩固拓展脱贫攻坚成果同乡村振兴有效衔接。大赛设原创剧情片、动画短片、纪录片3个类别，自…
2021-12-23	湖北万名留守儿童圆梦微心愿湖北万名留守儿童圆梦微心愿报・中青网记者 雷宇）今天上午，团湖北省委、湖北省青基会联合腾讯公益慈善基金会举办“重走红色路 奋进建支点――学党史・我为群众办实事”圆梦留守儿童希望微心愿公益捐步活动。腾讯公益基金会向湖北省青基会捐赠100万元，为万名留守儿童实现微心愿。 活动自实施以来，共计发动了2000多支队伍、10万人次参与，历时100天，累计捐步100亿步，成功兑换100万元爱心捐款，为1万名留守儿童实现微心愿。 湖北省青基会向腾讯公益基金会和腾讯科技（武汉）有限公司分别颁发捐赠纪念牌和“湖北希望工程公益伙伴”奖。与会领导为参会学生代表发放“希望微心愿”礼包。 会后，学生代表参观了腾讯武汉研发中心展厅，通过视频、时空隧道、虚拟漫游场景、光雕沙盘等科技手段了解了荆楚文化、武汉市各类指标排名及腾讯公司发展历程，激发学生的科技强国梦。 来源：中国青年报 2021年1…
2021-12-23	天津：百姓当主角给政府打分天津：百姓当主角给政府打分司机回江涛被请到舞台中央，为团天津市委颁发了获奖证书和奖杯。 近日，在天津市委组织部、市委宣传部、市委网信办主办的天津市“我为群众办实事”经典案例终评展示活动现场，100位市民受邀，代表全市1000多万名老百姓听取各政府部门、机关单位的工作汇报，打出公正的分数，颁发心中的奖杯。 金杯银杯不如老百姓的口碑。“基层工作人员干了多少事、干得怎么样，老百姓都看在眼里，心里都有本明白账。”主办方希望把发言权交给人民群众，拉近党群干群关系，收获百姓发自内心的赞誉。 百姓再小的事也有人管 物业大姐姜威威特意选了一身“比较正式”的着装，早早赶到评选现场，“镇里通知我来给政府打分，真是又惊又喜”。 第一个上台展示的是团天津市委的“海河青听青春梦想加油站”项目。看着视频里那些留守儿童、困难家庭孩子的小小身影，姜威威鼻子有些酸。她工作的天津市西青区大寺镇有不…
2021-12-27	福建开展学习党的十九届六中全会精神等主题宣讲福建青年讲师团开展学习党的十九届六中全会精神等主题宣讲中青报・中青网见习记者 田宏炜）“今天，我想和大家聊一聊中国共产党的昨天、今天与明天。聊一聊昨天的苦难辉煌、今天的使命担当和明天的伟大梦想。”这是福建青年讲师团成员林敏在学习宣讲贯彻党的十九届六中全会和福建省第十一次党代会精神活动上的主题演讲。 12月23至24日，共青团福建省委主办的福建青年讲师团学习宣讲贯彻党的十九届六中全会和福建省第十一次党代会精神主题活动分别在福建师范大学平潭附属中学和福州市台江区上杭路社区举行。 宣讲会上，闽江学院马克思主义学院副教授陈东讲解中国共产党在各个时期创造的伟大成就和典型人物，对党的十九届六中全会精神进行系统宣讲和深入阐释。陈东勉励广大青年要充分汲取党史力量，学好中华优秀传统文化和自然科学知识，培养担当精神，树立远大理想，做一个有学识、有志气的新青年。 “…
2021-12-24	河南省第十五次团代会将于12月26日开幕河南省第十五次团代会将于12月26日开幕中青报・中青网记者 潘志贤 实习生张慧慧）在今天下午召开的共青团河南省第十五次代表大会新闻发布会上，团河南省委副书记王笃波介绍，经河南省委和团中央研究同意，共青团河南省第十五次代表大会将于12月26日――12月27日在郑州召开。 河南省第十五次团代会的主题是：高举习近平新时代中国特色社会主义思想伟大旗帜，全面贯彻落实党的十九大和十九届历次全会精神，深入学习贯彻习近平总书记关于青年工作的重要思想和视察河南重要讲话重要指示，贯彻落实省第十一次党代会精神，按照团十八大工作部署和新时代共青团提升组织力、引领力、服务力和大局贡献度的工作布局，弘扬伟大建党精神，传承百年革命薪火，牢记强国使命，锐意改革创新，为确保高质量建设现代化河南、确保高水平实现现代化河南，奋力谱写新时代中原更加出彩的绚丽篇章贡献青春力量。 大会主要有…
2021-12-27	北京：第五届青年技能大赛总结表彰暨青年风采展示活动举办北京市机关第五届青年技能大赛总结表彰 暨青年风采展示活动举办张建伟 通讯员 刘煦淳 郭弘波 姜胜男）日前，“青春永葆忠诚本色 奋斗献礼建党百年”――北京市机关第五届青年技能大赛总结表彰暨青年风采展示活动在国家大剧院台湖剧场成功举办。 北京市机关第五届青年技能大赛由市直机关工委和团北京市委于2021年4月至12月主办，以“青春永葆忠诚本色 奋斗献礼建党百年”为主题，面向北京市机关事业单位35周岁以下青年干部开展，围绕做好建党100周年服务保障和冬奥会、冬残奥会筹办“两件大事”，着眼提高机关青年学习、宣讲、写作、视频制作能力，设置学习能力竞赛、宣讲能力竞赛、影评写作能力竞赛、视频制作能力竞赛等4个项目，同时，在4项竞赛结束后，线上线下结合，先后通过组织示范赛、获奖作品线上展示、系列访谈、获奖选手宣讲等方式，深化竞赛成果，扩大竞赛影响。大赛…
2021-12-26	江西省“青马工程”少先队辅导员班成功举办江西省“青马工程”少先队辅导员班成功举办凡）12月19日至23日，共青团江西省委、江西省教育厅、江西省少工委在井冈山市联合举办2021年江西省青年马克思主义者培养工程培训班（少先队辅导员班）暨全省少先队辅导员骨干教师培训班。来自全省各地的少先队总辅导员，学校少先队大队辅导员、中队辅导员等代表共200人参加培训。 开班仪式上，团省委副书记、省少工委主任罗华对参训学员表示热烈的欢迎，并从强化政治引领、提升能力水平、推进少先队改革三个方面作动员讲话，希望大家珍惜“青马工程”培训机会，胸怀理想、学思践悟，增强面向少先队员开展政治启蒙和价值观塑造的本领水平，推动新时代江西少先队事业实现高质量发展。 图片说明：省少工委副主任、省少先队总辅导员文耀挺情景示范教学“相约红领巾”，实操示范少先队的基本礼仪知识。 据了解，此次培训是江西省首次将少先队辅导员骨干教师培训…
2021-12-25	第五届江西省学校共青团“微团课”大赛高校团干教师组决赛举行第五届江西省学校共青团“微团课”大赛高校团干教师组决赛举行”大赛高校团干教师组决赛举行。 比赛分为理论测试和团课讲授两个环节。19支参赛代表队采用案例讲解、视频展示、情景剧表演等多种形式，围绕中国共产党百年辉煌党史和团员意识教育，结合团员青年的身心特点，呈现一堂堂微团课。 评委围绕参赛选手授课主题、内容、形式和效果4个维度进行综合评分，最终江西师范大学、江西外语外贸职业学院、江西财经大学、江西中医药大学和江西旅游商贸职业学院这5所高校的参赛队伍荣获特等奖。 此次大赛由中共江西省委教育工委、团江西省委主办，共青团江西财经大学委员会承办，江西省19所高校团干教师参加比赛，179万社会各界人士线上观赛，另有600余名江财师生现场观赛。
2021-12-23	安徽共青团举办中国制造日安徽篇主题网络活动安徽共青团举办中国制造日安徽篇主题网络活动中青报・中青网记者 王海涵） “我们所在的合肥七中站的设计以什么为主题？量子科学中心站位于合肥哪个区？科大先研究院站的设计是什么主题？”今天上午，随着安徽共青团主播和合肥轨道公司青年团员代表的介绍和提问，团安徽省委宣传部、安徽省国资委团工委和安徽省青少年新媒体中心联合推出的“中国制造日”安徽篇主题网络活动正式启动，广大青年网友集聚团省委线上直播平台进行“科里科气”中国制造安徽篇沉浸式学习和体验。 当天的直播站点路线为合肥市轨道交通4号线内合肥七中站――量子科学中心站――科大先研究院站，在精心安排的直播地点，主播细致介绍充满体验感和科技感的站点设计，带领青年网友感知青年学子梦想起航的朝气，领略量子科技等前沿科技的魅力。活动通过线下直播和网络抽奖的方式联动进行，据统计，该活动在政务微博、微信视频号、抖音、今日…
2021-12-23	江西省“振兴杯”康养服务行业职业技能竞赛闭幕2021年江西省“振兴杯”康养服务行业职业技能竞赛闭幕、省国资委、省总工会、团省委、省妇联组织，南昌市人力资源社会保障局、南昌市青山湖区政府主办的2021年江西省“振兴杯”康养服务行业职业技能竞赛总决赛在南昌市成功举办。全省共计284名选手参赛。 据悉，本次总决赛采用理论考试和实操竞赛相结合的方式，涉及产后康复、母乳喂养、老年人能力评估、健康照护、社群健康、公共营养等方面内容，全面考核康养服务人员的职业素养和技能水平。 经过激烈角逐，曾建芳等36名选手脱颖而出，获得一二三等奖。根据相关文件规定，对各职业（工种）前3名的企业职工和在职教师选手，江西省人力资源社会保障厅将授予“江西省技术能手”称号，颁发相应职业（工种）职业资格证书；同时，对35岁以下的选手，由团江西省委授予“江西省青年岗位能手”称号，对获奖女选手江西省妇联授予“江西省巾帼建功标兵”…
2021-12-22	海南部署全面加强新时代少先队工作海南部署全面加强新时代少先队工作李争艳 中青报・中青网记者任明超）12月21日，团海南省委召开专题会议部署全面加强新时代少先队工作。 会议传达学习《中共海南省委关于全面加强新时代少先队工作的实施意见》《关于构建新时代少先队社会化工作体系的实施意见》等文件精神，通报海南全省少先队工作情况，对下一阶段工作进行部署，并听取海口、三亚、琼海、临高等4个市县代表作工作汇报。 截至目前，团海南省委、海南省教育厅、海南省少工委已联合出台《海南“红领巾奖章”实施办法》等多个重要政策性文件，省、市、县三级少工委换届工作全部完成，全省已建立少先队组织1483所，占比96.61%，全年开展实践教育活动3920场，90万余人次参与。 团海南省委书记陈屿在会上提出，海南少先队工作未来要朝着实现社会化、网络化、国际化的工作目标和方向发展，加强各类政策对接与资源支持，共同建设完善线上、…
2021-12-22	贵州：引导青年学子“扣好入职第一粒扣子”贵州“清风行动・校园计划”： 引导青年学子“扣好入职第一粒扣子”上了一堂极为难忘的课。 这名大学生一直以为“腐败”“贪污”这些词离自己很遥远，看到一个个年轻人贪腐入狱的案例时，他感到有些震惊。 12月13日这天，贵州医科大学的大礼堂里座无虚席，500余名应届毕业生在听一门为他们“量身定做”的课。这是他们走上工作岗位前的第一堂廉洁教育课。 结合党史学习教育“我为群众办实事”实践活动，贵州省纪委省监委机关、贵州省教育厅、团贵州省委联合发起“清风行动・校园计划”志愿服务活动，成立志愿服务队、组建宣讲组，走进大学校园，为即将毕业的大学生开展宣讲教育。“清风行动・校园计划”的启动仪式暨首场活动在贵州医科大学举行，清风宣讲志愿服务队队员围绕“扣好入职第一粒纽扣”，教育引导学生们深刻认识腐败的危害。 为即将毕业的大学生做廉洁教育，并非无的放矢。贵州省纪委监委对全…
2021-12-22	湖北举办2021“千岗迎台青”实习就业专场活动湖北举办2021“千岗迎台青”实习就业专场活动 中青报・中青网记者 雷宇）12月20日，湖北省台办联合省人社厅、团省委等，举办2021年湖北省“千岗迎台青”台湾青年实习就业专场带岗直播活动，助力台生台青到鄂发展。 中铁大桥局集团有限公司、天风证券股份有限公司等8家企业在湖北公共招聘网及其微信公众号“直播带岗”，提供515个实习就业岗位；在今年春季就业季对外发布已征集到的岗位1200余个的基础上，又新增9家企业通过湖北公共招聘网发布招聘信息，提供327个实习就业岗位，活动当日吸引超18万人次网友在线参与。 中南财经政法大学台籍教师赖彦君、中电光谷集团台湾青年李方中等通过线上方式，分享了在鄂就读大学毕业后就业成长感想。 湖北于2017年11月启动“千岗迎台青”计划。多年来，面向台湾青年举办了多场线下实习就业大型专场招聘会，同时对台湾青年来鄂创业给…
2021-12-22	团陕西省委举办学习党的十九届六中全会精神培训班团陕西省委举办学习党的十九届六中全会精神 暨机关党建、纪检工作培训班12月22日电（记者 张建伟 通讯员 张汶浩）日前，共青团陕西省委举办学习党的十九届六中全会精神暨机关党建、纪检工作培训班。培训班现场。通讯员供图 培训班采用课堂授课、现场教学、研讨交流、集中考试相结合的方式，邀请陕西省委党校（陕西行政学院）一级巡视员安锐教授作《党的百年奋斗重大成就和历史经验――学习贯彻党的十九届六中全会精神》专题辅导，陕西省委直属机关工委副书记、纪检监察工委书记门亚娟开展党员干部违法违纪案例警示教育，陕西省委直属机关工委党建督查指导部部长李永军围绕机关党建工作实务进行交流辅导。同时，培训班还组织学员赴西安市警示教育基地开展现场教学，开展了党员干部应知应会理论知识测试。培训班现场。通讯员供图 本次培训利用腾讯会议APP采用线上和线下培训相结合的方式进行，机关…
2021-12-21	2021年江西省辅导员风采展示活动在高安举行2021年江西省辅导员风采展示活动在高安举行强国有我”主题宣讲。通讯员供图 中国青年网北京12月21日电（记者 张建伟 通讯员 曹章悦）近日，由共青团江西省委、江西省教育厅、江西省少工委主办的2021年江西省少先队辅导员风采展示活动在高安市举办。来自全省各设区市的11支优秀少先队辅导员队伍参加活动。 本次风采展示分为专业知识笔试、主题宣讲、案例讲解、少先队活动辅导技能交流、工作情景处理答辩5个环节。专业知识笔试测试选手少先队业务知识和政策文件掌握情况；主题宣讲以“请党放心，强国有我”为主题，考察辅导员用少年儿童喜闻乐见的方式进行宣讲的能力；案例讲解以团队衔接为切入点，检验初中少先队辅导员推优入团工作水平；少先队活动辅导技能交流环节通过现场设计一堂少先队活动课，展示辅导员辅导队课开展的成效；工作情景处理环节通过随机抽取并解决少先队相关问题考核辅导…
2021-12-19	四川青联委员要带头宣讲党的十九届六中全会精神四川：青联委员要带头宣讲党的十九届六中全会精神中青报・中青网记者 王鑫昕）四川省青联十四届三次常委会（扩大）会议今天在成都举行。会议要求，广大青联委员要积极开展走基层宣传宣讲活动，特别是面向青年宣讲好党的十九届六中全会精神。 党的十九届六中全会闭幕后，四川省青联及时部署，各界别青联委员开展专题学习讨论。四川省青联还在网上开设“学全会、担使命”学习专栏，持续深入解读全会精神。四川省青联十四届三次常委会（扩大）会议在成都举行。四川省青联秘书处供图 通过青年讲师团，四川各级青联委员面向青少年开展党史学习教育、党的十九届六中全会精神等各类宣传宣讲、交流分享560场次，覆盖4.4万余人。四川各市（州）青联组建青联学习小组，与227个基层团支部结对，开展主题团日等各类学习交流活动。 四川省青联十四届三次常委会（扩大）会议要求，把学习宣传贯彻党的十九届六中全…
2021-12-17	广东省首届青年书法篆刻作品展开幕广东省首届青年书法篆刻作品展开幕京12月17日电（记者 张建伟 通讯员 岳青）12月16日上午，在团广东省委指导下，由广东省青年书法家协会主办，广州市青年书法家协会、广东省青年书协各委员会和《广东青年书法》杂志承办的广东省首届青年书法篆刻作品展在广州东山宾馆开幕。团省委副书记、省青联主席梁均达出席活动，广东省书协、广东省青书协、各地青书协及获奖作者代表等参与活动，并在现场举行了颁奖仪式和作品首发式。 本次征稿得到了省内青年书法家们的踊跃支持，涌现了一批具有传统功力和时代风采的精品佳作，共收到来自全省各地1375件投稿作品。在兼顾不同书体和风格的前提下，共评出获奖作品10件，提名奖作品20件，入展作品229件。为获奖作者颁发奖状。团广东省委供图 主办方表示，举办此次活动，是为了深入学习贯彻习近平总书记关于文艺工作和青年工作的系列重要讲话精神，在广大青年中大力…
2021-12-15	“青创北京 筑梦同行”新兴青年创意展正式启动“青创北京 筑梦同行”北京新兴青年创意展正式启动国青年网北京12月15日电（记者 张建伟 通讯员 李金峰 付振）日前，“青创北京 筑梦同行”北京新兴青年创意展暨2021“青春志”北京优秀青年艺术家作品展开幕式在通州张家湾设计小镇未来设计园区举办。本次活动由共青团北京市委员会、北京市建筑设计研究院有限公司主办，北京青少年服务中心、北京青年艺术发展促进会承办，中央美术学院提供学术支持。 开幕式上，来自网络文学、街舞、独立文艺、国乐等领域的新兴青年带来了他们的精彩表演；参展文创企业与采购意向方成功签约；出席领导为通州张家湾设计小镇未来设计园区“筑梦空间”揭牌并为“筑梦导师”颁发聘书、为参展艺术青年代表颁发参展证书并向向冬奥组委新闻宣传部转交了冬奥主题美术作品，参展艺术青年代表和“青春志”北京优秀青年艺术家作品展策展人分别发言。转交冬奥主题美术作品。通…
2021-12-15	团黑龙江省委打造“五位一体”学习体系团黑龙江省委打造“五位一体”学习体系 让党的十九届六中全会精神在青年心中“生根发芽”中全会”宣传专栏，哈尔滨师范大学教育科学学院2018级学前教育专业学生张钰琦被一段话触动了：“作为一名‘火线入党’的青年党员，我要以功成不必在我的精神境界和功成必定有我的使命担当，用硬脊梁、宽肩膀承接使命，争做新长征路上堪当大任的时代青年。”这是哈尔滨市第一医院护士、援鄂医疗队队员阚欣鑫发表的感悟。 除了青年感悟，“十九届六中全会”宣传专栏还设置了党的十九届六中全会精神解读、基层学习互动等。团黑龙江省委书记徐长勇介绍，作为青少年思想政治引领工作的主题主线，团黑龙江省委将按照“全面学”“互动答”“广泛说”“深入讲”“实践行”五方面具体部署，引导青少年自觉做到长期坚持学、持续跟进学，努力营造“比学赶帮超”的浓厚氛围。 在“全面学”和“互动答”上，团黑龙江省委依托“黑龙江共青…
2021-12-14	第十一届广东公益志愿文化月开启第十一届广东公益志愿文化月开启者 林洁）近日，第十一届广东公益志愿文化月开启。现场，主办方为志愿服务时长达到1500小时志愿者代表颁发广东五星志愿者证书。参与过援伊抗击疫情的援外志愿者艾河旭、全国道德模范张莹莹、带队驰援河南洪灾的应急志愿者王治勇等优秀志愿者代表畅谈了他们的志愿故事。 从今年起，广州、深圳将在志愿服务培训培育交流、志愿服务发展标准化体系建设、粤港澳大湾区志愿服务融合发展、培育广深志愿服务品牌等方面强强联手、优势互补。如广深两地每年将轮流共同举办志愿服务交流会活动，共同培训志愿服务领军人才，共同开展志愿服务领域理论研究，推动粤港澳大湾区志愿服务融合发展等，推动志愿服务在构建广东共建共治共享的社会治理格局中发挥更加积极的作用，为实现广深“双城联动、比翼双飞”作出贡献。 为摸清广东省志愿服务实际发展状况，建立客观的测评机制，广东省志愿者联合会基于广…
2021-12-14	山东“希望小屋”：以公益之手助力共同富裕山东“希望小屋”：以公益之手助力共同富裕的道路上，慈善公益的力量如何更好发挥？“希望小屋”儿童关爱项目自2020年6月启动以来，越来越多的社会力量参与其中，小屋项目不仅成为全民公益的典型示范，也成为让困境儿童享受共同富裕发展成果的有效探索。小屋大爱，汇聚爱心 2020年6月，共青团山东省委、山东省青联、山东省青基会全面启动“希望小屋”儿童关爱项目。项目拟用3年在全省建设不少于两万间“希望小屋”。项目启动后，山东共青团不断拓展募资渠道，在组织化与社会化动员相结合的基础上，积极探索“互联网+公益”新模式。2020年“99腾讯公益日”和2021年“520腾讯公益季”期间，两次线上募资都成果丰硕，并进一步扩大了“希望小屋”的社会影响力和知晓度。 在山间小径上蜿蜒前行，在深夜困倦时不眠不歇，在烈日暴晒下奔走相告……全省两万多名团干部、2.4万余名志愿者、11…
2021-12-13	贵州举办专题研讨班 学习党的十九届六中全会精神贵州共青团学习宣传贯彻党的十九届六中全会和省委十二届十次全会精神专题研讨班举行北京12月13日电（记者 张建伟 通讯员 陈凯）12月8日至10日，贵州共青团学习宣传贯彻党的十九届六中全会和贵州省委十二届十次全会精神专题研讨班在贵阳举行。各市州、省属高校、行业系统、县（市、区）团组织主要负责同志和团省委机关各部室、直属各单位主要负责同志130余人参加专题研讨班。省、市、县及行业系统团干部，高校团学干部、青年志愿者等1.3万余人通过视频直播参与学习。 本次专题研讨班分为个人自学和集中学习两个阶段。12月9日下午，贵州省委宣讲团成员、团省委副书记史麒麟为研讨班学员作题为《始终坚持党的领导 坚决拥护“两个确立”奋力书写全省共青团工作高质量发展新篇章》的专题宣讲报告。专题研讨班现场。通讯员供图 本次专题研讨班特别邀请省委政策研究室原副主任、省人民政府原…
2021-12-13	山西：书写新时代青年志愿者行动新篇章山西：书写新时代青年志愿者行动新篇章国青年网北京12月13日电（记者 张建伟 通讯员 赵云云）近日，共青团新疆维吾尔自治区委员会给共青团山西省委发来感谢信。信中提到：新疆西部计划项目实施规模达到6830人，创历史新高，其中，山西省生源共计441人，人数位居29个招募省之首。衷心感谢共青团山西省委多年以来对新疆青少年工作和西部计划工作的高度重视和诸多帮助，希望共青团山西省委能继续支持、鼓励更多高校毕业生来疆服务、在疆成长、留疆发展、为疆代言。 近五年派遣人数逐年递增 近年来，团省委在省委和团中央的坚强领导下，扎实推进青年志愿者工作，周密部署西部计划项目。近五年来，山西省西部计划项目办在全省60余所高校中，共选拔派遣了2857名大学生赴新疆维吾尔自治区、新疆生产建设兵团、西藏自治区、内蒙古自治区、陕西、云南、甘肃等地进行志愿服务。2017年派遣志愿者296…
2021-12-13	河南共青团青少年法治宣传教育活动举行“豫青同行 法治护航”河南共青团青少年法治宣传教育活动举行张建伟）日前，“豫青同行 法治护航”河南共青团青少年法治宣传教育活动在河南财政金融学院举行。 在2019级国贸一班团支部的“礼赞宪法”主题团日活动中，团员们通过情景剧《假如没有宪法》引出了宪法的重要性、通过知识竞答加深了对宪法知识的了解，通过诗歌朗诵《礼赞宪法》来赞美宪法的权威、祖国的强大。 “感觉宪法中的许多内容跟我们的日常生活还是距离比较远，那么作为大学生在学习宪法后应该如何将其中的法治精神应用于今后的学习生活当中呢？” “在校大学生如果遭遇诈骗，应该怎么追回损失或通过什么方式维护自己的合法权益呢？” 在随后举行的法治宣讲中，河南省青年讲师团成员谢文娟，河南省人民检察院人民监督员、河南润之林律师事务所韩富敏，郑州市公安局犯罪侦查局反诈中心宣传组负责人相冰为同学们进行了党的十九届六中全会精神、…
2021-12-12	甘肃省青年工作联席会议第三次全体会议召开甘肃省青年工作联席会议第三次全体会议召开者 王豪）12月10日，甘肃省青年工作联席会议第三次全体会议在兰州召开。会议传达了国家中长期青年发展规划实施工作部际联席会议第三次全体会议精神，总结《甘肃省中长期青年发展规划》进展情况，研究部署2022年重点工作。甘肃省委副书记孙伟主持会议并讲话。 孙伟指出，近年来，甘肃省青年工作取得明显成效，青年的生力军、突击队作用进一步发挥。他表示，要提高政治站位，把青年发展和青年工作作为根本大计，坚持用习近平新时代中国特色社会主义思想教育人，用党的理想信念凝聚人，用社会主义核心价值观培育人，用中华民族伟大复兴历史使命激励人，深入开展“四史”教育，深刻领悟“两个确立”的决定性意义，培养造就大批堪当时代重任的接班人。 孙伟强调，要把握青年成长新特点新规律，紧盯重点，采取务实举措，切实为广大青年办实事、解难题，不断提升工作成…
2021-12-12	山东省潍坊市青联、学联选举产生新一届领导机构山东省潍坊市青联、学联选举产生新一届领导机构通讯员 周密 中青报・中青网记者 邢婷）12月9日―10日，山东省潍坊市青年联合会第九届委员会全体会议、潍坊市学生联合会第八次代表大会召开。大会总结市青联、学联近年来的工作，研究确定未来五年的工作任务，选举产生市青联、学联新一届领导机构。山东省青年联合会致信祝贺，潍坊市委常委、统战部部长、市政协党组副书记王兆辉出席大会开幕式并讲话，潍坊市人大副主任顾建华，潍坊市政府副市长田民利，潍坊市政协副主席赵崇发参加大会开幕，潍坊市总工会党组副书记、常务副主席贾平，团潍坊市委书记赵中国分别致辞。 王兆辉在讲话中要求，各级青联、学联组织要发挥好党联系青年和青年学生的桥梁纽带作用，强化思想引领，引导广大青年不断增强“四个意识”、坚定“四个自信”、坚决做到“两个维护”。各级党委要站在巩固和扩大党的执政基础的战略高度，加…
2021-12-10	湖北召开中长期青年发展规划联席会议湖北召开中长期青年发展规划联席会议 尔肯江・吐拉洪强调推动青年发展工作走深走实朱娟娟）《湖北省中长期青年发展规划（2017-2025年）》（以下简称《规划》）厅际联席会议第三次全体会议12月8日在武汉召开。会议审议了《规划》2022年工作计划、2020年统计监测报告、《湖北青创园建设规划（2021-2025年）》。湖北省委常委、统战部部长尔肯江・吐拉洪出席并讲话，副省长宁咏主持会议。 尔肯江・吐拉洪指出，实施青年发展规划是以习近平同志为核心的党中央作出的重大部署，是省委省政府对青年工作的一贯要求，也是青年健康成长发展的现实需要。他强调，要切实找准《规划》实施的着力重点，扎实做好《规划》中期评估，完善《规划》指标监测机制。要吸引青年人、竞展青年才、拴住青年心，试点探索具有湖北特色的青年发展型城市建设模式。要加强湖北青创园建设，着力为留鄂创业青年提供青年优先…
2021-12-09	团河南省委启动党的十九届六中全会精神宣讲活动河南青年讲师团宣讲党的十九届六中全会精神者 潘志贤）12月1日下午，在河南郑州第八中学，开展了一场别开生面的宣讲会。三句半、诗朗诵、说快板……由团员青年原创的《党是那颗最亮的星》等节目，慷慨激昂，声声铿锵。 河南青年讲师团成员、郑州八中道德与法治教研组组长魏欣欣结合同学们的表演，从党的三个历史决议、党的十九届六中全会的核心要义以及从党的百年奋斗中汲取前进动力、全体青年学生如何响应党的号召四个方面，为同学们梳理和宣讲了党的十九届六中全会精神。 近日，团河南省委启动河南青年讲师团党的十九届六中全会精神示范宣讲活动。河南青年讲师团成员分别走进郑州、洛阳、濮阳、许昌等地的企业、乡村、中学、高校，进行小范围、面对面、互动式的宣讲交流，宣讲注重解疑释惑，回应青年关切，让“高大上”的全会精神更加“接地气”，让全会精神在河南青少年心中落地生根。 “深入学习党的…
2021-12-09	重庆共青团：把青年力量输送到基层一线共青团基层改革进行时 重庆共青团：把青年力量输送到基层一线光了家里的枇杷；大学生创业团队投资的城市农场项目在村里落户；外出考察学习乡村振兴经验和产业发展思路…… 今年，重庆市江北区复盛镇华山村党支部书记兼团支部第一书记陈超十分忙碌，也很有成就感。青年力量的加入，助力华山村突破一道道难关，走上了发展的快车道。 在推进县域共青团基层组织改革过程中，重庆市拓宽团的工作骨干来源渠道，注重给基层输入“青年力量”，给基层治理注入了青春活力。 多途径选人用人 充实基层青年力量 两年前陈超来到华山村时，摆在面前的是基础设施落后、产业发展零散、青壮年劳动力不足等一道道难题。当时，华山村500多个户籍人口中，青年不到30个。“青年力量不够用”常常让这位农村领头人感到“心有余而力不足”。 陈超的苦恼在重庆基层具有典型性。基层工作最终需要人来落实，如何解决基层团的工作力量薄弱…
2021-12-08	团内蒙古区委举办法律行业专场直播带岗活动内蒙“千校万岗 职等你来”直播带岗法律行业专场开播者 石佳）近日，团内蒙古区委举办“千校万岗・职等你来”法律行业专场直播带岗活动。本次直播带岗精选法律相关企业及岗位，共有20家企业报名参与并开通线上简历投递通道，提供60余个岗位。 据了解，北京天驰君泰（呼和浩特）律师事务所、内蒙古鼎印律师事务所、内蒙古健邦律师事务所、内蒙古陀力律师事务所四家企业参与直播现场招聘。本次直播累计点击量超过2万人次，截至目前收到简历60余份。 直播邀请全国十三届青联委员、内蒙古自治区十二届青联委员、北京天驰君泰（呼和浩特）律师事务所主任胡泊，内蒙古鼎印律师事务所主任于东镇走进直播间与大家分享律师职业规划及发展相关经验和建议，耐心解答直播间观众提出的有关应聘问题。“千校万岗・职等你来”法律行业专场直播带岗活动现场。（图片由受访者提供） “千校万岗 职等你来”专场直播带岗活…
2021-12-11	甘肃共青团关爱服务行动暖人心甘肃共青团关爱服务行动暖人心张建伟）甘肃省关爱服务行动开展以来，团甘肃省委认真贯彻落实全省农村留守老人妇女儿童和特困群众关爱服务行动和乡村振兴“岗位大练兵、业务大比武”活动启动会上重要精神，按照《关于开展农村留守老人妇女儿童和特困群众关爱服务行动的通知》要求，将关爱服务行动作为共青团助力巩固拓展脱贫攻坚成果与乡村振兴有效衔接和“我为群众办实事”的重要实践载体，结合职责任务和工作实际，制定印发了《甘肃共青团开展农村留守老人妇女儿童和特困群众关爱服务行动实施方案》，组织动员全省各级团组织紧紧围绕群众诉求，从小事做起，用真情服务，切实帮助“一老一小一困”群众解决实际困难。 实施助学助困行动。开展“圆梦大学”活动。牵头实施省委省政府对城乡低保家庭子女普通高校入学进行资助的为民实事项目，对具有甘肃户籍且在省内参加当年普通高等学校招生全国统一考试，并被录取到普通高校本科、…
2021-12-09	河南省青基会：为更多青少年送去温暖和希望创新机制 加强服务 河南省青基会：为更多青少年送去温暖和希望同时，也将一份厚重的责任交到我们肩上，那就是将爱如火炬传递一样接力下去……”今年9月，受助学生王玺鑫在河南希望工程公众号后台留言写道。 这样一个受困学子得以走进大学校门开启人生新征程，离不开希望工程的守护。 习近平总书记寄语希望工程时强调，进入新时代，共青团要把希望工程这项事业办得更好，努力为青少年提供新助力、播种新希望。河南省青基会牢记总书记嘱托，紧随时代发展和青少年需求变化，在抗疫、抗洪等重大应急事件中敢担当、勇作为，不断创新社会动员机制，锤炼队伍本领，增强服务实效，为更多青少年带去温暖、带去希望。 快反应、广动员，打赢两场阻击战 新冠肺炎疫情发生后，河南省青基会快速反应、精心筹备、广泛动员、高效运转，依法规范开展募捐等活动，成为河南首批参与新冠肺炎疫情防控工作的慈善组织，也是河南指定…
2021-12-06	第十一届广东公益志愿文化月系列活动举行第十一届广东公益志愿文化月系列活动举行建伟 通讯员 岳青）12月5日下午，由团广东省委、广东省志愿者联合会、广东省青年志愿者协会主办的第十一届广东公益志愿文化月系列活动“人生，应当有志愿”年度分享第二季在广东省文化馆举行，以志愿公益主题演讲的方式，讲述志愿广东的故事、传递志愿精神。线上通过主流直播平台同步播出，吸引了超612.3万观众观看。活动现场，观众们认真听嘉宾们演讲。团广东省委供图 分享活动中，广东省志愿者行动指导中心（广东省希望工程服务中心）主任庾月娥、佛山菠萝救援队理事长王治勇、深圳雨燕残疾人关爱事业发展中心主任张莹莹、知名眼科医生陶勇、“西部计划”中山大学研究生支教团志愿者万雅文、中山大学附属第一医院器官移植科副主任王东平、北京大学新闻与传播学院教授师曾志，从不同角度依次分享了自己的志愿故事。来自汕头福利院的基层工作人员、青年志愿者翁铄，…
2021-12-06	湖北举办“12.5”国际志愿者日示范活动湖北举办“12.5”国际志愿者日示范活动青网记者 雷宇）12月4日，湖北举办“致敬志愿者――志愿公益创造营2021”风采展示暨湖北省青年志愿者“12.5”国际志愿者日示范活动。团湖北省委副书记方清忠出席并为爱心企业颁发感谢状。 来自全省的30个志愿团队负责人、志愿者个人纷纷登台，讲述自己参与志愿服务的故事。他们的服务内容涵盖乡村振兴、助老助残、关爱儿童、生态环保、应急救援等十余个志愿服务领域。 经过近两小时的风采展示，武汉市江岸区蜗牛家园心智智障人士服务中心、襄阳市草草义工协会创始人耿辉等10个团队（个人）脱颖而出，入围“致敬志愿者――志愿公益创造营2021”致敬礼。 此次活动由团湖北省委、湖北省文明办等单位联合举办，旨在发现、支持、宣传一批社会反响好、发展潜力大的志愿服务组织以及热衷且长期坚持志愿服务的志愿者，引导、鼓励、推动更多社会力量关注、支…
2021-12-06	福建省青年志愿服务先进事迹报告会举行青春志愿行 奉献新时代 团福建省委开展“福建省青年志愿服务先进事迹报告会”12月6日电（记者 张建伟 通讯员 黄月红）为庆祝第三十六个“国际志愿者日”的到来，弘扬“奉献、友爱、互助、进步”的志愿服务精神，12月5日上午，团福建省委、闽江学院联合举办“福建省青年志愿服务先进事迹报告会”。团省委副书记连占记、闽江学院党委副书记陈曦、在榕省属高校团委负责人及志愿者骨干参加报告会。 会上，致力于建设美丽家乡的环保志愿服务者钱巧玲；从青海玉树、西藏朗县到家乡乡村教育支教者郑彩云；热心于敬老爱老志愿服务的“身边好邻居”戴白燕；战疫路上，义无反顾、勇敢逆行，以实际行动彰显青春担当的连佩琦；“到西部去、到基层去、到祖国和人民最需要的地方去”的西部计划大学生志愿者刘佳丽；服务基层助力乡村振兴的福建省大学生志愿服务欠发达地区计划志愿者叶钰媛；大型赛会展现当代青年青春风采的…
2021-12-01	团江西省委出台新举措推动共青团基层组织改革团江西省委出台5项改革举措推动县域共青团基层组织改革建伟 通讯员 黄章悦）日前，团江西省委下发了《关于进一步做好全省县域共青团基层组织改革工作的通知》，推出“聘任青少年事务工作者、强化青年志愿者协会管理运营、用好‘青年之家’活动阵地、加大‘乡村好青年’培养力度、常态化招募大学生志愿者”等牵引性改革举措，并计划从2022年开始每年投入近300万元经费支持相关工作。 根据共青团中央《关于扩大县域共青团基层组织改革试点的指导意见》文件精神，为进一步推进江西省县域共青团基层组织改革工作，针对当前县域共青团基层组织改革工作难点，团江西省委统筹推出5项牵引性改革举措，推动改革工作走深走实。5项牵引性改革举措今年将在20个县域共青团基层组织改革试点县开展，并于2022年在全省铺开。具体包括每个县（市、区）团委至少新聘任1名青少年事务工作者，专门从事团的工作；推…
2021-11-30	第十七届“振兴杯”海南赛颁奖典礼在海口举行第十七届“振兴杯”海南赛颁奖典礼在海口举行中青网记者 任明超）11月27日，第十七届“振兴杯”全国青年职业技能大赛海南省选拔赛暨海南省青年服务技能竞赛颁奖典礼在海口举行，大赛金、银、铜、优秀组织奖获得者先后获得表彰。 据悉，第十七届“振兴杯”全国青年职业技能大赛海南省选拔赛暨海南省青年服务技能竞赛由团海南省委、海南省人力资源和社会保障厅、海南省教育厅联合举办。自今年9月28日开赛以来，主体赛先后吸引来自海口、三亚、澄迈等海南全省各市县的多所院校的98名选手参与。
2021-11-27	山东：学习宣传贯彻党的十九届六中全会精神学习宣传贯彻党的十九届六中全会精神 山东青年宣讲团省级示范宣讲举办者 邢婷）11月26日上午，学习宣传贯彻党的十九届六中全会精神山东青年宣讲团省级示范宣讲在山东交通学院举办。共青团山东省委副书记刘少华、山东交通学院党委副书记李贞涛出席。学校青年师生现场聆听宣讲，全省126.7万青少年通过“青春山东”微信、微博等媒体平台收看直播，与现场观众同上一堂思政课。 宣讲以深入学习宣传贯彻党的十九届六中全会精神为主题，“青年讲师团”成员、青年榜样、团干部等青年力量担任青年宣讲团成员，深入高校、走进青年，通过“青年化”宣讲，引导激励全省广大青年在全省“三个走在前”的总遵循、总定位、总航标要求下，勇立潮头、勇做先锋。 4位宣讲团成员围绕主题分别作了宣讲。哈尔滨工业大学（威海）团委书记胡韬以《我们为什么跟党走》为题，从道路自信、理论优势、为民初心、理想信念四个方面，…
2021-11-27	职业院校"大思政课"育人峰会在海南自贸港举行2021职业院校“大思政课”育人峰会在海南自贸港举行者 任明超 杜沂蒙）11月25日，“海南自贸港・中国青年发展高端峰会暨2021职业院校‘大思政课’育人峰会”在海南省海口市举行。 为期两天的峰会由中国青年报社、共青团海南省委、海南省教育厅主办，海南自贸港新时代青少年研究中心、海南省青少年事业发展中心、海南省青少年活动中心承办，来自全国各地50多所高职院校领导和青年教师代表参加峰会。 共青团海南省委书记陈屿在开幕式致辞时表示，海南共青团打造“中国（海南自贸港）青年筑梦大道”，致力于把海南建设成为全国青少年活动平台和世界青年交流之窗。筑梦大道将为全国青少年开展思政实践教育提供平台，擦亮实践育人品牌。诚挚邀请和热切期盼包括各职业院校在内的各级各类院校和广大青少年学子来到海南体验不一样的思政实践教育。 中国青年报社相关负责人表示，希望借助“中国(海南…
2021-11-27	天津共青团向高原送“暖流”天津共青团向高原送“暖流”自治州泽库县，寒冬总是来得更早一些。 这几天，当泽库县王家乡团结村再次遭遇寒潮侵袭时，那里的1017名牧民惊喜地收到了渤海之滨送来的一股“暖流”。跟他们结对认亲的天津共青团从1500公里之外顶风冒雪，把抗疫物资及时送到团结村的每一位牧民家中。 “黄南州是天津团组织对口帮扶结对认亲的重点地区，也正因此，当地乡亲们的冷暖困苦成了天津‘亲人’的牵挂。”团天津市委书记李龙说，党的十九届六中全会胜利闭幕吹响了在新的赶考路上创造历史伟业的号角，天津共青团将继续发挥自身优势，整合各界资源，通过一个个实实在在的行动把党和政府的温暖传递出去，在助力巩固拓展脱贫攻坚成果同乡村振兴有效衔接起好步、开好局中展现天津青年作为。 11月初，新一轮疫情在一些省份忽然出现，多地急需防疫应急和生活保障物资。消息传来，天津团组织随即展开了一场上下联动的爱心接力。团市委、市…
2021-11-27	青少年生态文明教育湖北专场活动举办青少年生态文明教育湖北专场活动举办者 朱娟娟）11月24日，由团中央社会联络部主办，团湖北省委、中国三峡集团团委、水利部长江委团委、生态环境部长江局团委共同承办的“美丽中国・青春行动”青少年生态文明教育湖北专场活动，在三峡集团举办。 活动邀请全国青少年零碳科技大展领航项目获奖者、水电水利规划设计总院国际业务部主任姜昊，第七届“母亲河奖”绿色卫士奖获奖者、吉林省通榆县环保志愿者协会秘书长万晓白，第十届“母亲河奖”绿色团队奖获奖代表、长江生态环保集团王茜，湖北长江水生态保护与修复青年科技创新团队负责人潘晓洁等4位宣讲人，围绕“碳中和”“碳达峰”目标、美丽乡村建设、长江流域生态环境治理、科技助力长江生态保护与修复等方面开展宣讲。 团中央社会联络部社会动员处负责人、团湖北省委副书记王云清、中国三峡集团党群工作部副主任尹良润出席活动并讲话，水利部长江委、生态环境部…
2021-11-26	湖北“百生讲坛”优秀微团课、活力团支部决赛举行湖北“百生讲坛”优秀微团课、活力团支部决赛在武汉举行报・中青网记者 雷宇）今天，湖北2021年“百生讲坛”省级优秀微团课、活力团支部决赛暨示范展示活动在武汉举行。 湖北省共有117所高校参与此次活动，覆盖上万个团支部，400多个团支部参赛。经“班（团支部）、院、校”逐级联动，“校、赛区、省”层层推选，来自全省14所高校的8名优秀团干和8个团支部登上决赛舞台。 讲台上，一名名团干部用青春话语激励团员青年弘扬伟大建党精神，以青春之名续写时代华章；一个个团支部以丰富生动的形式展示各自学习宣传贯彻习近平新时代中国特色社会主义思想的工作创新与实践成果，展现新时代青年的信仰追求与实践担当。 经过现场角逐，华中科技大学第一临床学院团委书记李悔获“百生讲坛”省级优秀微团课冠军，华中科技大学青年马克思主义者培养班团支部获“百生讲坛”省级活力团支部冠军。 自20…
2021-11-29	希望工程百名受助少年“南粤会亲”与资助者共同打卡红色纪念地希望工程百名受助少年“南粤会亲”与资助者共同打卡红色纪念地者 林洁）11月26日，“薪火相传 共筑希望”第十二届希望工程“南粤会亲”在广州开启，来自广东省五华、信宜、封开、广宁、连州的100名农村学生，在广州与资助他们的哥哥姐姐、叔叔阿姨见面，度过一个快乐的周末。今年，广东省预计将有超2000名农村学子受资助。 南粤会亲由共青团广东省委员会、广东省青年联合会、少先队广东省工作委员会、广东省青少年发展基金会联合主办。 活动期间，主办方组织爱心人士与受助学子到中共三大会址纪念馆和广州农民运动讲习所旧址等红色文化场所打卡，一路领略革命先辈的理想情怀和奋斗精神，了解中国共产党人百年来在广州的奋斗历程，深切感悟百年辉煌党史，从中汲取向上的红色力量。 记者了解到，今年南粤会亲的资助方中涌现了不少关注公益的“95后”“00后”青年力量。其中有青…
2021-11-23	2021年福建省少先队辅导员骨干培训班开班2021年福建省少先队辅导员骨干培训班在宁德福鼎开班。通讯员供图 中国青年网北京11月23日电（记者 张建伟 通讯员 黄鹏）11月21日下午，由团福建省委、福建省教育厅、福建省少工委举办的2021年全省少先队辅导员骨干培训班在宁德福鼎开班。团省委、省少工委、福鼎市相关负责同志出席活动。 本次培训班为期5天，旨在进一步学习贯彻落实党的十九届六中全会精神和《中共中央关于全面加强新时代少先队工作的意见》精神，深入研讨少先队三个时代性课题，加强少先队辅导员队伍专业化职业化建设。培训班采取专题授课、现场观摩、体验教学、交流研讨等形式，邀请到全国红领巾巡讲团、省少学会、省青年讲师团等单位的专家为学员授课，培训内容主题鲜明，特色突出，涵盖学习党的十九届六中全会精神、“红领巾奖章”争章活动、少先队员理想信念教育、辅导员专业化成长等主题，还将安排学员们现场观摩少先…
2021-11-23	宁夏希望工程助力“四大提升行动”新闻发布会举办团宁夏区委举办宁夏希望工程助力“四大提升行动”新闻发布会工程助力“四大提升行动”新闻发布会。 发布会上，团宁夏区委副书记李峰、高相虎，宁夏青少年发展基金会秘书长马兵，青年发展部负责人陈平萍就围绕“四大提升行动”实施的移民帮扶、兴业助农、助学育人、健康守护等四个项目的推进情况和阶段性成效进行了说明，针对“青少年科技创新基金的服务群体和实施情况”“青年投身乡村振兴的工作载体”等问题答记者问。 李峰对宁夏希望工程助力“四大提升行动”进行整体发布，并就“宁夏共青团目前在投身乡村振兴中做了哪些工作”回答了记者提问。 高相虎就“宁夏希望工程是如何发挥育人作用，带领青少年助力‘四大提升行动’”回答了记者提问。 马兵就“宁夏希望工程青少年科技创新基金具体针对哪些人群，开展了哪些工作”回答了记者提问。 陈平萍就“希望工程在助力‘四大提升行动’中如何贯彻协同开放…
2021-11-23	“陕”耀未来希望少年宫公益项目在陕西启动陕西：1.7万余名留守儿童、随迁子女将有“希望导师”者 孙海华）11月21日，“陕”耀未来希望少年宫公益项目在陕西启动，西安、延安、商洛三地市的60所学校、17000余名农村留守儿童、进城随迁人员子女将在“希望导师”指导下，开展音体美等素质教育提升系列公益活动。 “陕”耀未来希望少年宫公益项目由共青团陕西省委、陕西省青少年发展基金会、贵州茅台酱香酒营销有限公司等共同主办，西安市青少年宫、延安市青少年宫、商洛市青少年宫承办。项目旨在破解偏远地区留守儿童艺术特长教育资源匮乏、基础教育相对薄弱、隔代教育对孩子兴趣培养和个性发展缺失等方面的一系列难题，加快推进优质艺术教育资源向偏远地区倾斜，坚持以美育人、以文化人，为农村孩子的全面发展铺路架桥。 “项目将挑选60所留守儿童相对集中的乡村学校展开，以公益支教为抓手，构建起乡村振兴领域独有的素质教育帮扶机制。”…
2021-11-22	团广东省委传达学习贯彻党的十九届六中全会精神团广东省委传达学习贯彻党的十九届六中全会精神京11月22日电（记者 张建伟 通讯员 岳青）近日，团广东省委召开书记会议，专题传达学习习近平总书记在党的十九届六中全会上的重要讲话精神和全会精神，研究贯彻落实举措。团广东省委书记池志雄主持会议，副书记梁均达出席，机关处级以上干部和直属单位班子成员参加会议。 会议强调，要深刻认识全会的重大历史意义和现实意义，把思想统一到党中央的重大部署上；要牢记党的助手和后备军的光荣责任，忠实贯彻《决议》提出的为党育人的具体要求；要学深悟透习近平总书记重要讲话和《决议》的丰富内涵、精神实质，既当实干家又当宣传家，用生动的语言将全会精神讲深讲透；要把学习宣传贯彻习近平总书记在党的十九届六中全会上的重要讲话精神和全会精神作为今后一个时期广东共青团首要的政治任务，深化党史学习教育，将学习收获转化为工作成效，以实际行动展现忠…
2021-11-19	团青海省委传达学习党的十九届六中全会精神团青海省委传达学习党的十九届六中全会精神张建伟 通讯员 周俞彤）11月15日，团青海省委召开书记办公会议，专题传达学习党的十九届六中全会精神，部署学习宣传贯彻工作。团省委书记董玉毅主持会议，团省委班子成员、委机关各部室(单位)主要负责同志列席会议。 会议指出，党的十九届六中全会是在党成立一百周年的重要历史时刻，在党和人民胜利实现第一个百年奋斗目标、全面建成小康社会，正在向着全面建成社会主义现代化强国的第二个百年奋斗目标迈进的重大历史关头召开的一次十分重要的会议，对推动全党进一步统一思想、统一意志、统一行动，团结带领全国各族人民夺取新时代中国特色社会主义新的伟大胜利，具有重大现实意义和深远历史意义。全会通过的《中共中央关于党的百年奋斗重大成就和历史经验的决议》，在全面回顾总结党的百年奋斗历程和成就基础上，凝练提出党百年奋斗的历史意义和历史经验，是一篇…
2021-11-18	江西各界青年热议十九届六中全会江西各界青年热议十九届六中全会张建伟 通讯员 黄章悦）11月8日至11日，中国共产党第十九届中央委员会第六次全体会议在北京召开。江西共青团组织全省各界青少年广泛通过学会议公报、组织观看新闻发布会、召开专题学习和讨论、撰写学习心得等方式开展学习。广大青少年纷纷表示要深入学习贯彻党的十九届六中全会精神，响应党的号召，为实现第二个百年奋斗目标、实现中华民族伟大复兴的中国梦奉献青春力量。 团江西省委宣传部干部黄桂朋：一个国家、一个政党，领导核心至关重要。党中央有核心、全党有核心，党才有力量。党的十八大以来，习近平总书记带领全党全国人民发扬伟大的历史主动精神，开创中国特色社会主义新时代，推动党和国家事业取得历史性成就、发生历史性变革，在中华大地全面建成小康社会，成为众望所归、当之无愧的党的核心、人民领袖、军队统帅。党的十九届六中全会强调“两个确立”，反映了包括亿万青少…
2021-11-18	首都各界青年学习贯彻十九届六中全会精神首都各界青年学习贯彻十九届六中全会精神张建伟 通讯员 兰建华）11月15日，团北京市委召开首都各界青年代表学习十九届六中全会精神座谈会暨北京团市委理论学习中心组（扩大）会议，传达学习贯彻十九届六中全会精神。来自机关、企业、学校、新兴领域等各战线的40余位首都各界青年代表以线上线下的形式参会，党史学习教育市委第十指导组在线列席会议。 会上，青年代表集体观看了《新闻联播》视频，学习了十九届六中全会公报，青年代表围绕学习贯彻十九届六中全会精神，结合党史学习教育的经历体会和自身工作实际，交流分享学习体会。 冬奥志愿者、北京大学学生姜宇昕表示，通过学习全会精神，认识到了冬奥会志愿服务的重大意义、冬奥会志愿者的奋斗方向，认识到作为新时代青年肩负的历史重任，在即将到来的冬奥会中，要把新时代中国青年的风貌展现给世界，做一片“燃烧的雪花”。 北京市学联主席、清华大学学…
2021-11-25	团上海市委理论学习中心组专题学习党的十九届六中全会精神团上海市委理论学习中心组专题学习党的十九届六中全会精神张建伟 通讯员 张晨）11月22日，团上海市委理论学习中心组开展专题学习研讨，进一步学习贯彻党的十九届六中全会精神，重点围绕学习《中共中央关于党的百年奋斗重大成就和历史经验的决议》和习近平总书记关于《决议》的说明交流学习体会，研究提出上海共青团按照中央、市委和团中央要求抓实学习的目标任务和贯彻落实的主要方向。团市委书记、直属机关党委书记、市青联主席上官剑主持。市纪委监委驻市总工会机关纪检监察组副组长陶建华出席会议。团市委书记班子分别作了主题发言。团市委部分部室负责同志发言。 大家在学习交流中感到，党的十九届六中全会是在党百年华诞的重要时刻，在“两个一百年”奋斗目标历史交汇关键节点召开的一次重要会议。《决议》全面总结党的百年奋斗重大成就和历史经验，深刻揭示“过去我们为什么能够成功、未…
2021-11-23	闽澳青年学习党的十九届六中全会精神分享会举行闽澳青年学习党的十九届六中全会精神交流分享会在榕举行张建建伟 通讯员 许静娴）近日，闽澳青年学习党的十九届六中全会精神交流分享会在福州举行。 交流分享会上，闽澳两地青年代表围绕学习贯彻党的十九届六中全会精神畅谈心得体会。大家一致认为，党的十九届六中全会全面总结中国共产党百年奋斗的重大成就和历史经验，全会审议通过的《中共中央关于党的百年奋斗重大成就和历史经验的决议》，是以史为鉴、开创未来、实现中华民族伟大复兴的行动指南，必将激励包括澳门同胞在内的全体中华儿女为实现第二个百年奋斗目标，实现中华民族伟大复兴而不懈奋斗。大家纷纷表示，闽澳广大青年要坚定不移贯彻“一国两制”方针，积极融入国家发展大局，抓住闽澳全方位合作发展有利契机，加大交流力度，拓展合作领域，踊跃投身粤港澳大湾区建设和福建全方位推进高质量发展超越火热实践。 团福建省委书记、省青联名誉主席…
2021-11-17	山西首家团属青少年宫校外少工委挂牌成立山西首家团属青少年宫校外少工委挂牌成立张建伟 通讯员 张锦荣）日前，山西省太原市青少年宫（太原市青少年活动中心）第一次少代会暨少工委成立大会召开。团山西省委、省少工委办公室负责同志、太原市青少年宫教职工代表及少先队员代表共80余人参加了本次会议。太原市青少年宫（太原市青少年活动中心）第一次少代会暨少工委成立大会。通讯员供图 新当选的太原市青少年宫少工委主任马斌在发言中表示，下一步，太原市青少年宫少工委将以青少年活动为抓手，坚定不移强化政治引领，聚焦政治启蒙和价值观塑造主责主业，不断丰富少先队实践教育体系、切实健全少先队组织体系，紧紧围绕增强少先队员光荣感、使命感，大力营造少先队健康发展的良好环境，推动太原市青少年宫少先队工作再上新台阶，为少先队员的校外教育和活动开辟更加广阔的空间。同时，以“双减”政策落地为契机，积极探索“宫校联动”的青少年校外教育新…
2021-11-17	七千名青海青年志愿者迅速集结投身疫情防控工作七千名青海青年志愿者迅速集结投身疫情防控工作张建伟 通讯员 阿淑媛）面对当前疫情，团甘肃省委迅速行动，于10月21日专题研究部署共青团参与疫情防控工作，要求市州、县区团组织迅速行动，开展志愿者预招募工作，组织动员全省各级团组织和广大团员青年、青年志愿者积极参与疫情防控。10月25日，团青海省委、青海省青年志愿者协会再次向全省发出倡议书，号召各级团组织、全体团员青年、青年志愿者，大力弘扬“奉献、友爱、互助、进步”的志愿服务精神，充分发挥广大青年志愿者在疫情防控中的积极作用，科学有序参与疫情防控工作。 省、市（州）、县（市区）三级团组织和青年志愿者在抗击疫情大考中迅速集结，积极响应号召，踊跃报名，再一次披上“红马甲”，在“疫”情防控战场，高原青年以实际行动彰显“防控战疫、志愿有我”的使命担当。截至10月28日12时，全省8个市州、45个县（市区）团…
2021-11-16	团福建省委积极探索两岸青少年交流融合新思路团福建省委积极探索两岸青少年交流融合新思路中青网见习记者 田宏炜）“开展一届榕台篮球友谊赛是否可以更好拉进两岸青年关系呢？”近日，这个想法出现在福建师范大学体育科学学院老师张钊瑞的脑海里，他希望通过体育活动让在闽台湾青年与大陆青年加深彼此的了解和融合。 2002年，还在读小学的张钊瑞第一次跟随父亲从台湾来到福建参加手球交流活动，自此对中国大陆产生了浓厚兴趣，大学毕业后就来到福建就业。今年，团福建省委授予张钊瑞“福建青年五四奖章”，他说自己将会更加努力服务好两岸青少年的交流，促进两岸更好融合。 近些年来，团福建省委认真贯彻中央和福建省委关于闽台港澳及海外华人华侨青年交流工作的重要部署，不断深化重点青年社团、青年领域行业、青年代表交流交往。其中，从交流学习、就业、求学、创业以及以台青吸引台青、以台青服务台青等方面，不断推动两岸青少年的交流融合。 为适…
2021-11-17	广东千名大学生志愿者奔赴粤东西北驻镇帮镇扶村广东千名大学生志愿者奔赴粤东西北驻镇帮镇扶村东省委供图 中国青年网北京11月17日电（记者 张建伟 通讯员 岳青）“我愿意成为一名光荣的志愿者。我承诺：尽己所能，不计报酬，帮助他人，服务社会，践行志愿精神，传播先进文化，为社会进步贡献力量！”11月15日下午，铮铮誓言在清远市国际会展中心大礼堂回响。由团广东省委、广东省文明办、广东省委农办、广东省发展和改革委、广东省教育厅、广东省科技厅、广东省财政厅、广东省人力资源社会保障厅、广东省农业农村厅等联合举办的2021-2022年度广东高校毕业生志愿服务乡村振兴行动出征仪式（下称“志愿服务乡村振兴行动”）在清远市举行。团广东省委书记池志雄、广东省志愿者联合会会长顾作义、清远市委副书记翟雪梅、广东省农业农村厅二级巡视员宋宗约等主承办单位领导，以及清远市志愿服务乡村振兴行动志愿者、广东省职教城大学生志愿者…
2021-11-16	团甘肃省委传达学习党的十九届六中全会精神团甘肃省委传达学习党的十九届六中全会精神者王豪）11月15日，团甘肃省委召开专题会议，传达学习党的十九届六中全会精神。团甘肃省委书记董安宁原文领学全会公报，传达相关会议精神，并安排部署了全省共青团学习宣传贯彻全会精神的思路和举措。 会议强调，甘肃共青团组织要进一步增强“四个意识”、坚定“四个自信”、做到“两个维护”，牢记党的助手和后备军的光荣责任，切实把思想和行动统一到中央全会精神上来，将宣传贯彻党的十九届六中全会精神作为当前和今后一个时期全省各级共青团、青联、学联、少先队组织的首要政治任务，迅速掀起学习热潮。 会议要求，团的领导机关和团干部要学在前、做表率；全省各级共青团、青联、学联、少先队组织要紧密结合青少年特点，创新方式、活化载体、注重实效、系统推进；同时，将学习宣传全会精神作为“学党史、强信念、跟党走”学习教育重要内容，引导团员青少年以学习…
2021-11-16	白山松水“磁吸”青年创客吉林团组织为青年创业就业提供全链条服务 白山松水“磁吸”青年创客，到公司落地、走出国门创建物流基地的发展历程。”李志强团队的顺航卡车App，在获得“创青春”中国创新创业大赛App组冠军后，入驻吉林青年创业园。创业园不仅帮他拿到2000万元的融资，还为其对接知名会计师事务所，提供金融、法务等方面的一对一帮助。 今年年初，吉林省印发《关于激发人才活力支持人才创新创业的若干政策措施》，用更积极、开放和有效的人才政策吸引人才。围绕中心才能找准方向，服务大局才能体现价值。团吉林省委致力于为留吉返吉青年打造就业创业全链条服务，吸引青年情系白山松水，助力吉林振兴发展。 “五化”协同 “留”在吉林 坐落在长春净月高新开发区的吉林青年创业园，是全国唯一一个由共青团自主建设的国家级科技企业孵化器。在今年五四青年节前夕，吉林省委书记景俊海到吉林青年创业园调研，强调全省各级共青团组织要发…
2021-11-13	“文艺大餐”送进安徽医科大学“文艺大餐”送进安徽医科大学育工委、省文联、团省委共同主办的“文化名家进高校”暨“非遗进校园”活动走进安徽医科大学。 活动现场，安徽省书协、美协、音协、舞协、摄协、影视协小分队走进大学生中间，结合高校特色社团活动，举办抗疫主题摄影展，以及书画、音乐、舞蹈等文艺志愿辅导活动，并开展戏曲影视艺术普及、爱国主义电影公益放映等活动。 安徽省非遗研究会组织了彩陶烧制、纸笺加工、庐州核雕等国家级、省级非遗项目代表性传承人现场展示代表作品、演示传统技艺，指导学生们进行动手体验，让师生近距离感受非遗文化的魅力。 当晚，还举行了精彩的文艺演出，知名戏曲、歌舞、曲艺、杂技等艺术家、非遗传承人与安徽医科大学师生共同呈现了一台高水准的“文艺大餐”。
2021-11-09	天津：让基层团组织“强身健体”共青团基层改革进行时 聚拢青年 服务青年 凝聚青年 天津：让基层团组织“强身健体”项工作的根基。今年，天津共青团聚焦团的基层建设中的关键问题和深层次问题，狠抓基层组织作风建设，畅通团的“神经末梢”。 网更密 让团组织和青年相互吸引 位于渤海之滨的天津滨海新区新经济聚集，战略性新兴产业异军突起，吸引了大量青年人才集聚于此。 团滨海新区委扎实推进海河“青”听实践活动，调研统计显示：全区非公企业1.5万多家，从业人员40万余人，社会组织540多家。外来青年人数多、流动性较强，城市融入、伙伴关系、社会教育成为青年工作中的“短板”，在面积超过2000平方公里的区域开展工作，团组织面临“点多抓不实、线长抓不住、面广抓不全”的问题。 立足区域实际，团滨海新区委探索出“一条主线、六个抓手、三个平台”的工作方法，织密一张立体网，拉近基层团组织和团员青年的距离。 全区建立起区级…
2021-11-08	第九届“云南青年创业省长奖”评选活动启动第九届“云南青年创业省长奖”评选活动启动者张文凌）第九届“云南青年创业省长奖”评选活动日前启动。年龄在18至45周岁、产业布局在云南、通过创新创业形成一定经济规模和影响力、承担企业社会责任且富有成效的创业企业或团队的负责人均可申报参评。 “云南青年创业省长奖”是云南省青年创业活动的最高荣誉，评选活动至今已成功举办八届。累计有2万余名青年企业家报名参加，共产生“云南青年创业省长奖”80名，提名奖146名，在云岭大地产生了广泛、良好的影响。 本届“云南青年创业省长奖”评选活动由共青团云南省委、省人力资源和社会保障厅等17家单位共同举办。最终将产生“云南青年创业省长奖”10名，提名奖20名。同时，组委会将从10名正奖获奖者中评选出1―3名特等奖。 与往届不同的是，此次评选首次增加了终评环节，将对获奖者采取项目路演、企业展示、现场打分的形式，组织相关专家学…
2021-11-07	河北：创造良好条件支持青年成长成才河北：创造良好条件支持青年成长成才 团省委试点先行改革县域青年工作运行机制 创造良好条件支持青年成长成才 滦州市投资113万元打造青年双创基地―青年创业中心，吸引16家青年小微企业免费入驻；大厂回族自治县实施“青年友好型”城市战略，建设青年亲子公园、城市青年运动公园等设施，配套青年人才落户、医疗教育、创业就业等措施；武安市在主城区打造本地首个青年广场；廊坊市广阳区、张家口市桥东区等多地推出“惠青卡”…… 近两年来，河北省4个中长期青年发展规划国家级试点、12个省级试点县（市、区）先行先试，坚持党管青年和青年优先发展理念，找准青年最紧迫的需求，为青年成长成才、建功立业创造良好环境和条件。 关心青年成长，支持青年发展。为推动新中国历史上第一个青年发展规划在河北落地，团省委坚持试点先行，按照“有规划、有机制、有政策、有项目、有保障、有落实”的要求，改革县域青年…
2021-11-16	团河南省委召开书记办公（扩大）会议传达学习党的十九届六中全会精神研究部署学习宣传贯彻工作团河南省委召开书记办公（扩大）会议 传达学习党的十九届六中全会精神 研究部署学习宣传贯彻工作张建伟）11月15日，团河南省委召开书记办公（扩大）会议，传达学习党的十九届六中全会精神，研究部署学习宣传贯彻工作。团河南省委书记王艺主持会议并讲话，副书记武皓、王笃波、袁浩，二级巡视员王鑫、韩冰出席会议，机关各部门及直属单位主要负责同志参加会议。 会议认为，党的十九届六中全会是在我们党成立一百周年的重要历史时刻，在党和人民胜利实现第一个百年奋斗目标、全面建成小康社会，正在向着全面建成社会主义现代化强国的第二个百年奋斗目标迈进的重大历史关头，召开的一次具有重大现实意义和深远历史意义的重要会议。全会审议通过的《中共中央关于党的百年奋斗重大成就和历史经验的决议》，作为我们党历史上的第三个历史决议，系统总结一百年来党…
2021-11-15	福建在重点城市、高校为青年人才建联络服务点福建在重点城市、高校为青年人才建联络服务点习记者 田宏炜）11月10日，团福建省委为福建省青年人才工作上海联络处以及福建在上海交通大学、复旦大学、同济大学、华东师范大学4所高校的人才工作站正式授牌。多家在沪企业被授予福建青年人才社会实践实习基地称号，为闽籍大学生提供优质实习工作岗位。 这些工作源自“智汇福建，才聚八闽”优秀大学生交流活动，该活动是由团福建省委、福建省委人才办、兴业银行联合主办，是2021年“人才福建周”的配套活动。活动现场，有关部门和企业向闽籍学子介绍了福建省引进生和选调生政策、就业实习、企业招聘等内容。 近年来，团福建省委依托省政府驻外办、驻外团工委，在全国部分重点城市打造福建省青年人才工作联络处、“双一流”高校工作站和青年人才社会实践实习基地等创新平台。通过常态化开展“人才福建周”“青春共享汇”等主题活动，推介福建人才引进政策…
2021-11-06	“浙里潮音”线上微团课展播活动启动“浙里潮音”线上微团课展播活动启动讯员 俞信吉 中青报・中青网记者 蒋雨彤）11月5日，由共青团浙江省委、浙江日报报业集团联合举办的“浙里潮音”浙江省青少年线上学习平台线上微团课展播活动，在浙江新闻客户端正式上线。 “浙里潮音”线上学习平台每天分期分集展播来自浙江省各级团组织和青年讲师的优秀微团课视频。青少年只要登录浙江新闻客户端，完成组织信息录入，就能在线上点播视频，进行自主学习。平台还开设了每日答题、为喜欢的视频点赞等互动版块。 全新上线的“浙里潮音”浙江省青少年线上学习平台，积极探索数字化改革场景应用，并与正在浙江省开展的“百千万”共同富裕青年大宣讲行动相结合，创新开设“青年讲师”平台，邀请省、市、县三级共青团青年讲师集中入驻，组建“浙里潮音”新时代浙江青年讲师团矩阵。平台同时开放网络申报渠道，有志参与党的创新理论宣讲的青年可以在线申请加入相应层级…
2021-11-05	山东“青鸟计划”为高校毕业生就业保驾护航山东“青鸟计划”为高校毕业生就业保驾护航青报・中青网记者 邢婷）今天，山东省政府新闻办召开新闻发布会，介绍山东省2021届高校毕业生就业情况。 团山东省委副书记尚胜波介绍，2019年11月起，团山东省委联合山东省人力资源社会保障厅推出“青鸟计划”，聚合市县、企业、高校三方资源，多措并举为高校毕业生送服务，并为其“稳就业”保驾护航。 据了解，“青鸟计划”通过搭建对接桥梁，精准服务高校毕业生就业。聚焦重点企业，统筹用好青联、青企协、“青企峰会”等资源，省市县三级团组织在挖掘优质岗位、精准推介匹配上下功夫，把待遇好、潜力大的岗位送到高校毕业生手中。 今年伊始，通过开展“青鸟计划 就选山东”就业服务季，精准摸排地方支柱产业、标志性企业用人需求，搭建企业与高校毕业生洽谈对接平台，逐一开通省级和16市专场“线上直播厅”“云上面试间”，发布17.9万个高品质岗位…
2021-11-10	福建省举办青少年宫主任及少先队校外辅导员培训班2021年福建省团属青少年宫主任及 少先队校外辅导员培训班在泰宁举行张建伟 通讯员 黄鹏）11月9日，由团福建省委、福建省少工委、福建省团校主办、福建省青少年宫协会协办的福建省团属青少年宫主任及少先队校外辅导员培训班在泰宁举行。团省委、团三明市委、泰宁县委、泰宁县大田乡党委、团泰宁县委、省少工委、省青少年宫协会相关负责人出席开班仪式。省青少年宫协会会员单各团属青少年宫少先队工作者、少先队校外辅导员等100余人参加此次培训。会议现场。通讯员供图 在开班式上，团省委常委、少年部部长、省少工委常务副主任石智勇围绕深入学习贯彻习近平总书记关于少年儿童和少先队工作的重要论述，全面贯彻落实《中共中央关于全面加强新时代少先队工作的意见》（以下简称《意见》）精神，就下一阶段做好全省校外少先队工作、构建新时代福建少先队社会化体系提出指导意见。他指出，《意见》对…
2021-11-05	湖北省举行青马学员座谈会湖北省举行青马学员座谈会宇）近日，湖北省举行“青年马克思主义者培养工程”学员座谈会，湖北省委常委、省委统战部部长尔肯江・吐拉洪出席会议并讲话。 他认真听取学员代表发言后指出，“青马工程”学员爱党爱国、实学实干、甘于奉献，体现了新时代中国青年的精神风貌与青春担当。他勉励大家要坚定理想，增强对马克思主义、共产主义的信仰，增强对中国特色社会主义的信念，增强对实现中华民族伟大复兴的信心，做有志气的青年马克思主义者。要挺直脊梁，赓续红色血脉的铮铮铁骨，壮大自强不息的铿锵傲骨，锻造执着坚韧的顽强筋骨，做有骨气的青年马克思主义者。要修身立德，勤于修学问、敏于修德行、善于修心性，做有底气的青年马克思主义者。 他表示，湖北省委高度重视青年马克思主义者培养工程，要将其作为重要政治任务，突出为党培养和输送青年政治骨干的功能定位，在构建培养体系、完善培养内容、健全管理机制等方面不断探索，…
2021-11-04	广东省人体器官捐献行为倡导志愿服务项目启动广东省人体器官捐献行为倡导志愿服务项目启动建伟 通讯员 岳青）近日，由团广东省委、广东省文明办、广东省卫生健康委、广东省红十字会指导的“器而不舍・我愿意”――广东省人体器官捐献行为倡导志愿服务项目在广州启动。该项目致力以志愿服务为载体，提高社会各界对人体器官捐献行为的正确认知，推动人体器官捐献事业的发展。团广东省委书记池志雄、广东省志愿者联合会会长顾作义等单位领导，以及器官捐献登记志愿者、爱心企业代表等100余人参与了现场活动。“器而不舍・我愿意”――广东省人体器官捐献行为倡导志愿服务项目正式启动。团广东省委供图 为更好推动器官捐献行为倡导志愿服务工作，中山大学附属第一医院、广东省志愿者事业发展基金会决定共同设立该项目专项基金，由省志愿者事业发展基金会出资50万元作为专项基金的启动资金，鼓励单位、企业、个人捐赠资金用于开展器官捐献行为倡导志愿服务…
2021-11-03	江苏评选出88名“第九届少年科学院院士”江苏评选出88名“第九届少年科学院院士”青网记者 李润文）10月30-31日，第九届江苏省少年科学院院士展示聘任活动在无锡市和畅实验小学举行。88名优秀科学建议的小作者脱颖而出，被聘为“第九届江苏省少年科学院院士”，其中10名少先队员被表彰为“十佳小院士”。 现场，各位入围选手以展板结合讲解展示的方式，详细阐述科学建议的选题背景、研究过程、成效等内容。经过专家评委现场问辨、科学基础知识测试等环节的比拼，最终，88名优秀科学建议的小作者脱颖而出。团江苏省委副书记周亮指出，“小人办大事儿”是江苏少先队的光荣传统，作为新时代的江苏少先队员，对国家建设的大战略、大方针也要进行学习和了解。举行“小五年规划――我为高质量发展献一计”科学建议展示和“小院士”评聘颁奖活动，就是要回答习爷爷的期望，以“大院士”、大科学家为榜样，传承发扬“科学家精神”，从小坚定听党话…
2021-11-02	海南共青团举办青农品牌推介会海南共青团举办青农品牌推介会者 任明超）10月30日，团海南省委在中国（海南自贸港）青年筑梦大道青少年公益中心举办了一场自贸港青年农产品品牌推介会，历时近三个月的“青春华章・筑梦未来”2021年海南自贸港青年农产品品牌打造系列活动落下帷幕。 据介绍，青年农产品品牌打造系列活动作为人才开发专项活动之一，至今已连续成功举办了五年，是团海南省委的青创品牌项目之一。此次活动作为“中国（海南自贸港）青年筑梦大道”创新创业板块的重要内容，在“梦大道”APP上发布项目信息，搭建投融资平台。参与品牌打造的项目以乡村振兴青年联盟为单位推荐，覆盖“海澄文定”乡村振兴青年联盟和大三亚地区青年创业联盟等全省98个青年联盟以及19个青年致富带头人协会。 下一步，团海南省委将继续聚焦乡村振兴一线领域，聚集、挖掘优秀的返乡创业青年和农村青年致富带头人，打造一批具有影响力的农产品品牌，引领更…
2021-11-01	福建共青团组织开展“我为青年办实事”活动福建共青团突出青少年需求 开展“我为青年办实事”活动建伟 通讯员 许静娴）按照“学党史 强信念 跟党走”学习教育要求，团福建省委以“我为青年办实事”实践活动为统揽，深入实施“实施青年创新创业促进计划”“开展关爱重点青少年群体行动”“开展青少年心理健康服务活动”等重点项目，积极为青年办实事、解难题。 围绕就业创业，积极出台政策 团福建省委聚焦大学生实习就业的重点环节和关键问题，联合省教育厅、省财政厅等六部门推出大学生实习“扬帆计划”，多渠道募集实习岗位2.7万个，吸引3.1万名学生投递简历超过8.7万份。团三明市委推动出台《推进三明市大中专院校毕业生留明就业十条措施》，推进大中专院校毕业生就地就业发展，通过政策宣讲、提供人性化住房保障、给予一次性生活补贴、给予创业贷款贴息支持等方面措施服务青年就业。 围绕成长引导，开展托育教育 为帮助双职工家庭解决暑…
2021-10-30	陕西团组织:帮青年找到投身社会治理的青春密码陕西团组织：帮青年找到投身社会治理的“青春密码”者 孙海华） 如何激发青年力量，引导他们融入社区、服务社区？今年5月以来，随着共青团陕西省委“社区青春行动”的不断推进，各地市、各行业青年下沉社区、参与社会治理的途径被不断拓宽，越来越多的三秦青年找到了在社会治理中建功立业的“青春密码”。 老社区开启逆生长 “以前的年轻人，几乎不怎么和我们这些老年人说话。现在，青年志愿服务队常找我们聊天，帮了不少忙！”在常住居民超过5500人的西安市阎良区皇冠社区，居民张阿姨高兴地说。 2021年5月14日，共青团陕西省委社区青春行动在全省范围内启动――围绕社区群众最迫切的需求和困难，各级团组织组织青少年力量探索展开常态化、项目化、科学化的服务。 针对皇冠社区的人口偏老龄现状，团西安市委、团阎良区委和皇冠社区摸排联系1895名社区青年，收集青年诉求后，合力推出“强…
2021-11-05	河南省县域共青团基层组织改革试点工作培训研讨班举办河南：全省县域共青团基层组织改革试点 工作培训研讨班在郑州举办建伟 通讯员 郭翔宇）为进一步深入推进河南全省县域共青团基层组织改革试点工作，强化省级团委负总责、市县两级团委一体抓落实责任，加强对全省县域共青团基层组织改革试点和各地市基层团组织建设的工作指导督促，日前，团河南省委在省团校举办全省县域共青团基层组织改革试点工作培训研讨班，召开了全省各地市基层团组织建设工作汇报推进会和试点县（市、区）工作汇报推进会。团省委副书记王笃波出席会议并讲话。团省委组织部（基层组织建设部）相关负责同志，各省辖市、济源示范区团委分管负责同志、组织部门负责同志，全省31个试点县（市、区）团委负责同志参加了培训。 会议肯定了县域共青团基层组织改革试点工作启动以来全省试点县（市、区）团委及省辖市团委取得的工作进展和成绩，针对当前工作推进中存在的问题和下步重点工作…
2021-10-30	团重庆市委联合举办防汛应急志愿服务桌面推演团重庆市委联合相关部门举办防汛应急志愿服务桌面推演者 王鑫昕）10月28日下午，团重庆市委联合重庆市民政局、重庆市水利局、重庆市应急管理局、重庆市人民防空办公室在重庆市青年社会组织成长发展基地举办“青春志愿 防汛减灾”防汛应急志愿服务桌面推演。 本次桌面推演模拟重庆市连续遭受暴雨袭击，大部分地区出现洪涝灾害，特别是嘉陵江流域合川至沙坪坝段水位持续上涨，沙坪坝区受到洪水严重威胁的场景，围绕灾情收集及快速评估、应急响应、过渡安置、灾后重建等内容开展防汛应急志愿服务。图为桌面推演现场。团重庆市委供图 桌面推演中，模拟汛情发生后，重庆市防汛抗旱指挥部立即启动防汛救灾应急响应，部署应急志愿服务相关工作，同受灾地区团组织建立信息传递渠道，开展灾情收集及快速评估工作；通知“山城雪豹”抢险救灾青年志愿者总队启动应急救援预案；派遣“山城雪豹”抢险救灾青年志愿者前往…
2021-10-30	青海：七千名青年志愿者投身疫情防控青海：七千名青年志愿者投身疫情防控者马富春）党有号召，团有行动。面对当前疫情，近日，团青海省委、青海省青年志愿者协会再次向全省发出倡议书，号召各级团组织、全体团员青年、青年志愿者，大力弘扬“奉献、友爱、互助、进步”的志愿服务精神，充分发挥广大青年志愿者在疫情防控中的积极作用，科学有序参与疫情防控工作，为坚决遏制当前疫情扩散、打赢疫情防控硬仗贡献青春力量。省、市（州）、县（市区）三级团组织和青年志愿者在抗“疫”大考中迅速集结，积极响应号召，踊跃报名，再一次披上“红马甲”，在“疫”情防控战场，高原青年以实际行动彰显“防控战疫、志愿有我”的使命担当。截至10月28日12时，全省8个市州、45个县（市区）团组织预招募60支队伍7000余名青年志愿者组成疫情防控青年志愿者突击队，随时待命准备投身疫情防控工作。海东、西宁两地团组织及时启动青年疫情防控志愿服务工作，迅…
2021-11-03	河南共青团召开社区青春行动工作推进会河南共青团召开社区青春行动工作推进会建伟）近日，河南共青团社区青春行动工作推进会在郑州召开。团河南省委副书记、省青年志愿者协会会长李丽出席会议并讲话，团省委机关相关部门（单位）负责同志，团郑州市委、团洛阳市委、团安阳市委相关负责同志，郑州相关县级团委负责同志，河南首批社区行动实施社区团组织负责同志，洛阳市省级社区青春行动实施社区团组织负责同志，河南服务易地扶贫搬迁安置社区全国示范项目或重点项目的社会组织负责同志共60余人参加会议。 会议深入学习省第十一次党代会精神，认真学习团中央社区青春行动阶段性工作协调会议精神，开展交流分享，总结社区青春行动工作部署会以来各项工作进展情况，研究明确下一步工作重点。 会议指出，要深入学习贯彻河南省第十一次党代会精神。要深化学习，充分领会。要结合工作实际深入学、细致学、融汇贯通学，将学习成果转化为指导工作的实践，更好服务…
2021-11-04	团河南省委举办“青社学堂”社区青春行动专题培训班团河南省委举办“青社学堂”社区青春行动专题培训班建伟）近日，河南共青团“青社学堂”社区青春行动专题培训班在郑州举办。团河南省委相关负责同志，省会城市团委相关负责同志、郑州首批实施29个社区青春行动的社区团组织相关负责同志，洛阳社区青春行动试点社区团组织负责同志，参与易地扶贫搬迁安置社区服务的社会组织负责同志共50余人参加培训。 培训班深入学习习近平总书记关于社会建设特别是社区治理重要讲话精神，学习团中央社区青春行动阶段性工作协调会精神，团省委相关负责同志通报了社区青春行动的总体推进情况，总结社区青春行动实施以来各项工作进展情况，研究明确下一步工作重点。 培训班采取集中学习研讨、现场观摩学习的形式进行，突出社会工作专业学习与项目设计实操。邀请河南省内优秀社工讲授《社区青春行动工作项目与案例分析》，邀请省内优秀媒体宣传工作者，专题讲解新时代加强…
2021-10-29	共青团福建省委开展红色筑梦之旅系列活动共青团福建省委开展红色筑梦之旅系列活动习记者 田宏炜）共青团福建省委自今年5月启动 “铸魂筑梦”主题活动以来，各大中小学积极响应，举办系列“红色筑梦之旅”相关活动。 福建各高校广泛开展讲述党的故事、缅怀革命先烈、寻访红色地标、寻访红色文物、寻访英雄模范、寻访优秀青年党员、寻访红色先锋等系列实践活动，同时开展“三下乡”“返家乡”，团员向社区（村）报到等社会实践和志愿服务。华侨大学的“轻骑兵”红色宣讲团、黎明职业大学的“不忘来时路 薪火相传承”党史学习教育社会实践宣讲团走进校园、社区、部队等地，开展形式多样的宣讲和分享交流。 各中学开展“红色微课堂”活动，在“五四”“七一”等重要时间节点，组织开展主题团日活动。福建各小学与少先队活动结合，开展“红领巾心向党・争做新时代好队员”福建少先队先锋行动，面向广大少先队员深入开展“四史三爱”教育。在“六一”期间全省…
2021-10-28	福建举办青年职业技能大赛选拔赛福建举办青年职业技能大赛选拔赛青网记者 陈强）第十七届“振兴杯”全国青年职业技能大赛车工项目福建省选拔赛日前在龙岩市举行。经过激烈角逐，龙岩市技师学院和华侨职业中专学校的两位选手包揽前两名，他们将代表福建省参加全国决赛。 据介绍，本次大赛由共青团福建省委、福建省人力资源和社会保障厅主办，共青团龙岩市委、龙岩市人力资源和社会保障局、龙岩技师学院承办。大赛以“跟党走青春展风采 练技能建功新福建”为主题，引导青年走技能成才、技能报国之路，为全方位推动高质量发展超越，加快新时代新福建建设作出新的更大贡献。 来自福建省9个地市代表队的200多名选手参赛，共产生一等奖1人、二等奖2人、三等奖3人，大赛前三名将代表福建省参加在浙江省杭州市举办的第十七届“振兴杯”全国青年职业技能大赛。团龙岩市委、团三明市委获优秀组织奖。
2021-10-28	江西省青年讲师团示范培训班在井冈山举办80余名理论宣讲“轻骑兵”整装待发”重要讲话精神，推进党史学习教育走深走实，10月20-22日，团江西省委在井冈山举办“2021年江西省青年讲师团示范培训班”，来自江西各领域的青年教师、青年学者、企业职工、创业青年、大学生、各级党政机关青年干部和团干部等80余名拟聘任讲师候选人参加了培训。青年讲师团成员参加示范培训班 此次培训通过划分专项课题组，设置沉浸式学习环境，为青年讲师搭建思维碰撞、学习交流的平台。培训邀请中国井冈山干部学院李春耕教授专题辅导学习习近平总书记“七一”重要讲话精神，全国青少年井冈山革命传统教育基地张健为主任作基层理论宣讲工作的思政理论授课，以及江西省广播电视协会程杉老师作宣讲技能培训，从如何打造精品课程，如何提升口语传播与沟通力等方面，为理论武装工作“轻骑兵”实现装备升级换代。 “青年讲师团”是共青团聚焦主责主业、深化青年思想政治…
2021-10-27	河南省青联十二届九次主席（扩大）会议召开河南省青联十二届九次主席（扩大）会议召开张建伟）10月24日，河南省青联十二届九次主席（扩大）会议在郑州召开。团省委副书记、省青联主席武皓出席会议并讲话。团省委副书记、省青联副主席王笃波出席会议。省青联副主席孙甜甜主持会议。团省委二级巡视员、省青联秘书长韩冰列席会议。 会议传达学习了习近平总书记系列重要讲话精神、全国青联十三届二次常委会（扩大）会议精神、省委工作会议精神，总结了省青联十二届八次主席会议以来特别是投身打赢防汛新冠肺炎疫情两场战疫工作情况，就下一阶段重点工作做出部署。 会议强调，要把深入学习贯彻习近平总书记系列重要讲话精神作为首要政治任务，持续深入学、回归本源学，切实把学习成果落实到干好各项工作、推动事业发展上；要围绕省委提出的“锚定‘两个确保’、实施‘十大战略’”总要求，充分发挥大团结大联合作用，动员广大青年投身创新发展、文化繁荣、乡…
2021-10-27	海南自贸港青年网络主播公益选拔赛正式启动2021年中国青年梦想季・海南自贸港 青年网络主播公益选拔赛正式启动张建伟）近日，2021年中国青年梦想季・海南自贸港青年网络主播公益选拔赛启动仪式暨海南自贸港青年正能量网络名人交流会在中国（海南自贸港）青年筑梦大道・中国青年厅举行。团海南省委书记陈屿宣布2021年中国青年梦想季・海南自贸港青年网络主播公益选拔赛正式启动。 启动仪式上，中共海南省委网信办副主任王英诚对参赛选手提出两点要求，一是要坚守底线，自觉抵制不良信息，努力传播网络正能量；二是要发挥出青年好网民的模范作用，示范引领广大青年群体投身创新创业实践，助力海南省网络公益事业走实走深。团海南省委副书记李瑗对大赛提出三点希望，一是希望通过比赛搭桥铺路，畅通青年沟通渠道；二是希望借助活动开展网络主播深度指导，共同构建线上线下同心圆；三是希望用好网络榜样的力量，弘扬新时代文化主旋律。 仪式结束后…
2021-10-27	广西为乡村振兴“希望头雁”举办专题培训广西为乡村振兴“希望头雁”举办专题培训者 谢洋 通讯员 杨栋杰）由团广西区委主办、南宁师范大学继续教育学院承办的2021年广西高素质青年农民暨共青团乡村振兴“希望头雁”自治区级培训班，日前在南宁举办。 本次培训班吸引了广西全区50名返乡创业青年参加学习，通过专家授课，在创业能力、创业知识、创业政策等方面为创业青年赋能。 开班仪式上，团广西区委副书记荣丽伟表示，农村创业青年是乡村振兴的领头雁和排头兵，希望学员们在学习中增长干事本领，要本着脚踏实地、勤奋务实的态度，在学习中增长知识、锤炼品格、练就本领。希望学员们在实践中拓展乡村事业，要做到学以致用，知行合一，把知识应用到实践中，进而走出一条符合当地产业实际的创业之路。希望学员们在奋斗中彰显青春担当，勇立潮头，争做乡村产业振兴的急先锋，勇做乡村振兴的奋进者、开拓者、奉献者。 今年以来，团广西区委通过线上线…
2021-10-26	团甘肃省委下拨30万元专项资金支持抗疫团甘肃省委下拨30万元专项资金支持抗疫 同时启动“凝聚青春力量・护航白衣战士”特别行动网记者 马富春）今天，团甘肃省委经研究决定，紧急下拨专项资金30万元，主要用于支持新冠肺炎疫情防控任务较重的兰州、张掖、嘉峪关、陇南、天水5市和发生确诊病例的县（市、区）团组织；同时，发出《甘肃共青团关于开展“凝聚青春力量・护航白衣战士”特别行动的通知》（以下简称《通知》），动员青年志愿者力量服务抗疫一线的闭环管理医护人员、核酸检测人员、社区医疗卫生人员及其家属。 据悉，专项资金将用来为疫情防控青年突击队和一线志愿者购买防护物品、提供生活必备和应急交通保障，将团组织的关怀温暖传达到战斗在疫情防控第一线的基层团组织和广大团员青年，支持和帮助基层团组织有序参与疫情防控阻击战。 此外，为全力保障医护人员及家属的日常生活需求，减少医护人员的后顾之忧，《通知》指出，动员省内青…
2021-10-25	江西省青年讲师团示范培训班在井冈山举行80余名理论宣讲“轻骑兵”整装待发 2021年江西省青年讲师团示范培训班在井冈山举行张建伟 通讯员 黄桂朋）10月20-22日，团江西省委在井冈山举办“2021年江西省青年讲师团示范培训班”，来自全省各领域的青年教师、青年学者、企业职工、创业青年、大学生、各级党政机关青年干部和团干部等80余名拟聘任讲师候选人参加了培训。青年讲师团成员参加示范培训班。通讯员供图 此次培训通过划分专项课题组，设置沉浸式学习环境，为青年讲师搭建思维碰撞、学习交流的平台。培训邀请中国井冈山干部学院李春耕教授专题辅导学习习近平总书记“七一”重要讲话精神，全国青少年井冈山革命传统教育基地主任张健为就基层理论宣讲工作的思政理论授课，以及江西省广播电视协会程杉老师作宣讲技能培训，从如何打造精品课程，如何提升口语传播与沟通力等方面，为理论武装工作“轻骑兵”实现装备升级换代。 江西省青…
2021-10-24	“芙蓉学子・乡村振兴”青年人才论坛在湘举办“芙蓉学子・乡村振兴”青年人才论坛在湘举办记者 洪克非 ）10月21日上午，“芙蓉学子・乡村振兴”青年人才论坛在湖南大学举办。 始于1998年实施的湖南希望工程品牌项目“芙蓉学子”大型公益活动，由中国青少年发展基金会、共青团湖南省委、湖南中烟工业有限责任公司主办，湖南省青少年发展基金会承办，是一项旨在奖励、资助优秀困境大学生的复合型大型公益活动。 湖南省人大常委会党组书记、副主任刘莲玉，党组成员、副秘书长曹炯芳，中国青少年发展基金会党委副书记、副理事长兼秘书长梅峰，共青团湖南省委书记李志超等和来自长沙的150多名青年和大学生代表参加活动。图为湖南省人大常委会党组书记、副主任刘莲玉出席论坛并发表讲话 刘莲玉充分肯定了湖南希望工程以及“芙蓉学子”大型公益活动作出的贡献。她提出，希望大学生走进乡村、服务乡村、奉献乡村，希望湖南共青团持续聚焦团组织育人属…
2021-10-22	第一届广东大学生网络安全攻防大赛决赛闭幕第一届广东大学生网络安全攻防大赛决赛圆满闭幕。团广东省委供图 中国青年网北京10月22日电（记者 张建伟 通讯员 岳青）近日，由团广东省委、广东省教育厅、广东省科技厅、广东省科协、广东省学联联合开展的第一届广东大学生网络安全攻防大赛在广东技术师范大学顺利举办，中国工程院院士，广东技术师范大学双聘院士沈昌祥、团广东省委副书记武一婷、广东技术师范大学党委副书记李向明以及主承办单位代表和入围决赛的团队代表参加了闭幕式。 第一届广东大学生网络安全攻防大赛决赛现场。团广东省委供图 本届网络安全攻防大赛致力于打造全领域多维度交流平台，持续输出实用型人才，大赛采取线上线下相结合的方式，面向全省高校全日制在校学生开展，学生通过团队形式参赛。比赛采取安全基础知识普及、CTF夺旗赛、AWD攻防、综合渗透赛等赛制，通过互联网在大赛指定平台完成指定题目，主要分为web安全…
2021-10-26	河南“墩苗育苗”计划交流任职干部座谈会召开团河南省委召开“墩苗育苗”计划交流任职干部座谈会张建伟）近日，团河南省委召开“墩苗育苗”计划交流任职干部座谈会，团省委、机关全体及直属单位副处级以上干部参加了会议。 会上，团省委“墩苗育苗”计划交流任职干部作了发言。团河南省委书记王艺代表团省委向他们表示祝贺，分别向团省委到基层任职的5名同志赠送了离团工作纪念品，向到团省委机关任职的3名同志颁发了上岗证书，并一同重温了入党誓词、入团誓词，同年轻干部代表交流分享了学习体会。她指出，实施“墩苗育苗”计划，是河南省委深入贯彻习近平总书记关于培养选拔优秀年轻干部重要论述，认真践行新时代党的组织路线，从河南实际出发、着眼现代化河南建设大局作出的重要战略决策。本次计划拿出近千个关键重要岗位，为年轻干部锻炼成长搭建舞台。
2021-10-20	“振兴杯”云南省青年职业技能大赛开赛云南21所院校参加青年职业技能大赛者张文凌）10月18日，2021年“振兴杯”云南省青年职业技能大赛开赛，全省21所院校36支队伍参赛选手参赛。 大赛由共青团云南省委、云南省教育厅、云南省人力资源和社会保障厅联合主办，昆明冶金高等专科学校承办，并成为“振兴杯”全国青年职业技能大赛云南省集训基地。 此次大赛以“跟党走实学实干 练技能成才报国”为主题，设置车工、工业机器人系统操作员、计算机程序设计员（云计算平台与运维）等3个竞赛职业（工种）。其中，车工、工业机器人系统操作员为单人赛，计算机程序设计员（云计算平台与运维）为双人赛。本届大赛获单人赛前 3 名、双人赛前2名的选手，将推选参加全国第十七届“振兴杯”决赛。取得相应名次且符合条件的，经省人力资源和社会保障厅核准后，可晋升技师（高级工）职业资格或职业技能等级，已有技师（高级工）职业资格或职业技能等级的，…
2021-10-27	海南举办青年服务技能竞赛英语决赛海南举办青年服务技能竞赛英语决赛中青网记者任明超）10月24日，由团海南省委等主办的第十七届“振兴杯”全国青年职业技能大赛海南省选拔赛暨海南省青年服务技能竞赛英语赛决赛在海口落幕，来自海南全省各园区、行业（系统）对外服务窗口集体的9支队伍约50名选手参赛。海口美兰机场一队、海口海关海口港海关代表队、儋州市思源中学代表队分别获得此次英语赛省级金、银、铜奖。此外，获金奖的选手符合条件的将被推荐为“海南省青年岗位能手”候选人。 据了解，第十七届“振兴杯”全国青年职业技能大赛为全国一类职业技能大赛，2021年举办学生组组别竞赛，设置主体赛（职业技能竞赛），海南省相应举办省级选拔赛。此次英语竞赛是为了加强海南自贸港青年集体国际化建设所同步举办的海南省青年服务技能竞赛项目。
2021-10-26	海南共青团学党史青年走基层宣讲活动启动团海南省委启动2021年海南共青团 “学党史、强信念、跟党走”青年走基层宣讲活动张建伟 通讯员 张诗梦）近日，由团海南省委主办的2021年海南共青团“学党史、强信念、跟党走”青年走基层宣讲活动首场宣讲会暨启动仪式在中国（海南自贸港）青年筑梦大道“中国青年厅”举办。会上，团省委副书记李瑗为2021年海南共青团青年走基层宣讲代表们颁发了绶带。 首场宣讲会上，3名青年宣讲代表围绕“学党史、强信念、跟党走”主题开展示范宣讲。他们中有深耕青年马克思主义者培养的青年高校青年教师，有投身少先队事业的名辅工作室领衔人，还有服务农村青年创新创业的致富带头人。宣讲代表们分别从党史理论、青年事业实践、青春励志故事进行了分享，号召广大海南青年以党史学习为基础，继承和发扬革命先辈的红色精神，以青年之担当激扬青春之伟力，以更加饱满的热情投身海南自由贸易港建设。 下一步，团省委将…
2021-10-20	海南启动青年走基层宣讲活动海南启动青年走基层宣讲活动中青网记者任明超）10月18日，由团海南省委主办的2021年海南共青团“学党史、强信念、跟党走”青年走基层宣讲活动首场宣讲会暨启动仪式在中国（海南自贸港）青年筑梦大道“中国青年厅”举办。 会上，团海南省委副书记李瑗为2021年海南共青团青年走基层宣讲代表们颁发绶带。首场宣讲会上，3名青年宣讲代表围绕“学党史、强信念、跟党走”主题开展示范宣讲。 下一步，团海南省委将组织青年党史宣讲团、海南省青联、海南省青企协、海南省青年志愿者学院等多条战线青年讲师分层分类组建宣讲队伍，多线并行，深入海南全省各地的企业、农村、学校、社区、乡镇等一线单位，深入广大青年之中，分众化地开展党史宣讲活动。
2021-10-19	河南青年创新创业大赛首创专项赛河南青年创新创业大赛首创专项赛网记者 潘志贤）第八届“创青春”中国青年创新创业大赛河南分赛暨“创出彩”河南青年创新创业大赛今天在郑州举行。 本次大赛以“创新创业创青春 实学实干跟党走”为主题，鼓励和引导河南广大青年走在大众创业、万众创新前列，实现创新创业梦想。大赛重点关注“十四五”规划和2035年远景目标，为青年贯彻新发展理念、构建新发展格局指明了方向。 大赛首次创设“科技创新专项”“乡村振兴专项”“互联网专项”“社会企业专项”4个专项赛，自7月启动以来，收到各省辖市参赛项目1337件。经过国赛组委会资格审核、省赛评委会评选，60个项目参加省级终审决赛。经过激烈角逐，最终决出金、银、铜奖各6个。决赛后，这60个项目可申请入驻河南省青年创新创业服务中心，优先享受优惠的创业支持政策和免费的创业孵化服务。 大赛由团河南省委、河南省人力资源和社会保障厅、省农业农村厅…
2021-10-19	山东省召开青年发展友好型城市建设新闻发布会山东省召开青年发展友好型城市建设新闻发布会北京10月19日电（记者 张建伟 通讯员 张楠 李波）近日，山东省政府新闻办举行新闻发布会，介绍山东省青年发展友好型城市建设相关情况。团山东省委书记刘天东、中国社科院社会学研究所党委、山东省人力资源和社会保障厅相关负责人出席发布会，30余家新闻媒体参加发布会。全网180余万人通过直播平台收看发布会。 发布会就山东省青年发展友好型城市建设的形势背景、目标原则、主要内容、组织实施等有关情况进行了全面介绍。近年来，山东省制定实施《山东省中长期青年发展规划（2019-2025年）》，建立青年工作联席会议机制，推动青年发展事业取得长足进步。山东省青年工作联席会议着眼新时代现代化强省建设大局和青年优先发展战略，在全国率先提出全省范围内启动“青年发展友好型城市”建设工作，目的在于更好激发广大青年在强省建设中的生力军作用…
2021-10-18	上海团校建校70年 推出"青年干部教育+AI"课堂上海团校建校70年 推出“青年干部教育+AI”课堂10月16日是上海团校建校70周年校庆日，上海团校在全新落成的“先驱广场”举办“庆生会”，提出了展教结合、“青年干部教育+AI”等全新教学模式。 其中，“展教结合”以空间业态融合创新为主，成立情景党团课工作室并参与红色地标情景党课团课开发，建设“先驱广场”、启动首个主题教育空间“中国共产主义青年团与上海”工程。新落成的“先驱广场”将成为一个集展示、教育、交流、互动于一体的，能够向来校青年讲述共青团历史文化、对接虹口北外滩历史文化的公共空间。这是全国省级团校首个展示共青团早期先锋人物的公共空间，也是上海团校业态调整的一个里程碑。 “青年干部教育+AI”则致力于提升青年干部数字化转型意识和能力。该项目将开发团青干部数字化素养课程、基于智慧屏的人工智能教学教法、青年干部人工智能实验室、青年干部素…
2021-10-18	福建开展网络安全宣传周青少年日活动福建开展网络安全宣传周青少年日活动0月18日电（记者 张建伟 通讯员 许静娴 黄秋华）10月16日，“网络安全宣传周――青少年日”活动在闽江学院开展。本次青少年日活动由福建省委网信办和共青团福建省委主办，闽江学院团委承办。 活动现场，工作人员给过往的同学们发放问卷，调查了解同学们对于网络信息安全知识的了解情况，并给参加答题的同学发放“闽院小薪”周边产品作为奖励，由学生组成闽江学院网络信息宣讲员志愿者为同学们讲解了网络安全知识，分享了有关网络信息甄别的经验，来自蔡继琨音乐学院的同学还结合自身专业，将网络安全知识改编成快板词，用同学们喜闻乐见的快板表演向同学们普及网络安全知识，活动现场还设有有电视机播放相关的宣传片，工作人员还制作了网络安全知识海报和展板，号召同学们在展板上签下自己名字，一起约定成为网络安全小卫士。 据悉，今年在团福建省委的指导下各地，各高校…
2021-10-20	广东举办第2期中青年科级干部培训班开班式广东举办2021年第2期中青年科级干部培训班开班式北京10月20日电（记者 张建伟 通讯员 岳青）10月18日上午，由广东省委组织部、团广东省委主办的2021年中青年科级干部培训班（第2期）开班式在广东青年政治学院（广东省团校）举办，团广东省委、广东省委组织部干部培训处相关负责同志出席，全体学员共80余人参加。 团广东省委副书记梁均达在开班式现场与学员们围绕年轻干部要坚定理想信念，夯实政治根基，做习近平新时代中国特色社会主义思想的坚定信仰者、忠实践行者；年轻干部要坚守初心使命，锤炼品德修为，做党的光荣传统和优良作风的忠实传人；年轻干部要坚持率先垂范，强化学思践悟，做广东改革发展稳定主战场的先锋力量几方面作了分享。 据悉，本期培训班学制60天，学员均为来自省直单位和全省各地党政机关、企事业单位35岁以下优秀年轻干部。培训班结合建党百年主题，把现场教学…
2021-10-22	甘肃共青团组建青年突击队、志愿服务队参与疫情防控甘肃共青团组建青年突击队、志愿服务队参与疫情防控张建伟 通讯员 魏怡）10月20日，团甘肃省委发布《关于在重点领域加强疫情防控青年突击队建设工作的通知》，要求在企业机关事业单位、城市社区、农村等重点领域团组织中组建疫情防控青年突击队，按照当地党委政府的统一要求，科学有序参与防控工作。 当天，团省委紧急组建了省应急救援、物资协调、心理援助、专业医护、信息报道5支志愿服务支队。指导市州、县区成立了14个市级志愿服务队、86个县级志愿服务队，由当地团委直接领导，在当地党委统一部署下参与疫情防控。团甘肃省委、甘肃省青年志愿者协会发布《甘肃省疫情防控储备志愿者招募公告》，面向全省招募疫情防控志愿者，号召广大团员青年、社会爱心人士、青年志愿者朋友们积极投身到疫情防控志愿服务中去。 截止目前，全省各级团组织广泛动员，青年党员、团员青年主动参与，共组建青年…
2021-10-16	贵州省各级少先队组织开展主题队日示范活动“请党放心，强国有我” 贵州省各级少先队组织开展主题队日示范活动大赛获奖选手和获奖代表队颁发奖状和奖牌。通讯员供图 中国青年网北京10月16日电（记者 张建伟 通讯员 陈凯）近日，团贵州省委、省教育厅、省少工委在铜仁市碧江区举行“请党放心・强国有我”贵州省少先队主题队日示范活动，活动旨在深入学习习近平总书记在庆祝中国共产党成立100周年大会上的重要讲话精神，引领广大少先队员继承和发扬党的光荣传统和优良作风，激发爱国热情，厚植家国情怀。 活动中，9个红领巾小社团通过红色故事讲解、剪纸创作、书法展示、美术绘画、运动健体、茶艺展示、乐器演奏等方式，全方位展现了新时代青少年践行“请党放心・强国有我”的铮铮誓言。入队仪式上，全体队员面向国旗肃然而立，少先队员们将手高高地举过头顶，向伟大神圣的祖国致以崇高的敬礼。 铜仁市委常委、市委组织部部长赵继红代表市委市政…
2021-10-15	海南开展青年农产品品牌打造系列活动海南开展青年农产品品牌打造系列活动张建伟 通讯员 伍玉娃）由共青团海南省委、海南省农业农村厅、海南省商务厅、海南省乡村振兴局联合主办的“青春华章・筑梦未来”2021年海南自贸港青年农产品品牌打造系列活动的第二阶段培训提升工作圆满完成，培训目标圆满达成的同时，21个青农品牌的宣传视频制作与设计包装升级工作也在开展中。 为了将本年度21个青年农产品项目打造好，主办方精心设计安排了体系完备的培训计划，邀请涉农领域、营销领域等行业的佼佼者及专家担任培训导师，为参与品牌打造的全体项目成员进行系统的综合能力提升培训。 本次培训根据后续项目发展需要，主要以四个角度及两个亮点进行，分别是品牌管理企业数字化转型角度、电商品牌创业之路角度、全媒体运营实战角度、从宏观经济看海南农业的出路角度等四个角度，专家学者团队和实地考察调研成为亮点。 培训提升阶段，专家导师们根据实地考察…
2021-10-19	广东共青团举办网络安全宣传周青少年日活动广东共青团举办2021年网络安全宣传周青少年日活动张建伟 通讯员 岳青）10月16日，由广东省委网信办、团广东省委、广东省少工委主办的“网络安全为人民，网络安全靠人民”2021年广东省网络安全宣传周青少年日活动在广州市龙口西小学举行。该活动以中队会形式举行，来自龙口西小学六（3）中队的红领巾队员们，在老师、家长的陪伴及辅导员的引导下，共同上了一场“护苗・三方课”。少先队员、老师及家长们共上“护苗・三方课”。团广东省委供图 活动由校内外辅导员和少先队员共同主持，一场由少先队员们自导自编自演的小情景剧《上网冲浪一家人》，点燃了同学们的热情，孩子、家长和老师三方在场上分别落座，结合本次“网络安全为人民，网络安全靠人民”主题，就如何健康上网展开讨论。在场下，检察院、少先队、律师、媒体等不同领域的嘉宾作为场外观察团对讨论的内容进行评议。场上的少先队员们积极参…
2021-10-14	山西各级团组织为守卫家园构筑起“青春堤坝”山西各级团组织为守卫家园构筑起“青春堤坝”张建伟 通讯员 超舒悦）近日，山西多地遭遇时间久、范围广、强度大的降雨天气，受持续强降雨影响，省内37条河流发生洪水，高速公路、国省干线、铁路运行受到一定影响。 全省各级团组织闻“汛”而动，组建起青年突击队、志愿者服务队，青年们火速集结在防汛救灾一线为守卫家园构筑起一道道“青春堤坝”。 团山西省委第一时间召开紧急会议，专题部署全省共青团参与防汛工作，要求全省各级团组织听从当地党委、政府统一安排，密切监视汛情变化，开展风险隐患排查，帮助转移人员物资，守护派驻村群众生命财产安全。指导省青少年发展基金会联合多家社团组织共同开启“及时雨应急救助平台”灾后重建捐款通道及“三晋文明守望专项基金”灾后重建筹款通道，呼吁广大爱心企业、热心公众帮助受灾地区和群众渡过难关；同时积极对接捐赠方和受灾地区，保证捐赠钱物能及时准确…
2021-10-14	上海启动少先队幸福教育实验计划上海启动少先队幸福教育实验计划10月12日，上海少先队在庆祝建队72周年活动上，宣布正式启动上海少先队幸福教育行动，助力“双减”后少先队员幸福童年。上海少先队发布了“15分钟幸福圈”活动菜单，41家中小学和社区被授予“少先队幸福教育实验校和实验社区”牌，中福会少年宫等3家校外活动场所成立了大队委员会，14家区级校外少工委被授牌。 此前，共青团中央等13部门联合印发《关于构建新时代少先队社会化工作体系的实施意见》，文件明确要加强青少年宫等校外活动场所少先队组织建设。 为响应前述工作要求，上海市少工委这次在全市范围内率先尝试在上海中福会少年宫、市青少年活动中心和少先队《少年日报》小记者团建队，未来建队范围将覆盖市区两级青少年宫、学生活动中心、青少年活动中心等。 记者注意到，上海此轮启动的幸福教育行动，是少先队社会化工作体系的一个重要组成部分。“少先队建队后，还要…
2021-10-18	广东“金湾杯”第八届“创青春”大赛圆满收官广东“金湾杯”第八届“创青春”大赛圆满收官张建伟 通讯员 岳青）10月14日至15日，由团广东省委、广东省教育厅、广东省科技厅、广东省人社厅、广东省农业农村厅、广东省市场监管局、广东省金融监管局、广东广播电视台、广东省青联、广东省学联、珠海市人民政府等单位主办的“金湾杯”第八届“创青春”粤港澳大湾区青年创新创业大赛暨交流营在珠海金湾区圆满收官。各主办承办和支持单位负责人、青创导师、入围创业青年等出席决赛及交流营活动，近20万创业青年线上参与学习交流活动。颁奖仪式暨粤港澳大湾区青年创新创业交流营活动现场。团广东省委供图 本次决赛交流活动以线上线下相结合的方式举办，分别开展了粤港澳大湾区青年创新创业交流会、2021年第三期中国青年创新创业训练营（粤港澳专场）、学习宣传贯彻两个合作区建设方案精神青创沙龙、“中国青创板”产业对接会、珠海金湾区营商环境考察…
2021-10-15	广东举行高校灯塔学习会暨主题团日省级示范活动广东举行高校灯塔学习会暨主题团日省级示范活动张建伟 通讯员 岳青）10月14日，由团广东省委员会、广东省学生联合会主办，佛山科学技术学院承办的“学习贯彻习近平总书记‘七一’重要讲话精神”灯塔学习会暨“广东青年大学生增强做中国人的志气、骨气、底气”主题团日省级示范活动在佛山科学技术学院仙溪校区学生活动中心举办。团广东省委、广东省学联、佛科院等相关单位同志出席，佛科院青马学员、医学院2019级药学1班团支部等师生代表250余人参加此次活动。图为张永刚教授“灯塔工程”示范微团课。团广东省委供图 活动中，全体师生集中观看了由广东省“灯塔工程”青年导师、“广东青年五四奖章”获奖者、南粤优秀教师、华南师范大学马克思主义学院教授张永刚讲授的以“做有志气有骨气有底气的新时代青年”为主题的“灯塔工程”示范微团课。“广东青年五四奖章提名奖”获奖者、佛山科学技术学院…
2021-10-14	福建庆祝少年队建队72周年主题队日活动举行福建举行庆祝中国少年先锋队建队72周年主题队日活动张建伟 通讯员 黄鹏）10月13日，由团福建省委、福建省少工委、团福州市委、福州市文明办、福州市教育局、福州市少工委联合举办的“红领巾心向党，昂首挺胸‘慧’成长”――福建少先队庆祝中国少年先锋队建队72周年主题队日活动在福州教育学院附属第一小学举行。团省委副书记李腾、省少工委及福州团市委、市文明办、市教育局相关负责同志参加活动。 少先队员献词。通讯员供图 仪式在合唱《我们是共产主义的接班人》的歌声中拉开序幕。17名少先队员代表致献词，团省委、省少工委为福州教育学院附属第一小学授牌“福建省红领巾先锋少年宫”、“福建省红领巾‘阳光体能’基地”，福建省青少年宫协会与一附小互赠福建省红领巾“家校社宫”共建单位牌匾。省少工委、省少儿出版社赠送《红领巾奖章争章手册》。通讯员供图 随后，福建省少工委为一附小红领…
2021-10-14	江西省纪念少先队建队72周年主题队日省级示范活动举行“请党放心，强国有我” 江西省纪念少先队建队72周年主题队日省级示范活动举行张建伟）10月12日，“请党放心，强国有我”纪念少先队建队72周年主题队日江西省级示范活动在南大附小红谷滩分校举行。团省委、南昌市政府、市教育局和团市委相关领导出席了活动。 江西省纪念少年队建队72周年主题队日省级示范活动现场。通讯员供图 进入学校，来宾们在红领巾讲解员的引导下参观美术作品展，观摩茶艺表演、手工航模现场制作，和少先队员们一起体验丰富多彩的校园生活，并为少先队员代表赠送红色书籍。 主题队日活动在出旗仪式中拉开序幕，南大附小的少先队新队员们走上主席台，由老队员为新队员佩戴红领巾，并一起宣誓，“……准备着，为共产主义事业贡献力量”整齐的宣誓声在操场回响。随后，出席活动的嘉宾们为获得“红领巾奖章”个人三星章的少先队员代表颁章。 少先队员们在活动中集体宣誓…
2021-10-14	浙江举办“学党史 强信念 跟党走”主题演讲比赛浙江举办“学党史 强信念 跟党走”主题演讲比赛网记者 蒋雨彤）在今天举行的浙江共青团“学党史 强信念 跟党走”主题演讲比赛总决赛上，宁波海曙区志愿者协会的孙嘉怿从电影《长津湖》讲起，为大家讲述了她多年帮助烈士寻亲背后的故事。在抖音“青春浙江”、微博“浙江团省委”上，大量观众在线收看了总决赛。 由中共浙江省委宣传部指导，共青团浙江省委、中共浙江省委党史和文献研究室、浙江日报报业集团主办，共青团杭州市委、杭州师范大学承办的“学党史 强信念 跟党走”主题演讲比赛总决赛在杭州师范大学举行，省委宣传部、团省委、省委党史和文献研究室、浙江日报社、省党史学习教育巡回指导组、杭师大领导及师生共400人参加。 来自全省11个地市的11组优秀选手带着自己学习党史的深刻领悟，同台比拼，最终来自杭州的祝丹丹获得总决赛特等奖。 杭州革命纪念馆讲解员祝丹丹用简短的情景剧…
2021-10-14	内蒙古少先队展演优秀课本剧庆祝建队72周年内蒙古少先队展演优秀课本剧庆祝建队72周年电（中青报・中青网记者 石佳）10月13日，“请党放心，强国有我”内蒙古少先队庆祝建队72周年主题队日活动暨“红领巾心向党”优秀课本剧（情景剧）展演在内蒙古呼和浩特市举办。 自党史学习教育以来，内蒙古全区各级少先队组织紧紧围绕增强少先队员光荣感这个关键目标，聚焦政治启蒙和价值观塑造的主责主业，把铸牢中华民族共同体意识教育融入党史学习教育，以“红领巾心向党”为主题，开展“党的故事我来讲――争做红领巾讲解员”“为人民做一件好事”“缅怀革命先烈 传承红色基因”“鼓号声声感党恩”、红领巾“小五年规划”等实践教育和队课队日活动，帮助内蒙古广大少先队员从小打下鲜红的底色。展演课本剧《1921上海》。中青报・中青网记者 石佳/摄 为丰富党史学习教育形式，深化教育成果，团内蒙古区委、内蒙古少工委在内蒙古各级少先队组织中开…
2021-10-14	广东举行少先队纪念建队72周年主题队日活动广东举行少先队纪念建队72周年主题队日活动张建伟 通讯员 岳青）10月11日，由团广东省委、广东省少工委主办，团广州市委、广州市少工委承办的“请党放心 强国有我”――广东省少先队纪念建队72周年主题队日活动在广州市第二少年宫举行。省委宣传部、省文明办、省科技厅、省文旅厅、省退役军人事务厅、省体育局、省科学院、团省委、省妇联、省科协等相关厅局代表，广州市相关部门代表，首批广东省少先队校外活动实践基地代表以及少先队员代表200余人齐聚一堂，全省各地级市以分会场形式同步开展主题队日活动。 团省委书记池志雄，广州市委副书记、市少工委名誉主任罗冀京与少先队员共同启动首届“广东红领巾文化季”。团广东省委供图 主题队日上，团省委书记池志雄，广州市委副书记、市少工委名誉主任罗冀京与少先队员共同启动广东首届“广东红领巾文化季”，同时向社会公布活动主题标识。据悉，此…
2021-10-13	四川发布青少年生命教育公益项目“大礼包”四川发布青少年生命教育公益项目“大礼包”汪龙华 中青报・中青网记者 王鑫昕）10月12日，共青团四川省委、四川省教育厅在成都联合举办四川省“请党放心，强国有我”主题队日活动暨生命教育计划试点学校授牌仪式。 活动现场，来自多个行业的少先队校外辅导员围绕消防安全、应急急救、交通安全等内容，带领小学生在沉浸式活动区体验学习自护自救知识。校外辅导员为少先队员介绍消防安全知识。汪龙华/摄 据介绍，为贯彻落实四川省委关于加强青少年心理健康教育和生命教育的部署，团四川省委联合四川省教育厅制定下发《关于全面加强青少年学生心理健康教育和生命教育的实施方案》，为全省青少年学生送出9大礼包，全面护航青少年健康成长。 该方案重点提出了由团四川省委实施“青少年生命教育计划”公益项目，该项目计划在四川21个市（州）的44所学校开展试点，旨在加强专业课程教育，发挥家长学校育人功…
2021-10-13	山西：青年力量集结抗洪一线团组织闻“汛”而动 山西：青年力量集结抗洪一线祠博物馆的护坡岩体。近日，山西大部分地区连续强降雨，引发山洪和地质灾害，部分河流出现险情。记者从山西省文物局了解到，截至10月11日19时，山西各市上报全省共有1783处文物不同程度地出现屋顶漏雨、墙体开裂坍塌、地基塌陷及周边护坡、围墙坍塌等险情，9座博物馆纪念馆（古建筑博物馆）也出现小面积漏雨等情况。目前，山西省文物抢险修缮工作正在有序开展。中青报・中青网记者 蒋肖斌/文 新华社记者 曹阳/摄 ―――――――――― 早在10多天前，晋南少有的持续降雨就引起了杨永平的警觉。作为山西新青年应急救援队的负责人，职业敏感让他和队员作出提前备勤的决定，随时等待通知，出发抢险。 杨永平的感觉没有错。10月2日20时起，山西出现大范围强降水，省气象局次日启动暴雨四级应急响应。直到10月7日10时，持续了近90个小时的暴雨四级应急…
2021-10-13	上海启动少先队幸福教育实验计划为少先队“庆生”，上海启动少先队幸福教育实验计划中青报・中青网记者 王烨捷）10月13日是中国少先队的建队日。今天，上海少先队在庆祝建队72周年活动上，宣布正式启动上海少先队幸福教育行动，发布了“15分钟幸福圈”活动菜单。51家中小学和社区被授予“少先队幸福教育实验校和实验社区”牌，中福会少年宫等3家校外活动场所成立了大队委员会，14家区级校外少工委被授牌。 此前，共青团中央等13部门联合印发《关于构建新时代少先队社会化工作体系的实施意见》，文件明确要加强青少年宫等校外活动场所少先队组织建设。 上海市少工委在全国范围内率先尝试在上海中福会少年宫、市青少年活动中心和少先队《少年日报》小记者团建队，未来建队范围将覆盖市区两级青少年宫、学生活动中心、青少年活动中心等。 记者注意到，上海此轮启动的幸福教育行动，即为少先队社会化工作体系的一个重要组成部分。“少先队建队…
2021-10-12	黑龙江开展少先队建队72周年主题队日活动黑龙江开展少先队建队72周年主题队日活动电（中青报・中青网见习记者 韩荣）今天，团黑龙江省委、黑龙江省少工委联合团哈尔滨市委、哈尔滨市少工委开展“请党放心 强国有我”庆祝少先队建队72周年线上主题队日活动。 线上主题队日活动通过举行少先队入队仪式，观看党史学习教育成果视频短片、黑龙江省红领巾巡讲团主题巡讲、“云参观”少先队实践教育基地等方式，带领少先队员们聆听时代先锋深情寄语和祝福，寻访新时代青年党员、团员代表感悟精神力量。 据了解，本次活动将从10月11日持续开展到10月13日，团佳木斯市委、佳木斯市少工委，团鸡西市委、鸡西市少工委将在接下来的两天中依次开展庆祝活动。同时，为庆祝少先队建队72周年，黑龙江省少工委、吉林省少工委、辽宁省少工委还将共同开展“请党放心，强国有我”新时代少年话强国线上少先队主题活动。此外，黑龙江省少工委拍摄的北大荒精神短…
2021-10-12	福建“圆梦行动”为6.6万名困难学子逐梦加油“圆梦行动”15年 为福建省6.6万名困难学子逐梦加油张建伟 通讯员 郑小芳 陈芳婷）“有了你们的资助，我才得以全身心投入学习，感谢社会各界的温暖，我一定要成为品学兼优的学生，将来更好地回报我的祖国！”2021年8月，福建省希望工程办公室、福建省青少年发展基金会收到了来自中国政法大学2021级新生小谢同学的来信。小谢是“2021福建省希望工程圆梦行动”资助对象，在社会各界的帮助下，她终于能用自己的努力追求希望。 小谢家在闽赣两省结合部的三明山区，家里只有三口人，爸爸自小患疾，行动不方便，劳动力主要靠爷爷。今年高考，她以614分的好成绩被中国政法大学录取。了解到小谢一家的情况后，在驻村干部肖警官的积极协助下，在当地共青团组织、省希望工程办公室、省青少年发展基金会的帮助下，小谢得到了“2021福建省希望工程圆梦行动”的资助，顺利踏上求学圆梦之路。 …
2021-10-12	四川出台少先队社会化工作三年行动规划四川出台少先队社会化工作三年行动规划 在街道（乡镇）、社区广泛建立少工委在街道（乡镇）、社区广泛建立少工委、全省所有中小学每个大队配备1名校外辅导员、推动社区党组织将少先队工作纳入整体工作安排……近日，团四川省委、四川省少工委出台《四川省少先队社会化工作三年行动规划》（以下简称《规划》），对少先队社会化工作提出了一系列规划和举措。 《规划》在夯实校外少先队组织基础、加强少先队校外辅导员队伍建设、加强少先队实践教育阵地建设等方面提出了明确的三年规划。 《规划》提出，要在符合条件（辖区内有初中、小学或少先队员数量在100人以上）的街道（乡镇）、社区广泛建立少工委，从2021年至2023年底每年建成500个，用3年时间基本构建全省街道（乡镇）、社区少工委工作格局。 街道（乡镇）、社区的少工委做什么？《规划》明确，要根据少先队员身心特点、兴趣爱好，积极组织开展…
2021-10-12	浙江省少先队纪念建队72周年主题活动圆满举行浙江省少先队纪念建队72周年主题活动圆满举行中国青年报客户端杭州10月11日电（中青报・中青网记者 蒋雨彤）10月11日下午，浙江省少先队纪念建队72周年主题活动，在嘹亮的队歌声中拉开帷幕。来自全省各地的少先队工作者、少先队员代表200余人齐聚革命红船起航地嘉兴南湖，共同庆祝少先队建队日。 本次活动由共青团浙江省委、浙江省文明办、浙江省教育厅、浙江省少工委主办。活动分为两个阶段。第一阶段主题活动由“红船启航 初心不忘”“红色根脉 童心守护”“百年梦想 强国有我”三个篇章组成，通过情景剧、宣讲、访谈、歌舞等方式，展现了浙江少先队员在党史学习教育中的成果，表达了浙江少先队员传承红色基因、守好红色根脉、争做新时代好队员的坚定决心。红船少年初心讲坛 主题活动上，还启动了“浙江省‘红领巾学院’助力双减服务行动”，团浙江团委、浙江省少工委通过在各级“红领巾…
2021-10-11	山东：让青年和城市共成长山东：让青年和城市共成长记者 邢婷 “强国少年 红色阅读”主题活动、推动青年发展友好型城市建设主题研讨会暨“青春日照”2021青年菁英座谈会、“千校万岗百城”大学生就业促进行动……今年上半年，“服务青年发展 建设青春之城”2021青年发展友好型城市(日照)活动季启动，通过一系列实实在在的举措，让青年和城市相互促进、一起成长、共同发展，全力打造青年发展友好型城市的标杆。 日照的具体实践是山东共青团落实中共中央、国务院印发的《中长期青年发展规划(2016―2025年)》和《山东省中长期青年发展规划(2019―2025年)》（以下简称《规划》）的一个缩影。 2019年6月以来，山东共青团瞄准《规划》目标任务，结合省情实际，以服务青年发展为落脚点，着力建设青年发展友好型城市，围绕加强青年思想引领、支持青年投身强省建设、推动青年教育发展、服务青年就业创业、提升青年身心素质、…
2021-10-10	广西区直机关举办“青年大学习”系列专题讲座广西区直机关举办“青年大学习”系列专题讲座专题讲座在广西农科院举办。 会上，广西农科院重点实验室负责人和广西壮族自治区生态环境厅乡村振兴工作队员分别结合自身经历，同与会青年分享青春助力乡村振兴奋斗故事。 此次活动由广西壮族自治区直属机关团工委联合广西农业科学院团委、共青团区直机关第三协作组共同举办。来自广西区直、中直驻桂各机关（企事业）单位、区直院校团组织负责人和团员青年代表200余人聆听讲座。
2021-10-10	各族青少年汇聚上海红色主题邮局“以声传情”各族青少年汇聚上海红色主题邮局“以声传情”者王烨捷）日前，来自上海健康医学院西藏学生、上海市南汇中学新疆学生和上海市黄兴学校、上海市南洋初级中学、上海晋元附校的同学们汇聚在上海红色少年主题邮局，表达对祖国母亲的祝福。本次活动是“红色印迹――以声传情庆国庆・民族共话中国梦”主题研学活动主要内容之一，由团上海市委合作交流部、上海市第九批援藏干部联络组、上海新四军“沙家浜”部队历史研究会等共同主办。 活动中，国歌展示馆讲解员给同学们讲述了国歌《义勇军进行曲》背后不平凡的故事。新四军百岁老人顾海楼、抗美援朝老兵刘石安、上海“最美志愿者”张志勇、香港著名爱国设计师韩秉华、羌族军嫂通过有声明信片，祝福祖国、寄语青少年。 据悉，为进一步扩大东西部青少年交流交往覆盖面，今年9月，活动主办方已在上海与西部对口支援地区12所学校的1002名青少年中开展了新一轮书信交…
2021-10-13	山东省“技能兴鲁”职业技能大赛决赛开幕山东省“技能兴鲁”职业技能大赛 第十七届山东省青年职业技能大赛计算机程序设计员决赛开幕张建伟 通讯员 柏晨）10月10日，由团山东省委、省人社厅主办，团市委、市人社局、济宁职业技术学院承办的2021年山东省“技能兴鲁”职业技能大赛――第十七届山东省青年职业技能大赛计算机程序设计员（云计算平台与运维）决赛正式开幕。团山东省委青年发展部、济宁职业技术学院党委、团济宁市委，济宁职业技术学院有关领导，来自全省各市的参赛选手、裁判员代表、媒体记者及在校学生代表等参加活动。图为“技能兴鲁”职业技能大赛开幕式现场。通讯员供图 开幕式上，济宁职业技术学院党委副书记、院长李新斗介绍了学院发展和办学情况，对赛事举办表示热烈欢迎，并表示将举全院之力，为参赛选手创造良好比赛条件、提供优质赛事服务，为大赛的顺利、圆满举办，提供坚强保障。 菏泽技师学院信息系副主任申彦增副教授、…
2021-10-10	“江西省青少年未来学术奖”启动仪式举办“江西省青少年未来学术奖”启动仪式举办青年职业学院举行“提供新助力 共圆科技梦”――“江西省青少年未来学术奖”启动仪式。 仪式上，希望工程受助生、加州大学伯克利分校博士查小春向江西希望工程捐赠人民币1千万元，设立“江西省青少年未来学术奖”，刷新近年来该省希望工程个人捐款数额的新记录。 团江西省委相关负责人，“江西省青少年未来学术奖”发起人查小春，“江西省青少年未来学术奖”学术奖评委会评委胡钢、钟鸿钧，江西青年职业学院党委书记郭常亮，江西省青少年发展基金会理事长、秘书长毛鸿山等共同启动“江西省青少年未来学术奖”。
2021-10-09	第十一届“创青春”安徽青年创新创业大赛圆满落幕第十一届“创青春”安徽青年创新创业大赛圆满落幕京10月9日电（记者 张建伟 通讯员 陈文静 查韦婷）日前，第十一届“创青春”安徽青年创新创业大赛决赛在合肥举办。团安徽省委副书记胡靖出席大赛并为获奖选手颁奖，省直联合主办单位业务部门负责同志共同出席，来自全省各地的40个青年创新创业项目团队参加大赛。 此次大赛由团安徽省委、省委宣传部、省委网信办、省经信厅、省人力资源社会保障厅、省农业农村厅、省商务厅、省乡村振兴局共同主办，大赛由省青年创业就业基金会、省青年企业家协会、省青年创业者协会共同承办。 项目分别涉及节能环保、信息科技、生物医药、农产品加工及销售、电子商务、互联网设备、大数据、人工智能、智慧城市等众多领域，呈现出覆盖领域广、参赛人数多、社会影响大等特点。 比技术、看数据、见实效。比赛现场，一个个有突破性的核心技术、有市场前景的创新项目，在…
2021-10-08	黑龙江：志愿青春别样“红”团组织带领青年投身抗疫一线 黑龙江：志愿青春别样“红”于佳弘在当时哈尔滨市区内唯一的中风险地区“爱达88”小区已经坚守了5天。最忙的时候，于佳弘一上午登记了300多张物资单。 “我们在小区门口设立了消杀区，为前来给小区居民送物资的群众进行消杀和物品登记，再由专门的工作人员用小推车挨家挨户送。”于佳弘表示，因为此轮疫情来得突然，“爱达88”被划为中风险小区，小区内500多位居民实行了封闭管理。这几天，小区外有不少群众前来为小区内的业主送物资，消杀工作显得越发重要。 9月21日，哈尔滨市报告巴彦县新增一名新冠病毒阳性感染者，流调报告显示该病例活动轨迹涉及哈尔滨市内多家活动场所，疫情防控形势严峻复杂，防控工作也转入了应急状态。 团黑龙江省委第一时间面向全省各级团组织进行动员部署，发布《关于立即投身新冠肺炎疫情防控工作的通知》，号召各级团组织和广大团员青年充分发挥生力军…
2021-10-08	山西“送培训下基层”暨青马工程培训会举办山西“送培训下基层”暨青马工程培训会举办建伟 通讯员 张锦荣）日前，由团山西省委主办、省团校承办的“学党史、强信念、跟党走”――团山西省委“送培训下基层”暨青马工程培训会走进机关、高校、国企、统战组织、社会组织，集中宣讲习近平总书记“七一”重要讲话精神，800余名青年聆听了宣讲。 授课期间，宣讲教师还以学习优秀共产党员焦裕禄同志事迹为题引，讲授了身边的老劳模傅昌旺的光荣事迹。临汾尧都商业银行的吴雷走进临汾团市委，结合井冈山扁担精神和当地的八路军总部旧址、供销社的扁担，为107名临汾团市委机关及兼职团干部系统地讲授了太行精神谱系的支系――扁担精神的传承。山西经济管理干部学院的张江伟为该校入党重点培养对象、青年教工、青马学员等186人，系统讲授了党史学习教育的意义、内容和方法。 培训中，宣讲教师就贯彻落实习近平总书记“七一”重要讲话精神，与青年们一道进…
2021-10-05	宁夏：青年干部专题读书班开班团宁夏回族自治区委举办全区青年干部专题读书班建伟 通讯员 张卓）日前，团宁夏回族自治区委举办全区青年干部专题读书班。读书班为期5天，将通过邀请专家学者作专题辅导、访谈国家“七一勋章”获得者王兰花先进事迹、赴红色教育基地观摩学习、开展分组主题研讨等多种形式。 开班式上，全体学员深入重温了习近平总书记“七一”重要讲话精神，集中学习了习近平总书记在中央党校（国家行政学院）中青年干部培训班开班式上的重要讲话精神，传达学习了自治区党委常委会“坚持以案促改 深化作风建设”专题民主生活会会议精神。 开班仪式后，自治区党委讲师团办公室主任宋丽萍为读书班学员作了首场《学习贯彻习近平总书记“七一”重要讲话精神》专题讲座。 团十八大代表，自治区团委机关全体干部，各市、县（区）团委班子成员，各团工委、区直属单位团委负责同志及基层团干部代表、青年代表约200余人参加读书班。
2021-10-02	广西“青年大学习”党史知识挑战赛线下比赛举办2021年广西“青年大学习”党史知识挑战赛线下比赛举办记者 谢洋 通讯员 李伟 赵玉新）9月28日至29日，“学党史、强信念、跟党走”――2021年广西“青年大学习”党史知识挑战赛线下比赛在广西柳州市举办。 本次党史知识挑战赛分为线上比赛和线下比赛两部分。参加本次线下比赛的队伍是由广西各地市、各县区、学校、企事业单位团组织自下而上，层层选拔出的52支优秀队伍。10支队伍经过在线学习、网上挑战赛、线下初试、复赛笔试抢答等环节进入决赛。 决赛分为必答题、抢答题、风险选择题、现场观众答题互动四个部分，内容涵盖党史、新中国史、改革开放史、社会主义发展史以及广西革命史。经过激烈角逐，广西机场管理集团团委代表队拔得头筹，团柳州市委代表队荣获第二名，团北海市委代表队荣获第三名。团防城港市委代表队、广西艺术学院代表队、南宁职业技术学院代表队、崇左幼儿师范高等专…
2021-09-30	重庆：品牌化打造“青年讲师团”重庆：品牌化打造“青年讲师团”立，有的革命先辈先入团后入党，是不是意味着“团先于党而诞生”？ 抗击新冠肺炎疫情期间，重庆市沙坪坝区志愿服务史上参与人次最多、服务时间最长、服务人数最多的志愿服务行动，是怎样实现的？ 没有级别、不是官，只有义务、没有权，这样的“青年河长”怎么当？ 今年，随着团重庆市委青年讲师团成员深入学校、企业、社区等地开展宣讲，这些话题在青年群体中引发思考和讨论，点燃了大家对党史团史、时事热点等话题的关注热情。 团重庆市委青年讲师团成立于2019年，常态化深入农村、机关、校园、社区、网络，面向各界青年开展宣讲。围绕青年关注的当下热点话题，讲师团成员总能适时出现在青年面前，或基于专业研究深入浅出地剖析，或结合自身经历进行身临其境般地分享，为广大青少年答疑解惑，起到了启迪和引领的作用。 关于团是否先于党诞生的讨论，是在讲师团成员、西南政法大学博士…
2021-09-30	第八届“创青春”山西青年创新创业大赛圆满收官第八届“创青春”山西青年创新创业大赛圆满收官建伟 通讯员 张锦荣）思想火花四溅，创意理念飞奔，青春热血洋溢。在中国山西留学人员创业园，第八届“创青春”山西青年创新创业大赛现场高手“云”集，巅峰对决。72名参赛选手通过半决赛的激烈角逐，从149个作品中脱颖而出，进入冠军争夺赛，经过4个小时精彩纷呈的线上路演，奖项尘埃落定，最终决出一二三等奖项，至此，第八届“创青春”山西青年创新创业大赛圆满收官。 本次大赛历时三个月，由团山西省委、省委网信办、省人社厅、省农业农村厅、省乡村振兴局、省综改区管委会联合主办，由中国山西留创园承办，设科技创新、乡村振兴、互联网、社会企业4个专项赛，每个专项赛又分为创新组、初创组、成长组，其中初创组和成长组一等奖补助资金10万元，二等奖补助资金8万元，三等奖补助资金6万元。 决赛当天，同时开设四个赛场，每个赛场由1名省外及…
2021-09-29	团福建省委实施“扬帆计划”推动学子来闽实习福建共青团组织实施“扬帆计划”推动万名学子来闽实习实践习记者 田宏炜）今年以来，共青团福建省委围绕做好“六稳”工作、落实“六保”任务和“我为群众办实事”实践活动部署，聚焦大学生实习就业的重点环节和关键问题，多方位整合资源，多渠道募集岗位，深入实施大学生实习“扬帆计划”。截至目前，共组织3217家用人单位提供实习岗位27473个，吸引31432名大学生投递简历87576次，推荐10987名学生上岗实习，活动覆盖清华大学、卡耐基梅隆大学等121所国内外知名高校。 为确保本次活动的各项任务做实做深，福建共青团加强与多部门协调配合，积极构建团内外联动矩阵。在工作协调会上，各成员单位明确职责分工，各设区市结合实际，制定实施方案，构建省、市、县三级联动工作格局。 本次“扬帆计划”依托“智慧系统”，对岗位征集数、报名参与数、上岗实习数等重点数据指标实行“半月一…
2021-09-27	云南：12355服务台让青少年有需求时“找得到”云南：12355服务台让青少年有需求时“找得到”者张文凌）记者从9月23日在昆明召开的全国12355青少年服务台区域工作视频调度会议上获悉，云南共青团大力推进12355专业化、公益化、项目化建设，多措并举，多点发力，12355整体活跃度提升，成为参与基层社会治理的有效载体，在促进青少年权益工作发展中，发挥了积极作用。 团云南省委副书记李松涛介绍，云南共青团围绕党政中心、主动担当作为，找准工作结合点和着力点，结合云南边疆民族地区特点，组建1000余人的“青年讲师团”、以“火塘夜校”“民汉双语宣讲”“你好大学生”栏目等青少年易于接受的方式开展主题教育活动，在全省129个县建立青少年法治宣传教育基地；在城市社区、城乡结合部、脱贫攻坚易地搬迁点打造了30余个“四点半课堂”，关心关爱扶贫工作队员未成年子女、留守儿童、随迁儿童等群体，提供兴趣培养、心理…
2021-09-26	重庆关爱视力健康公益服务队走进西藏昌都重庆关爱视力健康公益服务队走进西藏昌都者 王鑫昕）近日，团重庆市委、重庆市青联联合重庆爱尔麦格眼科医院组织关爱视力健康公益服务队走进类乌齐县，开展“为类乌齐县中小学生送光明”活动。 今年9月初，团重庆市委、重庆市青联赴西藏昌都市开展2021年集中援藏工作，在走访过程中，重庆市青联常委、重庆爱尔麦格眼科医院CEO杨宇了解到，因交通不便，眼科医疗服务缺乏，且缺少专业的配镜机构，部分中小学生近视后不能得到及时矫正，学习和生活受到影响。一位学生在试戴眼镜。团重庆市委供图 针对这一情况，杨宇返渝后便与团重庆市委、重庆市青联积极筹备关爱视力健康公益服务活动。 在团西藏自治区昌都市委、类乌齐县人民政府、重庆市第九批援类乌齐干部人才工作队等的支持下，关爱视力健康公益服务队在类乌齐县15所学校开展了光照环境监测、近视防控科普、视力筛查及爱心医学配镜等眼健康帮扶服务，视…
2021-09-28	山东省乡村振兴青年创新创业交流会在日照举办山东省乡村振兴青年创新创业交流会在日照举办讯员供图 中国青年网北京9月28日电（记者 张建伟 通讯员 相昌慧）日前，山东省乡村振兴青年创新创业交流会在五莲松月湖启动。团山东省委，日照市委等相关负责同志出席活动。 在恳谈会上，日照市推介了乡村振兴相关产业和扶持政策，与近20位企业家当面交流、对接项目。大家表示，日照资源丰富，产业特色鲜明，政策扶持力度大，在优质农产品、农业产业链、生命健康产业等方面，十分适宜投资发展，将持续关注日照，进一步探讨合作、实现共赢。 在日照期间，参加交流会的近200位企业家代表、获奖项目选手、省级乡村好青年等嘉宾，还将实地观摩太阳城庄园、香集居云谷汤社、白鹭湾美术馆小镇、九五农业科技产业园和振承农业公司，开展主旨演讲、访谈分享、项目对接等活动。
2021-09-24	广东举行新冠病毒核酸检测志愿服务培训演练广东举行新冠病毒核酸检测志愿服务培训演练建伟 通讯员 岳青）日前，团广东省委、团广州市委主办，广州市志愿者行动指导中心、广州市团校（广州志愿者学院）、广州青年志愿者协会、广州市羊城志愿服务基金会承办的广东省暨广州市分级分层大规模新冠病毒核酸检测志愿服务培训及演练在广州市团校举行。广东省的市、县（市、区）、乡镇（街道）三级团组织疫情防控志愿服务负责人和志愿者骨干通过观看在线直播视频参与培训，广州市各级各类青年防疫应急志愿者储备队（突击队）队长、副队长代表参加现场培训。线上直播累计观看量近4万。广东省暨广州市分级分层大规模新冠病毒核酸检测志愿服务培训及演练。团广东省委供图 培训课程主要分为理论培训和核酸检测实战演练两个部分。在上午的理论培训课程中，主办单位组织学员们认真学习了习近平总书记“七一”重要讲话精神，并邀请了广州医科大学附属第一医院的专业医务人…
2021-09-24	江西：为青年打造追赶理想的空间团组织瞄准青年所需、群众所盼、社会所求 江西：为青年打造追赶理想的空间青年刘海燕，期待着共青团给青年带来的“福利”：技能培养、金融政策、资金支持……这是团江西省委服务“赣鄱乡村好青年”的一系列举措。 几年前硕士研究生毕业的他，回到家乡江西省遂川县巾石乡养鸽子，成为远近闻名的“养鸽王子”。如今参加评选“赣鄱乡村好青年”让他更加坚定了扎根农村、投身乡村振兴的决心。 党史学习教育开展以来，团江西省委按照“找准党政所需、社会关注、共青团能为”的要求，号召全省各级团组织和团员青年积极开展“我为群众办实事”和“我为青年做件事”活动，瞄准青年所需、群众所盼、社会所求，推出十大类惠民便民、服务青年的工作项目，涉及人才帮扶培养、创业就业培训、婚恋交友、扶贫帮困等方面。相关项目既针对青年突出需求，集中办理青年所急所盼，也找准社会接入切口，切实发挥广大青年为群众办实事的工作实效。…
2021-09-30	首都少先队“星火少年团”开团落实“双减”工作要求 打造校外实践品牌 首都少先队“星火少年团”开团建伟 通讯员 裴北冰）日前，团北京市委、北京市少工委创新打造的少先队校外实践教育品牌――首都“星火少年团”开团活动正式举办。来自9个区20所学校的近百名少先队员通过组织推荐和社会招募等方式，参加为期2天1夜的营地实践活动。少先队员们共同举行少先队仪式，通过开展军事体验、户外露营、安全自护、集体分享等学习交流活动，成为首批首都“星火少年团”成员。 首都“星火少年团”是贯彻落实《关于全面加强新时代首都少先队工作的若干措施》的具体举措，瞄准“双减”背景下广大家长和少年儿童的实际需求，积极找准教育改革背景下少先队工作的增长点和落脚点，向“课后”和“校外”延伸，提升少先队教育和课后服务实效，引领少先队员传承红色基因，增强光荣感和组织归属感，实现德智体美劳全面发展。 突出红色传承，聚焦政治引领。在活动设计…
2021-09-28	山西省大学生“返家乡”社会实践圆满收官山西省2021年“青春兴晋”大学生“返家乡” 暑期社会实践活动圆满收官建伟 通讯员 张锦荣 郭丽）9月是收获的季节，伴随着新学期的开启，山西省2021年“青春兴晋”大学生“返家乡”暑期社会实践活动圆满收官。 11448个实践岗位，5883名来自省内外高校的山西籍学子成功上岗，成立117个临时团支部和实践联盟，开展407场各类座谈会及其他主题活动。“返家乡”学子把智慧和汗水播撒在三晋大地，在实践中“受教育、长才干、作贡献”，交出了一份合格的青春答卷。 2018年以来，共青团山西省委深入贯彻省委人才强省战略，按照团中央开展大学生暑期社会实践的工作要求，结合青年学子成长发展需求，发挥联系青年的桥梁纽带作用，启动实施了“青春兴晋”大学生暑期社会实践活动。 经过不断的改进积累，形成了“因需设岗、按岗招人、双向选择、属地管理、就近就便”的工作原则，通过省市县三级…
2021-09-23	陕西邀请公众为百个青少年公益项目投票陕西百个青少年公益项目邀你投票者 孙海华）正在举办的第五届陕西省青少年公益项目大赛，邀请公众为百个青少年公益项目投票。由共青团陕西省委、陕西省青少年发展基金会联合陕西省委高教工委、陕西省委网信办等单位共同举办的第五届陕西省青少年公益项目大赛，旨在面向陕西各级共青团组织、民政部门登记注册的社会组织、各高校团委和学生会管理的学生社团以及热衷公益事业的企事业单位，征集、评选、培育一批服务青少年事业发展的优秀公益项目，助力陕西公益慈善事业健康发展。 大赛自今年5月启动以来，受到社会各界广泛关注和积极参与，共收到公益项目申报书401份。按项目类别统计，其中乡村振兴与农村基础教育提升类占比19%、社区治理与公益服务类占比9.2%、关爱农村留守儿童和进城务工人员随迁子女类占比17.5%)、疫情防控与应急救灾类占比3.5%，此外还包括网络文明与文明实践、法律捐助与禁毒…
2021-09-23	2021年“创青春”湖北青年创新创业大赛颁奖2021年“创青春”湖北青年创新创业大赛颁奖青网记者 雷宇）日前，2021年“创青春”湖北青年创新创业大赛颁奖仪式暨“宜荆荆恩”城市群青年创新创业交流会在宜昌举行。 大赛自今年7月启动以来，以线上与线下相结合的方式，征集科技创新组、乡村振兴组共264个项目，先后举办了初赛、复赛和决赛。经过激烈角逐，最终高端LED光源产业化、柑橘产业链三产融合发展等18个优秀项目脱颖而出，其中金奖4名、银奖6名、铜奖8名。 会上，宜昌、荆州、荆门、恩施四地团组织成立“宜荆荆恩”城市群青年创新创业联盟，深化青年创新创业集聚效应，构建青春活力创新共同体。团宜昌市委探索启动“青创农场”项目，首批发布20个优胜项目，按照“小额资助、以奖代补”的方式提供资金扶持，整合资源，优化农村创新创业环境。 活动还举办了“宜荆荆恩”城市群青年创新创业交流会，并组织各市州团组织负责人及…
2021-09-23	团山东省委与中央音乐学院在北京签订合作协议共青团山东省委与中央音乐学院在北京签订合作协议议。团山东省委供图 中国青年网北京9月23日电（记者 张建伟 通讯员 相昌慧）日前，团山东省委与中央音乐学院在北京签订合作协议。团省委书记刘天东，中央音乐学院院长俞峰、副院长于红梅，济南市副市长王桂英出席签约仪式。 俞峰院长代表中央音乐学院对团省委和济南市政府一行来访表示热烈欢迎，介绍了中央音乐学院育人理念、办学特色、前沿研究和近些年取得的教学成果。他表示，山东文化底蕴深厚，青年才俊辈出，济南是曲山艺海、海右名城，学院将充分发挥人才优势，用好教学资源，不断加强与团省委、济南市的交流，围绕人才培养、课程研发、教师进修、阵地建设等方面进行深入合作，在济南市设立中央音乐学院中华优秀传统文化传承基地山东实践中心，支持历城二中、省市青少年宫等单位大胆探索、先行先试，在全流程教学育人上取得新成果、新突破。 刘天东…
2021-09-22	海南共青团调研自贸港青年农产品品牌打造海南共青团调研自贸港青年农产品品牌打造者 任明超）由团海南省委等联合主办的“青春华章・筑梦未来”2021年海南自贸港青年农产品品牌打造系列活动日前结束，筛选了一批种植业、养殖业、乡村旅游、技术推广等领域共21个青年农产品项目。 此次调研活动邀请了海南省农业科学院4位种植、加工、贮藏保鲜、电商等多领域专家，开展了为期6天深入调研。 下一步，青年农产品品牌活动项目组将围绕21个青年农产品品牌，开展品牌营销策略制定、品牌VI形象设计、宣传片的制作、创业培训等一系列立足于提升品牌形象的活动，培养一批懂农业、爱农村、能创业的优秀农村青年团队及能人。
2021-09-26	重庆推出乡村振兴青年贷重庆推出乡村振兴青年贷者 王鑫昕）9月24日，团重庆市委、重庆市财政局、人民银行重庆营业管理部联合召开乡村振兴青年贷项目启动会暨政策说明会，宣布正式推出乡村振兴青年贷金融产品。 乡村振兴青年贷由团重庆市委、市财政局、人民银行重庆营业管理部联合各相关银行机构和重庆市农业融资担保集团有限公司共同推出，主要是为投身乡村振兴、 农业农村现代化发展的青年提供信贷支持，旨在推进实施“乡村振兴”青春建功行动，助力农村人才振兴、产业振兴。 该项目贷款对象主要包括两类，一类是45周岁以下的涉农创业青年个人，一类是主要负责人或法人代表年龄在45周岁以下的涉农经营主体。贷款项目利率不超过5%，最高贷款额度可达300万元。 有贷款需求且符合贷款申请条件的乡村振兴产业发展青年带头人或涉农经营主体，可通过长江渝融通线上平台进行申请，各相关金融机构和重庆市农业融资担保集团有限公司对项目的情况进行…
2021-09-22	2021年广西青年志愿服务公益创业大赛决赛举行2021年广西青年志愿服务公益创业大赛决赛举行者 谢洋 实习生 覃方平）由团广西区委主办，广西志愿者指导中心、广西青年志愿者协会承办的2021年广西青年志愿服务公益创业大赛决赛日前在广西南宁举行，来自广西各市、各行业的30个创业项目入围决赛。 本次比赛以路演答辩的方式进行，经过一天激烈角逐，来自广西民族大学的“译”衣带水项目和广西师范大学青年志愿者协会的河流卫士项目斩获金奖；桂林航天工业学院大学生“航之匠心”志愿服务团队、21世纪最后手工艺非遗传承志愿者服务社、广西大学研究生支教团3个团队获得银奖；桂林师范高等专科学校、贺州市爱心家园公益协会等5个团队获得铜奖；南宁师范大学志愿扶青队、灵川县大学生联合会等19个团队获得优秀奖。 大赛自今年7月启动以来，面向广西全区各地各部门广泛征集志愿服务项目，仅入围全区复赛的项目就多达101个。最终经过资格…
2021-09-19	共青团福建省委发布疫情防控倡议书共青团福建省委发布疫情防控倡议书青报・中青网见习记者 田宏炜）今天，共青团福建省委发布《致全省广大团干部和团员青年的倡议书》，倡议全省团干部、团员青年落实省委疫情防控部署要求，挺身而出、冲锋在前，扎实做好疫情防控工作。 《倡议书》提出，各级各地团组织要积极开展青年战“疫”突击队行动。按照当地党委统一部署，组织团员青年主动向社区（村）报到，迅速组建青年战“疫”突击队，设立疫情防控“团员先锋岗”。厦门、莆田、泉州共青团组建青年突击队要达到30支以上，其他设区市要达到10支以上；针对疫情防控实际需求，开展青年志愿服务行动，招募、储备专业医护、便民服务、秩序维护、物流配送等类别应急志愿服务力量，随时待命、随时参战。要坚持“安全第一”，严格落实对在岗志愿者的防护措施，做到防护措施不到位不上岗、防护培训不合格不上岗。厦门、莆田、泉州共青团组建青年志愿服务队，人数要达到…
2021-09-18	广东共青团宣传思想文化工作推进会召开团广东省委召开广东共青团宣传思想文化工作推进会建伟 通讯员 岳青）9月15日，团广东省委召开广东共青团宣传思想文化工作推进会，分析总结《新时代共青团宣传思想文化工作规划（2019―2023年）》实施以来的工作，研究部署下一阶段工作，全省各级团组织宣传工作战线有关同志通过网络视频直播参会。 会议总结分析了团中央十八届三中全会以来广东共青团宣传思想文化工作，一是服务“三力协同”有新成效，二是布局“灯塔工程”有新突破，三是筑牢“思想长城”有新作为。团广东省委副书记武一婷强调，要准确把握新形势下共青团宣传思想文化工作的重点和要求。要点亮学习宣传贯彻习近平新时代中国特色社会主义思想“灯塔”，推动习近平新时代中国特色社会主义思想走进广大青年的思想深处、情感深处、心灵深处，引导广大青年形成实践认同、理性认同、情感认同。要全面构建广东共青团全领域青少年思想政治引领一体…
2021-09-17	首届中国青年梦想季在京启动2021年（首届）中国青年梦想季启动 暨“百万青年看自贸港”系列活动云发布会在北京举行建伟 通讯员 伍玉娃）为落实国家战略部署，为海南自贸港建设和发展汇聚更多青年力量，进一步提升海南自贸港的影响力，团海南省委联合有关全国青年组织、媒体单位、智库机构和部分省级团委、青年组织等，共同建设“中国（海南自贸港）青年筑梦大道”青少年动员引领服务平台。9月15日，2021年（首届）中国青年梦想季启动仪式暨“百万青年看自贸港”系列活动云发布会在北京举行。 中国青年梦想季由中国青年报、团海南省委、海南省委深改办（自贸港工委办）和海南省旅游和文化广电体育厅共同举办，以“青春华章・筑梦未来”为主题，旨在通过打造“中国（海南自贸港）青年筑梦大道”青少年动员引领服务平台，集结全国青年组织和青年创新创业资源，充分发挥青年组织的动员优势和引领服务职能，吸引全国乃至国际青年到琼就业创业，提供…
2021-09-16	福建省设立首个中国鲎科普宣教点福建“守护美丽岸线 我们共同行动”净滩公益活动举行 设立全省首个中国鲎科普宣教点建伟 通讯员 潘江滨）近日，福建省青联生态服务团一行深入结对服务的塘东村开展“守护美丽岸线 我们共同行动”净滩公益活动，指导当地组建驻地保护海滩与滨海生物志愿服务队、设立福建省首个中国鲎保护宣教点。福建省政协人口资源环境委员会副主任张永军出席活动并讲话。福建青联生态服务团部分成员在蓝天下合影。团福建省委供图 活动中，参与活动的领导嘉宾共同为“福建省首个中国鲎保护科普选宣教点”宣传栏揭牌，为“晋江市金井镇保护海滩与滨海生物志愿服务队”授旗，并向全社会发出“珍爱地球、保护海洋”的倡议。福建省青联生态服务团、晋江市金井镇塘东村、北京市京师（泉州）律师事务所、福建省海洋生态文明促进会等分别进行生态环保共建与常年公益法律顾问签约，携手为塘东村生态文明建设提供资源、智力支持与法律保障。全国青…
2021-09-22	团广东省委举办学习贯彻习近平总书记“七一”重要讲话精神专题读书班团广东省委举办学习贯彻习近平总书记 “七一”重要讲话精神专题读书班建伟 通讯员 岳青）日前，团广东省委常委会在广东省团校（广东青年政治学院）举办学习贯彻习近平总书记“七一”重要讲话精神专题读书班，来自全省各地、各行业的80余名团干部参加了会议。会议现场。团广东省委供图 大家一致认为，深入学习习近平总书记“七一”重要讲话，是当前和今后一个时期广东共青团的首要政治任务，也是下一阶段广东青少年党史学习教育的核心内容。要深刻学习领会习近平总书记“七一”重要讲话精神的丰富内涵和重大意义，进一步增强为党做好青年工作的政治责任感和历史使命感。 团广东省委书记池志雄强调，要学好用好习近平总书记“七一”重要讲话精神所蕴含的马克思主义思想方法和工作方法，坚持全面、辩证和历史的思维正确把握新时代广东青年和共青团工作。要旗帜鲜明地坚持党的全面领导，…
2021-09-15	四川出台文件推动志愿服务制度化常态化四川出台文件推动志愿服务制度化常态化 推优入团 年度志愿服务时长须达20小时以上学生志愿服务时长纳入“第二课堂”成绩单、符合条件的星级青年志愿者纳入守信联合激励对象、各级政府将青年志愿服务事业工作经费纳入同级财政年度预算……近日，四川省发布《关于进一步深化青年志愿服务改革 推动志愿服务制度化常态化的通知》（以下简称《通知》），推出了一系列面向青年志愿者的“福利”以及支持青年志愿服务工作的政策“礼包”。 《通知》由共青团四川省委、中共四川省委组织部、四川省文明办、发改委、教育厅、民政厅、财政厅、人社厅、交通运输厅、文化和旅游厅、中国人民银行成都分行联合发布，围绕成长激励、校园激励、公共服务激励、信用激励、财政保障、平台支撑、项目培育7个方面，推出了诸多政策。 《通知》提出，要把志愿服务情况作为干部选任及评优评先等的重要参考。参评共青团系统“五四奖章”“两…
2021-09-15	湖北共青团：社区“小计划”撬动社会“大资源”湖北共青团：社区“小计划”撬动社会“大资源” 建一支不走的社区青年志愿服务队，一群3-9岁的孩子都会翘首等待湖北商贸学院志愿者的到来。 去年7月以来，该校青年教师方澄带领大学生志愿者创立的专业公益机构――“武汉市洪山区集爱青少年读书活动中心”，每周定期来到社区为孩子们辅导功课，开展手绘课堂和读书会。团队同时提供助老、体育锻炼指导等多项专业化服务。 去年新冠肺炎疫情最严峻的时刻，方澄曾连续半个月接送医护人员，为封控中的教职工义务采运6000斤萝卜。在湖北，千千万万名像方澄这样的青年志愿者挺身而出，在社区参与封控、商超代购、心理疏导等服务，为社区抗疫贡献青春力量。 随着疫情防控转向常态化，志愿者们陆续回归工作岗位，“需要时找，用完就了”，以往社区青年志愿服务力量分散、持续性差的“痼疾”再次显现。 大考之后，如何巩固疫情防控期间的社区青年志愿服务工作…
2021-09-14	福建共青团开展红色筑梦之旅“红色微课堂”活动福建共青团开展红色筑梦之旅“红色微课堂”活动习记者 田宏炜）为进一步深入开展红色教育，做到同时聚焦大学、中学、小学三类青少年群体，团福建省委在暑期充分发动高校资源，让大学生们进入中小学开设“红色微课堂”，进行红色支教和宣讲活动，教育引导全省广大青少年厚植爱党、爱国、爱社会主义的情感，让红色基因、革命薪火代代传承。 华侨大学“轻骑兵”宣讲团走进中小学课堂，给小学生们带来“以青春之我成就青春之中国”的党史主题宣讲。面向近600名中学生，宣讲团结合历史、地理课程知识，辅以动漫微视频，把理论问题故事化、人物化、场景化，打造既有理论高度又有趣味性的党史课堂。 福建中医药大学“杏林童行”志愿服务队在漳州市船场镇梧宅小学，开展了中医药文化、红色历史、文明礼仪、环境保护、心理健康、国家地理等35节特色课程。 厦门医学院护理学系组成的实践队远赴甘肃省广河中学以“…
2021-09-14	四川：交通系统团干部走进团四川省委机关考察学习四川：交通系统团干部走进团四川省委机关考察学习中青报・中青网记者 王鑫昕）9月10日，四川交通系统的团建品牌活动《交通青年说》在成都举行。来自四川省交通运输厅团委、蜀道集团团委所属各单位团组织负责人，前往四川省青年志愿者服务中心、四川省青少年新媒体中心参观学习，并围绕“如何做好新时代党的青年工作”展开了热烈的探讨。本次活动由四川省交通运输厅团委、蜀道集团团委联合主办。 当天，与会人员先后赴团四川省委机关和四川成渝高速公路股份有限公司交流学习。在四川省青少年新媒体中心，代表们了解了团属新媒体构建触手可及、值得信赖的青年朋友圈的探索。在四川省青年志愿者服务中心，代表们了解到，四川省自2019年12月启动青年志愿者服务制度改革试点以来，志愿者工作的发展。 在主题沙龙活动现场，与会人员围绕党建带团建、青年工作与乡村振兴如何衔接、共青团基层建设等话题进…
2021-09-13	江苏共青团：激活基层改革新动力扩大青年朋友圈和资源圈 江苏共青团：激活基层改革新动力，他认为，“这一轮县域共青团改革各项举措都很实在，重点解决的是基层‘四缺’问题，帮助我们扩大了青年朋友圈和资源圈，改出了团组织的新动力。” 近3个月，海安市委常委会专题研究全市共青团基层组织改革工作，市委主要领导两次听取共青团工作汇报，市委分管领导4次牵头推动改革工作，并成立市委主要领导任组长的改革工作领导小组。海安市委办、市委组织部、市委巡察办下发了3份关于共青团改革的文件，成立市青少年事务服务中心，共青团工作经费增加了一倍，能在更大范围内选任团干部。 这些变化都来自这一轮县域共青团基层组织改革工作。今年6月，包括海安在内，江苏25个县（市、区）被团中央确定为县域共青团基层组织改革试点。 “现在团省委领着我们干，市委支持我们干，基层团干部争着抢着干，我们工作的信心和底气更足了！”徐立自豪地说。 逐一分析…
2021-09-12	江苏：新开发公益性岗位安置城乡就业困难人员江苏：新开发7000个公益性岗位安置城乡就业困难人员韵 中青报・中青网记者 李润文）9月10日，江苏省人民政府召开“我为群众办实事”第三场新闻发布会，发布会聚焦大学生、农民工、灵活就业人员等重点群体稳就业保民生。其中，今年江苏省政府工作报告明确提出新开发7000个公益性岗位安置城乡就业困难人员，作为年度民生实事。 江苏通过“按需定岗、因人设岗”创新岗位开发模式，1-8月，江苏省共开发各类公益性岗位9589个，安置就业困难人员就业5134人。 江苏省人社厅党组成员、副厅长张宏伟表示，“公益性岗位是帮扶就业困难人员的一个兜底性措施。通过制定公益性岗位开发管理办法，着力提高岗位质量和安置匹配度。” 据悉，江苏扩大失业保险保障范围，对领取失业金期满仍未就业的失业人员、不符合领取失业保险金条件的失业保险参保失业人员，发放失业补助金。1-8月全省共发放失业保…
2021-09-09	海南希望工程为620名学生发放助学金海南希望工程圆梦行动发放十一家长效 基金助学金 620名学生获资助建伟 通讯员 伍玉娃）9月8日上午，2021年海南省希望工程助力乡村振兴圆梦行动十一家长效基金助学金发放仪式在海口举行，团海南省委等主办单位领导、十一家长效基金捐款单位代表出席发放仪式。 仪式上，出席活动的领导分别为受十一家长效基金资助的620名学生代表每人发放5000元助学金。截止9月7日，2021年海南省希望工程助力乡村振兴圆梦行动得到了社会各界积极响应和热情参与，全省共筹集捐款1909万元人民币，资助低收入家庭大学生2818人。 海南省希望工程圆梦行动已连续实施19年，累计筹集善款2.92亿元，帮助56295名学生圆大学梦，从2008年至今连续14年筹款超过1千万元，已成为海南共青团服务青少年成长成才的重要活动载体和我省最知名的扶贫助学公益项目品牌。
2021-09-09	第五届安徽省中学生职业模拟挑战赛（决赛）举办青春逐梦，不负韶华 第五届安徽省中学生职业模拟挑战赛（决赛）成功举办京9月9日电（记者 张建伟 通讯员 刘亚东 查韦婷）日前，由安徽省学联主办，合肥一中和省心理卫生协会青少年职业生涯发展教育专委会承办的第五届安徽省中学生职业模拟挑战赛（决赛）在线上成功举办。团省委学校部、省教科院、省心理卫生协会、合肥市教育局、合肥一中等单位有关部门负责同志应邀参加线上开幕式。 本届赛事历时7个月，分为初赛和决赛两个阶段，比赛筹备前期组织指导教师培训会，近百名教师参加。赛事共吸引全省13个地市44所学校170名同学参赛，经过初赛评审，共60名同学进入决赛。决赛环节采用线上比拼的方式，选手和评委线上随机分组，确保赛事的公平、公正、公开。经过评委会严格评审，最终来自合肥一中的常羽桐等7名同学分获最佳选手奖、最佳制作奖、最佳规划奖和最佳展示奖；来自肥东一中的杨靖微等1…
2021-09-08	湖北开辟县域共青团基层组织改革“新战场”共青团基层改革进行时 党委高位推进 省市县三级联动 湖北开辟县域共青团基层组织改革“新战场”中青网记者 雷宇）“敢闯敢试、敢想敢干，团县委干成了几件以前想都不敢想的事。”说起县里开始不久的共青团基层组织改革，团湖北省荆州市江陵县委书记李阳冰兴奋不已。 短短1个月内，团江陵县委获批成立团县委直属事业单位，增设事业编干部3名，彻底改变专职骨干力量薄弱局面；在青年集中的快递、电商、酒店行业等领域派驻团工委，联系社会领域青年有了新抓手…… 今年团中央县域共青团基层组织改革扩大试点工作动员部署会召开后，团湖北省委正式启动第二轮改革试点，在全省17个市（州）的26个县（市、区）开辟出基层组织改革“新战场”，合力争取党委支持，深化拓展横向协作，形成省市县“三级联动”的工作态势。 2019年11月，湖北潜江、大冶两地入选团中央县域共青团基层组织改革第一轮试点，在党…
2021-09-08	山东“希望小屋”项目99公益日线上募捐全面启动融情融智 聚心聚力 山东学校共青团用“一间小屋”传递“人间大爱”。通讯员供图 中国青年网北京9月8日电（记者 张建伟 通讯员 张康宁）9月7日10时至9月9日24时，山东“希望小屋”项目99公益日线上募捐全面启动。“希望小屋”立足希望工程组织基础，整合社会资源、延伸服务载体，以服务基层、帮扶儿童为宗旨，创新实践，为希望工程服务社会提供“齐鲁方案”。该项目主要面向8至14岁困境儿童提供“爱心援助”，通过对其原有房屋规划、设计、改造，再配以必要的书桌家具、学习用品，改善孩子生活环境，营造良好学习氛围。潍坊学院开展“希望小屋”主题团日活动。通讯员供图 经过全面推广，“希望小屋”已成为山东共青团融入党政大局、参与地方建设，以“教育扶贫”消除“代际传递”，助力乡村振兴的重要阵地。数据显示，项目启动至今，累计募集公益资金超1.65亿元，已建、在建小屋达1…
2021-09-07	广东中学秋季开学禁毒团课第一课正式上线广东中学秋季开学禁毒团课第一课正式上线伟 通讯员 岳青）“新型毒品长什么样？”“毒品有哪些危害”“青少年如何预防新型毒品？”近日，由广东省禁毒办、团广东省委、广东省教育厅、广东省人社厅主办，广东省预防青少年犯罪研究会承办的2021年广东省中学秋季开学禁毒团课第一课在网络平台线上首播。钟南山、杜锋、苏炳添等大咖通过视频寄语全省中学生，号召青少年珍爱生命，远离毒品，增强拒毒防毒意识和能力。本次禁毒主题团课通过“广东共青团”官方账号，“广东禁毒”、“广东公安”新媒体矩阵等平台进行直播，超过5000所学校近940万名中学生同步在线观看。广东实验中学组织学生团员共同收看2021禁毒团课第一课。通讯员供图 活动围绕“什么是新型毒品”“在哪容易出现新型毒品”“如何预防新型毒品”“不慎沾染新型毒品如何自救”等问题，通过情景演绎、视频展示、专家讲述、广东禁毒卡通形象“…
2021-09-07	江西“三下乡”志愿者在火热实践中淬炼成才江西“三下乡”志愿者在火热实践中淬炼成才伟 通讯员 王�h）今年暑假，江西省大中专学生志愿者“三下乡”暑期社会实践发动28.4万余名学生积极参与、组建3107支实践队，广大青年学子在社会课堂中受教育、长才干、作贡献，用实际行动践行“请党放心，强国有我”的青春誓言。 赓续血脉，发动凝魂聚气的红色引擎 “传承红色基因，赓续精神血脉。”全省积极发动1.5万余名师生组成1137支党史学习实践团，创新形式、丰富内涵，推动党史学习教育往深里走、往心里走、往实里走，为党史学习教育“加热升温”。 南昌大学100余支实践团队依托“信仰之路”党史微课，分赴省内外各地火热进行理论宣讲，主动成为党史教育的“播种机”、“宣传队”，人文学院胡邦宁老师感触到“红色土地上鲜活的党史故事、人物事迹，让我们更加坚定对中国特色社会主义的信念，更要赓续精神血脉，做好建党精神的学习者、宣传…
2021-09-06	上海共青团：人从基层来 项目到基层去破除机关化作风 去除行政化依赖 上海共青团：人从基层来 项目到基层去关于“十四五”时期深化群团改革的重要指示精神，推动共青团改革不断向县域基层延伸，遵照党中央要求，团中央于2021年6月启动了县域共青团基层组织改革扩大试点工作，全国31个省（自治区、直辖市）的621个县级团委纳入试点。为加强典型引领和示范带动，本报特开设“共青团基层改革进行时”专栏，交流改革做法，展示改革进展，凝聚改革共识，激发改革动力。 --------------- 县域共青团改革的春风，正在温暖上海更多基层青年的心。一些刚刚建团不久的“两新”组织，拿到了区级团委直接派送下来的资源，还可以“点单”要求上级团组织派送活动；一些积极参与和组织青年工作的骨干青年，成为基层团委的兼职、挂职、专职团干部；一些街镇团干部因为基层人力、物力的充实，更有干劲了。 此前，团中央办公厅下发《关于确定县…
2021-09-08	团海南省委多举措办实事 让服务青年见实效团海南省委多举措办实事 让服务青年见实效伟 通讯员 伍玉娃）团海南省委深入推进党史学习教育走深走实，聚焦党政所需和青少年所盼精准发力，围绕“青春助力乡村振兴、青春助力自贸港建设、服务青少年成长成才”等领域，推进“我为群众办实事”实践活动。自活动开展以来，严格按照工作推进时间表和任务图，压紧压实工作责任，合力推进各项实事落地见效。 谋划工作有“高度” 组织创建了“海南自贸港国兴筑梦大道”青少年综合服务平台，服务青少年成长成才，组织引流全国乃至国际青少年及其组织汇聚海南，助力海南自贸港建设，开展研学直通车和环岛研学专列28班次（期），约1360人次参加。 服务青年有“力度” 开展青春助力乡村振兴行动，实施创建“乡村振兴青年联盟”，培育本土青年能人兴乡、服务在外青年能人返乡、动员社会青年能人下乡，服务乡村振兴发展，把乡村振兴青年联盟作为共青团助力乡村振兴…
2021-09-04	福建共青团举办新媒体网络培训班福建共青团举办新媒体网络培训班中青网记者陈强）福建共青团新媒体网络培训班近日在线上举行，来自福建全省各地、西藏、新疆、宁夏的团干部和团属新媒体工作人员170多人参加为期3天的培训。 据介绍，本次培训班旨在进一步提高福建共青团宣传战线及对口援助民族地区共青团和青年网络宣传骨干队伍能力。围绕党史学习教育和习近平总书记“七一”重要讲话精神以及共青团网络新媒体工作的理论和实务、短视频创作与传播等课程，团中央宣传部干部、团中央青年讲师团成员、福建青年讲师团成员、福州大学马克思主义学院教授及B站、抖音等新媒体平台相关负责人对学员们进行了授课讲解。培训内容包含理论学习、业务提升与实操训练。 参加培训的团新疆木垒县委干部吴思敏表示，通过培训让自己认识到，共青团的工作要用新理念、新方法，充分利用哔哩哔哩、抖音、快手等新兴媒体来开展工作，在新媒体潮流中发挥共青团员的模范先锋作用。
2021-09-04	河南共青团用国画上一节抗洪救灾美育思政课河南共青团用国画上一节抗洪救灾美育思政课者 潘志贤 实习生 杨璐） “看到这幅国画，我内心产生了高度共鸣，不禁想起抗洪救灾中一个又一个紧急时刻。”9月1日下午，在共青团河南省委机关举行的石品中国画《抗洪救灾 礼赞青春》作品捐赠仪式上，与会代表、河南省青年志愿者协会豫青启明应急救援青年志愿服务队队长李志鹏感慨万千。 这组中国画作品《抗洪救灾 礼赞青春》，由华北水利水电大学原党委副书记兼艺术与设计学院院长、河南省学校艺术教育协会会长石品教授创作。 作品中含12幅画面，12个场景，有青年突击队出发前庄严的授旗仪式，有青年志愿者扛沙袋堵洪水、转移护送群众，有少先队员在帮忙搬运救援物资……从不同角度描绘出广大青年投身抗洪救灾一线的艰险场景，刻画出一个个生动感人的青春瞬间。 谈及创作缘由，石品表示，今年夏天河南省多地遭遇特大洪涝灾害，社会各界迅速组成抗洪救灾大…
2021-09-03	宁夏全区党建带团建工作部署会在银川召开宁夏全区党建带团建工作部署会在银川召开伟 通讯员 张卓）日前，宁夏全区党建带团建工作部署会在银川召开，团区委副书记李峰主持会议并讲话，区市县组织部门、改革办、民政及共青团系统相关负责同志等180余人参加会议。 会议对宁夏承担的3项共青团全国改革试点工作，提出了工作要求，对全区党建带团建、基层团组织建设等工作做出了安排部署。 会议指出，推动县域共青团基层组织改革、中长期青年发展规划实施、社区青春行动实施三项全国试点工作，要弘扬改革精神，以“请党放心、强国有我”的豪情壮志，当好改革的先锋队。要抓住改革机遇，深刻认识宁夏大胆改革机会来之不易，要珍惜机遇、用好机遇、创造经验。要落实改革责任，结合实际、因地制宜，知责、明责、担责，狠下功夫抓落实，确保完成试点任务。 会议要求，打赢基层组织建设攻坚战，要聚焦“三个领域”，突出学校领域的基础性、源头性、战略性地位，…
2021-09-02	团青海省委举办学习“七一”重要讲话精神读书班共青团青海省委举办学习 习近平总书记“七一”重要讲话精神专题读书班伟 通讯员 韩晓）8月30日，团省委召开共青团青海省十四届六次常委（扩大）会议暨学习贯彻习近平总书记“七一”重要讲话精神专题读书班，来自全省各地、各行业的50余名团干部参加了为会议。 会上，团省委书记董玉毅围绕共青团学习宣传贯彻落实习近平总书记“七一”重要讲话精神、青海省委十三届十次全会精神作了专题辅导报告，从把握新时代、学习新经验、锚定新目标、践行新使命等四个方面进行了交流探讨。强调共青团要深刻把握新时代的特点，把握新时代青年生存网络化、组织分化、诉求多元化等特点，了解青年差异化、个性化、立体化的诉求，从供给侧调整服务青年的方式方法；要学习借鉴好“九个必须”的经验启示，找准共青团能为善为的结合点、切入点，把共青团工作刚好融入党和国家事业大局；要锚定好第二个百年奋斗目标，明晰共青…
2021-09-03	福建共青团新媒体网络培训班举行福建共青团新媒体网络培训班举行伟 通讯员 郑彦凌）近日，福建共青团新媒体网络培训班在线上举行，来自福建全省各地、西藏、新疆、宁夏的团干部和团属新媒体工作人员170余人参加为期三天的培训。 本次培训班旨在进一步提高福建共青团宣传战线及对口援助民族地区共青团和青年网络宣传骨干队伍能力。邀请了团中央宣传部干部、团中央青年讲师团成员、福建青年讲师团成员、福州大学马克思主义学院教授等新媒体平台相关负责人围绕党史学习教育和习近平总书记“七一”重要讲话精神，共青团网络新媒体工作的理论和实务、短视频创作与传播等课程进行授课培训，培训包含理论学习、业务提升与实操训练。 在实操训练中，学员们围绕加强共青团网络新媒体工作，交流各单位先进工作经验、面临主要问题、提升工作的意见建议，结合党史学习教育与习近平总书记“七一”重要讲话精神，分组进行了新媒体产品策划与制作的展示。
2021-09-06	河南召开防汛救灾灾后重建和疫情防控工作盘点会团河南省委召开“学史力行办实事”全省共青团助力 防汛救灾灾后重建和疫情防控工作盘点会伟 通讯员 刘勇）日前，团河南省委召开“学史力行办实事”全省共青团助力防汛救灾、灾后重建和新冠肺炎疫情防控工作盘点会，总结经验，研判形势，部署下一步工作。团河南省委、省纪委监委驻省总工会机关纪检组、机关各部门及直属单位主要负责同志参加会议。 会议强调，要在助力防汛救灾、灾后重建和疫情防控工作中走好群众路线。全省共青团要深入贯彻习近平总书记关于防汛救灾和疫情防控工作重要指示，按照河南省灾后恢复重建工作领导小组第一次会议的工作部署，落实好《河南共青团助力全省灾后重建和复学复工复产工作指引》《全省学校共青团、少先队组织助力“平安开学、开学平安”工作指引》，把学史力行的成效、办实事的结果体现到引导团员青年扎扎实实助力做好防汛救灾、灾后重建和疫情防控工作上。 会议要求，要…
2021-09-06	团江西省委在全省开展防溺水专项行动团江西省委扎实开展“青春自护・暑期安全”防溺水专项行动伟 通讯员 周颖）为进一步提高青少年防溺水意识和自护自救能力，最大限度预防和减少青少年溺水事故的发生，切实保障未成年人生命安全，日前，团江西省委在全省开展“青春自护・暑期安全”防溺水专项行动。图为防溺水专项行动。通讯员供图 做实宣传教育。开展防溺水安全知识进校园活动。采用网络课程方式，面向全省中小学生及家长，重点针对农村留守儿童和困境儿童，开展青少年安全教育小课堂之“防溺水”宣传活动，覆盖青少年150余万人次，切实提升青少年安全意识。拓宽宣传渠道。制作防溺水宣传海报，综合运用广播、电视、报刊以及团属微信、微博、抖音等媒体渠道，广泛开展防溺水自护教育、普及防溺水安全知识、教授防溺水自互救技能，让“珍爱生命，预防溺水”形成社会共识。开展防溺水宣传教育进社区、进乡村活动。利用青年之家、“双零”社区创建试点村…
2021-09-01	团山东省委举办学习贯彻习近平总书记“七一”重要讲话精神宣讲报告会团山东省委举办学习贯彻 习近平总书记“七一”重要讲话精神宣讲报告会伟）日前，共青团山东省委举办学习贯彻习近平总书记“七一”重要讲话精神宣讲报告会，山东省团校党委、团山东省委相关负责人出席会议。 山东省团校党委书记兼常务副校长卯金涛聚焦学习贯彻习近平总书记“七一”重要讲话精神，结合共青团工作实际，从领会现实意义、历史意义和理论意义，把握蕴含的新思想、新观点和新要求，抓好讲话精神学习贯彻三个方面进行了深入解读。 大家一致表示，通过本次宣讲报告会，进一步深化了对习近平总书记“七一”重要讲话精神的理解和把握。下一步，要提高政治站位，在学深悟透上下功夫，把思想和行动统一到习近平总书记“七一”重要讲话精神上来；要加强党的建设，在强化责任上抓落实，把支部建得更强，把组织生活抓得更严，把工作干得更好；要注重成果转化，在推动工作上见实效。
2021-09-01	福建省少先队开学第一课在福州开讲福建省少先队开学第一课“冠军进校园 弘扬奥运精神”在福州开讲伟 通讯员 黄鹏）9月1日上午，由共青团福建省委、福建省少工委主办的福建省少先队开学第一课在福州市晋安榕博小学举行，课程以“冠军进校园 弘扬奥运精神”为主题。团省委副书记李腾、省少工委及福州市晋安区相关负责同志参加活动。 活动现场，因备战第14届全国运动会无法亲临现场的黄东萍、卢云秀、李雯雯、李发彬等4位福建省东京奥运会冠军以视频的方式为全省少先队员送上开学祝福，勉励队员们坚定理想信念、树立家国情怀，传承和发扬好奥运精神，并将之延伸到学习和生活中，好好学习、强健体魄，时刻准备着为实现中华民族伟大复兴的中国梦作出贡献。 活动上，福建省青少年宫协会与福州市晋安区签署“双减”工作战略合作协议；福建省少工委为福州市晋安榕博小学多功能厅授牌“福建省红领巾剧场”、为福建交通广播电台（FM100.7）授牌“福建…
2021-08-30	团海南省委开展社会实践为自贸港建设储备人才团海南省委开展“返家乡”社会实践为自贸港建设储备青年人才建伟 通讯员 伍玉娃）随着海南自贸港建设不断推进，为做好青年人才储备工作，团海南省委从广大青年切实需求出发，以“中国（海南自贸港）青年筑梦大道”为枢纽，为即将步入社会的大学生提供创业就业、实习见习等方面的优质服务。今年暑期，团省委面向全省24个县（区）开展大学生“返家乡”社会实践活动，引导和帮助青年学生树立基层农村天地广阔、同样可以成就事业的就业观念，毕业后积极到基层施展才华，在乡村振兴战略实施中建功立业。 做好顶层设计，多渠道宣传发动。坚持“受教育、长才干、作贡献”的宗旨，围绕政务实践、企业实践、志愿服务等七个板块，以县（市、区）为单位，发挥县级团委的“生源地”优势，利用家乡资源创造条件、做好保障，采取线下为主、线上线下相结合的形式，搭建在外学子与家乡常态化联系的实践桥梁，努力引导在外学子…
2021-08-30	团青海省委四项举措构建大学生就业服务体系团青海省委四项举措构建大学生就业服务体系建伟 通讯员 阿淑媛）共青团青海省委严格按照省委、省政府和团中央关于大学生就业工作总体部署，以服务大学生就业作为传递党关心关爱大学生、增强青年获得感的重要切入点，对标青年需求，紧盯求职就业的关键环节，通过四项举措构建起“训、炼、创、帮”并行互补服务大学生就业工作体系，鼓励支持大学毕业生多渠道灵活就业，切实提升团组织对青年的服务力。 以“训”为首，提升就业能力 注重学生就业观培养。鼓励引导学校团组织开展多层次、多角度、高质量的相关学生就业活动，组织各高校团委联合学校就创部门开展就业指导讲座、模拟招聘、职场体验、岗前培训、就业经验交流等活动，积极引导高校毕业生正确认识就业形势，树立行行建功、处处立业的观念。注重学生应试水平提升。委托第三方专业培训机构免费开设理论学习、面试指导、实践训练等公考培训，针对应往届毕业生…
2021-08-30	江西省红领巾公益中心揭牌江西省红领巾公益中心揭牌 计划3年服务超3万名少先队员由共青团江西省委主管业务的非营利性社会公益组织――江西省红领巾公益中心于8月28日揭牌。未来3年，该中心计划服务少先队员健康成长3万人以上，助力少先队辅导员教育教学实践3000人以上，争取社会爱心款物助力中心公益项目1000万以上。 当天召开的第一届理事会审议通过了中心理事会选举办法、中心章程、发展计划等相关文件及人事、财务等34项管理制度。 该中心通过拓展和整合社会资源，为全省少先队工作提供资金、项目、场地等支持，已建立“红领巾爱心使者”制度，计划通过实施“红领巾故事会”“红领巾一堂课”“红领巾梦想基金”“红领巾公益论坛”等公益项目，助力少先队员健康成长，资助少先队辅导员教育实践，促进江西少先队事业发展。 来源：中国青年报
2021-08-30	甘肃5000余名困难学生获“圆梦大学”活动资助甘肃5000余名困难学生获“圆梦大学”活动资助“圆梦大学”主题活动暨省委省政府为民实事学生资助项目助学金发放仪式8月27日在甘肃兰州举行。甘肃省委副书记孙伟、甘肃省政府副省长张世珍出席仪式，并分别为16名受资助学生代表发放学业资助金。团甘肃省委书记蒋小丽为8名爱心企业家代表颁发“省委省政府2021年为民实事学业资助工作爱心企业”牌匾。 为有效帮助家庭经济困难学生顺利完成高等教育学业，甘肃省委省政府将城乡低保家庭子女普通高校入学资助纳入2021年为民实事项目。学生资助工作由团甘肃省委牵头，联同甘肃省教育厅、民政厅、财政厅共同实施。 甘肃省今年有5000余名城市低保全额保障家庭和农村低保一、二类保障家庭子女考上普通高校，这些学生全部被列入资助范围。其中，被普通本科高校录取的2021级新生一次性补助1万元，被普通高校专科（高职高专）录取的2021级…
2021-08-30	福建年底前对符合条件“两新”组织推动建团工作福建力争年底前对符合条件的“两新”组织推动建团工作习记者 田宏炜）近日，经福建省委“两新”工委同意，共青团福建省委下发通知，在全省开展“两新”组织团建攻坚行动，力争在2021年底前推动团组织对符合建团条件的“两新”组织的覆盖。 “两新”组织是新经济组织和新社会组织的简称。新经济组织指私营企业、外商投资企业、港澳台商投资企业、股份合作企业、民营科技企业、个体工商户、混合所有制经济组织等各类非国有集体独资的经济组织；新社会组织指社会团体和民办非企业单位的统称。 通知要求，由县级团委负责，以乡镇（街道）团委为主，对辖区内的非公企业和社会组织，采取逐户走访等方式，进行“两新”组织团员和青年摸底登记，建立省市县三级台账。加大快递物流企业的团建力度，持续加强对快递小哥等新兴青年群体的组织覆盖。 对于没有团员、但35周岁以下青年员工超过10名的“两新”组织，…
2021-08-30	海南省南部片区青年创业就业主题论坛圆满举办海南省南部片区青年创业就业 “查堵点、破难题、促发展”主题论坛圆满举办建伟 通讯员 伍玉娃）日前，由团海南省委员会主办的海南省南部片区青年创业就业“查堵点、破难题、促发展”主题论坛在三亚崖州湾科技城举行，来自三亚、万宁、五指山、乐东、陵水、保亭共六个市县团委副书记、干事及创业青年代表约45人参加此次活动。 本次论坛是团省委为贯彻落实习近平总书记关于青年工作的重要思想，根据《共青团中央关于<关于加强共青团促进青年创业就业服务体系建设的实施意见>的通知》及《中共海南省委办公厅印发〈关于开展“查堵点、破难题、促发展”活动实施方案〉的通知》，推出的一项“我为青年办实事”的具体工作。以期进一步切实解决海南省南部片区青年创业发展过程中的问题和困难，促动各类市场资源对接、引导青年凝聚力量抱团成长、推动青年企业的可持续发展。 本次论坛邀请了神州数码（中国）数字农…
2021-08-30	广西：让年轻一代接过信仰接力棒百名黄文秀式好青年深入基层座谈交流 广西：让年轻一代接过信仰接力棒了八桂青年的朋友圈。作为广西壮族自治区百色市乐业县百坭村原驻村第一书记，她30岁的生命永远定格在扶贫路上。 近日，100名广西黄文秀式好青年分批深入全区各地团员青年中，走上讲台宣讲文秀事迹，深入基层座谈交流，走进青年答疑解惑。 2019年7月1日，习近平总书记对黄文秀同志先进事迹作出重要指示。2020年7月，团广西区委启动“致青春 为家国”――争做黄文秀式好青年主题活动。1年多来，广西各级团组织围绕“爱岗敬业、创新创业、勤学上进、扶贫助困”4个类别，从扎根基层服务人民的平民英雄中层层遴选出一批树得起、立得住的正能量青年，通过榜样选树、巡回分享、交流座谈等方式，在八桂大地迅速掀起争做黄文秀式好青年的学习热潮，为建设新时代中国特色社会主义壮美广西注入强大精神力量。 “海风不尽，船歌未央，扎根渔港、…
2021-08-29	陕西：希望工程助60名新生大学逐梦陕西：希望工程助60名新生大学逐梦者 孙海华）2021年陕西希望工程圆梦牵手行动系列活动之一――“习酒・我的大学”逐梦奖学金发放仪式日前在西安举行，来自陕西的60名品学兼优、低收入家庭大学新生分别获得5000元资助金。 由共青团陕西省委、陕西省希望工程公益志愿指导中心、陕西省青少年发展基金会联合贵州茅台酒厂（集团）习酒有限责任公司、贵州省青少年发展基金会共同开展的这一项目，在陕西落地实施3年来共捐资90万元，帮助180名学子圆梦大学。 另据了解，陕西希望工程圆梦牵手行动自2005年启动实施以来，已累计筹资超过2亿元，帮助陕西76961名贫困学子圆大学梦。同时，为贫困学子提供13950余个爱心助学岗位，已成为陕西共青团服务困境青少年成长成才的重要平台和品牌工程。
2021-08-29	浙江举行新时代青年工匠开讲活动浙江举行新时代青年工匠开讲活动（中青报・中青网记者 李剑平）今天，在浙江绍兴市柯桥区绿聚集成科技有限公司生产车间临时讲台上，绍兴市中等专业学校实训指导教师郑科的励志演讲，受到了青年职工的青睐。 由共青团浙江省委、浙江省人力资源和社会保障厅联合主办，共青团绍兴市委、绍兴市人力资源和社会保障局、绍兴市总工会承办的“我在窗口写青春――新时代浙江青年工匠说开讲仪式”在该公司举行。团省委副书记盛乐，绍兴市人大常委会党组副书记、副主任王继岗，以及浙江青年工匠和青年职工代表出席现场活动。 5位来自省内的90后青年工匠，以亲身经历讲述成长历程和对匠心、青春、梦想的感悟。他们从学生时代的匠心筑梦、大赛中的匠心前行，到工作中的匠心领航，将工匠文化带入团队文化之中，自觉与强国梦同频共振，成为广大青年学习的青春榜样。 团浙江省委基层工作部相关负责人介绍说，近年来，团绍兴市委以青工技…
