# Supplementary material for: Serving organization goals by organizational information dissemination: An empirical study from the Communist Youth League of China
Source: PLoS One. 2023 Jan 20;18(1):e0280221. doi: 10.1371/journal.pone.0280221 (PMC9858461; doi:10.1371/journal.pone.0280221)
Supplement: S1 Data — (ZIP) [file pone.0280221.s001.zip › Supporting Data/Chinese Version/School Committee(In Chinese).txt]

2022-06-29	厦门大学为研究生支教团上“出征前最后一堂党课”厦门大学为研究生支教团上“出征前最后一堂党课”者 杨宝光）6月23日下午，在厦门鹭江道水域“图强号”党史学习教育主题船上，“红帆领航，逐梦山海”厦门大学第24届研究生支教团“出征前最后一堂党课”学习教育活动举行。 活动上，厦门大学党委副书记徐进功与支教团队员共同观看了《碧海红帆》沉浸式情景演出，并以《汲取闽宁精神养分，激扬青春奋进之力》为题，为即将前往宁夏海原县、隆德县、彭阳县和永宁县开展为期一年支教的22名队员讲授出征前最后一堂党课。 徐进功简要回顾了闽宁扶贫协作的光辉历程，他表示，26年来，闽宁两地相隔数千里，不以山海为远，携手共抗贫困，不仅成为我国东西部扶贫协作的典范，也形成了催人奋进的“闽宁精神”。厦门大学研究生支教团作为“闽宁对口扶贫协作”援宁群体的重要成员之一，要深刻学习感悟闽宁精神，并从中汲取精神养分和智慧力量，在脱贫攻坚与乡村…
2022-06-24	西南交通大学师生赴马尔康震区开展震后心理辅导西南交通大学师生赴马尔康震区开展震后心理辅导青报・中青网记者 王鑫昕）6月21日至23日，西南交通大学组建的四川马尔康6.0级群震震后心理健康辅导社会实践队，先后赴阿坝州马尔康第二中学、第四小学、松岗镇中心小学、卓克基镇中心校等学校，为近1000名来自受灾家庭及震中地区转移安置的中小学生开展心理疏导活动。 马尔康地震发生后，西南交通大学团委根据马尔康灾区的需求，组建了由心理学专业研究生和研究生支教团志愿者组成的震后心理健康辅导社会实践队伍，西南交通大学应用心理学研究院院长宁维卫教授作为四川省专家服务团专家，担任指导老师并奔赴马尔康开展震后心理疏导、心理重建工作。 近日，西南交大社会实践队成员在开展团辅活动。西南交通大学供图 在为期三天的马尔康震后心理辅导活动中，西南交通大学师生通过专题讲座、团体辅导、心理游戏及一对一解答心理困惑等方式，帮助孩子…
2022-06-23	广州中医药大学开展港澳台侨学生国情教育活动广州中医药大学开展港澳台侨学生国情教育活动者 林洁 通讯员 廖晓键）6月21日，广州中医药大学举行国情教育系列活动总结会，同时为获得“青春献礼二十大・强国有我新征程”摄影展的港澳台侨及国际学生颁奖。中央政府驻澳联络办广东联络部副部长任铁健为获奖同学颁奖。广州中医药大学供图 为了庆祝香港回归祖国25周年、澳门回归祖国23周年，迎接党的二十大胜利召开，广州中医药大学举行了以“青春献礼二十大・强国有我新征程”为主题的摄影及视频制作大赛、征文比赛、最美宿舍评比、抗疫学生楼长评比、优秀毕业生评比等国情教育活动。 广州中医药大学党委书记张建华指出，学校坚持为党育人、为国育才，组织港澳台学生全员参与军训、红色研学、乡村振兴调研、抗疫志愿服务等活动，希望同学们把握粤港澳大湾区发展的机遇，将把自己的小我融入祖国的大我中，时刻与祖国同步伐、共命运。 广东省中医药局副…
2022-06-14	贵州黔南科技学院春季大型校园招聘会圆满落幕贵州黔南科技学院2022年春季大型校园招聘会圆满落幕建伟 通讯员 陈应梅 严婷 晏春）为落实促进高校毕业生就业决策部署，近日，“筑梦南明・成就未来”暨2022年贵州黔南科技学院春季大型校园招聘会在足球场举行。贵州黔南科技学院相关领导出席了招聘会现场。图为招聘会现场。贵州黔南科技学院供图 本次招聘会共有100家企业参加，提供就业岗位200余个，吸引2000余人参加，投递简历4000余份。线下招聘会现场人头攒动，同学们手持精心准备好的简历，游走于各企业展位前，了解各企业招聘岗位信息及用人要求，选择自己感兴趣的企业填写报名表并进行面试。图为学生接受用人单位面试。贵州黔南科技学院供图 “上进心是一个求职者应拥有的最基本的东西。”贵州省省酒集团有限公司负责人表示，公司比较倾向于吸纳积极向上、多方面发展的人才。 “在求职过程中，我更看重用人单位的环境设施、薪…
2022-06-06	安徽农业大学开展2022年度第五期“创客沙龙”安徽农业大学开展2022年度第五期“创客沙龙”伟）近日，安徽农业大学“创禾进行时”系列活动之“创客沙龙”第五期在大学生创客空间A区路演大厅举办。安徽农业大学2020级资源利用与植物保护专业硕士研究生、六安科科达尔生物科技有限公司总经理、第七届中国国际“互联网+”大学生创新创业大赛金奖获得者程瑞以“如何参与创新创业活动”为主题，作了一场精彩的专题分享。本次活动以腾讯会议直播的形式开展，入驻创客空间的创业团队以及对创新创业感兴趣的同学共300余人参与。 程瑞结合自身参与创新创业实践与赛事经验，从项目创意来源、核心竞争力打造以及竞赛作品细节完善等方面，向参会学生讲述了在校期间如何参与创新创业活动。他建议大家积极参与社会实践、关注社会需求，根据实践调研情况并结合市场需求选题立项；鼓励同学们在校期间要主动参与实验室项目、申报大创项目，积极融入教师科研团…
2022-05-31	江苏大学开展喜迎二十大主题教育实践活动江苏大学开展“喜迎二十大 永远跟党走 奋进新征程” 主题教育实践活动建伟 通讯员 丁一娟 王盼）“第一次参加这种沉浸式的主题团日活动，通过打卡红色地标、完成答题任务，真是让我受益匪浅。”江苏大学一名学生姜千说道。 近期，江苏大学团委组织开展“青春心向党 建功新时代”学习习近平总书记在庆祝中国共产主义青年团成立100周年大会上的重要讲话精神主题团日活动，共有来自不同学院600余名团员青年参与。活动以打卡“地图上的青运史”的形式进行，设置了北大红楼、广州东园等八个红色地标打卡点，参与的学生完成相应的答题、拼图、听歌识曲等任务即可完成打卡，通过沉浸式学习党领导青年运动的光辉历程，增强团员青年永远跟党走的信念信心。图为“青春心向党 建功新时代”主题团日活动。通讯员供图。 在此前举办的“喜迎二十大 永远跟党走 奋进新征程”江苏大学专兼挂职团干部、青年教师思政技…
2022-05-30	武汉科技大学：手绘创意视频“数”说团史武汉科技大学：手绘创意视频“数”说团史，献礼建团百年建伟 通讯员 张薪蕙）近日，武汉科技大学团委公众号发布了系列视频作品《“数”说百年团史》，以此献礼中国共产主义青年团成立100周年。 这一系列视频作品由该校团委牵头，第七期“青马工程”英才领航班几十名学员、部分绘画专业和青年传媒中心学生共同制作。该校青马班学员蔡政革介绍，系列视频共有十期，他们选取了“54（1919.5.4五四运动）”、“1957（中国新民主主义青年团第三次代表大会）”、“1988（定团歌）”等建团百年历史中具有特殊意义的数字，从数字入手，结合手绘形式和音频解说，制作成视频，展现中国共青团的百年发展历程。图为青马班学生讨论制作细节。通讯员 张薪蕙 摄 从今年1月开始，青马班学员们根据个人兴趣特长和视频分工需要，分为绘画、采编、配音、视频等六个组，分别负责负责画面手绘、资料搜集、脚本撰…
2022-05-27	河北青年管理干部学院启动科技活动周河北青年管理干部学院启动科技活动周2年科技活动周启动仪式。 本次科技活动周安排人工智能体验馆体、VR体验、科技展览。在人工智能体验馆里，智能服务机器人、人形智能机器人、六足仿生机器人、无人驾驶车、VR-Touch触境一体机、3D打印机等，让人感受到智能科技魅力。在VR体验馆里，大家观看科普视频，参观爱国主义教育基地。在科技展区，大家体验智能语音、智能编程、自动化购票、SAAS教育平台、中国邮储UMCloud项目等。 科技活动周将持续到5月28日。期间，河北青年管理干部学院将面向全院学生举办“科普知识进校园”主题班会和科技电影展，为大家播放高质量的科技纪录片和科幻片，向同学普及科学知识、弘扬科学精神、呈现科学人生，提升科学素养。
2022-06-29	潍坊职业学院举行“青马工程”培训结业暨“三下乡”出征仪式潍坊职业学院举行第八期“青年马克思主义者培养工程”培训班结业典礼暨2022年暑期“三下乡”社会实践活动出征仪式建伟 通讯员 刘佳 赵淑暖）近日，潍坊职业学院第八期“青年马克思主义者培养工程”培训班结业典礼暨2022年暑期“三下乡”社会实践活动出征仪式在滨海校区清泽楼报告厅举行，奎文校区师生参加线上仪式。学院团委学生工作处负责人、各二级学院团总支负责老师、“三下乡”社会实践团队指导老师和第八期“青年马克思主义者培养工程”培训班全体学员等300余人参加活动。活动由团委学生工作处负责人主持。活动现场图片。通讯员供图 大会在庄严的国歌声中拉开帷幕。会上，学院团委学生工作处负责人宣读了第八期“青年马克思主义者培养工程”培训班“十佳学员”“优秀学员”表彰决定，并为第八期“青年马克思主义者培养工程”培训班颁发结业证书，为“十佳学员”“优秀学员”颁…
2022-06-28	西华大学社会实践队开展专题宣讲西华大学社会实践队开展专题宣讲建伟 通讯员 吴立波）6月26日，西华大学马克思主义学院“同心振乡”社会实践团队在四川省南充市营山县郎池街道狮子村开展专题宣讲。“同心振乡”社会实践团队和狮子村村委会全体成员、部分党员代表和村民代表参加宣讲会。宣讲会图片。通讯员供图 宣讲会上，西华大学马克思主义学院学工办主任杜靖介绍了宣讲会的主要目的和暑期“三下乡”社会实践活动的内涵。随后，“同心振乡”社会实践团队研究生闫元霜同学作了“科技人才振兴乡村”主题宣讲，重点介绍了科技和人才在乡村振兴战略中的关键性作用，以及这两个要素对于推进农村治理体系和治理能力现代化的重要作用。彭子�Z同学围绕“树立清廉家风，涵养清廉正风”主题进行了宣讲，列举了几个典型的古代家风建设的正面案例，指出家风家教是最宝贵的财富，呼吁大家带头建设优良家风。许志英同学以“乡村教育新发展，促进共同富裕”为题进行…
2022-05-26	中国地质大学（武汉）举办红五月专题团课中国地质大学（武汉）举办第一期“青春心向党 建功新时代”红五月专题团课月26日电（记者 张建伟 通讯员 陈文婷 龚伟杭）为深入学习贯彻习近平总书记在庆祝中国共产主义青年团成立100周年大会上的重要讲话精神，引导青年团干加强政治理论学习，提高政治理论素养，近日，中国地质大学（武汉）组织开展第一期“青春心向党 建功新时代”红五月专题团课。中国青少年研究中心助理研究员、北京师范大学政治学博士马金祥受邀专题授课，学校各二级团组织负责人、校院两级“青马工程”学员近百人参与线上学习。团课截图。通讯员供图 马金祥博士以《百年筑梦：党领导中国青年运动的100年》为题，通过详实的数据、生动的案例，从中国青年群体的形成、中国青年运动的产生和党领导中国青年运动在不同历史时期表现等方面深入介绍了党领导中国青年运动的100年。授课最后以百年征程的四条历史经验、对共青团提出四点…
2022-05-25	安徽工业大学开展草地读书会主题团日活动安徽工业大学开展草地读书会主题团日活动青报・中青网 王海涵）“我将在支教服务地开展生态文明宣讲、环保知识竞答等活动，在完成基层教育工作的同时，帮助孩子从小筑牢生态环保意识。”安徽工业大学第24届研究生支教团成员姚锦芳坐在草地上和小伙伴分享心得。 安徽工业大学近日举行主题团日活动，90后、“全国最美辅导员”赵颖虹和同学们围坐在马鞍山市薛家洼的青草地上开展草地读书活动，共同学习习近平总书记在庆祝中国共产主义青年团成立100周年大会上的重要讲话精神。 安徽工业大学党委书记陆林、共青团安徽省委副书记李波、安徽工业大学党委副书记祖明、共青团安徽省委学校部、共青团马鞍山市委负责同志参加活动。40余名大学生代表围绕“践诺”“桥梁“担当”等关键词分享交流。 现场，每位同学亲手折好一只千纸鹤，写上对祖国的祝福，把千纸鹤放在透明的玻璃瓶中，同学们还给这个瓶子起了个好听的…
2022-06-16	山东大学打造“人人都做志愿者”品牌，已注册5万余名志愿者山东大学打造“人人都做志愿者”品牌，已注册5万余名志愿者翁祥栋 中青报・中青网记者 邢婷）近年来，山东大学围绕立德树人根本任务，坚持“提质量、强素质、广覆盖”工作思路，大力开展青年志愿服务工作。学校以全链条布局为载体，以全方位参与为着力点，以全员化培养为目标，科学有序深入引领全校青年热心奉献、明德向善，不断打造“人人都做志愿者”三大方案。 全链条布局，搭建志愿服务平台 从制度、系统、队伍多角度布局，山东大学逐步夯实志愿服务发展的“四梁八柱”。学校先后出台《山东大学青年志愿者管理办法》《山东大学学生志愿服务时长管理细则》《山东大学志愿服务项目管理办法》等8项制度文件，推动志愿服务工作制度化。 同时，依托“山东大学学生拓展培养计划综合管理系统”开辟志愿服务板块，实现志愿服务信息化管理，形成“学校-学院-团支部（志愿服务队）”三级联动，并…
2022-06-15	贵州大学首届国风文化节暨茶文化推广活动表彰大会举办贵州大学首届国风文化节暨茶文化推广活动表彰大会举办建伟 通讯员 刘艳春 陈云霞）为表彰先进，营造学习和传承中华优秀传统文化的良好氛围，扎实推进“三全育人”工作实效，不断深化“五育并举”丰富内涵，6月11日晚，贵州大学首届国风文化节暨茶文化推广活动表彰大会成功举办。团贵州省委学校部、贵州省学联驻会主席、校团委相关人员以及学生社团代表齐聚一堂，共享文化盛宴。活动现场照片。通讯员供图 表彰大会上，嘉宾为“最佳文化传承社团”“最佳组织社团”“最佳创新社团”等荣誉团队和个人颁奖。表彰结束后，“相约国风盛世，绽放青春风采”贵州大学首届国风文化节暨茶文化推广活动文艺汇演正式开始。贵州大学武术协会、截拳道协会带来的中华武术《虎跃龙腾》，让我们领略到了中华民族的精神与气概；贵州大学汉风府一曲《花间游》尽显中国传统服饰之美；贵州大学苗学研究青年小组、贵州大学…
2022-06-10	江西青年职业学院开展心理健康主题班会关注从“心”开始 江西青年职业学院开展心理健康主题班会建伟 通讯员 程虹 刘欣）为引导学生保持积极向上的生活状态，培养学生良好的心理品质，宣传普及心理健康知识，近日，江西青年职业学院组织各班级开展心理健康主题班会。图为心理健康主题班会。通讯员供图 学院辅导员们通过线上线下相结合的形式，以反映大学生常见的人际交往、情绪调节、恋爱心理、压力管理、生命安全教育等心理健康问题，采取心理知识宣讲、实际案例分析、集体讨论分享等方式，与同学们进行了一场心灵碰撞班会。图为线上心理健康主题班会。通讯员供图 下一步，学校将继续围绕立德树人根本任务，在大学生心理健康教育工作方面，从“心”开始，坚持育心与育德相结合，打造“有深度、有温度、有力度”的心理育人工作机制。
2022-06-10	安徽农业大学青年志愿者开展“绿色课堂”活动安徽农业大学青年志愿者开展“绿色课堂”活动团委供图 中国青年网北京6月10日电（记者 张建伟）6月7日下午，安徽农业大学青年志愿者前往琥珀街道“青年之家”开展学校“农”字特色的志愿服务品牌“绿色课堂”活动。 安徽农业大学青年志愿者联合会“绿色课堂”服务团讲师朱悦悦在北苑村社区党群服务中心，向社区的小朋友们讲述了热带雨林的气候特点及生物多样性等知识，以“什么是热带雨林？”为切入点，吸引小朋友们注意并引发思考，进而引出课程的主题，通过介绍热带雨林所处经纬和维度的区间，以及其所具有的独特气候特征等，逐步揭开热带雨林的“神秘面纱”，让小朋友对热带雨林产生初步的认知。最后，借助组图、短视频等向小朋友们进一步介绍了热带雨林中的部分珍稀动植物，并说明保护热带雨林的重要性和必要性。 本次“绿色课堂”活动的开展，在为社区儿童普及了热带雨林地区的相关知识，帮助小朋友…
2022-06-09	广西艺术学院举行“我们的节日・端午节”主题活动广西艺术学院举行“我们的节日・端午节”主题活动北京6月9日电（记者 张建伟 通讯员 王秋荷 陆辉）为喜迎党的二十大召开，传承和弘扬中华民族优秀传统文化，近日，广西艺术学院在南湖校区与相思湖校区同步开展“我们的节日・端午节”主题活动。 同学们参与有奖知识问答活动。通讯员供图 活动当天，各教学单位参赛同学身着龙头套，脚穿木板鞋争分夺秒地赶往粽子制作点，开始包粽子、做香囊。任务完成后，各参赛队伍携带粽子和香囊返回起点，最终评委老师依据各参赛队伍粽子、香囊的品相和数量评分，评选出了一、二、三等奖。 传统民族文化展示活动。通讯员供图 活动期间，现场还准备了有奖知识问答活动，同学们在游戏的同时了解端午节的传统文化知识。随后，在南湖校区开展“舞动青春 献礼二十大”――南湖舞蹈之夜以及在相思湖校区开展的“粽情端午 献礼二十大”――汉文化社团展示活动将端午佳节…
2022-06-07	山东潍坊职业学院举行高校毕业生就业创业指导活动潍坊职业学院举行“青鸟计划 才聚鸢都 就在潍坊”高校毕业生就业创业指导进校园活动图 中国青年网北京6月7日电（记者 张建伟 通讯员 赵淑暖）近日，山东潍坊职业学院在滨海校区举办“青鸟计划 才聚鸢都 就在潍坊”高校毕业生就业创业指导活动，学院相关部门负责人、学生代表共计200余人参加活动。 团潍坊市委副书记周发家为产学研转化联络服务中心授牌，学院团委与滨海党群工作部交换校地合作协议。图为就业创业政策报告现场。通讯员供图 潍坊市公共就业和人才服务中心大中专毕业生服务科科长苏明作就业创业政策报告，对潍坊市就业创业政策进行了详细解读，分析了疫情防控特殊时期的就业形势。并针对学生关心的就业手续办理、就业见习、基层就业、创业补贴等流程进行了一一解答。毕业生就业创业指导活动现场。通讯员供图 本次活动是深入贯彻落实山东省人力资源社会保障厅、山东省教育厅印发的…
2022-06-02	四川文理学院举行“喜迎二十大・青春心向党”大型青春歌会四川文理学院举行“喜迎二十大・青春心向党”大型青春歌会 中国青年网北京6月2日电（记者 张建伟 通讯员 赵庆华）5月31日，四川文理学院在莲湖校区田径运动场举行大型青春歌会。此次歌会分为“党恩颂歌”“岁月赞歌”“青春踏歌”“逐梦放歌”四个篇章。图为万人齐唱《歌唱祖国》。通讯员供图 据校团委相关负责人介绍，本次歌会是学校目前参与人数最多的一次大型活动，共有来自14个学院的600多名师生参演，另有来自15个学院及中国工商银行等单位的4000多人组成的方队进行拉歌演唱。为给学生提供更好的观看体验，歌会以露天舞台的形式呈现，整个舞台设计为四川文理学院的校徽――“凤凰展翅”的形状，寓意凤凰欲飞。图为演职人员合影。通讯员供图 歌会还在四川文理学院官方B站、四川文理学院官方抖音、四川文理学院视频号等平台进行了同步网络直播。
2022-05-24	中国热科院团委开展生物多样性保护行动中国热科院团委开展生物多样性保护行动者 任明超）5月22日是国际生物多样性日，当天，中国热科院团委组织海南热带雨林国家公园生物多样性保护志愿者，以“为所有生命构建共同的未来”为主题，向社会公众宣讲科普热带雨林生物多样性知识。 中国热科院作为全国综合性热带农业科学研究的最高学术机构，拥有一支青年科技人员队伍常年调查、研究、科普热带雨林的生物多样性。先后发现莎草科、胡椒科、兰科、海南药用植物特有新物种，以及大型真菌新物种等几十个，开展专题科普活动上千场。 为更好地保护海南热带雨林国家公园的生物多样性，中国热科院团委组织近期组织一批优秀青年科技人员组成海南热带雨林国家公园生物多样性保护志愿者团队，取名“雨林青春”。下一步，中国热科院团委将组织更多青年志愿者，向世界讲好海南热带雨林故事。
2022-05-24	贵州黔南科技学院开展防灾减灾安全知识讲座贵州黔南科技学院开展防灾减灾安全知识讲座建伟 通讯员 张学妹 杨芳雪 陈应梅）为增强教职工生的安全意识，提高应对灾害的应急处置能力，5月18日下午，贵州黔南科技学院“减轻灾害风险 守护美好家园”防灾减灾安全知识主题讲座在阳光楼110博雅大讲堂内举行，学院师生代表共250余人参加讲座。图为讲座现场。通讯员供图 讲座中，贵州黔南科技学院保卫部副部长肖铭通过PPT讲解及现场演示相结合的方式，围绕地震、洪水、泥石流、山体滑坡、台风、雷电、沙尘暴、火灾八个常见自然灾害发生前的征兆，灾害来临时采取的应对措施及现场自救互救等安全知识为与会师生进行详细讲解，并带领与会师生对《灾害应对手册》进行了系统地学习，让与会师生感到受益匪浅。 图为讲座现场。通讯员供图 “安全是每个学生健康成长的前提，加强避险抗灾和自救互救能力的宣传教育是我们不可忽视的环节。”贵州黔南科技学院…
2022-05-23	河南开封科技传媒学院红色经典诵读比赛举行河南开封科技传媒学院红色经典诵读比赛举行 中国青年网北京5月23日电（记者 张建伟）近日，河南开封科技传媒学院大礼堂内，由经济学院承办的“喜迎二十大・永远跟党走・奋进新征程”红色经典诵读比赛活动举行决赛。 传播学院带来的《五四曙光》，医学院的《承继五四百年之志，青春诵读先辈之声》，经济学院火种燎原队带来的《纪念一二九，吾辈当自强》，讲述了中国共产主义青年团建立的过程，呼吁当代青年珍惜幸福生活，担负时代使命，在担当中历练，在尽责中成长。活动现场图片。河南开封科技传媒学院供图 商学院的改革先锋队带来的《改革开放，中国奇迹》，展示了改革开放辉煌战略给中国发展带来的巨大变化；艺术学院抗洪有我“青”尽全力队的《青春志愿行，共筑中国梦》，人文学院的为了春回大雁归队的《为了春回大雁归》，经济学院的奋斗正青春、青春向党队带来的《青春心向党，喜迎二十大》展现了青年一…
2022-05-23	贵州黔南科技学院第五届“绿宿杯”环保创意大赛决赛结束贵州黔南科技学院第五届“绿宿杯”环保创意大赛决赛圆满结束建伟 通讯员 代红燕 杨彩芬）近日，贵州黔南科技学院“共护绿水青山・携手共建绿色科院”第五届“绿宿杯”创意环保设计大赛圆满结束。图为参赛团队代表进行作品讲解。通讯员供图 决赛现场，海报设计组与手工制作组的选手们通过PPT讲解和实物展示相结合的形式，从作品的主题、核心设计理念、构成元素以及创作过程等方面进行作品诠释。图为学生作品展示。通讯员供图 现场评委根据参赛队伍设计的主题、结构、色彩、创意理念、讲解效果五个方面对参赛选手的表现进行综合评分。共评选出荣获手工制作组一等奖、二等奖、三等奖、最高人气奖团队各一支，优秀奖团队二支；荣获海报制作组一等奖、二等奖、三等奖、优秀奖、最高人气奖团队各一支。图为学生作品展示。通讯员供图 “当一个个利用废弃物品制作的艺术品展现在我面前的时候，它们就像…
2022-05-20	贵州大学首期“挑战杯”中国大学生创业计划竞赛训练营举办贵州大学首期“挑战杯”中国大学生创业计划竞赛训练营举办图 中国青年网北京5月20日电（记者 张建伟 通讯员 刘艳春 苟萌萌）5月18日，第十三届“挑战杯”中国大学生创业计划竞赛训练营（第一期）在溪山剧场举行。贵州大学各学院团委书记、“挑战杯”项目指导老师及参赛学生代表300余人参加。 活动现场图片。通讯员 姚一 胡水坤 供图 本期训练营主讲嘉宾易永祥以“挑战杯”竞赛解析为主题，围绕什么是“挑战杯”、备赛要点、材料准备及路演要点进行讲解，并结合案例做备赛详细介绍，提醒参赛团队注意选题、选人、打磨，还与现场同学就金奖项目的特征、如何备赛、项目如何更好展示等问题进行互动。 活动现场图片。通讯员 姚一 胡水坤 供图 进入省赛的团队学生表示，本次培训营使他们受益匪浅，同时也感到意犹未尽，后续会根据学到的知识更好地完善参赛作品，争取取得好成绩。 …
2022-05-20	常州工学院举行信仰公开课暨五四表彰大会常州工学院举行信仰公开课暨五四表彰大会者 杨宝光）在如今的天津大学张太雷纪念室里，有一份100多年前签署至今没有领走的毕业证书，上面写道：学生张曾让系江苏省武进县人，现年23岁，在本校法科法律学门修业期满考查成绩及格，准予毕业。 “这一纸在今天都有极高含金量的毕业证书，在当时社会更是当官任职的通行证，为什么没有被领走呢？”常州工学院马克思主义学院青年教师高玄博士向同学们发问。 “因为张太雷对同学说，‘我毕业之后不到上海当律师了。天下兴亡，匹夫有责。只有走十月革命的路，才能救中国’。为此他更名为‘太雷’，‘愿化作震碎旧世界的惊雷’，冲散阴霾，改造旧社会。”高玄解释说。 近日，常州工学院举行“高举团旗跟党走 青春奋进向未来”信仰公开课暨五四表彰大会。 活动中，高玄为学生们带来了一场《张太雷：谋将来永远幸福》微团课。他从进取求索、勇立潮头、百年团史、求学问…
2022-05-19	贵州黔南科技学院举办“预防电信诈骗”知识讲座贵州黔南科技学院举办“预防电信诈骗”知识讲座建伟 通讯员 黄梦瑶 晏春）“什么是电信诈骗、电信诈骗的常见形式、如何识别电信诈骗……”近日，贵州黔南科技学院特邀惠水县公安局涟江派出所副所长谭凤群为学院师生开展“预防电信诈骗”安全教育讲座。“预防电信诈骗”讲座现场。通讯员供图 “同学们不要轻信不明对象及可疑信息，不要贪小利而受违法短信的诱惑，不要拨打短信中的陌生电话，不要向陌生人汇款、转账，不要泄露个人信息，特别是银行卡信息。”讲座上，谭凤群结合自身经历及实际案例向在场师生详细讲解诈骗分子常用的诈骗手段，并叮嘱师生提高防范电信诈骗意识，加强个人信息保护，同时指导师生安装国家反诈中心APP，呼吁同学们向身边的朋友、同学及亲人等宣传防范电信诈骗的相关知识，力争发挥“教育一个学生，带动一个家庭”的作用。惠水县公安局涟江派出所副所长谭凤群讲解“预防电信诈骗…
2022-05-18	西农大团组织打造“五育”全面育人新格局西农大团组织打造“五育”全面育人新格局青网记者 黄博）近日，西北农林科技大学团委组织学生举行“高举团旗跟党走，大步逐梦献青春”青春助梦跑活动，引导学生锻炼强健体魄，锤炼坚定意志。西北农林科技大学团委供图 这是西农大团委为打造全面育人新格局，以“五育”为抓手所开展的育人工作中的重要一项――坚持以体育人，以强健体魄为青年固身。所谓“五育”，是该校团委围绕立德树人根本任务，对标新时代共青团工作新要求和青年学生新特点，总结出来的一项系统性育人新工程，具体包括：坚持以德树人，以理论武装为青年铸魂；坚持以智启人，以创新引领为青年立本；坚持以体育人，以强健体魄为青年固身；坚持以美化人，以文化浸润为青年润心；坚持以劳塑人，以实践担当为青年树基。 为此，西农大团委细化并组织了一系列相应的活动，如以红色文化长廊、东南窑实验站等平台为主要阵地涵育青年学生爱国、爱党、爱校的…
2022-05-17	山东建筑大学：让劳动成为学子们最好的习惯山东建筑大学：让劳动成为学子们最好的习惯的参与度、认同感，继而成为其习惯养成？在山东建筑大学，劳动教育不再是板着面孔的“老先生”，更像是与学子们朝夕相伴的“好友”：它是校园中穿梭的各色志愿服务“小马甲”，是栖身于花草树木中的实践课堂，是讲述校园建筑文化之美的学生讲解团……“劳”字嵌入志愿服务，校园防疫阵线高高筑起 自今年3月山东建筑大学校园进行临时封闭式管理以来，校园里出现了许多“彩色马甲”，热能工程学院的橙色，艺术学院的红色，计算机科学与技术学院的蓝色，外国语学院的绿色……与次第开放的迎春、白玉兰和粉樱一道，构成了这个春天的别样风景线。 自疫情防控阻击战打响以来，山东建筑大学团委积极探索以“劳”为核心的志愿服务新模式，将劳动教育与志愿服务相结合，整合公益类社团、院级志愿服务队力量，搭建校院两级志愿服务体系，助推劳动教育落地。 活动开展以来，来自各…
2022-05-17	东南大学举行“青春心向党，建功新时代”主题团日活动暨2022年五四表彰大会东南大学举行“青春心向党，建功新时代”主题团日活动 暨2022年五四表彰大会建伟 通讯员 宁俊康 曲钢 杭添）近日，江苏省南京市东南大学“青春心向党，建功新时代”主题团日活动暨2022年五四表彰大会在九龙湖校区润良报告厅举行。学校党委书记左惟，中国科学院院士、校长黄如，在校全体校领导，党委常委校，相关职能部门负责同志，各学院党委负责同志出席活动，校团委全体同志、获奖青年师生代表、各学院团委负责同志以及部分优秀团员代表现场参会。活动图片。通讯员供图 大会开始前，全体观看视频《奋进的东南大学共青团》，回顾东南大学共青团多年来的奋斗征程。创新创业青年代表、机械工程学院博士研究生任彦君，江苏省十佳青年志愿者、外国语学院2021级硕士生王敏，江苏省“青年五四奖章”获得者、能源与环境学院教授郝梦龙作了精彩演讲。大学生艺术团朗诵…
2022-05-14	北方民族大学引领广大青年共同研学百年团史波澜画卷北方民族大学引领广大青年共同研学百年团史波澜画卷讲解和参观学习“百年共青团奋进新征程”主题团史展，引领广大青年共同研学百年团史波澜画卷。 自5月主题团史展开展以来，共青团宁夏区委书记龚雪飞、共青团宁夏区委副书记韩蕃�[，宁夏回族自治区教育工委副书记王宏伟先后参观北方民族大学“百年共青团奋进新征程”主题团史展，给予充分肯定。 截止目前，北方民族大学通过第二课堂制度组织班级团支部集中参观的方式，累计已共有5000余名学生参观展览。计划到6月末，实现覆盖全校2万余名青年学生。在筹备主题团史展前，为了让团史展更好地发挥育人成效，北方民族大学党委提出要以铸牢中华民族共同体意识为主线，依托团史展全面展示党领导下的百年中国青年运动史，同时要利用好团委办公楼内的空间，巧妙设计参观路线，将团史展设置为团史教育宣传展示中心，长期面向在校师生和周边中小学师生、社…
2022-05-10	五校联办联学共建交流活动 分享冬奥精神五校联办联学共建交流活动 分享冬奥精神者 王鑫昕）近日，由清华大学自动化系、北京航空航天大学能源与动力工程学院、天津大学精密仪器与光电子工程学院、电子科技大学自动化工程学院、西南交通大学信息科学与技术学院联合发起的“党旗引领学冬奥，青春聚力向未来”联学共建交流活动在线上举办。 此次活动由五所学校相近学科专业所在的党团支部承办，旨在通过交流冬奥精神激励广大青年学子。五所高校设置了多个分会场，线上线下共千余人参加。 北京航空航天大学能源与动力工程学院2020级硕士生倪天璇、北京航空航天大学能源与动力工程学院2019级本科生倪书之、清华大学自动化系2020级博士生郭旭东、清华大学自动化系2020级硕士生牛家赫等五位北京冬奥会、冬残奥会志愿者，分别以《聚光灯之外的我们》《致广大而尽精微 冰雪情映中国梦》《站好鸟巢技术故障处理的每一班岗》《小海陀山上飞舞的雪花…
2022-05-09	常熟理工学院炼成“信仰公开课”省级精品示范课常熟理工学院炼成“信仰公开课”省级精品示范课1年“信仰公开课”省级示范课评选结果的通知》，确定了40场“信仰公开课”为省级精品示范课。常熟理工学院外国语学院报送的《承信念 书华章 担责任》入选省级精品示范课。 “信仰公开课”是坚持不懈地以马克思主义中国化的最新成果武装青年、指导团学工作实践、推进思想引领工作的工作项目。 此次公开课以线上线下结合的方式进行，累计受众3万余人次。 近4年来，该校“经典译站”学习社开展省级“信仰公开课”2次、校级8次、院级50余次、团支部800余次，组织开展校园展示2次、理论研习30余次、社会实践50余次，受教育学生总数达万人；该校举办的省级“信仰公开课”两次获评江苏省“信仰公开课”精品示范课。 该校外国语学院将持续探索“党建+专业”“思政+专业”融通教育，以“经典译站”学习社为平台，将党建、思政、专业教育相结合，通…
2022-04-29	合肥师范学院成立喜迎党的二十大青年学生宣讲团合肥师范学院成立迎接和学习宣传贯彻党的二十大青年学生宣讲团建伟）近日，安徽省合肥师范学院迎接和学习宣传贯彻党的二十大青年学生宣讲团成立大会在锦绣校区行知楼、腾讯会议举行。党委宣传部、院团委负责人，院团委全体人员及党史学习教育学生宣讲团30名同学参加会议。会议由院团委挂职副书记宗彪主持。 会议宣读了《关于成立迎接和学习宣传贯彻党的二十大青年学生宣讲团的通知》。宣讲团团长吕子涵发言，表示要加强理论学习、严守工作纪律、精诚团结协作，按照要求高质高量地开展好宣讲工作。会议还为青年学生宣讲团成员们颁发了聘书。 党委宣传部副部长赵波介绍了迎接和学习宣传贯彻党的二十大青年学生宣讲团的背景和重要意义，指出成立青年学生宣讲团深入广大同学中开展宣讲是学习宣传贯彻党的二十大精神的有机组成，是引导师生深入学习党的十八大以来取得的原创性思想、变革性实践、突破性进展和标志…
2022-04-25	华北电力大学保定校区举办“变废为宝”手工制作大赛华北电力大学保定校区举办“变废为宝”手工制作大赛建伟 通讯员 张一帆 马才赓）近日，华北电力大学保定校区举办“变废为宝”手工制作大赛作品展。青年大学生利用废旧报纸、废旧电子元件、塑料餐盒、快递盒、干枯树枝花朵等材料，设计制作出各式各样的环保手工作品，传递环保理念，用行动助力“双碳目标”，让废旧物品找到“春天”。部分作品图片。通讯员供图 尊重生命，用创意致敬逆行者 为了表达对奋战在新冠肺炎疫情一线的工作人员的敬意和对疫情早日结束的企盼，大学生们以战“疫”为主题制作各式手工艺品。小蓝花队利用草稿纸、旧衣物、塑料瓶等材料，制作出寓意着健康的绣球花和寓意着快乐的小雏菊，以此致敬抗击疫情的工作者。部分作品图片。通讯员供图 网购已经成为了大学生生活中必不可少的一部分，而大量快递包装盒也成为校园内不可忽视的垃圾源。参赛选手们将这些快递盒辅之以卡纸、干花等…
2022-04-22	贵州大学开展喜迎二十大主题示范宣讲活动贵州大学“喜迎二十大、永远跟党走、奋进新征程” 主题示范宣讲活动成功举行京4月22日电（记者 张建伟 通讯员 刘艳春 焦敬超）近日，贵州大学“喜迎二十大、永远跟党走、奋进新征程”主题示范宣讲活动在马克思主义学院成功开展。 宣讲会上，马克思主义中国化专业2020级研究生杨凯文、思想政治教育专业2020级研究生曾中令、中国近现代史基本问题研究专业2020级学生陈春宇，以青年视角为团员青年们带来了一堂以“话百年共青团史 写时代青年新篇章”为题的生动宣讲。宣讲巧妙融入互动问答、朗读书信、观看视频等青年喜闻乐见的形式，讲活百年团史，让团员青年置身于红色故事环境中，从中感受红色精神，启迪青年团员在新时代中发展自我。 对历史来讲团歌是一种传承，对未来来讲团歌是一种担当，带有鲜明的时代印记。洛婕讲师利用红色音乐进行爱国主义教育，通过从五四火炬唤醒民族的觉醒，到青年用…
2022-04-20	江苏大学团委举办团支部书记微团课比赛江苏大学举办“喜迎二十大、永远跟党走、奋进新征程” 主题微团课比赛 中国青年网北京4月20日电（记者 张建伟 通讯员 丁一娟 刘丹）近日，江苏大学团委举办的“喜迎二十大、永远跟党走、奋进新征程”团支部书记微团课比赛现场，来自财经学院的姜千同学在台上动情讲述着“二陈兄弟”陈延年、陈乔年的故事。图为团支部书记微团课比赛会场。通讯员供图 比赛共有来自29个学院60名团支书报名参加，经校团委组织初评，有28名团支书入围决赛并进行展示。在展示中，各团支书围绕“喜迎二十大”主题，聚焦一个重大事件、一个伟大精神、一个伟大人物等展现党的百年历史、新时代的历史成就和百年未有之大变局，结合时代特征、青年特点等，以价值引领为导向，积极弘扬正能量，传播好声音。
2022-04-20	全国农林高校共上冬奥大思政课全国农林高校共上冬奥大思政课 农科学子联合宣讲团开讲者 杨宝光）4月15日，全国高等农林院校北京2022年冬奥会和冬残奥会农科学子联合宣讲团成立仪式暨首场宣讲报告会在中国农业大学举行。活动现场图片 中国农业大学供图 本次活动由全国高等农林院校共青团工作联盟发起。据介绍，北京2022年冬奥会和冬残奥会期间，中国农业大学、北京林业大学、北京农学院和河北农业大学四所联盟高校900余名师生参与了相关服务保障工作。 为充分挖掘在服务保障过程中涌现出来的先进典型和动人事迹，让全国高等农林院校师生共同了解志愿服务背后的故事，共同上好冬奥大思政课，全国高等农林院校共青团工作联盟成立农科学子联合宣讲团。从4月中旬到7月底，宣讲团将根据联盟各校需求和疫情形势，以线上线下相结合的方式，到各高校进行多种形式的宣讲交流。 据了解，此前，四所宣讲团来源高校已分别面向宣讲团成员开展培训工作…
2022-04-15	郑州大学团委开展“云上运动会”校园体育活动郑州大学开展多项活动为疫情防控贡献青春力量建伟 通讯员 刘迎 谢雨桐）为了鼓励同学们在新冠肺炎疫情期间积极锻炼身体，增强免疫力和抵抗力，养成良好的运动习惯，日前，郑州大学团委以“线下自由运动，线上上传评比”的多种方式开展“云上运动会”校园体育活动。 活动包括一分钟俯卧撑、一分钟波比跳、一分钟跳绳、一分钟仰卧起坐、篮球一分钟投篮、足球一分钟颠球、排球一分钟垫球、立定跳远等八个比赛项目，参赛同学录制并上传自己的运动视频，由工作人员线上评定奖项。活动参与人数众多，操场上，宿舍里，广场上，到处都有同学运动的身影。不仅如此，校团委还采用新媒体手段，积极宣传防疫相关政策与知识，开展线上“学术沙龙”“歌手大赛”“公益讲座”等活动，不仅丰富了同学们的校园生活，更帮助广大青年学生缓解压力情绪，保持积极乐观的心态和昂扬向上的精神风貌，积极配合学校疫情防控措施，投身抗…
2022-04-11	广西师大学子用青春播种绿色希望广西师大学子用青春播种绿色希望 中国青年网北京4月11日电（记者 张建伟 通讯员 梁紫嫣 崔译丹）“林草兴则生态兴”，在生态文明建设的理念下，近日，广西师范大学团委组织开展了“喜迎二十大，共植青年林”义务植树活动，同时通过绿色种植、生态保护等多方面自成体系的绿色校园建设项目，响应造林绿化事业的号召，用青春播下美丽中国的种子。 来自不同学院的70余名青年师生汇聚一地，铲土、围堰、灌溉，齐心协力共创绿色。“真正做了之后会觉得植树造林并没有想象中那么简单，光是种下一株小小的竹子，也有很多的讲究。让我意识到建设美丽中国真的需要每一个人坚持不懈的努力。”广西师范大学青年志愿者协会文学院/新闻与传播学院分会会长宾露参与植树活动时说到。 学校团委在全校范围内开展了“创绿色，向未来”的绿植领养活动，通过线上线下的宣传推广，号召广大师生关注环境，鼓励青年学生以写、拍、绘等多种…
2022-04-11	辽宁科技大学举办“战‘疫’青年说”主题宣讲会辽宁科技大学举办“战‘疫’青年说”主题宣讲会者 王晨）“你是照耀辽科大校园的七彩光，点点滴滴，都让我难忘……”日前，辽宁科技大学团委在学校举办“战‘疫’青年说”主题宣讲会。 新时代大学生理论宣讲团成员刘小雯等作《疫情偷不走我们的青春》主题宣讲，讲述了学校领导老师、宿管阿姨、食堂工作人员、学生志愿者积极投身抗击疫情一线的感人故事，呈现了阳光乐学的封校期间生活日常。 学校志愿服务奉献先进典型李福鹏和青年突击队队长李凯杰分别讲述了24小时陪护脚部受伤室友化身“贴身保姆”的感人故事和和学校志愿者的事迹。 校党委副书记孙晓华表示，学校的疫情防控工作已经进入关键时期，这是一场不容有失的“大考”。辽科大人知重负重，迎难而上，尽显忠诚、奉献和担当，为学校筑起了一道生命健康的保护墙。宣讲展现出了同学们面对疫情理性的认知、阳光的心态、感恩的情怀和积极向上的精神风貌。
2022-03-17	服务大学生就业“五位一体”服务大学生就业“五位一体”化指导、实践拓展、困难帮扶、结果导向五个方面进行就业工作部署，从就业观念、技能、实践三个维度出发，聚焦主责主业，对标青年需求，构建服务大学生就业“五位一体”工作体系。 一、突出价值引领，打造就业核心价值体系 以引导学生就业价值观念为重点，校院两级团组织“指导监督”和“对接联系”双管齐下、上下联动，鼓励学生扎根基层就业创业。开展了解职业、体验职业、匹配职业、成就职业的“年级定制”就业观微团课活动，提高学生发展主动性、适应性和可能性；开设《像青年习近平那样砥砺无悔的青春》《青年大学习，就业辩证法》《跟着习近平同志学做就业指导》《同学们，请收好你的十四五工作指南》等就业思政课，线上线下累计观看人数5万余人次；开展“西部计划”、“苏北计划”、征兵入伍宣讲会，近百名毕业生报名基层项目，12名优秀毕业生通过“西部计划”“苏北计划”考核赴新疆、西藏、…
2022-03-16	东华理工大学团委：社会实践彰显青春担当东华理工大学团委：社会实践彰显青春担当建伟 通讯员 蒋昊 罗梅）日前，东华理工大学团委以“请党放心，强国有我”为主题，以上好一堂国情、社情思政课为目标，围绕党史学习教育、乡村振兴、北京冬奥和志愿服务等专题，组织引导全校团员青年在社会实践中涵养家国情怀，以实际行动诠释青年担当。 深化党史学习教育，赓续红色血脉。理学院2020级信息管理与信息系统专业肖娟宏来到于都河畔，参观红军长征出发纪念碑。在大型雕塑“夜渡于都河”中，“曾大爷捐寿材搭浮桥”的场景深深吸引了她。“党史是一座精神宝库，让我汲取了奋进的精神动力。苏区军民鱼水情深的故事让我深受感动，更从中感受到了苏区军民高昂的革命斗志和奋勇的革命精神。”肖娟宏说。 抚州师范学院20级英语专业张妮婕走进萍乡安源路矿工人运动纪念馆，重温老一辈革命家在安源带领工人群众走上革命道路的历史。她的心灵受到了强烈的震撼，“…
2022-03-15	安徽医科大学举办青年志愿者公卫技能培训安徽医科大学举办青年志愿者公卫技能培训中青网记者 王海涵 王磊 ） “一层层脱下防护服，一遍遍反复消毒，看似简单，其实步骤十分复杂。当我穿上防护服，已浑身闷热。疫情时，无数医务工作者却要穿着它连续工作数小时，令人敬佩。”安徽医科大学第一临床医学院2021级医学影像专业孙涛同学在亲身体验穿脱防护服后说道。 3月13日，安徽医科大学举办“东南学堂・疫情防控”公共卫生专项志愿者技能培训班。该校第二附属医院、第四附属医院的13名抗疫医护人员为各学院的540名志愿者和班级卫生健康委员带来专业技能培训。 主讲老师向同学们详细讲解了七步洗手法、咽拭子采集法、穿脱防护服等细节。 观看示范后，志愿者们走上讲台实践，老师们进行点评。“同学们参与度很高，有的同学还主动要求反复练习。我发现，大家都切身体会到疫情防控工作的不容易，也对抗疫一线的医护人员产生更多敬佩。”该校第四…
2022-03-15	贵州黔南科技学院举办学生摄影、绘画作品展贵州黔南科技学院举办学生摄影、绘画作品展中国青年网北京3月15日电（记者 张建伟 通讯员 晏春）为丰富校园文化活动，活跃校园艺术氛围，日前，贵州黔南科技学院举办学生摄影、绘画作品展，精美的展出作品吸引了广大师生驻足参观。图为学生用相机记录喜欢的作品。通讯员供图 “绘画作品的人物面容、食物色彩勾画细节以及摄影作品的不同构图……让我感到惊叹，一幅小图画、小相片构成的就好像是我们即将迎来的建团一百周年的完美画卷。”作为一名共青团员，黄梦瑶同学看完画展后感到在中国共产主义青年团的带领下，可以坐在干净的教室上课，在漂亮的校园散步、嬉闹是一件幸福的事。 据悉，本次学生画展分为摄影作品展和绘画作品展两个部分，共展出作品81幅，其中学生摄影作品51幅，学生绘画作品30幅。
2022-03-14	陕西能源职业技术学院开展学雷锋文明实践志愿服务活动陕西能源职业技术学院开展“学雷锋 树新风” 文明实践志愿服务活动北京3月14日电（记者 张建伟 通讯员 常露）日前，由陕西能源职业技术学院团委发起，煤炭与化工产业学院承办，以“学雷锋 树新风”为主题的志愿服务活动在咸阳市渭城区文苑社区开展。学校50名青年志愿者、咸阳智享亿家环保宣传员及文苑社区工作人员参加活动。手机维修服务。通讯员供图 当天，志愿者们整队集合后，分别前往文林小区和西延铁路小区，开始布置活动现场。活动设置社区义诊、垃圾分类、手机维修、摄影等便民服务。垃圾分类知识宣讲。通讯员供图 志愿者们为居民免费测量血压、按摩、艾灸，提供健康咨询服务；在社区开展防疫知识、垃圾分类知识宣传；帮助年迈的老人清理、维修手机，教他们使用微信、抖音等软件。摄影组的同学则用一张张照片记录美好瞬间，定格大家的幸福笑容。陪老人下象棋。通讯员供图 志愿者袁浩…
2022-03-14	西南财大学生寒假返乡社会实践 把土特产卖到海外西南财大学生寒假返乡社会实践 把土特产卖到海外青网记者 王鑫昕） 在刚刚过去的这个寒假，西南财经大学大三学生李宥辰过得忙碌而充实。他响应当地团组织的号召，发挥专业特长，以开店创业的形式投身“返家乡”社会实践，把家乡的土特产卖到了海外。一时间，他的事迹在家乡被传为佳话。 离家返校的那一天，他还赶到开设在四川荣县旭阳镇的“荣县乡土农副产品经营部”，盘点了当天上午1029.5元的营业额，再三叮嘱“店小二”守好店铺、密切关注销售信息、及时发货。李宥辰开店销售的产品。蒋兵供图 在这个经营部里，有着李宥辰寒假创业实践的故事，也有他利用所学的“国际商务”知识助力家乡乡村振兴的情怀。 李宥辰是西南财经大学国际商学院学生，他响应共青团大学生“返家乡”社会实践号召，1月初放寒假后立即投身到“返家乡”创业实践活动中。 “立足巩固脱贫攻坚成果，助力乡村振兴。”李宥辰…
2022-03-12	安徽工程大学依托创意小镇培养乡村振兴人才安徽工程大学依托创意小镇培养乡村振兴人才中青网记者 王海涵）2000多名创业青年入驻的殷港艺创小镇成了安徽工程大学的实践基地。 小镇位于安徽芜湖湾�b区，有旧厂房改造成的艺术工作坊。艺考生可以在这里练习素描，安徽工程大学相关部门和学院的创业项目路演、电子商务论坛、创客沙龙和训练营、政策宣讲等活动也在此常态化开展。 日前，安徽工程大学正在与殷港艺创小镇就“三全育人”实践教育基地建设验收进行论证，实地了解小镇空间布局、特色产业集聚及创新创业等情况。 2021年10月,安徽工程大学人文学院与小镇运营单位签订合作协议，共建研究生实践教育基地。人文学院院长刘军说，双方要在人文治理、乡村治理、文化发展等方面加大合作，为全面提高产学研合作提供人才支撑。去年底，安徽工程大学在殷港小镇，围绕“三全育人”综合改革试点、专业实践基地建设、创新创业基地建设、素质拓展基地建…
2022-03-10	寒假赋能 实践迎春 贵大学子助力家乡发展寒假赋能 实践迎春 贵大学子助力家乡发展建伟 通讯员 刘艳春 宋洪庆 苟萌萌）为迎接党的二十大和共青团成立一百周年的到来，贵州大学团委精心组织开展了2022“返家乡”寒假社会实践活动，引领贵大青年在实践中提升社会化技能，积极投身家乡建设，彰显青春担当，汲取奋进力量。 寻找红色资源 巩固党史学习教育成果 为进一步巩固党史学习教育成果，2022寒假社会实践，贵大师生利用家乡红色资源，线上线下联动，组织开展重走红色足迹、访谈红色人物、体悟红色文化等活动，践行赓续红色血脉的青春誓言。 “同心燃梦”社会实践小组深入红军长征途经的“红渡村”“长征村”进行实地走访、学习、宣讲，与当地红色文化对话、与百岁抗战老兵对话；“回溯长征，逐梦寻根”团队通过线上“云”调研、“云”走访，找寻红军长征中的点点滴滴，完成长征战士人物传记、调研报告、调研视频等系列成果。图为实践队员…
2022-03-08	南京邮电大学研支团在四支教地开启“开学第一课”启航新学期 邮梦向未来 南京邮电大学研支团在四支教地开启“开学第一课”）为深学笃用习近平新时代中国特色社会主义思想，紧紧围绕立德树人根本任务，助力完善德智体美劳全面培养的育人体系，促进学生健康成长全面发展，2022年春季开学伊始，南京邮电大学第23届研究生支教团成员分别在新疆生产建设兵团第八师石河子市第二十九中学、青海省三江源民族中学、贵州省铜仁市沿河土家族自治县板场镇初级中学和四川省大竹县第二中学用心打造了一场培根铸魂、启智增慧的“开学第一课”主题教育实践活动。 赓续精神血脉，一堂深入人心的红色文化教育 南京邮电大学第23届研支团兵团分队于石河子市第二十九中学小学部开展“少年强 中国强”主题少先队会，带领少先队员学习党的历史，厚植爱国主义情怀。 在队会上，兵团分队成员首先带领同学们重温入队誓词，合唱中国少年先锋队队歌，增强少先队员不忘初心跟…
2022-03-07	聊城大学：“5分钟微思政课”开启学雷锋纪念日聊城大学：“5分钟微思政课”开启学雷锋纪念日者 邢婷）3月4日，在第59个“学雷锋纪念日”暨第23个“中国青年志愿者服务日”来临之际，聊城大学马克思主义学院牢牢抓住课堂主渠道，以“雷锋精神和志愿服务”为主题开展教育活动，精心设计“5分钟微思政课”。 课堂上，在老师的引领下，学生们同唱《学习雷锋好榜样》，在歌声中领略雷锋的奉献精神；倾听聊城大学青年志愿服务事迹，激发了自豪感和责任意识；填写“弘扬雷锋精神，践行志愿服务”个人心愿卡，郑重写下自己近期的志愿服务计划，推动奉献精神落地生根。 课后，大学生们纷纷表示，“短短五六分钟的课堂，让我们感到学雷锋纪念日、中国青年志愿服务日更加具有仪式感，也让我们喜欢上了这种微思政课。”“我们在热烈讨论向雷锋学什么的话题中，真切感受到了雷锋精神在新时代的意义，点燃了开展志愿服务的热情。” “为了扩大微课堂，我们还录…
2022-03-03	加强毕业后跟踪指导 延伸学生就业服务加强毕业后跟踪指导 延伸学生就业服务一把手过程”，形成了全员抓就业、促就业的工作格局。2021年，学校毕业生初次就业率96.25%，年终就业率98.9%，处于江苏省前列。 从“面对面助力”的普适性服务向“点对点帮扶”的精细化服务升级。校团委连续两年与团无锡市委共同举办“百校千企万岗”“送岗直通车”活动，江苏宝洁、松下能源等知名企业参与直播荐岗，现场为学校毕业生提供就业实习岗位264个，另有170多家企业合作参与线上招聘，为锡职毕业生提供了8000余个就业岗位，较好地满足了毕业生对岗位的需求。 从毕业前的就业促进向毕业后的跟踪指导延伸。学校13名专兼职团干部结对就业困难学生33名。通过职业生涯规划指导、就业信息推荐等方式精准关怀，常态化、针对性、接力式地为困难毕业生解决就业难题，其中2021届帮扶毕业生就业率达到100%。 师长生涯指导与朋辈引领带动合力…
2022-03-03	打造“1234”大学生就业帮扶工程打造“1234”大学生就业帮扶工程伍建设、创新就业指导方式与载体建设、拓宽渠道多元就业等举措，重点实施“1234”大学生就业帮扶工程。 打造一个线上就业云服务平台。通过“团团微就业”等云服务平台，建立起用人单位、求职学生之间的广泛联系，使得就业信息通畅高效，为学生求职就业提供信息平台。2021年秋季，通过线上平台为学生提供岗位信息3500余个。 建设两大载体。每年举办江苏省大学生就业帮扶直播荐岗活动常州大学专场，通过线上直播荐岗与线下现场招聘相结合的方式，为毕业生特别是建档立卡贫困家庭毕业生提供就业服务。2021年秋季，举办荐岗活动12场，线下会场汇集了600多家省内外知名企业，带来了6700余个就业岗位。在线上直播会场，邀请到多家优质企业面向全省高校大学生进行线上平台直播宣讲，部分学生与招聘企业达成了初步的就业意向。 聚焦三类重点学生群体帮扶。通过摸排…
2022-03-03	帮扶大学生就业 各地团组织在行动共青团促进大学生就业行动 帮扶大学生就业 各地团组织在行动江苏理工学院团委副书记 陈晓 2020年以来，江苏理工学院帮扶大学生就业成才的育人案例两次登上国家级媒体平台。 一是《人民日报》以《毕业生苏海超找工作，妥了！》为题报道我校2020届毕业生苏海超找工作的事例，讲的是苏海超考研失利又碰上2020年疫情影响下的最难就业季，最终经过多方努力找到心仪工作的故事。 这个内蒙古小伙儿学的是通信工程专业，在校期间参加了很多学科竞赛，立志要成为一名技术和管理并重的复合型人才。但当考研失利后，海超发现已经错过了比较多的校园秋招和考公务员的机会，同时受到疫情影响，春季招聘岗位需求缩减，就业渠道收窄，他一时感到找工作压力很大。所幸我们的团干部、就业指导员、辅导员、专业导师、班主任集体联动一起关心就业困难大学生的找工作问题，给他们提供面试辅导、推送就业信息、疏导心理压力等。…
2022-03-03	宁波财经学院：争当亚运会赛会志愿者“小青荷”宁波财经学院：争当亚运会赛会志愿者“小青荷”者蒋雨彤 通讯员张海峰） 2月28日至3月3日，宁波财经学院亚运会志愿者招募进入第二轮选拔，进入面试阶段的346名师生来自9个学院，包含英语、日语、韩语等多项语种。宁波财经学院杭州亚运会赛会志愿者面试选拔现场。宁波财经学院团委供图 不久前，宁波财经学院青年志愿者圆满完成了第十四届全运会帆船比赛（宁波赛区）的志愿服务保障工作。学院团委精心策划杭州亚运会志愿者招募宣传活动，积极动员全校师生投身亚运会志愿服务工作，续航“小青帆”，争当“小青荷”。 来自宁波财经学院的大二退伍学生吴振宇，曾经参与2019年庆祝中华人民共和国成立70周年阅兵警卫工作。“部队里有一句话叫‘退伍不褪色’。如果能够成功入选，我一定会按照部队里执行任务时的高标准、高要求，完成此次志愿服务工作。” 大三的缪晓萱同学，在校期间已经积累了53…
2022-02-24	东华理工青年返家乡：“三维”课堂上好生动团课东华理工青年返家乡：“三维”课堂上好生动团课建伟 通讯员 王冲 易松 陈兆轩）“我得用手捂着，不然胶水就得凝固了。”来自东华理工大学经济与管理学院的张思晨在零下20多度的室外，一边张贴反诈宣传海报一边说，假期中，200余名团员青年在街道乡镇、交通枢纽、文明实践中心默默奉献，用心感悟这一堂校园外的生动团课。 2019级的肖勇寒假返乡后，在赣州的隔离酒店开展消杀工作。背着18斤消毒水，身着厚重防护服的他每次抬手都很艰难，防护镜上也时常被雾水笼罩。即使如此，他仍然坚守，做好相关工作，“凡遇事必向前”是他在防疫一线的工作态度。 “我为父母做顿饭”“聚焦北京冬奥，引领健康风尚”……学院团委一系列“接地气”的“课堂作业”调动着学院团员青年的积极性。2021级的胡慧轩每天早晨坚持运动打卡，从细碎的家务，到为社区居民普及各种知识，她的寒假生活充实而有意义。 “…
2022-02-24	西安交通大学：用青春的“微光”点亮村镇的希望西安交通大学：用青春的“微光”点亮村镇的希望建伟 通讯员 崔怡珂 周春燕 刘艺菲 黄斌）西安交通大学于每年寒暑假举办“微光”公益线上支教活动目前已顺利完结3期。来自全国多所高校的志愿者们化身“微光”，为村镇学生们提供个性化的学习辅导、多样化的公共课程，将知识转化为能量，以科技相连照亮远在他方的人们。 第三期“微光”支教沿用“一对一答疑”和开设公共课的培养方式。针对学生薄弱点，志愿者们为学生进行一对一辅导，并在此过程中与学生和家长保持双向沟通，确保支教达到切实效果。志愿者李晓娟在谈及自己的辅导过程时说：“我会与学生互相磨合来增进关系，让后续答疑或学生心理辅导能更顺利。”通过摸索和交流，志愿者与学生们逐渐形成了相互适应的分享和交流模式，学生平祥琪在提及一对一答疑时说：“网课自由度比较高，可以随时提问，我感觉能学很多。” 除了“一对一答疑”，此次线上…
2022-02-24	江南大学：面向新业态，链条式就业帮扶面向新业态，链条式就业帮扶生树立正确的就业价值观，在宏观层面上，推动《职业生涯与就业指导》必修课程内容融入团支部主题团课教育，成立江南大学学生职业发展协会，通过企业家辅导员、专家教授、优秀校友开展专题讲座等，持续加强就业形势教育，转变学生就业观念。2021年，学校开展各类就业价值观引领活动8场，累计近5000名同学参加。我们还承办2021年江苏大学生志愿服务西部计划、苏北计划宣讲报告会（江南大学站），唱响到西部去、到基层去、到祖国最需要的地方去的主旋律。在“微观”针对个体方面，加强思想教育、心理辅导、就业指导，分类助力学生做好职业生涯规划，并帮助困难学生树立正确的就业观和择业观，引导他们面向基层和生产第一线就业，并通过心理咨询、心理健康服务等方式，及时疏导他们因就业问题而引发的焦虑和悲观情绪。 二是优化就业实践体系。我们强化学生实习实训，以社会实践为载…
2022-02-24	南京农业大学：团干部就业帮扶成功率100%团干部就业帮扶成功率100%极开展就业能力提升活动，搭建线上线下就业渠道，提升学生就业能力，努力为学生提供全方位、暖人心、有实效的就业服务，助力学生实现更高质量更充分的就业。 培养学生就业创业意识，引导青年投身乡村振兴。 面向全校师生开展涉农品牌活动，以技能提升、创业实训、空间孵化等为重点，营造校园浓厚就业创业氛围，引导团员青年积极参加就业创业见习和农业农村实践，提高青年投身农村发展热情。开设涉农专题训练营，组织学员系统学习农业发展理论和实用技能，采用集中培训、专题讨论、实践参观的培训方式，为学生提供导师授课、经验分享、实践体验和交流考察机会，2021年全年共计开展涉农就业创业专题活动28场，累计吸引5000余名师生参与活动，持续培养学生“三农”情怀；实施“助力乡村振兴”等专项计划，组织开展社会实践“百村百行”专项行动，组建实践团队323支，通过…
2022-02-24	南京审计大学：用心用情做实事用心用情做实事将“我为青年办实事”落到实处，“用心用情”做好大学生就业帮扶工作。 助力大学生就业观教育和就业技能提升。当下，在大学毕业生中存在慢就业、缓就业、不就业心态。南审共青团依托“信仰公开课”、第二课堂系列活动等形式，邀请专家学者、优秀校友、优秀毕业生等与学生聊规划、话就业，引领学生树立正确的就业价值观，扣好就业观“第一粒扣子”。同时通过职业规划大赛、简历制作大赛、就业经验分享、菁英训练营等提升学生就业技能。 助力大学生就业心理调适指导。随着就业竞争的加剧，大学生就业焦虑等现象越来越普遍，择业过程也是对大学生各种心理品质与整体素质的综合检验。南审共青团依托设立在校内的江苏省大学生心理危机预防与干预研究中心，通过学校心理健康指导中心合作成立大学生心理健康协会团总支，通过“一对一”“一对多”就业心理帮扶咨询、就业心理调适微团课等缓解学生就业焦虑心理，树立良好…
2022-02-17	南京航空航天大学：把就业价值观引领放在首位把就业价值观引领放在首位简称“南航”）2021届毕业生总就业率94.3%，位居江苏省前列。作为共青团组织，我们一直在思考，如何在就业帮扶上下功夫，既能帮助青年学生解决成长中的痛点、难点问题，提升团的服务力，又能服务学校“双一流”建设中心任务、服务学科建设发展大局，提升团的贡献度。 首先，共青团能够在就业帮扶中做些什么？最开始我们也曾有过疑问，我们到底能发挥什么样的作用呢？为此，我们特意开展了专题调研和研讨。 我们发现，在后疫情时代，对青年大学生来说，不论是就业还是创业，都面临着巨大的困难，这些困难不仅仅是疫情影响给经济发展带来的岗位数量缩减，更重要的是择业难、就业心理压力大，学生不知道该选择什么职业，不知道未来的人生应该朝着什么方向发展。 这样的现状给了我们启发，共青团的主责主业是思想引领，那么我们共青团搞就业帮扶，就一定要聚焦就业价值观引领这个…
2022-02-17	南京信息工程大学：我们开出了首部“送岗直通车”我们开出了首部“送岗直通车”中国国家战略和国民经济建设需求而生，前身为南京气象学院，被誉为“气象人才的摇篮”。 学校高度重视大学生就业工作，2020年启动服务大学生就业六大质量提升工程。作为学校共青团组织，我们围绕六大质量提升工程从三个方面做好大学生就业帮扶工作。 一是主动作为，开展“百校千企万岗”大学生就业帮扶活动。2021年3月，在团江苏省委、团南京市委的指导与支持下，学校承办了江苏省“百校千企万岗”大学生就业帮扶“送岗直通车”首场启动仪式，推出6000多个岗位的500余家企业来校现场招聘。 二是协同联动，积极协助学生工作处和各学院寻找知名企业建立就业基地。目前，已先后与腾讯、华为等近1000个大企业签订就业基地协议。学校共青团还与学生工作处、各学院联合开展线上、线下30余场专场招聘活动。 学校共青团还从两方面助力提升学生就业能力。一是成…
2022-01-28	江苏大学宣讲实践团队开展个人信息保护普法活动江苏大学宣讲实践团队开展个人信息保护普法活动图 中国青年网北京1月28日电（记者 张建伟 通讯员 孙洁）自2021年11月1日起，《中华人民共和国个人信息保护法》正式施行，对个人信息的保护得到了重视和保障。日前，江苏大学个人信息保护宣讲实践团队走进镇江市魅力之城小学和镇江市五里社区工地开展个人信息保护普法活动。图为志愿者向同学们介绍关于信息泄露的案例。通讯员供图 活动中，志愿者利用宣传单、展板向同学们和工人们介绍了《个人信息保护法》，同时结合日常生活中经常遇到的个人信息泄露的事例，就网络权限设置、快递单泄露个人信息、电话诈骗等情况，对个人信息泄露可能造成的后果进行了介绍并讲解个人信息被泄露及遇到诈骗时的应对措施，也向参与者们赠送了《个人信息保护法》法条。图为志愿者向农民工分发宣传资料。通讯员供图 本次普法活动，大学生团队深入基层进行普法宣传，在…
2022-02-10	山东大学（青岛）生命彩虹支农支教调研协会开展寒假线上授课活动山东大学(青岛)生命彩虹支农支教调研协会开展寒假线上授课活动建伟 通讯员 张阳 刘楠）日前，山东大学（青岛）生命彩虹支农支教调研协会借助腾讯会议，以线上授课的形式，面向山东省菏泽市牡丹区周楼小学的一至六年级学生开启了寒假线上授课项目。 此前，“生命彩虹”负责人团队与山东省菏泽市周楼小学及菏泽一中附属中学，就开展寒假线上授课的事项，与小学、中学的校长进行接洽，获得了两校校长的许可与支持。 此次面向周楼小学全体学生的寒假线上授课活动共计两周，近90余位学生参与了此次的“云支教“线上授课活动，授课内容根据年级划分，涵盖语文、数学、英语及素质拓展课程，在辅导学生应试科目的同时帮助他们开拓视野、丰富知识储备。
2022-02-08	中国海洋大学调研团开展寒假社会实践活动海大学子开展“重走红色足迹，传承长征精神” 调研团寒假社会实践学调研团供图 中国青年网北京2月8日电（记者 张建伟）为深刻了解和传承新长征精神，让新时代青年在实现中华民族伟大复兴中国梦的新长征路上奋勇搏击，中国海洋大学管理学院举办寒假社会实践活动，“海大学子‘重走红色足迹，传承长征精神’”调研团前往红军长征经过地四川省北川县禹里镇开展调研，通过遍寻红色足迹，走进党员人物并开展志愿服务。 团队成员在当地文化站站长王志裔的带领下参观了进红军长征纪念馆、红军碑林、烈士陵园以及千佛山战役纪念碑。团队成员参观烈士陵园。中国海洋大学调研团供图 团队成员对当地文化建设负责人王站长和拥有55年党龄的老党员刘荣芳同志进行了采访，在采访过程中，团队成员了解到了20世纪50年代、60年代生活的艰辛与读书的困难，老党员学习雷锋精神，以身作则，为教育辛勤付出的事迹。 在实践过…
2022-01-28	聊城大学生命科学学院举办防诈宣传活动聊城大学生命科学学院举办“提高防范意识 加强自我保护”活动伟）寒假来临，各种网络诈骗均呈现高发态势，尤其是针对青少年群体。为加大对青少年群体防范诈骗的宣传力度，日前，聊城大学生命科学学院“防范于心，诈骗难行”服务队于山东省菏泽市、黑龙江省伊春市、江苏省常熟市等地举办“提高防范意识，加强自我保护”活动。 志愿者提前搜集有关针对青少年常见的诈骗手段、典型案例以及防范诈骗的方法措施。活动当天，志愿者来到人流量较大的社区寻找青少年群体进行防诈骗宣传，为青少年播放并一同观看防诈骗知识宣传视频，以动画、生活实际情景为内容加深青少年对电信网络防诈骗的理解和认识。视频观看过程中，志愿者同步为青少年讲解，总结诈骗手段包括通讯工具诈骗、网络交友诈骗、网络游戏诈骗、中奖诈骗等，教青少年辨别网络诈骗、叮嘱青少年要注意个人信息安全，不要私自使用父母手机进行网络支付，遇事要多与家…
2022-01-24	华北电力大学保定校区开展“青马工程”培训华北电力大学保定校区团委多形式开展“青马工程”培训建伟 通讯员 张健 张一帆 高凯颖）近日，华北电力大学保定校区团委通过组织专题培训、分享体会、观看纪录片和素质拓展训练等多种形式开展2021年“青马工程”培训。学校党委副书记郭孝锋、原校党委副书记、副校长张金辉、马克思主义学院副教授齐秀强分别开展了专题理论授课培训。 11月8日至11日，中国共产党第十九届中央委员会第六次全体会议在北京召开。华北电力大学“青马工程”学员第一时间对全会精神进行专题学习。学员们纷纷就中国共产党百年取得的伟大成就、凝练的历史经验以及个人的前进和发展方向，结合自身学习和生活实际畅谈学习体会。 为弘扬抗美援朝精神，引导广大团员青年坚定理想信念、赓续红色血脉、练就过硬本领、勇担时代重任，在严格遵守学校疫情防控的有关规定下，保定校区“青马工程”培训班开展了红色主题集中观影活动，观看…
2022-01-19	安徽医科大学团委开展青年志愿服务暖冬行活动安徽医科大学团委开展青年志愿服务暖冬行活动师和同学们为我们送上了春节的祝福、窗花和玩偶，我们充分感受到浓浓的年味和浓浓的情谊，我们心里都暖暖的。”近日，合肥市蜀山区三里庵街道梅山路社区的葛大爷说。 1月14日，安徽医科大学团委组织青年志愿者联合会开展了“携温暖，迎新春”暖冬行动，旨在进一步弘扬和践行社会主义核心价值观，充分发挥志愿服务活动育人作用，深入推进党史学习教育“我为群众办实事”实践活动走深走实。 “临近春节，没想到竟然收到了老师和同学们的祝福，作为食堂的一名工作人员，我很感动，我觉得学校后勤和同学们之间相互理解和相互尊重的和谐关系，是对我最好的新年礼物。”学校食堂工作人员陈师傅说。 “在这寒冷的冬日，我们给身边每天辛勤劳作的食堂工作人员送上新年的祝福，感谢他们一直以来为我们准备可口的饭菜，是他们的贴心的服务，让我们校园生活更美好。我们到社…
2022-01-28	“为雁筑巢”服务青年“为雁筑巢”服务青年委联合组织的志愿服务，为清镇贡献一点绵薄之力，我感到很自豪。”贵州工业职业技术学院学生蒲青飘说。 贵州省清镇市充分发挥贵州（清镇）职教城优势，着力打造具有职教特色的“雁巢计划”志愿服务品牌，积极为市域职教青年参与社会实践、社区治理、乡村振兴等提供平台。清镇市通过党建带团建、党员带团员，签订合作协议，将地方党委的服务优势转化为“强人才”优势，全面推动青年友好型城市建设。自“雁巢计划”志愿服务启动以来，共招募青年志愿者900余名，组织开展文明礼仪劝导、社区志愿服务130余场次，开展“双减”关爱陪伴60期。 来源：中国青年报 2022年01月28日 02 版
2022-01-25	江苏大学志愿者开展趣味党史小课堂实践活动江苏大学志愿者开展趣味党史小课堂实践活动 中国青年网北京1月25日电（记者 张建伟 通讯员 王耀东）近日，江苏大学法学院志愿者们来到镇江市润商小学，开展了党史趣味课堂活动。志愿者以“不忘初心担使命，红心向党续辉煌”为主题，结合PPT和视频，以活泼生动的授课方式讲述了中国共产党百年奋斗的光辉历程。图为同学们展示制作好的党史纽扣画。通讯员供图 趣味党史课堂还设置了党史手工作品创作环节，在志愿者的指导下，小朋友们分组完成了纽扣画形式的党史主题创作作品，一幅幅“党在我心中”、“我心向党”展现在纸上，更印刻在心里。
2022-01-25	华北电力大学保定校区“4S”工作体系提升冬奥志愿者培训华北电力大学保定校区构建“4S”工作体系 提升冬奥志愿者培训实效建伟）自2019年9月被确定为“北京2022年冬奥会和冬残奥会”张家口赛区制服与注册分中心和住宿领域志愿者来源高校以来，华北电力大学保定校区团委注重形式创新和增强实效相结合，构建了“思、式、实、势”（简称：4S）培训工作体系，切实提升志愿者培训实效。学习心得分享会。校团委供图 第一个“S”：把握“思”。以思想引领统筹培训体系，成立临时党支部、团支部，发挥党员先锋和团员生力军作用，举办多次主题党日、团日活动，强化志愿者政治意识、大局意识与政治立场。 第二个“S”：找准“式”。通过线上自主学和线下交流学相结合、线上学理论和线下学实践相结合的方式，华北电力大学为志愿者提供全方位培训。同时，在线上充分利用IKM学习平台，线下以小组为单位开展每日学习进度打卡，形成“不用扬鞭自奋蹄”…
2022-01-16	安徽理工大学：引导学生在创新实践中找准方向安徽理工大学：引导学生在创新实践中找准方向者 王海涵） 从大一时参加“青马工程”培训班的课程，对创新研发产生兴趣，到现在两年多过去了，创新创业已经成为安徽理工大学土木建筑学院大三学生李沈烈青学习、生活中的一部分。 “你选择了走这条路，就要付出比别人更多的努力。”那时，项目指导教师陈孝柱和学长沈泽军这样叮嘱他。 传统中央空调存在能耗过大、系统状态不稳定、冷凝水处理缺陷等行业痛点、技术难题。这是李沈烈青选择的创新方向。他和团队实地调研多个大型公共场所，利用新风量和水泵转速分段控制，开发出一种全新的中央空调节能系统。去年，项目获“挑战杯”大学生课外学术科技作品竞赛安徽省一等奖，入围国赛终审决赛，还获得了全国青少年零碳科技项目（创意）征集一等奖。 像李沈烈青有着创新型思维的青年学子在安徽理工大学有一大批。 安徽理工大学是安徽省唯一一所首批入选“全国创新创…
2022-01-16	西北工业大学用实际行动践行“请党放心，强国有我”誓言“请党放心，强国有我” 西北工业大学用实际行动践行“请党放心，强国有我”誓言建伟 通讯员 马婷婷 杨省�矗�“我应该在祖国需要我们青年一代人的时候坚定地站出来，去为社会做出自己的贡献，实现自己的价值。”这是面对镜头一位工大学子的真情流露，也是万千工大青年的冲锋号角。面对新冠肺炎疫情防控严峻形势，在学校党委的坚强领导下，在上级团组织的关心指导下，西北工业大学共青团第一时间凝聚“引领力、组织力、服务力”，发动各级团学组织奋战在先，引领团学骨干冲锋在前，带领工大学子凝聚起共青团坚强堡垒，用实际行动践行“请党放心，强国有我”的铮铮誓言，为打赢疫情防控歼灭战贡献青春力量。 强化引领力，彰显青年使命担当 面对疫情，没有一个人是旁观者。西北工业大学共青团快速响应，面向全校发布《致全体学生的一封倡议书》《致全体疫情志愿者的一封信》《集结令！全校团员青年…
2022-01-14	上海交大团委：做好团委机关报转型上海交大团委：做好团委机关报转型阵地，传承守正、变革创新，以青年为核心关注点，坚持内容运营，用青年最爱听的声音，做好价值引领。 改革开放初期，社会思潮迭起，上海交通大学师生渴望振士气、正思潮，上海交通大学团委遂以“启迪自身，有益于友”为办报宗旨创办了《益友》报，深耕原创文字、反映学子生态、传播校园信息、倡导时代风尚，迄今已36年，从未停更。随着互联网的高速发展，如何紧跟时代，引领凝聚青年成为上海交通大学团委的重要课题。自2014年起，该校团委增设新媒体运营轨道，开通微信公众号“益友sjtu”，不断壮大新媒体阵地，并抓住纸媒与新媒体各自的优势，双线运营、齐头并进。 上海交通大学团委对新媒体平台的建设定位，侧重时效性强的内容，直击大事现场、追热点、造热点；纸媒平台则更注重专业性，以“深”代“新”，用文字的深刻引起青年学生的思考和共鸣，并将半月刊发行转为重大时间…
2022-01-13	江苏大学教师教育学院研究生团员进校园开展学党史活动共叙百年奋斗历程 赓续红色基因血脉 江苏大学教师教育学院研究生团员走进校园开展学党史实践活动建伟 通讯员 曹冬 张好晨）新年伊始，江苏大学教师教育学院的研究生团员们来到镇江市中华路小学，与100余名三年级的少先队员一同开展了“团员与队员共叙百年奋斗历程，大手拉小手赓续红色基因血脉”实践活动。此次的实践团队共有10名师范类研究生组成，大家发挥所学专业特长，精心准备、踊跃参与，共筹划了爱国主义诗词朗诵、分享党史故事及观看抗战视频等活动环节。 图为实践团队成员主持活动。通讯员供图 吟诵爱国主义诗歌，团员与队员共叙百年奋斗历程 “诗词朗诵”环节，实践团队成员与少先队员们一同朗诵爱国主义的诗词篇目，带领小朋友们讴歌中华民族实现伟大复兴中国梦的奋斗历程，感受爱国主义精神。“我们团队很多成员都是学科教学语文专业，大家对语文教材中爱国主义的诗词都很了解，…
2022-01-05	江西青年职业学院举办第二届课程思政教学比赛江西青年职业学院举办第二届课程思政教学比赛月5日电（记者 张建伟 通讯员 曾晨曦）为落实学校“三全育人”工作要求，全面推进课程思政建设，提升教师教书育人能力，江西青年职业学院举办了第二届课程思政教学比赛决赛。 经各系部初赛推荐后，共十个课程团队进入决赛。比赛中，各参赛团队通过现场说课和微课教学环节，结合课程特色，深挖思政元素，把思想政治教育有机融入课堂教学之中。比赛评出1个一等奖，2个二等奖，4个三等奖。 通过此次比赛，拓宽教学思路，强化课程思政建设意识，实现各专业课程与思想政治理论同向同行，构建学校全员、全程、全方位的育人格局。
2022-01-05	贵州大学研支团开展微心愿助学活动贵州大学研支团开展微心愿助学活动京1月5日电（记者 张建伟 通讯员 刘艳春）“谢谢贵大的哥哥姐姐们，这是我收到的最好的新年礼物”“太好了，我一直想有个篮球”“哇，我最想读的书”，孩子们的笑声和感谢声充满着学校上空，更增添了几分新年的喜悦。活动现场照片。通讯员供图 近日，贵州大学团委书记刘魁、副书记杨晓椿、王婷婷分别带队前往贵州大学研究生支教团服务地丹寨县兴仁中学和贞丰县第二中学开展“研途有爱，心愿发光”微心愿助学捐赠活动，为兴仁中学和贞丰县第二中学留守儿童送去贵大师生的新年祝福，并看望正在支教的23届研究生支教团成员。收到新年礼物孩子们。通讯员供图 “长大了，我也要像贵大的哥哥姐姐们一样，做有意义的事，回报社会，温暖更多人”，孩子们的留言深深触动着每一位参与活动的人。“心愿在传递，爱在延续，我想这就是微心愿公益活动的意义所在”，贵州大学活动发展中心的王娜同…
2022-01-12	陕西能源职业技术学院召开“挑战杯”校级复赛评审会陕西能源职业技术学院组织召开2022年“挑战杯”校级复赛评审会建伟 通讯员 王译若）日前，陕西能源职业技术学院组织在线上开展了2022年“挑战杯”校级复赛三轮评审会，此次评审邀请到专业从事创新创业赛事研究的三名国省赛专家对进入校级复赛的项目进行评审，校团委相关人员及校级初赛选拔出的50个项目组汇报人员参与此次会议。 本次竞赛答辩采取“线上”的形式，答辩全程采用检录室核验身份，过程公开透明，答辩同学采用线上展示PPT实现答辩共享。本次竞赛答辩，选手们结合乡村振兴领域开展的农副产品包装、结合非遗及传统文化进行新型成果转化、融合科技创新与学校“一黑一白”专业特色，调研身边的现状需求引出了对项目的介绍。 各项目答辩同学结合PPT进行汇报展示，作品选题立足专业特点，紧扣时代脉搏，联系社会民生，评审汇报结束后，评委老师依次指出了每个项目团队的优缺点，并…
2022-01-06	安徽工业大学志愿者常态化助力“双减”安徽工业大学志愿者常态化助力“双减”中青网记者 王海涵） 为深入落实“双减”政策，推动大中小学一体化建设，安徽工业大学联合马鞍山市实验中学常态化开展课后延时志愿服务。在校团委组织动员下，去年11月起，大学生志愿者每周一至周五中午和下午都会前往马鞍山市实验中学送上特色课程。 古诗人的人生轨迹、建筑历史的发展历程、英文单词的巧妙记法等等，这些丰富有趣的课程倍受马鞍山市实验中学的学生们欢迎。同时，志愿者们结合专业知识和初中生学习兴趣点，以幽默的语言开展互动教学，课堂气氛热烈。 外国语学院的大学生志愿者还协助中学教师组织学生开展组团式学科个性化辅导，利用问答、对话等多种方式提高同学们对英语学习的兴趣。 如今，在马鞍山市实验中学，家长们多关注“孩子能学到什么课程”“能否通过课后服务拓宽孩子视野”等问题。越来越多家长鼓励孩子们参与到课后活动中去，培养学习兴趣。 前…
2022-01-05	巢湖学院：让学生给学生讲党史巢湖学院：让学生给学生讲党史者 王海涵）2021年12月6日至12月30日，在巢湖学院，28名“党史学习教育学生宣讲团”成员分赴各学院、各学生组织开展了30场党史宣讲活动。他们围绕《五四运动 唤醒国民》《一大聚首 开天辟地》《红色割据 星火燎原》《民族振兴 人民幸福》《强国征程�哿ν�心》《集中力量办好大事》等20个主题，讲述中国共产党的光荣历史、伟大成就和历史经验。 “内容丰富、深受启发！”是该校机械学院2020级材控班级团支书吴昊听完宣讲后的感受。他说，在未来学习和工作中，将脚踏实地为服务同学、服务学校作出贡献。 2021年，在校党委宣传部指导下，巢湖学院团委面向全校选拔组建学生宣讲团，特邀马克思主义学院教师向泽雄和夏明群担任宣讲团培训指导教师。 在指导老师的鼓励和指导下，28名成员下足“备课”功夫，紧扣宣讲主题，选取红色故事、红色观点、红色英雄等“干货实…
2022-01-04	贵州黔南科技学院寒假社会实践启动贵州黔南科技学院举行2022年“新时代新征程 新青年兴家乡” 寒假社会实践启动仪式迪 供图 中国青年网北京1月4日电（记者 张建伟 通讯员 宋慧欣 晏春）近日，贵州省黔南布依族苗族自治州惠水县“春晖・乡村振兴智库”专委会组建、大学生春晖服务社成立和智库专家、春晖使者礼聘暨贵州黔南科技学院2022年“新时代新征程 新青年兴家乡”寒假社会实践启动仪式在科技学院综合楼211报告厅举行。为“春晖・乡村振兴智库”专家颁发聘书。通讯员 杨迪 供图 团惠水县委、科技学院党委相关负责人出席仪式，“春晖・乡村振兴智库”专家，春晖使者，教师及学生代表共400余人参加仪式。活动现场，为“春晖・乡村振兴智库”专家、春晖使者颁发聘书，为“春晖・乡村振兴智库”专家委员会、惠水县大学生春晖服务社进行了授牌。为春晖使者颁发聘书。通讯员 杨迪 供图 惠水县“春晖・乡村振兴智库”专家代表、贵…
2021-12-28	南京邮电大学开展“橙风起航 情邮蜀川”冬季义卖活动南京邮电大学开展“橙风起航 情邮蜀川”冬季义卖活动中国青年网北京12月28日电（记者 李川）厚植志愿精神，汇聚青春力量。近日，南京邮电大学“橙风起航 情邮蜀川”冬季义卖活动成功举办。 2010年，“冬季义卖”首次出现在南邮校园，志愿者们通过义卖苹果的形式募集善款资助白血病患者。此后十年间，义卖活动在南邮落地生根、薪火相传。 2021年是“冬季义卖”陪伴南邮学子、温暖支教地孩子的又一个年头。正值中国共产党成立100周年，南邮师生秉强国志，怀爱党情，践志愿行，以志愿之心助力求学梦，温暖了整个冬天。 12月9日晨，“橙风起航，情邮蜀川”冬季义卖活动在南邮校园里拉开帷幕。外场活动布置。南京邮电大学团委 供图 作为“橙风起航，情邮蜀川”冬季义卖的组织策划者，南邮青志联的志愿者们为橙子赋予了不同的寓意。“赤诚之心”庆祝建党100周年，“皇家邮电橙”展…
2021-12-28	江苏高校：网上共青团“触手可及”强化政治属性 适应青年特点 贴合媒体生态 江苏高校：网上共青团“触手可及”6个、基层团支部92089个，高校团员青年人数达225.84万。近年来，江苏高校共青团始终坚持“强化政治属性、适应青年特点、贴合媒体生态”的工作理念，不断拓展新媒体工作平台阵地，积极创新凝聚引领服务青年的方式方法，着力打造受青年欢迎的新媒体产品，政治坚定、活力四射、触手可及的“网上共青团”建设向纵深推进、成效明显。 突出立德树人，筑牢培根铸魂的网络阵地 围绕高校立德树人的根本任务，结合党史学习教育和学习宣传贯彻党的十九届六中全会精神等主题，江苏高校共青团充分利用新媒体平台面向广大青年大学生开展思想政治引领工作，引导广大团员青年更加坚定不移地听党话、跟党走。 江苏共青团在高校团员青年中广泛开展“青年大学习”网上主题团课，一方面加强组织动员，专门印发工作指引，有针对性地推出“工作十法”；…
2021-12-24	陕西能源职业技术学院开展疫情防控暖心活动陕西能源职业技术学院开展“暖暖的情谊 暖暖的爱” 疫情防控暖心活动张建伟 通讯员 陈小红）近日，陕西能源职业技术学院团委开展“暖暖的情谊 暖暖的爱”疫情防控暖心活动，为师生送上“一包口罩、两颗棒棒糖、三句暖心话语”的“暖心三件套”。 在校区路旁长椅、花园树干、操场足球架、楼梯扶手、教室过道等位置都有“护小礼”为大家准备的“暖心三件套”。领到“暖心三件套”的同学、老师、宿管阿姨、食堂大妈等均表示将以身作则带动身边人做好防疫。 本次暖心活动旨在促使广大师生理解并支持学校防疫要求，积极配合学校的“封校”管理，关注关心疫情期间师生心理健康，为在疫情期间坚守岗位的教职工、认真复习的同学们送上一份温暖。
2021-12-22	安徽医科大学成立青年宣讲团安徽医科大学成立青年宣讲团 推动全会精神走入青年心大考中，我们交出的‘中国答卷’，就是党中央果断决策、沉着应对，坚持人民至上的结果。”近日，“全国优秀共青团”、“全国抗疫最美家庭”获得者董永鹏结合夫妻两人逆行武汉的经历，讲述对党的十九届六中全会精神的理解，深深感染了在场的观众。 当天，安徽医科大学举行“百年风华正茂 青春接续奋斗”青年宣讲团聘任仪式暨互动宣讲活动。宣讲团成员与现场观众面对面互动问答，用浓浓“青年味”推动全会精神走入青年心。 “我们要从中国共产党的百年奋斗中看清楚过去我们为什么能够成功、弄明白未来我们怎样才能继续成功。初心易得，始终难守，以史为鉴，才能开创未来。”青年宣讲团成员陈鑫与观众交流时说，自己于2019年参军入伍，如今退役复学回归护理专业，不会忘记自己医学报国的初心，要像守卫国旗那样，守护着人民的健康。 为了传递当代大学生的奋斗之声、担当之…
2021-12-16	华北电力大学：劳动教育“玩出”新花样华北电力大学：劳动教育“玩出”新花样员供图 中国青年网北京12月16日电（记者 张建伟 通讯员 张健 张一帆）近日，华北电力大学保定校区团委组织开展主题手工花灯展，学校团委结合工作实际，加强谋划设计，通过丰富多彩的主题活动，持续引导学生树立正确劳动意识，形成正确的劳动观，提升动手实践能力。 本次手工主题花灯创作展示大赛以“弘扬劳动精神 传承优秀文化”为主题，突破以往仅局限在劳动教育的命题设计，紧跟时代主题，设计了庆祝建党百年、绿色低碳环保、青春助力冬奥、喜迎2022年元旦等四个主题，共征集学生制作的250盏花灯。用报纸、彩色卡纸、纸箱等材料制作的花灯。通讯员供图 结合党史学习教育，同学们将百年历史中的标志性事件以雕刻或绘画的形式做成灯罩，展示花灯的同时也呈现出党的百年辉煌成就和青年学子对党的深切祝福。 今年是华北电力大学手工花灯创作展示大赛的第二个年头…
2021-12-17	厦门大学：青年微宣讲让六中全会精神“声”入人心厦门大学：青年微宣讲让六中全会精神“声”入人心者 杨宝光）“决议集结大智慧，回顾党的光辉史；两个确立明方向，十个坚持定好位！”“国之‘大’者，就是守护人民的安全感、获得感和幸福感！”“一口红军井，映射中国共产党人百年不变的初心和使命！”……近日，厦门大学党委党校第85期党的基本知识学习班课堂上迎来了一批“95后”“00后”青年授课讲师，他们以“百年初心如磐，强国一代有我”为主题，融入说书、快板、魔术、短视频、琵琶演奏等青年喜闻乐见的形式，为现场听众带来了一场党课盛宴。 从1940年陈嘉庚的延安之行，到小康路上的幸福密码；从钱学森跌宕曲折的回国之路，到“大国重器”带给我们的自信和力量；从闽宁对口帮扶协作的山海情缘，到让青春在党和人民最需要的地方绽放绚丽之花……8位青年学生讲师或现身说法，讲述身边的故事，或提炼总结，把高深的理论娓娓道来，用接地气…
2021-12-16	无锡工艺职业技术学院：立体化打造思政育人体系无锡工艺职业技术学院：立体化打造思政育人体系“永远跟党走，奋进新时代”为主题，以“学党史、悟思想、办实事、开新局”为指引，依托线上线下、校内校外相结合的方式，开展红色课程思政、红色艺术思政、红色社会实践，立体化打造红色育人体系，使红色思政在校园内“遍地开花”。全校师生在学习体验中坚定理想信念，在实践历练中锻造优良品格，用青春书写爱国情、报国志、强国梦。课程思政助力师生“双向成长” 学校充分发挥“课程思政”优势，有意识地将党史等红色资源有机融入到专业教学、技能实训等各环节。在今年举办的“红色基因・铸魂育人”课程思政研讨会上，专业教师代表分享了他们如何各取所需、各展所长，同心同力做好“党史+课程思政”这篇大文章。 环境艺术与设计学院教师李老师利用自己所教授的《计算机二维设计（PS）》课程打造了一套颇具“红色思政味”的全新教学模式。李老师在原本纯粹技…
2021-12-15	江西省南昌大学举办红色影片配音大赛南昌大学举办红色影片配音大赛学生文化艺术节之“品读经典・再忆峥嵘”红色影片配音大赛决赛。 经过选拔，来自不同学院的15支队伍入围决赛。决赛现场，选手对《革命者》《大江大河》《铁道游击队》《开国大典》等经典红色影视作品片段进行配音演绎。 最终，来自该校新闻与传播学院的辛天组荣获专业组一等奖，来自该校新闻与传播学院的张小蕾组和来自该校基础医学院的钱雨露组荣获非专业组一等奖。 本次大赛由南昌大学团委、南昌大学艺术教育教学部、学生会主办，新闻与传播学院团委、学生会承办。
2021-12-13	贵州黔南科技学院举办学党史知识竞赛贵州黔南科技学院举办“党团引领成长 红色点亮青春”知识竞赛京12月13日电（记者 张建伟 通讯员 晏春）近日，贵州黔南科技学院“党团引领成长 红色点亮青春”知识竞赛复赛、决赛在综合楼211报告厅举行。本次比赛分为初赛、复赛、决赛三个阶段，共32支队伍参加初赛。图为选手进行知识竞赛抢答。通讯员供图 经过角逐，共8支队伍进入复赛。复赛分为小组必答题、限时抢答题、情景抢答题、风险题四种题型，主要围绕青年大学习、党史、新中国史、改革开放史、社会主义发展史等学习教育相关内容对参赛选手进行考察，最后，评选出4支队伍进入决赛。图为选手进行知识竞赛抢答。通讯员供图 决赛设个人必答题、抢答题、附加题三个题型，现场各队选手知识储备、应变能力、团队精神和心理素质的精彩较量赢得观众阵阵掌声。 经过激烈的角逐，“乘风破浪火凤凰队”荣获一等奖，“党务先锋队”荣获二等奖，“青年大学习…
2021-12-12	南开学子向全国高校征集百个团支部代言家乡产品南开学子向全国高校征集百个团支部代言家乡产品 李明蔚）12月9日，南开大学历史学院20级本科1班团支部举办了“扎根陇亩，鉴往知来”线上主题团日，团支部书记宋金珂向全国高校团支部发起倡议，征集100个团支部共同加入到助力乡村振兴行动中来。 “86年前的今天，那群和我们差不多年纪的爱国学生呐喊着‘中华民族万岁！’‘为祖国自由而奋斗’！今天我们以这样的方式纪念‘一二・九’爱国运动，是为了从‘四史’中汲取精神力量，传承红色基因，接续时代重任。”宋金珂说。 “双十一”期间，该团支部举办“直播带货双十一，跨越山河有真情”主题团日，推介甘肃省庄浪县最具特色的苹果、土豆、毛笔、灯笼等特色产品，让很多同学在帮助农民带货过程中，感受到用青春力量助农的获得感。“同学们希望能帮助更多地方、更多农民推广特色产品，关注‘三农’、服务‘三农’是当代青年的责任担当，因此我们以…
2021-12-11	贵州黔南科技学院主题朗颂比赛圆满结束贺党百年华诞 赓续红色血脉 贵州黔南科技学院主题朗颂比赛圆满结束京12月11日电（记者 张建伟 通讯员 黄梦瑶 晏春）12月6日，贵州黔南科技学院“贺党百年华诞・赓续红色血脉”主题朗颂比赛决赛圆满结束。 《梦回百年，天耀中华》《亲爱的母亲――中国共产党》《清澈的爱只为中国》《百年正青春》……决赛现场，选手们结合背景音乐、PPT以及自己对朗诵内容的理解和感悟，带领在场师生重温了党的光辉历程。 图为参赛选手深情朗诵。通讯员供图 “我好像做了一个梦，我迷茫的站在一个时代起航的路口，看着形色匆匆的人们从我面前走过，他们有的西装革履，有的衣衫褴褛，他们之间如此不同，却又如此相似，这好像是1921年……”选手罗小碧深情地朗诵表达出对祖国的热爱和赞美，带给了现场观众一场听觉盛宴，赢得了阵阵掌声。图为参赛选手深情朗诵。通讯员供图 评委围绕发音、语言技巧、舞台表现力、仪…
2021-12-11	清华大学举办传承“一二・九”精神接力长跑活动清华大学举办“传承‘一二・九’，奋进新百年” 主题接力长跑活动 中国青年网北京12月11日电（记者 张建伟 通讯员 徐辉 陈天翼）“传承‘一二・九’，奋进新百年”主题接力长跑活动近日在清华大学举行，500余名师生员工用奔跑传承历史精神，表达爱国情怀。参赛队伍进行赛前热身。通讯员 孙波 摄 今年接力长跑现场还设置有专题展览，展示党史光辉历程和党史优秀人物，活动开始前，运动员们早早来到大礼堂前参观专题展览，详细的叙述和精美的制作也引得游人不断驻足。 12月5日，来自全校不同院系的同学、辅导员、教职工、中长跑体育代表队等共组成近50支队伍参与到活动中。校党委原副书记王凤生、体育部主任刘波、土水学院党委副书记王睿、社科学院党委副书记戎珂、法学院党委副书记陈杭平、能动系党委学生组组长张扬、书院党委联合学生工作组组长王凯峰、体育部王俊华等校系嘉宾出席此次活…
2021-12-09	西南民大研支团用青春汗水浇灌红色雪域“格桑花”西南民大研支团：用青春汗水浇灌红色雪域“格桑花”者 王鑫昕 格桑花，在高海拔、寒冷的地区依旧能够坚强绽放，是象征爱与吉祥的花。这也是西南民族大学研究生支教团的名字。 从2015年起，西南民族大学“格桑花”研究生支教团累计选派了30名各民族志愿者，赴海拔约3500米的四川省阿坝藏族羌族自治州红原县进行支教服务。 10月21日，西南民族大学“格桑花”研究生支教团在红原县中学举办读书分享会主题团日活动。西南民族大学供图 由于当地教师资源不足，“格桑花”研支团成员们身兼数职。如第一届的志愿者左曜洲同学，同时要给学生们上初一数学、初一政治、初二政治、高一计算机、高一政治和高二政治等多门课程。每天六点就起床，备课、授课、组织活动、批改作业。 从初一到初三，历经三届志愿者接力，红原县中学2015级2班的耿钆沃、叶西若马、陈雨芳三位藏族学生，在2018年中考…
2021-12-08	让学生走好入党“最先一公里”重庆大学将选优、育优、推优相结合 让学生走好入党“最先一公里”入党积极分子啦！”崔新悦第一时间打电话告诉父母这个好消息。今年五四青年节，重庆大学管科学院2020级团支部召开大会，讨论、推荐一批优秀团员成为入党积极分子，崔新悦正是其中一员。在成为一名光荣共产党员的道路上，崔新悦迈出了“最先一公里”的坚实一步。 长期以来，重庆大学高度重视“党建带团建”工作，不断深化、完善共青团推优入党。学校党委先后出台《重庆大学发展党员和党员教育、管理工作实施细则》《重庆大学共青团改革实施方案》，明确将共青团推优入党纳入学校党员发展工作规划。在此基础上，学校党委去年印发《重庆大学关于推荐优秀团员作为入党积极分子工作的实施细则》，进一步细化相关工作要求和流程，积极推动推优工作落地见效。 重庆大学党委副书记王旭表示：“我们始终坚持立德树人的根本任务，践行为党育人、为国育才的初心使命，…
2021-12-07	盐城师范学院：用红色擦亮实践育人底色盐城师范学院：用红色擦亮实践育人底色原型、以“剧本杀”形式演绎的党史故事现场在校园里火了。 “沉浸式体验”和“跨时空对话”让参与其中的青年学子迅速“入戏”，大学生陈家伟更是沉浸其中难以释怀。因为这些故事，正是他所参与的“寻访新四军老战士”实践团所得。 今年，陈家伟跟随“寻访新四军老战士”实践团，在盐城各地寻访了87名新四军老战士，制作完成了《追寻铁军足迹 赓续红色百年》历史纪录片和万余字的调研报告，用文字和影像让这段党史记忆在现实中“复活”。“目前健在的新四军老战士正在逐年减少，保存这段历史资料刻不容缓。”陈家伟说。 2016年，盐城师范学院组建“寻访新四军老战士”实践团，累计近200名大学生参与，采集音视频200多小时，整理文字材料40余万字。在该校，类似这样的红色实践团有16个。大学生们走进纪念馆、烈士陵园、历史遗迹，在盐城百余个红色基地“打卡”，…
2021-12-03	广西师范大学举办2021年团干部素质能力大赛广西师范大学举办2021年团干部素质能力大赛网北京12月3日电（记者 石伟强 通讯员 王秋荷）11月29日，由广西师范大学团委主办、广西师范大学政治与公共管理学院承办的广西师范大学2021年团干部素质能力大赛在雁山校区圆满落幕。 据悉，本次大赛历时一个月，分为学院(部)初赛及校级决赛两个环节，采取理论知识测试及微团课讲授两种形式。重点围绕团干部理论知识水平、综合协调能力、语言表达能力等方面进行比拼。
2021-12-03	南昌交通学院启动助力靖安乡村振兴行动计划南昌交通学院启动助力靖安乡村振兴行动计划大学理工学院）启动助力靖安乡村振兴暨“一班一村”行动计划。 启动仪式上，与会领导为南昌交通学院“学生乡村振兴志愿小分队”授旗；为学校乡村振兴研究院揭牌。南昌交通学院相关负责人为宜春市靖安县“乡村振兴实践育人基地”授牌。靖安县委县政府向南昌交通学院相关负责人颁发县级乡村振兴顾问聘书。南昌交通学院与靖安县政府签订助力乡村振兴合作框架协议。 江西省人大常委会副主任马志武，中国合作经济学会会长、原农业部总农艺师孙中华，江西省委教育工委副书记、省教育厅厅长郭杰忠等出席活动。
2021-12-03	东南大学：优化“推优”全链条 取得育人新成效东南大学：优化“推优”全链条 取得育人新成效党的十九届六中全会通过的《中共中央关于党的百年奋斗重大成就和历史经验的决议》指出，党和人民事业发展需要一代代中国共产党人接续奋斗。要源源不断把各方面先进分子特别是优秀青年吸收到党内来。 共青团是党的助手和后备军，加强对共青团员的政治引领，积极向党组织输送新鲜血液、抓好“推优”工作，是党赋予共青团的政治职责，是共青团落实习近平总书记关于青年工作的重要思想的关键举措。《共青团推优入党工作实施办法（试行）》印发以来，各级各地团组织进行了实践探索。本报即日起特辟专栏，刊发一批来自基层的好经验好做法。 --------------- 从大一递交入党申请书，到经过团内“推优”成为入党积极分子，再到确定为党员发展对象，东南大学公共卫生学院学生古再丽努尔感受到了学校全链条“推优”流程的规范化与有效性。在系统的培训安排…
2021-12-02	江苏大学：“立体”课堂让党史教育有温度更有深度江苏大学：“立体”课堂让党史教育有温度更有深度来教育你。在你长大成人之后，希望你不要忘记你的母亲是为国而牺牲的！母亲死后，我的孩子要代替母亲继续斗争！”前不久，在江苏大学团委举办的“学党史、强信念、跟党走”主题微团课比赛现场，来自医学院的焦馨怡同学在台上动情讲述着女共产党人赵一曼英勇就义前给儿子写家书的故事。 自党史学习教育启动以来，该校团委积极响应，学校近千名团干部、团员青年纷纷走上讲台，讲述不同时期中国共产党人所形成的革命精神谱系的深刻内涵。同时，他们还不断创新党史学习教育的内容与形式，扎实推动党史学习教育入脑入心、走深走实。 “行走式”党史课堂，以讲带学 “向赵亚夫同志学习，与百姓同呼吸共命运、掏心窝问冷暖，做到热心服务人民，无私奉献社会……”在句容市赵亚夫事迹馆，江苏大学马克思主义学院研究生石海江作为代表，接过鲜红党旗宣读《决心书》。…
2021-12-02	贵州大学举办“世界艾滋病日”宣传教育活动贵州大学举办2021年“世界艾滋病日”宣传教育活动建伟 通讯员 刘艳春 李欣洁）12月1日中午，贵州大学2021年“世界艾滋病日”宣传教育活动于雅文楼广场举行。学校党委和相关职能部门负责人、各学院师生代表共计3000余人参加。活动现场照片。通讯员供图 活动伊始，全员认真观看了防艾漫画主题展览，从传播渠道、防治知识等方面了解了艾滋病。 校党委副书记令狐彩桃向全校师生宣读活动宣言书：提升个人防护力，筑牢预防艾滋的“安全墙”；关爱艾滋病患者，汇聚艾滋防治的“薪力量”；青春助力红丝带，争做终结艾滋的“有心人”。用关爱托起生命，用爱心浇筑未来，用尊重呵护真情，用理解彰显尊严。让我们携起手来，坚决打好艾滋病、新冠肺炎阻击战，把病毒隔绝在校园之外，共同构建美丽、和谐、健康的校园。活动现场照片。通讯员供图 学生代表姚靓靓发出活动倡议：认识艾滋，提高“防艾”意识；携…
2021-12-01	南京工业职大团委多措并举推进党史学习教育南京工业职大团委推进党史学习教育围绕学史明理、学史增信、学史崇德、学史力行，结合共青团工作和青年实际，多措并举推进党史学习教育。 该校团委依托青年学习社和青年学习社红色线路，通过“打卡红色景点”“跟着电影学党史”等方式，开展“学党史、强信念、跟党走”党史学习教育专题团支部大会、“感悟伟大历程，凝聚奋进力量”党史学习教育专题组织生活会、“青春向党，奋斗强国”系列主题团日活动等500多场基层团支部活动。 同时，该校团委还开展了“百年党史青春说”青年演说大赛、“信仰公开课”团干部思政技能大比武，把优秀的团课作品通过网络形式进行展示，在该校范围内开展党史学习教育专家报告会、英烈事迹宣讲会、党史学习教育读书会等12场，二级学院团总支开展党史学习教育专题会超过50场，支部超过500场。
2021-12-01	陕西能源职业技术学院社会实践基地揭牌陕西能源职业技术学院与文苑社区举行社区共建 社会实践基地揭牌仪式建伟 通讯员 李鹏）为实现高校与社区在和谐共建共享的发展目标，增强大学生服务社区和体验民情的本领，日前，陕西能源职业技术学院与咸阳市文苑社区在办公楼四楼文林大讲堂举办“倾情帮扶促和谐 社区共建谱新篇”社会实践基地揭牌仪式。双方代表签定合作协议。通讯员供图 学院党委副书记任向明代表学校致辞并对共建社会实践基地提出了要求，要求突出社会实践基地活动的导向性、影响力、融合度，确保社会实践活动的安全性，增强社会实践活动的时效性。要把社会实践基地建设作为加强大学生思想政治教育、爱国主义教育与新时代劳动教育的重要抓手和育人平台，发挥实践育人的积极作用。 学院志愿队教师代表师怡子、志愿者学生代表纪则先作表态发言，向与会领导、嘉宾与全体师生宣告，志愿者服务队将发挥学校与社会实践基地的桥梁纽带作用，以实际行动…
2021-12-06	江苏大学大学生骨干培训班第三期结业暨第四期开班典礼举办江苏大学大学生骨干培训班第三期结业暨第四期开班典礼举办建伟 通讯员 刘丹）近日，江苏大学大学生骨干培训班第三期结业暨第四期开班典礼在会议中心第一报告厅举行。江苏大学党委、关工委、党委学工部相关负责人应邀出席，典礼由江苏大学团委书记王海军主持。各二级团组织负责人、大学生骨干培训班第三期学员代表、第四期全体学员共130余名师生参加。全体出席领导嘉宾为第三期“优秀学员”代表颁发证书。通讯员供图 江苏大学党委副书记、博士生导师李洪波教授代表学校党委向参加典礼的全体学员表示祝贺并为第四期学员代表授旗，正式开启新一期校级“青马工程”全局工作，团委书记王海军通报了第三期办班情况暨第四期招生情况，党委学工部部长杨道建宣读了《关于表彰江苏大学第三期大学生骨干培训班“优秀学员”的决定》。全体出席领导嘉宾为为第四期学员代表赠书。通讯员供图 第四期学员代表徐…
2021-11-28	大学生争当志愿者 助力浙江大学应急防疫大学生争当志愿者 助力浙江大学应急防疫（中青报・中青网记者 蒋雨彤） “老师，老师，我们是志愿者！老师，需要我们做什么！” “老师，我已经采集好了，我想当志愿者！” “我们学院只有100个（志愿者）名额，两分钟就报满了，不抢就报不上了。” 11月25日夜，浙江大学紫金港校区的灯光下，一批批志愿者赶到核酸采集点。学校研工部刘波老师说，志愿者的助力确保了现场登记有序。“点位收摊时脚冻得发麻，但内心一直被温暖感动着”。 当天下午，浙江大学紫金港校区发现外地疫情关联病例，根据省市疫情防控领导小组办公室命令，浙江大学紫金港校区予以封闭管理。学校立即启动疫情防控应急预案，教学活动转入线上进行，迅速组织开展全员核酸检测，对确定为密接或次密接者实行隔离观察。全校师生员工暂停所有聚集性活动和外出交流活动。 浙江大学团委在1小时之内组织了484名志愿者，在小剧场进行集体…
2021-11-26	身临其境 贵大青年带你用VR学党史身临其境！贵大青年带你用VR学党史国青年网北京11月26日电（记者 张建伟 通讯员 刘艳春 宋洪庆 杨雨青）在贵州大学大学生文化交流园区，来自计算机学院的学生们，利用VR技术通过建模展现出当时的画面场景，让贵大学子“穿越”到几十年前的贵州，身临其境感受那段不平凡的历史。 2021年是中国共产党成立一百周年，贵州大学不断创新学习形式，扎实开展党史学习教育，在学校、学院的支持下，计算机科学与技术学院的多名同学结合专业特长，组建VR小组，开发VR百年党史学习平台，引领广大青年沉浸式、共享式、互动式学习百年党史，传承红色基因。VR党史学习平台照片。通讯员提供 平台分为百年党史长廊和党史再现互动两个板块。百年党史长廊板块，以新民主主义革命时期、社会主义革命和建设时期、改革开放和社会主义现代化建设新时期、中国特色社会主义新时代为时间脉络，呈现党百年中的重大历史事件，…
2021-11-25	长春理工大学：专业化考核让辅导员大有可为长春理工大学：专业化考核让辅导员大有可为家访贫困学生。辅导员开办心理工作坊。本组图片由长春理工大学提供 乡村支教是很多大学生看重的经历。对长春理工大学物理学院学生呼瑞阳来说，大二暑假为期20多天的乡村支教，让她收获和成长了很多。与大多学生自发组织去支教不同，呼瑞阳参加的支教活动有学院辅导员全程陪同，辅导员保障其食宿和安全，并指导他们进行支教授课。 呼瑞阳说，从前期筹备到收尾整理，学院辅导员于长明的一个暑假时间全都奉献给了参与支教的学生。 对辅导员而言，这并不只是情怀式的付出，更是在学校辅导员比学赶超的氛围中积极主动的工作实践。 近两年来，有“中国光学英才摇篮”美誉的长春理工大学进行了一次辅导员工作考核制度改革的探索。这一探索由该校学工部和团委具体承担，全新的考核机制，拓宽了辅导员评优选先的通道，搭建了展示专长的平台，也让高校辅导员对未来的职业发展更…
2021-11-23	上海交通大学开展“收获在金秋”系列劳动实践近2000名上海交大学子进村收获金秋青报・中青网记者王烨捷）日前，在上海交通大学团委牵头下，上海交大全校学生开展劳动教育专项教育。以船舶海洋与建筑工程学院、机械与动力工程学院、材料科学与工程学院、环境科学与工程学院、农业与生物学院、凯原法学院、设计学院、智慧能源创新学院为代表，该校团委整建制组织近2000名学生，先后前往松江区柳港镇朱定村、奉贤区庄行镇马路村、闵行区颛桥镇光明村、崇明区长兴镇潘石村、闵行区吴泾镇星火村以及松江区叶榭镇张泽四村等地开展“收获在金秋”系列劳动实践。 在认真听取割稻谷的动作要点后，大家戴上手套，双脚分开站立，弯下腰，左手抓住两三束稻子，右手执镰刀割下，整套动作一气呵成。再将割下的稻谷进行捆扎，在谷桶中手工拍打脱粒，谷粒纷飞，每个人都身处“谷雨”之中。临近午时，大家开始动手准备午餐，砍柴、生火、摘菜、洗菜、炒菜。有的同学就…
2021-11-23	共青团安徽农业大学第十二次代表大会召开共青团安徽农业大学第十二次代表大会召开者 王磊 通讯员 赵俊龙）11月20日，共青团安徽农业大学第十二次代表大会在校大礼堂召开。团安徽省委副书记李波代表团安徽省委向大会的胜利召开表示祝贺。他指出，要积极融入服务青年，将全部工作自觉纳入学校立德树人工作大局，全面融入学校人才培养全局，把竭诚服务青年作为一切工作的出发点和落脚点，充分信任青年、热情关心青年、严格要求青年，充分发挥党联系青年的桥梁和纽带作用，引领青年思想，服务青年成长。 安徽农业大学党委书记江春勉励全校团员青年和同学要传承“大别山道路”精神，努力成长为可堪大用、能担重任的时代新人。他指出，学校各级团组织要抓好自身建设，切实增强服务青年成长成才的本领。在创新工作方式方法上下功夫，在打造育人品牌上做文章，在从严治团上用力气，打造一批具有安农特色、安农风格和安农气质的原创文化精品，树立干事创业新风…
2021-11-19	贵州黔南科技学院第二次学生代表大会圆满落幕贵州黔南科技学院（贵州大学科技学院） 第二次学生代表大会圆满落幕年网北京11月19日电（记者 张建伟 通讯员 杨芳雪 陈应梅）近日，贵州黔南科技学院(贵州大学科技学院)第二次学生代表大会闭幕式采取线上、线下相结合的方式举行，大会分为主会场和分会场进行，共340余名师生代表参加大会，科技学院团委教师柳雪晨向大会报告选举结果。 “各位学生干部要有‘每年都有新思考、每年都有新精神、每年都有新突破、每年都有新形象’的意识和决心，以创新的勇气、拼搏的精神、务实的作风，把我们科技学院建设得更加美好，更加强壮。”科技学院党委宣传部部长、团委书记张耀赠希望新当选的学生干部一定要吸取经验教训，进一步完善自我，认真学好科学文化知识，不断提高思想文化素质，真正在大学生中起到模范带头作用。 据悉，选举大会上，与会人员在经过充分考虑后投出庄严神圣的一票，经计票人员统计确定…
2021-11-18	南开大学：用心用情用力为同学解难题南开大学：用心用情用力为同学解难题备的垃圾分类游戏，激发同学们兴趣的同时达到垃圾分类宣传目的”“我们打算把冰壶场地和器具搬到现场，方便同学们体验目前冰雪运动项目的课程”……前段时间，在南开大学八里台校区海冰楼，联系服务青年协调工作组新学期第一次月度工作会如期举行，学校各方为更好地服务同学集思广益。 近年来，南开大学学生会、研究生会找准组织定位，以问题为导向积极探索改革路径，积极开展“我为同学做件事”主题活动，用心、用情、用力为同学解难题。 用心服务学校发展 去年年底，南开大学创新性地成立了联系服务青年协调工作组（以下简称“工作组”）。这是一个由校团委牵头，包含学校党委学工部、党委研工部、保卫处、体育部、图书馆、膳食服务中心等17个校级职能部门，以及学生代表组成的工作组。 值得一提的是，该机制注重“双向服务”，在切实回应同学们需求的同时，帮助学生了解各部门…
2021-11-18	江苏大学团委组织开展“信仰公开课”示范课江苏大学团委组织开展“请党放心 强国有我 江大青年说” 2021年“信仰公开课”示范课 中国青年网北京11月18日电（记者 张建伟）近日，江苏大学团委在会议中心第一报告厅组织开展“请党放心 强国有我 江大青年说”江苏大学2021年“信仰公开课”示范课。江苏大学关工委、团委、部分二级团组织负责人、第四期大学生骨干培班全体学员、校院两级马研会（青年学习社）、2021级新生团支部书记代表、大学生艺术团和学生社团代表等约240人现场参加，活动通过网络平台同步直播，200多名新生团支书线上参与。 本次示范课邀请到江苏省基层团干部思政技能大比武一、二等奖获得者，镇江市党史学习教育宣讲团成员，镇江市“青年宣讲团”成员、江苏大学青年思政教师和学校支援南京抗击疫情学生志愿者代表，围绕“强国・信念、强国・担当、强国・精神、强国・青年”四个篇章，开展党史学习教育、参与疫…
2021-11-16	南京工业大学：擦亮“第二课堂”金字招牌南京工业大学：擦亮“第二课堂”金字招牌中青网记者 李超）最近，正在找工作的南京工业大学经济与管理学院人力资源管理专业大四学生胡傲然“心里很有底气”，因为手上有了一份“经营3年”的特殊成绩单――在她手机“口袋大学”（PU）的App上，286个实践学时、867积分，这是她大学参加“第二课堂”收获的完美答卷。 从2013年开始，该校就开始探索大学生“第二课堂”学时的量化考核办法。大学生只要安装PU，就能第一时间知道学校所有的科技创新、文化艺术、实践服务等“第二课堂”的活动资讯。参加完任何一项活动，只要通过手机扫描活动二维码，后台就能记录参加的活动名称，并记录下相应学时。 22岁的胡傲然很热衷垒球文化节。上大学前，她对垒球运动一无所知。第一次看到同学们在训练垒球，她很羡慕却没自信。在学院团委书记张倩的鼓励下，她报名了。学校女子垒球队队员手把手教她。她了解到，…
2021-11-14	四川三河职业学院“青马工程”培训班结业典礼举行四川三河职业学院举行第四期“青马工程”培训班结业典礼骨干培训班结业典礼现场。通讯员供图 中国青年网北京11月14日电（记者 张建伟 通讯员 巩娜）近日，四川三河职业学院第四期“青马工程”大学生骨干培训班结业典礼在学术报告厅举行。学校党委、学前教育学院、思政与基础教学部、校团委等领导和老师出席，185名学员参加了典礼。 典礼上，校团委副书记巩娜做了第四期“青马工程”培训班工作总结，校团委书记郭文宇宣读了表彰决定，与会领导为获奖的优秀学员们颁发荣誉证书。 学员代表张俊在发言中说到，通过培训，更加坚定了对马克思主义的信仰，更加注重理论学习与社会实践相结合。青春无畏，一马当先，这不仅仅是口号，更是一种精神。作为青马班的一员，要树牢服务意识，以身作则，做好表率；要学以致用，将所学的知识技能应用于实践；要开拓创新，以服务同学为根本宗旨，为学校的建设发展贡…
2021-11-12	上海海洋大学志愿者开展特殊主题党日活动上海海洋大学118名大学生志愿者开展特殊的主题党日活动者 王烨捷）日前，上海海洋大学118名大学生志愿者在第四届中国国际进口博览会上办起了主题党日活动。据悉，这所学校成立了进博会“小叶子”临时党支部，党支部在中国共产党第十九届中央委员会第六次全体会议召开之后，围绕“伟大建党精神在进博会志愿工作中的践行”开展主题学习和交流。 进博会志愿者、党员韩巍围绕“奉献”精神，分享了自己学习总书记“全心全意为人民服务”宝贵精神的学习体会，希望自己能以“无我”的状态担重责、挑重任，不负进博、不负同学。据悉，韩魏此前还当过抗洪救灾志愿者。他呼吁同学们积极参与志愿服务，在奉献中实现青春价值。 临时党支部书记严语是上海海洋大学“百年百人百讲”团成员，她曾走入班级、走进崇明社区进行宣讲。这次她结合志愿者工作经历分享了对 “首创精神”的理解，她表示，坚信在“共建开放型世界经济…
2021-11-11	第十一届海峡两岸高校文化与创意论坛顺利闭幕第十一届海峡两岸高校文化与创意论坛顺利闭幕国青年网北京11月10日电（记者 张建伟 通讯员 杨恒 马通达）11月9日下午，第十一届海峡两岸高校文化与创意论坛在华侨大学顺利闭幕。华侨大学校长吴剑平、台湾中华青年创新网络协会首席副理事长马瑞成出席并致辞。两岸34所高校的300余名学生分别在线上线下参加活动。 吴剑平代表学校向参加论坛的两岸青年才俊和辛苦付出的工作人员表达感谢，对论坛的成功举办表示祝贺，对论坛创办以来取得的成果表示肯定。他希望论坛闭幕后两岸青年学子继续加强交流，在思维碰撞和情感交流中不断增进共识、升华友谊，携手推动“两岸一家亲”，为实现中华民族伟大复兴的中国梦贡献智慧和力量。 马瑞成表示，越是艰困的条件越能磨练青年的能耐，希望两岸青年牢记义务和使命，不论道路险阻始终保持热切交流。嘉宾为获奖同学颁发证书。通讯员供图 闭幕式上，华大的同学们…
2021-11-08	上海交大研支团把进博“小叶子”精神带到偏远山区上海交大研支团把进博“小叶子”精神带到偏远山区报・中青网记者王烨捷）11月5日至10日，第四届进博会在上海开展。记者注意到，通过上海40所高校团委组织来的近5000名志愿者中，有一部分人本身就是研究生支教团的队员，这批特殊的志愿者，把“小叶子”们的志愿服务精神带到了中国最偏远的山区。 今年上海交大学派出105名“小叶子”投身进博会会期服务保障工作，他们来自校内22个学院，其中不乏志愿达人、文体达人和学术达人，还包括19名学校第24届研究生支教团队成员。 在一次交流会上，这群“小叶子”发现中西部地区的人们对进博会的认识仅停留在字面意思上，对进博文化和进博会的重要意义的理解严重不足。于是本届研支团与上一届研支团一拍即合。由参与本届进博会的研支团队员们准备课件和视频素材，由身在服务地的上一届研支团队员们在当地宣讲，把进博文化带出上海，让第四届进博会…
2021-11-18	江苏高校共青团增能联盟在苏州大学成立江苏高校共青团增能联盟在苏州大学成立者 李超）11月14日，由苏州大学发起，东南大学、中国矿业大学等高校积极响应，江苏高校共青团增能联盟成立。 自2018年创新实施共青团干部增能计划以来，苏州大学团委每月召开团委书记工作例会，印发指导性文件、理论学习材料汇编等，广泛开展学习交流活动，积极选拔优秀骨干参与各类挂职锻炼。加强优秀基层团干部表彰激励，推动团建创新。 近年来，苏州大学团委持续深化团干部增能计划，创新实施团干部增能计划之团团赋能计划。政治素养提升工程依托青马工程、信仰公开课等助力青年政治素养提升；实践能力提升工程依托大学生暑期社会实践、志愿服务等实践类活动，全面提升青年实践能力；创新提升工程聚焦青年创新能力培养，举办专题辅导，激发青年创新潜能；综合素养提升工程依托丰富的校园文化让青年得到全面提升。 联盟成立会上，中国矿业大学、江苏科技大学、江苏师…
2021-11-06	主题团日引入直播带货 南开学子为乡村振兴出力主题团日引入直播带货 南开学子为乡村振兴出力青报・中青网记者胡春艳 通讯员 宋金珂）“同学，要不要来尝尝刚出锅的土豆？又面又甜的土豆，来来来别客气！”“同学来尝尝大美庄浪出产的苹果，又脆又甜！”11月5日中午，南开大学津南校区文科食堂前“变身”火爆的直播间，吸引了许多同学驻足。原来这里正在进行一场别开生面的主题团日活动。 这是南开大学历史学院20级本科一班团支部的同学们为助力甘肃庄浪乡村振兴，推出的“直播带货双十一，跨越山河有真情”系列活动。今天的主题团日推出的是庄浪特色产品品鉴会，当地最有代表性的土豆和苹果成了同学的“开胃菜”。 “苹果真甜，我要扫码关注直播间，给家人买上一箱庄浪苹果……”这边品尝美食，那边挥毫泼墨。只见一位团支部成员手执庄浪出品的高级毛笔，于宣纸上笔走游龙，挥就一幅“乡村振兴，助力庄浪”书法作品。旁边的同学一段打油诗讲得起劲…
2021-11-05	汕头大学举办“重走长征路”项目分享会汕头大学举办“重走长征路”项目分享会建伟 通讯员 黄嘉曼）近日，在红军长征胜利85周年之际，汕头大学举办“灯塔学习会”暨“重走长征路”项目分享会，分享“重走长征路”党史学习教育中成员们的所见、所闻、所思、所想、所悟。汕头大学“灯塔学习会”暨“重走长征路”项目分享会在图书馆报告厅顺利举办。团广东省委供图 为推动党史学习教育走深走实，让红色基因、革命薪火代代传承，汕头大学学工部、团委于10月1日至7日组织20名师生赴四川省阿坝藏族羌族自治州境内开展“重走长征路”党史学习教育，考察红军“芦花会议”遗址，寻访红军后代，并徒步翻越中国工农红军长征途中的第三座、也是途经次数最多的雅克夏雪山，让师生们在实践中“沉浸式”学习红军先辈们不畏艰险、不惧牺牲的长征精神。“重走长征路”党史学习教育项目组成员翻越雅克夏雪山哑口。团广东省委供图 “希望同学们以党史作为成长成才的丰…
2021-11-05	安徽师范大学志愿者为银发族开设“智能手机学堂”安徽师范大学志愿者为银发族开设“智能手机学堂”者 王海涵 通讯员 张园园 谷静 ） “我现在可以通过微信和女儿视频，会用淘宝购物，预订火车票，还学会了自制音乐相册，班里还有老人建立了自己的微信公众号……”经过短短几周学习，80多岁的安徽师范大学退休教师嵇老师已经可以熟练地使用智能手机了。 作为安徽师范大学“我为师生办实事”实践活动校级重点项目之一，该校计算机与信息学院“夕阳e路”志愿服务队走进老年大学、社区乡村开办智能手机学堂，帮助老年人学习智能手机操作。 早在2018年4月，计算机与信息学院15名大学生志愿者组成了“夕阳e路”爱老敬老实践团队。2018年11月，在校团委的指导下，“夕阳e路”志愿者服务队成立，先后有100余大学生志愿者加入。 志愿者利用暑期社会实践和双休日为老年人授课。项目采取“1＋3＋N”的人员设置，即1名社区副队长、3名…
2021-11-04	哈尔滨商业大学举办深化党史学习教育成果汇报会哈尔滨商业大学举办“青马工程” 学生骨干深化党史学习教育成果汇报会习记者 韩荣）近日，哈尔滨商业大学举办了“青马工程”学生骨干深化党史学习教育暨学习《习近平与大学生朋友们》成果汇报会。 汇报会在线上开展，采用“汇报+访谈”的形式，包括视频播放、访谈互动、现场讲述等环节，围绕青年学生扎根基层、致力团学工作、参加志愿服务、投身创新创业、追寻红色足迹的生动实践经历，集中展示了学校“青马工程”学生骨干学习《习近平与大学生朋友们》一书的学习成果。 参加汇报会的“青马工程”学生骨干代表中有奉献西部、扎根基层、服务社会的“大学生西部志愿服务计划”志愿者，“兴边富民”研究生支教团成员，“青马工程”学生骨干助力乡村振兴支教团成员代表等人。 校党委书记孙先民与青年学生们共同聆听了此次成果汇报会。会后，孙先民表示，推荐学校青年学生阅读、学习《习近平与大学生朋友们》，…
2021-11-05	贵州大学研支团获“书记校长特别嘉奖”扎实开展教育扶贫 积极投身乡村振兴 贵州大学研支团获“书记校长特别嘉奖”11月5日电（记者 张建伟 通讯员 刘艳春 宋洪庆 徐昕然 李雨涵）为表彰贵州大学研究生支教团扎实开展教育扶贫，积极投身乡村振兴所做出的贡献。日前，贵州大学授予第19届、20届、21届研究生支教团“书记校长特别嘉奖”荣誉。 在随后开展的“书记校长特别嘉奖”研支团获表彰团队志愿服务工作交流会上，第20届、21届研支团成员表示，“书记校长特别嘉奖”是给予在学校教育教学、科学研究、管理服务及脱贫攻坚等工作中业绩突出，为学校作出特别贡献的师生所颁发的崇高荣誉，很荣幸作为研支团一员获此殊荣。用自身所学投身祖国大地，扎扎实实做一位教书育人的筑梦者、一位扶贫助学的攻坚者，是我青春最美的回忆。第20届、21届研支团成员发表感言。通讯员供图 第24届研支团成员向学姐学长送上祝福并表示，将奋力接续研支…
2021-11-05	温州医科大学推出“流动党史馆”原汁原味学党史 这所学校有绝招！……在温州医科大学一处“流动党史馆”让青年学生足不出校就能学到原汁原味的党史知识。原汁原味党史哪里学？沉浸式学党史如何实现？足不出户学党史怎样实现？近日，在温州医科大学这些问题都得到了解决！ 温州医科大学为了打造党史红色研学“全覆盖”“不打烊”“显成效”的新载体，创新思路，把“师生走出去”转变为“党史馆走进来”，推出“流动党史馆”，让师生们足不出户、原汁原味地学党史、悟思想。首期温医大与中共浙江省一大陈列馆达成深度合作，引进原版的党史陈列设计，在教学楼的公共空间打造缩小版的“中共浙江省一大陈列馆”，让同学们在上课的路上、学习的间隙遇见党史馆、走进党史馆，接受党史教育。 药学院2020级团支书蔡伟杨 省一大陈列馆位于温州市平阳县凤卧镇。以前去一次省一大陈列馆，来回路途就要4个小时。现在我可以和支部同学们随时来“流动党史馆”开展团…
2021-10-29	江西省职业院校共青团工作协会交流座谈会召开江西省职业院校共青团工作协会交流座谈会在江西工贸职院召开石伟强 通讯员 邹凡宇 孙丹青）为进一步推进职业院校的团学工作，加强院校间的交流，近日，江西职业院校共青团工作协会交流座谈会在江西工业贸易职业技术学院举行。 交流座谈会现场 据悉，本次交流座谈会共有江西旅游商贸职院等十八所院校的团学干部参加。江西工业贸易职业技术学院党委委员、副院长刘国红和协会理事长、江西旅游商贸职院团委书记张蕾致辞并讲话。江西工业贸易职业技术学院团委书记王星围绕近年来学院团学工作重点及品牌、特色及亮点进行了分享与交流。 会上，各院校团学干部就如何拓宽新时代学生团员培养教育管理的有效途径、如何有效破解团建与业务工作“两张皮”问题、“挑战杯”“振兴杯”等竞赛开展经验和激励机制、“第二课堂”管理的先进经验、美育工作的先进经验和高职院校院系两级管理模式下共青团工作管理方法进行了交流…
2021-10-28	南京科技职业学院：在社会实践中长才干作贡献学有所思 学有所悟 学有所得 南京科技职业学院：在社会实践中长才干作贡献党走，奋进新时代”暑期社会实践主题，开展“百年杯”大学生暑期社会实践活动。100支重点团队围绕党史学习、理论宣讲、国情观察、乡村振兴等专题，在社会课堂中受教育、长才干、做贡献，助力巩固脱贫攻坚成果、投身乡村振兴战略，在实践中学党史、强信念、跟党走，把爱国情、强国志、报国行自觉融入新时代追梦征程。 “白鸽”志愿者实践团队来到安徽天长某小学开启了“深耕党史美育田，红色种子撒童心”社会实践活动。志愿者们为小同学们捐献了图书、文具，筹建了“爱心图书馆”，向贫困学子捐献助学金；以“四史教育”为主线，从美育、劳育两个实践环节入手，开展“携手同画党史”“图说长征故事”“走进战士生活”劳动体验活动等，将红色教育种子融入学生劳动教育、美育，传承红色基因，筑牢理想信念。志愿者李同学说，看到小朋友…
2021-11-03	贵州黔南科技学院举办校园彩虹跑活动贵州黔南科技学院（贵州大学科技学院）举办“新生活・跑出彩” 校园彩虹跑活动11月3日电（记者 张建伟 通讯员 陈应梅 晏春）日前，贵州黔南科技学院（贵州大学科技学院）“新生活・跑出彩”校园彩虹跑活动在学院足球场举行。共700余名学生参与。活动在学院青年志愿者协会带来的《舞蹈串烧》中拉开序幕。活动现场照。通讯员供图 本次比赛共设有红、橙、黄、绿、青、蓝、紫七个站点且每个站点都有一个团体小游戏，参赛选手需完成“正话反说”“手脚并重”“传呼啦圈”等游戏任务集齐手环后回到比赛场地完成最后的拼图，在游戏过程中如有失误，将会受到工作人员的“彩虹粉”惩罚。活动现场照。通讯员供图 “这是一次与众不同的活动，给我带来了很多快乐，虽然很累，还被‘围攻’，但是比在寝室躺着玩手机更有意义”。参赛选手黄梦瑶跑完全程后，头发上、衣服上是不同的颜色，但她仍热情不减。活动现场照。通讯员…
2021-10-28	安徽工程大学建立首个校外劳动教育实践基地安徽工程大学建立首个校外劳动教育实践基地张建伟 通讯员 郭广春 查韦婷）日前，安徽工程大学艺术学院党委、安徽工程大学团委、机关党委群团党支部与安徽省芜湖市三山街道党工委签订基层党建合作共建协议，联合开展党史学习教育，为首个校外劳动教育实践基地揭牌，开展墙体彩绘助力乡村文明志愿服务。 校党委副书记苏国红出席活动并在签约仪式上讲话，她指出，学校与芜湖市长期以来都是共同发展、共同进步，今天的合作共建是学校“以合作促党建、以党建促发展”的“1+3”党建模式的生动实践，学校二级党委、基层党支部与地方签订党建合作共建协议，要注重发挥双方优势，通过开展共建，构建资源共享、组织共建、优势互补的工作体系，力争让学校科研成果服务地方治理和发展，让地方志愿服务和社会实践载体服务学校立德树人根本任务落实，逐步探索能够长期坚持、成果涌现、互利共赢的共建机制，形成可复制的模式…
2021-10-22	贵州黔南科技学院举办红色讲解员大赛贵州黔南科技学院（贵州大学科技学院）举办红色讲解员大赛京10月22日电（记者 张建伟 通讯员 杨彩芬 陈庆红 万嘉亿 陈应梅）近日，贵州黔南科技学院（贵州大学科技学院）“红色星火点亮黔贵大地”红色讲解员比赛在综合楼211举办，学院相关职能部门，各教学部相关负责教师及学生代表共300余人参加活动。 本次比赛分为个人展示以及故事讲解两个环节，4名参赛教师与11名参赛学生通过视频、唱歌、乐曲、舞蹈等形式，分别围绕红军长征的红色故事、某个城市的抗战记忆、共产主义事业胜利、遵义红色文化等内容进行讲解。 现场评委根据演讲内容、讲解技巧、形象风度、会场效果四个方面进行综合评分，最终，徐雷荣获教师组一等奖，唐传淳荣获教师组二等奖，何克建荣获教师组三等奖；周金艳荣获学生组大赛一等奖，崔梦婷荣获学生组二等奖，骆雪莲荣获学生组三等奖。 工商管理211班廖心怡同学对贵州的了解又…
2021-10-21	北方民族大学开展“各族学子看美丽新宁夏”活动北方民族大学开展“各族学子看美丽新宁夏”活动“各族学子看美丽新宁夏”活动，共有100余名各族学子参加。 活动中，同学陆续走访调研宁夏回族自治区银川市闽宁镇、宁夏博物馆、志辉源石酒庄、白芨滩、黄河宁夏吴忠市区段、石嘴山大武口工业遗址公园、“全国生态文化村”龙泉村、星海湖南域湿地、石嘴山市五七干校博物馆、吴忠金花园社区、宁东能源化工基地、六盘山红军长征纪念馆和将台堡会师纪念碑等地。
2021-10-18	四川文化传媒职业学院举行国家扶贫日特别行动四川文化传媒职业学院举行国家扶贫日特别行动张建伟）10月17日是第八个国家扶贫日，也是第29个国际消除贫困日，寒冬来临之前，四川文化传媒职业学院特别号召全院师生进行御寒衣物募捐，此次募捐共收集到近70箱、共2000余件御寒物资，目前已经寄往石渠县长须贡马乡。 四川文化传媒职业学院对口帮扶石渠三年来一直秉承“扶贫路上无小事，扶贫工作要具体”的理念，深耕教育脱贫、关注石渠儿童成长。本次爱心募捐活动也是由学院领导亲自部署协调，在即将步入寒冬之时，学院党政领导班子纷纷参与到活动倡议和行动号召过程中，带头募捐、协助整理、打包装车。 集中募捐的一周时间内，校团委和学生处组织学生干部进行点对点衣物募集，艺术教育与表演系党支部还组织人物形象设计专业师生对募捐到的服装进行修补和改造。 为积极配合实施乡村振兴战略，巩固脱贫攻坚成果，持续保障石渠儿童教育资源，学院与省…
2021-10-10	莆田学院举办首届“云端运动会”莆田学院举办首届“云端运动会” 黎倩 中青报・中青网见习记者 田宏炜）过去一周，莆田学院举办了首届“云端运动会”。因为疫情原因，该校今年的线下运动会改成线上举行。 据该校学生会主席团成员林承杉介绍，此次“云端运动会”由校团委、学生会共同举办，目的是希望促进疫情防控期间大学生的身心健康发展，活动在国庆前夕推出，得到了学生们的积极响应，每个项目都有许多人报名参加。 首届“云端运动会”的新赛事主要包括：自我展示、体能项目和团体项目三大类，其中自我展示类有八段锦、妈祖功、太极拳和啦啦操等运动。传统的体能项目包括：俯卧撑（男生）、仰卧起坐（女生)、开合跳（男生）和平板支撑（女生）等。在比赛中，参赛者在室内自我拍摄，并自主上传视频，最后根据大家的完成程度进行评比。 来自护理学院19级的杨淑清、黄妙娟和董鸿三位同学的自我展示类团队项目《不要生气健美操》吸引了很多人关注。杨…
2021-10-08	西南交大学生骨干赴延安开展党史学习教育西南交通大学学生骨干赴延安开展党史学习教育建伟 通讯员 何芙馨 李娜）为深入学习习近平总书记“七一”重要讲话精神，生动开展“学党史、强信念、跟党走”学习教育，西南交通大学学生骨干在暑假期间赴中国革命圣地延安开展“请党放心、强国有我”党史学习教育，感悟延安精神，赓续红色血脉。 此次党史学习教育内容包括主题党课、参观学习、实景教学等多种形式。同学们在延安大学泽东干部学院、延安革命纪念馆、枣园革命旧址等红色教育基地，追忆中国共产党在延安的革命岁月，领悟伟大的延安精神。在学习期间，同学们结合自身感悟，策划拍摄了“传承延安精神”主题系列微团课视频，返校后深入学生组织、团支部开展宣讲，引领广大同学学党史、强信念、跟党走。 西南交通大学团委书记张军琪表示，学校在推进学生会组织改革的进程中探索成立了由学生会（研究生会）党员学生骨干组成的临时党支部，此次赴延安开展主题…
2021-09-30	西安航空学院“小秦宝”助力十四运会志愿服务工作西安航空学院“小秦宝”助力十四运会志愿服务工作163名赛会志愿者和52名城市志愿者服务于户外攀岩项目的竞赛组织、信息技术、观众服务、行政接待等10个处室及西安市多条交通要道。 攀岩项目比赛在陕西省西安市阎良区户外运动攀岩场地举办。比赛期间，163名赛会志愿者服务于竞赛组织、观众服务、媒体转播等10个处室共27个岗位的工作任务，累计志愿服务总时长达6520小时。 志愿者在竞赛组织处器材保障室，对器材室进行日常核查；在攀岩比赛项目观众服务处，负责检票、指引、维持秩序等工作；在西安钟鼓楼城市志愿者服务岗亭，负责信息咨询、文明引导、文化展示等志愿服务。 53名西航城市志愿者在大唐西市、钟鼓楼、阎良区交通要道等地，为市民和游客提供路线指引、信息咨询应急救助、特殊人群帮扶等志愿服务，累计志愿服务总时长超3120小时。 为确保测试赛志愿服务工作的顺利进行，…
2021-10-08	贵州大学科技学院举办第三届辅导员素质能力大赛贵州大学科技学院举办第三届辅导员素质能力大赛员供图 中国青年网北京10月8日电（记者 张建伟 通讯员 廖心怡 杨芳雪 徐榕檑 陈应梅）日前，贵州大学科技学院第三届辅导员素质能力大赛在综合楼211多功能厅举办。比赛分为基础知识测试、案例分析、谈心谈话、理论宣讲四个环节。53位辅导员参赛，300余名同学观看。图为辅导员素质能力大赛谈心谈话环节。通讯员供图 “学生工作是辅导员工作的重中之重，辅导员工作的开展需以学生为中心，全心全意为学生服务。”学院学生工作部部长徐漫点评到。 “精师易得，人师难求。各辅导员应加强理论知识储备，丰富自己的阅历，用更高深、全面的人格魅力去影响人、打动人。”学院党委书记范伟对本次比赛选手的精彩表现给予了肯定，他希望各辅导员全面提高专业技能与工作水平，深化思想高度，齐心协力推动学院教育工作发展，为国家培养可靠的社会主义建设者与…
2021-09-30	南昌大学举办“青年科学家进校园”主题团日活动南昌大学举办“青年科学家进校园”主题团日活动题团日活动走进南昌大学附属中学初、高中部，为青少年普及科学知识；青年科学家发挥榜样作用，着力培育青少年的科学探索精神。 学期伊始，软件学院李渭博士为高一同学作“三维点云视觉驱动AI应用”主题讲座；软件学院林德钰博士开展以“数能一体化通信与万物感知及互联”为主题的讲座。 活动期间，南昌大学软件学院团委还在南昌大学附属中学高中部开展“请党放心 强国有我”的主题签名活动。 初高中同学在主题团日活动中体验大学课程，掌握先进科学理念，启迪智慧，更加精准锚定站位，从而激发信仰、获得启发、汲取力量，用青春书写奋进之歌。 此次活动由南昌大学团委主办、南昌大学软件学院团委和附属中学团委共同承办。
2021-09-30	滨州医学院：学思践悟在“田野”滨州医学院：学思践悟在“田野”华大学生时政宣讲团投身广袤的田野，记录身边榜样，弘扬伟大建党精神，践行医者仁心……1050名大学生宣讲员，405支宣讲小分队，走遍全国，寻访412位基层党员典型，开展各类形式宣讲548场，受众达4.2万余人次。撬动田野的精神宝藏 “当村支书把陈宝国推荐给我，我一下子愣住了，这不就是村里那位平凡的老爷爷吗！走进他的小屋，看到一摞摞红彤彤的证书、奖章，才知道面对的是一位多次立功的退伍老兵、老党员。”家住山东临沂平邑县的史鉴先锋队宣讲员陈鑫宇同学在她的访谈记录中写道，“老人当过几十年工程兵，党龄56年，修过的路、打过的山洞数也数不清，腿上、手上至今还留着伤疤。自己却很淡然地说，‘吃苦就是为给咱老百姓做好事啊，作为共产党员，小车不倒只管推，只要还有一口气，心里就得装着老百姓’。” 据了解，暑假期间，类似的宣讲访谈记录已经累积了近60万字…
2021-09-17	佛山科学技术学院红十字会开展急救培训活动佛山科学技术学院红十字会开展“世界急救日”急救培训活动中国青年网北京9月17日电（记者 张建伟 通讯员 熊航）为了更好地传播急救知识和理念，普及急救知识和技能，增强大家的自救互救意识，应广东省红十字会和佛山市红十字会的倡议，佛山科学技术学院红十字会在仙溪校区、江湾校区同时举办急救培训，培训主题为“做学校、社区的急救英雄”，全校两百多名学生参加培训。 在致辞中，学校团委书记、学校红十字会办公室负责人蒋尊国先向同学们介绍了“世界急救日”及佛山科学技术学院红十字会的基本情况，呼吁同学们积极学习和宣传急救知识、掌握更多急救技能技巧、帮助更多需要帮助的人。 在江湾校区培训会上，佛山科学技术学院医学院老师朱凡特老师介绍了红十字组织的基本情况，讲解了常用的急救知识和技能，包括救命黄金时间、如何拨打急救电话，出现晕厥、呼吸道堵塞、烫伤等紧急情况该采取哪些急救方法等…
2021-09-17	安徽工程大学召开学生会加强和改进作风专题会议安徽工程大学召开全校共青团学生会加强和改进作风专题会议建伟 通讯员 孙琳瑶 查韦婷）日前，安徽工程大学在学术报告厅召开全校共青团学生会加强和改进作风专题会议。全校专挂兼职团干、2021-2022届学生组织骨干、学生社团骨干参加会议。国际工程师学院团学骨干以在线方式参加会议。 学校党委副书记苏国红以《学习“七一”重要讲话，以奋斗践行“请党放心 强国有我”的青春誓言》《实践出真知，实践长真才，努力成为可堪大用能担重任的栋梁之才》为主题，专门领学习近平总书记“七一”重要讲话精神、在2021年秋季学期中央党校（国家行政学院）中青年干部培训班开班式上的重要讲话精神，希望全校团学骨干加强党史学习教育、努力学习实践、加强和改进作风，推进学生组织更好发挥桥梁纽带和服务引领作用，构建富有理想、关心同学、清新阳光的学生组织形象。 学校团委负责人依次宣读新一届校级学…
2021-09-16	山东大学将大学生社会实践与党史学习教育同频共振山东大学：引导大学生社会实践与党史学习教育同频共振者 邢婷）今年暑假，山东大学开展“学党史、强信念、跟党走”2020-2021学年学生暑期社会实践活动，一校三地50个院系单位团组织近17000名学生组成1690支队伍参与到形式多样的社会实践中，以全员化社会实践引导广大青年学生用实际行动推动党史学习教育落地见效。 活动中，8个方向的学院选题覆盖返乡助农、时政剖析、支教扶贫、战疫服务多个领域，并同步开设“党史学习教育青年宣讲团”、“服务山东・山大方案”硕博服务团、“青鸟计划”岗位实习等5个重点专题。 不仅如此，山东大学还深入挖掘、充分运用红色资源，主动对接英雄山济南战役纪念馆、解放阁济南解放纪念馆等红色教育基地，建立有效联络机制，引导青年学生开展研学实践、理论宣讲、新时代青年责任担当研讨等活动，推动党史学习教育精准落地。同时加深校地、校企合作，与…
2021-09-15	安庆师大00后大学生开展“重走长征路”实践活动安庆师大6名00后大学生开展“重走长征路”实践活动者 王海涵 通讯员 周子奇 李妍纯惠 ）从安徽安庆市启程，途经江西南昌、瑞金、于都，最后到达贵州遵义，历时七天……这个暑假，安庆师范大学外国语学院“重走长征路”实践团6名00后学生沿红色足迹感悟先辈精神。厚重破旧的羊皮袄、霉烂断裂的小藤篮、带枪眼的行军锅，在中央长征出发纪念馆里，队员们被一件件物件吸引。看到那件泛黄厚重、满是破洞的羊皮袄时，团队队长张子龙拿出手机默默拍下照片。“很多战士和我们一样年轻，也义无反顾地加入长征队伍，我很佩服这种精神。”张子龙说。墙上有潮湿的水印，台阶上长有苔藓，推开小木门，映入眼帘的是坑洼的地面、两条长木凳和薄木板拼成的床，这是毛主席在江西瑞金从事革命斗争时的住处。据统计，七天时间里，六位学生在老师带领下，在三省四市参观、打卡革命旧址、战斗遗址、纪念馆、红色景点45…
2021-09-10	宁夏民族职业技术学院开展开学第一课主题团日活动宁夏民族职业技术学院团委开展开学第一课 “请党放心，强国有我”主题团日活动供图 中国青年网北京9月10日电（记者 张建伟）近日，宁夏民族职业技术学院团委开展了开学第一课“请党放心，强国有我”主题团日活动。 “吴忠青年强国说”宣讲团成员，宁夏民族职业技术学院教育系学生高小连围绕习近平总书记“七一”重要讲话精神开展宣讲。讨论交流环节，宁夏民族职业技术学院青年纷纷发表感言。他们表示，青春的中国，青春誓言，作为新时代的青年要在建设社会主义现代化国家、实现中华民族伟大复兴的新征程中，扛起重任、一往无前，跑好历史的接力棒。
2021-09-10	海南热带海洋学院暑期社会实践走出“海南范儿”海南热带海洋学院暑期社会实践走出“海南范儿”建伟 通讯员 周俞彤）根据团中央、团海南省委等部门关于开展2021年大学生暑期“三下乡”社会实践活动有关文件精神，暑期，海南热带海洋学院团委组织成立实践团队112支，参与学生653人，在各市县开展了2021年暑期实践活动。“讲党史故事 传红色基因”――大学生党员党史教育宣讲实践团队进行主题宣讲。通讯员供图 学院围绕“一百年・正青春”主题社会实践、“青春助力自贸港”主题社会实践、“扎根中国大地，助力乡村振兴”――大学生“返家乡”主题社会实践、“青春筑梦美丽中国”主题社会实践、“青春心向党，逐梦新征程”社会实践品牌项目五个实践主题开展党史学习宣讲、自贸港建设、乡村振兴、志愿服务、环境保护等活动。黎族服饰传承人黄慧琼（左2）在传习所与实践团队交流黎锦制品的产销状况。通讯员供图 本次社会实践正值建党百年，也是…
2021-09-09	苏州科技大学思政教育引领学生社团发展苏州科技大学思政教育引领学生社团发展青报・中青网记者 李润文）最近，苏州科技大学建筑协会社团团支部书记奚秩华参加了苏州科技大学“社团春声”红色经典系列社团活动，并在线上和同学们分享了自己的感受。 自5月中旬起，苏州科技大学团委通过遴选，对30个传承红色经典的社团活动进行了立项，活动类型包括经典选读、思想交流、红歌传唱、话剧展演、知识竞赛、诗词撰写等。 建筑协会社团“春行姑苏、红绘‘见’筑走读城市活动”，以大学生手绘苏州“海棠花开”党建宣传牌及周边景观、学习优秀景观构筑设计为主要内容；南风文学社“‘述往思来，向史而新’征文比赛”，以大学生视角讲述党建历史，思考未来自身远大理想及党的发展；吉他社的“红色新青年弹唱会”，以弹奏演唱红色歌曲为主要内容，将大学生喜爱的艺术形式与红色文化结合。 此外，社团活动还注重突显政治性、思想性和时代性。 暑假中，青年马克思主…
2021-09-16	佛山科学技术学院超万名学生深入各地开展社会实践佛山科学技术学院超万名学生深入各地开展社会实践建伟 通讯员 孙玉洁）为深入学习宣传贯彻习近平新时代中国特色社会主义思想，在社会课堂中受教育、长才干、作贡献，在观察实践中学党史、强信念、跟党走，2021年暑期，佛山科学技术学院组建了50支校级重点团队，以及各院级重点团队和多支以班级、团支部为单位的小分队，以“学生申报、学院整合、学校统筹”为原则，从学校、学院、基层团支部等不同层面组建社会实践团队，覆盖全校团支部，共计超过万名学生深入各地开展“三下乡”社会实践活动。三下乡团队成员进行出发前培训。佛山科学技术学院供图 学校党委高度重视，有序组织动员开展 学校团委和各学院团委通过线上线下宣讲会、新媒体等途径对“三下乡”社会实践活动进行广泛宣传，使全校师生充分认识到大学生社会实践活动的重要意义。 在社会实践活动准备中，校团委精心策划了多场线下宣讲会，从…
2021-09-08	黔南科技学院做好迎新工作确保新生顺利入校扬帆梦想 青春起航 黔南科技学院全方位做好迎新工作 确保新生顺利入校北京9月8日电（记者 张建伟 通讯员 杨娜娜）9月4日，贵州省黔南科技学院迎来了第一批2021级新生入校。为了做好全方位的迎新工作，确保新生顺利入校，团委学生会，及各个学部在校领导的带领下对迎新工作进行了细致而周到的安排部署，在市长途车站和设立迎新点，专车接送新生及家长，校园附近也贴有醒目的指示标识，并在校园大门口设立校园简介展板全面介绍学院内的基本情况。 为做好新冠肺炎疫情的防控工作，在入校门口设有体温检测，健康码，行程码的检查以及对行李的消毒。此外，考虑到天气原因，还在迎新场地设置了多处饮水点及避暑场地，预防同学和同行的家长们在入学中途的突发情况。志愿者及在校党员们手带红袖章，学生会及各学部的同学们也都穿着组织统一的服装，方便大家快速辨别，在遇到问题时能够及时准确地的到帮助。新…
2021-09-07	北京科技大学完成迎新工作 为7千余名新生起航护驾北京科技大学完成迎新工作 为7000余名2021级新生起航护驾君）近期，北京科技大学学生会、研究生会组织500余名志愿者顺利完成2021级迎新工作，为7000余名新“贝壳”启航护驾。 “这是我第三次参与迎新，迎新不仅见证了我自己的成长蜕变，也检验着整个学生会组织为同学办好实事的‘底色’和‘动能’”，学生会执行主席艾斯力木江・帕日哈提说道。 据悉，为保证迎新的安全、高效、周到，在学工部门和团委指导下，北科大学生会组织从7月份就启动迎新工作，从前期策划、物资准备、志愿者招募、车站踩点，到最后上岗服务，学生会全体工作人员和全体志愿者都在持续努力。 新标准、新改变，由于疫情防控，家长只能目送孩子独自进校完成报到，为了让家长放心、学生安心，校外迎新志愿者们早上6点就出发前往各车站接车，校内迎新志愿者在7点就全员上岗。此次迎新在校园各处设置了行李寄存处…
2021-09-06	西安电子科技大学推进社会实践高质量内涵式发展学思践悟 红色筑梦 西安电子科技大学推进社会实践高质量内涵式发展。西安电子科技大学团委供图 中国青年网北京9月6日电（记者 张建伟 通讯员 尹鹏 袁翔宇）2021年暑期，西安电子科技大学团委聚焦“建党百年、西电九秩”主题，发挥“师生同行、本研协同、学科交叉、双院联动”的实践特色，组织开展暑期三下乡社会实践活动，引导广大青年学生扎根中国大地了解国情民情,在实践中感悟党领导人民建设祖国新的伟大成就，在观察实践中学党史、强信念、跟党走，在社会课堂中受教育、长才干、做贡献。 本次暑期社会实践，邀请38位学院党政领导带队，349位思政课教师、专业教师参与指导，74位大学生骨干培训班成员担任实践助教，共组织1916支实践团队、9479名西电青年奔赴全国各地，走进乡村、深入基层，在严格做好新冠肺炎疫情防控工作的前提下，积极投身服务国家发展、社会治理与民生建设…
2021-09-02	安徽医科大学设立暑期社会实践专项奖学金用好多元评价“指挥棒” 安徽医科大学设立暑期社会实践专项奖学金们从瞻仰中共一大会址和南湖红船出发，一路重温党史，好不好？” “我们还可以印制一些医学科普知识宣传册，在寻访革命老区发展变迁的同时，也能发挥专业特长，为当地居民作些贡献……” 这是今年暑期前，安徽医科大学“寻根・筑梦良医”社会实践团队成员进行头脑风暴的场景。 近年来，安徽医科大学以上好实践育人“大思政课”为目标，构建起多元评价体系，激发学生内生动力，建起符合教育发展规律和人才成长规律的实践育人新机制。 值得一提的是，今年，该校专门研究设立暑期社会实践团队奖学金，为取得良好社会效益和育人效果的校、院两级社会实践团队奖励5000元或1万元专项奖金，优秀团队和个人也可获得社会实践先进等专属荣誉。 “设立该奖学金是学校实践育人的重要激励措施，奖金按照‘以奖代补’原则，目的是激励学生增强社会责任感，…
2021-09-02	厦门大学“囊萤星火青年讲师团”走进贵州苗族村寨厦门大学“囊萤星火青年讲师团”走进贵州苗族村寨 党史故事如何“飞入寻常百姓家”家听我理一理……”7月17日傍晚，在贵州省黔东南地区的报效村，村民们摇着蒲扇，围坐在村口的大榕树下。一群脸上抹着锅底灰、身着红色T恤的厦门大学学生站在村民中间，手里拿着一本民法典，用朗朗上口的顺口溜给20多名村民进行普法宣讲。 7月16日至22日，厦门大学“囊萤星火青年讲师团”的9名队员，深入贵州省黔东南苗族侗族自治州台江县老屯乡报效村和长滩村，展开了为期一周的党史宣讲主题实践活动。 如何让百年党史故事“飞入寻常百姓家”？这是讲师团队员们一直在思考的问题。 为了让宣讲更有“土味”和“鲜味”，队员们事先联系上苗寨当地的大学生，通过他们搜集当地群众关注的话题，并结合各自专业特长认领宣讲课题。队员们各出“奇招”，在宣讲形式上融合了音乐、戏曲、快板、魔术、舞蹈等时尚元素，搭…
2021-09-02	陕西能源职业技术学院立足“三心”上好开学第一课陕西能源职业技术学院立足“三心”上好“开学第一课”伟 通讯员 赵玲娟）8月30日是陕西能源职业技术学院新学期开课的第一天，新学期伊始，学校立足“收心、强心、贴心”多措并举开展“开学第一课”系列活动，扎实做好新学期学生教育管理工作。 上好人文关怀课，当好“贴心人”。学校负责人对教学情况、教学设施、后勤保障等情况进行实地检查。对检查中发现的问题提出解决对策，进一步加强教学管理及学生日常管理工作。 上好理想信念课，注入“强心剂”。学校马克思主义学院结合学科特点，将“‘七一’重要讲话精神”作为“开学第一课”的内容，生动讲好中国共产党为人民谋幸福、为民族谋复兴、为世界谋大同的故事。 上好纪律规矩课，拉紧“收心绳”。8月29日，学工部安排各班班主任进班召开新学期第一次班级会议，全面掌握学生到校情况，围绕新冠肺炎疫情防控、学生管理、教学服务、后勤保障等方面…
2021-09-01	南京邮电大学：调研红色基地，传扬红色精神南京邮电大学：调研红色基地，传扬红色精神悟淮海战役的精神，回顾中国共产党筚路蓝缕奠基立业的历史，感悟百年大党坚定不移的初心使命，近期，南京邮电大学通信与信息工程学院与淮海战役烈士纪念塔管理局大学生社会实践基地共建签约暨揭牌仪式在淮塔管理局举行。淮塔管理局教育交流处处长温良与南京邮电大学通信与信息工程学院闻友龙老师以及“筑梦红旅 青春邮我”红色专项社会实践团全体成员共同参加签约暨揭牌仪式。实践团与淮塔管理局开展签约暨揭牌仪式 闻友龙老师首先向大家介绍了南京邮电大学通信与信息工程学院和“筑梦红旅，青春邮我”红色专项社会实践团，并就团队项目的具体情况进行了细致讲解。今年暑期，实践团将以“淮海战役的精神的历史意蕴和时代价值”调研为主线，以爱国主义教育基地、传统村落、乡镇企业、社区街道、学校、敬老院和湿地公园等为依托开展社会实践活动。传承红色基因，立足时代发…
2021-08-31	厦门海洋职业技术学院实践队为山区孩子圆梦“山海相约”为山区孩子圆一个海洋梦吴耀隆 中青报・中青网见习记者 田宏炜）近日，厦门海洋职业技术学院的“山海相约”实践队师生在福建省大田县举办了一场海洋夏令营。夏令营通过党史学习、科普讲座、VR驾船等活动，让大田县均溪镇的小学生度过了不一样的暑假。志愿者带小营员在“第二集美学村”旧址现场学习红色党史文化。摄影/林逢欣 大田县共有70多处革命遗址，其中“第二集美学村”旧址是国家级抗战遗址，也是省级爱国主义教育基地和党史教育学习参观点。“山海相约”实践队在这里面向小营员们开展红色党史现场教学，并借助网络直播，开展面向大学生的党史教育“云学习”。实践队还带领小营员们重温了当年陈嘉庚在大田的抗日演讲《有枝才有叶，有国才有家》，并利用VR建模技术，将远在厦门的嘉庚纪念馆――鳌园搬到现场，让小营员们更加深刻地理解嘉庚精神及集美学村的红色文化。志愿者带小营员体验…
2021-08-30	南京邮电大学：在社会实践中用青春诠释家国担当南京邮电大学：在暑期社会实践中用青春诠释家国担当川 通讯员 秦昌建）这个暑假，南京邮电大学团委以“永远跟党走 奋进新时代”为主题，围绕党史学习、理论宣讲、乡村振兴、国情观察、爱校荣校和家乡企业大调研等专题，组建暑期社会实践团队，其中校级重点团队32支，省级重点团队15支。各团队以上好“一堂最大的专业教育实践课”和“一堂最大的国情社情思政课”为目标，在社会课堂中受教育、长才干、作贡献，在观察实践中学党史、强信念、跟党走，厚植爱国情、强国志、报国行。南京邮电大学暑期社会实践掠影。通讯员供图 学习百年党史，赓续红色血脉。在建党百年之际，南京邮电大学社会与人口学院“心语心愿”实践团、物联网学院红莺小队实践团实地走访侵华日军南京大屠杀遇难同胞纪念馆、渡江胜利纪念馆等红色地标，重温革命峥嵘岁月，挖掘红色文化内涵，在缅怀先烈中汲取奋进力量、激发报国之志；“柚…
2021-08-28	安徽医科大学设立暑期社会实践专项奖学金安徽医科大学设立暑期社会实践专项奖学金者 王海涵 通讯员 汪�F�F 丁一） “今年是中国共产党成立100周年，咱们从中共一大会址出发，一路重温党史，好不好？” “我们还可以印制一些医学科普知识宣传册，在寻访革命老区的发展变迁的同时，也能发挥专业特长，为当地居民做做贡献......” 这是今年暑期前，安徽医科大学“寻根・筑梦良医”社会实践团队成员进行头脑风暴的场景。该团队指导教师、马克思主义学院教师丁祥胜说：“上学期，我和同学们讲到中共一大的时候，就想着将一部分课程内容‘搬’到历史发生地，将理论教育融入亲身实践，今年，这一设想付诸实践。” 近年来，安徽医科大学以上好实践育人“大思政课”为目标，构建多元评价体系、畅通有效育人路径、激发学生内生动力，建起符合教育发展规律和人才成长规律的实践育人新机制。 同时，该校专门研究设立暑期社会实践团队奖学金，向取得…
2021-08-26	国网舟山供电公司举办“青年建功联盟”启动仪式国网舟山供电公司举办“青年建功联盟”启动仪式功联盟”成立仪式。 通讯员供图 中国青年网北京8月26日电（记者 李川 通讯员 马霓）8月24日，国网舟山供电公司在定海供电分公司举办“青年建功联盟”成立仪式。 据悉，“青年建功联盟”围绕公司安全生产、电网建设、营销服务、经营管理、党的建设等中心工作，设置生产、发展、营销、数据、科研、技能、党建、宣传、文艺等10个分支联盟，以联盟为抓手，通过阵地联建、事项联议、问题联解等方式，打破专业壁垒、畅通业务交流，在学习与实践中锻造青年人才，不断拓展青年在各专业领域的综合能力，为建设国家电网战略落地示范窗口的“海岛示范”贡献舟电青年力量。8月24日，国网舟山供电公司举办“青年建功联盟”成立仪式。 通讯员供图 成立仪式上，舟山供电公司纪委书记、工会主席王广为联盟负责人颁发聘书。舟山供电公司党委书记、副总经理黄炯为…
2021-08-18	南邮学子：让青春在多彩实践中焕发绚丽光彩南邮学子：让青春在多彩实践中焕发绚丽光彩川 通讯员 秦昌建）这个暑假，南京邮电大学学子围绕庆祝建党百年主题，在做好疫情防控工作基础上，奔赴祖国各地积极参加暑期社会实践活动，深学党史、扎根一线、服务社会，为家乡发展做出积极贡献，在实践中焕发青春绚丽光彩。 “百年征程路，旧地寻初心”红色专项社会实践团走访红井革命旧址。通讯员供图 重走老区 赓续红色血脉 暑期实践中，“百年征程路，旧地寻初心”红色专项社会实践团探访了红井革命旧址群、叶坪革命旧址群、瑞金革命烈士纪念馆和云石山长征旧址。 实践团成员在相片与文字间瞻仰革命前辈，在古树和老屋下感悟革命精神，在文物与刻痕中发掘初心传承，坚定了向前辈学习初心不改之精神、砥砺前行之品质、敢为人先之风貌的决心，也坚定了在追逐党的理想，实现中华民族伟大复兴的道路上奋勇前进的信念。 “筑梦红旅，青春邮我”红色专项社会实践团…
2021-08-17	东华大学党史学习教育行走大课堂东华大学打造“红色+特色”党史学习教育行走大课堂晨 通讯员 杨旭）2021年暑期，东华大学学子深入红色革命根据地，开展“党史自修课”。 注重结合专业，在党史学习教育中办实事。据了解，东华大学纺织学院连续第十年牵头组织“一带一路”全国大学生纺织援疆实践团，用“专业纱线”助力新疆纺织产业发展。 学生调研新疆棉地情况。东华大学校团委供图 服装与艺术设计学院赴上海市实践团，实地走访上海市金山区枫泾古镇，开展田野调查和乡村设计，让“设计之美”真正走进乡村，助力乡村振兴。 机械工程学院同学利用当下流行、青年喜闻乐见的AR科技手段打造红色文化遗址“线上+线下”沉浸式学习平台。 外语学院同学发挥语言学科优势，组织专业师生团队赴新疆开展支教助学和红色文化宣传，在昌吉援建“光华丝路图书馆”，并在喀什援建“喀什光华丝路图书馆”和“党史丝路图书馆”，助力新疆当地教育教学水平提升。
2021-08-12	成都信息工程大学在社会实践中感悟“气象为农”成都信息工程大学：社会实践中感悟“气象为农”者 王鑫昕）近日，2021年全国大中专学生志愿者暑期文化科技卫生“三下乡”社会实践“长江首城・宜宾行”专项活动在四川省宜宾市开展。成都信息工程大学“川红实践队”参加了此次活动，大学生志愿者们以实际行动投身乡村振兴建设。 “川红实践队”的师生们参观了五粮液集团、凯翼汽车智慧工厂、领歌智谷科技等在宜宾的代表性企业，深入了解宜宾经济发展现状；在赵一曼纪念馆、李庄抗战陈列馆内缅怀革命先烈，感悟红色文化；在长江零公里地标广场，感受宜宾美丽宜居的环境和作为“长江首城”的城市魅力。 宜宾市筠连县是著名的红茶产地，有“川红故里”的美称。成都信息工程大学团委在筠连县巡司镇设立了“乡村振兴”实践基地。大学生们在“乡村振兴示范区”巡司镇银星村开展了以“探寻川红之美，助力乡村振兴”为主题的社会实践活动。 为深入了解当地茶产业…
2021-08-12	青岛大学：线上+线下打造七海公益云支教平台青岛大学：线上+线下打造七海公益云支教平台……暑假伊始，新疆维吾尔自治区喀什地区英吾斯坦乡兰干村的孩子们，就迎来了一群远道而来的朋友――青岛大学七海公益云支教服务队。 这支由青岛大学青年志愿者联合会组成的云支教服务队，20名成员均来自本校师范学院、文学与新闻传播学院、美术学院等9个不同学院，全部通过前期专业的支教培训，综合能力突出。 诊断式实践，奔波近5000公里为“云端”支教寻良方 从滨海城市青岛到新疆喀什，“我们拖着沉沉的行李箱赶时间转站，在狭窄的卧铺中间用行李箱撑起办公桌，在行驶的车厢内讨论规划支教安排……”志愿者们在火车上途经25站，经过漫长的38小时28分，才抵达目的地。 从在屏幕前到面对面，文学院学生张瑶觉得，问题好像更复杂了。比如她带的国学课设置了早读环节，因为孩子们很多都是维吾尔族，普通话并不是很标准，虽然平时交流没有太大障碍，在…
2021-08-11	北京交通大学实践团走进河北地道纪念馆寻英烈足迹北京交通大学实践团走进河北地道纪念馆寻英烈足迹 中国青年网北京8月11日电（记者 张建伟 通讯员 卢文彬）冉庄地道战遗址是抗日战争中的一处重要战争遗址，也是全国百家革命传统教育基地之一。为了解革命先辈的英雄事迹，激发爱国主义情怀，勉励自身爱党爱国、为民奉献，近日，北京交通大学经济管理学院“热血青年实践团”走进河北冉庄地道纪念馆，寻英烈足迹，讲革命故事。 实践团参观了地道战纪念馆“冀中沦陷”、“国民蒙难”、“力挽狂澜”等展区，并深入“地下长城”感受当时冉庄革命先辈抗日斗争的艰苦环境。在参观完地道战纪念馆之后，实践团一行人去参观了冉庄地道战先行者――王霞烈士的故居，有幸拜访了王霞烈士的孙媳妇。据王霞的孙媳妇介绍，在冉庄的抗日斗争中王霞摆脱了日本敌特的数次追捕，还转移了数以万件的情报，为冀中抗日斗争的胜利做出了巨大贡献。 据悉，本次实践团由11名党…
2021-08-11	佛山科学技术学院组建重点团队开展社会实践活动佛山科学技术学院学子开展“三下乡”社会实践社会实践授旗仪式。通讯员供图 中国青年网北京8月11日电（记者 张建伟 通讯员 蒋尊国）暑期，佛山科学技术学院围绕“永远跟党走，奋进新时代”活动主题开展大学生志愿者暑期文化科技卫生“三下乡”社会实践，学校组建的校级重点团队、院级重点团队和师生团队奔赴省内外多个市、县、乡村开展社会实践活动。图为“卓粤文化医疗队”队员采访抗战英雄（党员）黎木伙。通讯员供图 佛山科学技术学院医学检验系本科生党支部与“卓粤文化医疗队”于阳江市阳春市双�蛘蚝堤锎宕逦�处共同召开系列党史学习会。实践过程中，团队成员采访抗战英雄和老党员，带领当地的村民一起参观党史学习廊、党群连心亭，为村民们讲述党为群众办实事的身边故事。图为非遗传承人创作的庆祝建党一百周年的木雕作品――《红船》。通讯员供图 当“潮声调研队”的队员们在广东省揭阳市惠来…
2021-08-10	浙大学子社会实践团携手乡村学生“为家乡上色”浙大学子社会实践团携手乡村学生“为家乡上色”们强调绘画时的注意事项。浙江大学赴安徽阜阳滑集镇中心小学社会实践支教团 供图 中国青年网北京8月10日电（记者 张建伟 通讯员 徐楚阳 邓睿）近日，浙江大学学生三农协会赴安徽阜阳滑集镇中心小学暑期社会实践支教团的实践队员组织了一场户外地画活动，在实践队员的带领下，学生们在平铺于地面的巨幅画布上一同挥洒想象力，用画笔和颜料描绘家乡风采。 图为活动结束时，各组学生举起创作成果，航拍合影。浙江大学赴安徽阜阳滑集镇中心小学社会实践支教团 供图 全体老师参与了主题班会，共同引导学生畅想地画主题“为家乡上色”并激发学生们的创作想法。在班会课上，各班班主任向学生介绍了户外地画活动的相关安排，并对学生进行分组。“在他们的画作里，处处洋溢着天真和童趣，我看着他们用画笔认真勾勒，神情专注的样子，我能真切地感受他们的情绪，…
2021-08-08	扬州大学学子用邮票讲述红色精神扬州大学学子用邮票讲述红色精神践团成团并开展百地打卡项目。 实践团选择邮票作为传递红色文化的载体，并依托其中的场景，进行微视频打卡录制。实践团的成员从年初便开始行动起来，在前期收集邮票，确定打卡地点的过程中，他们奔赴各场有关红色邮票的展出，并通过各种渠道借来邮票集在网络中搜寻相关材料，以此来选取有代表性的、有历史价值的红色邮票，联系对应的红色文旅基地作为团队打卡地。 截至目前，实践团打卡里程已有6000公里，团队成员的脚步遍布大半个中国，打卡地点包括北京、天津、遵义、井冈山等诸多红色文旅基地。团队相关负责人表示，后期所有打卡拍摄的微视频将会在各主流视频平台上定期发布。
2021-08-08	常州纺织服装职院学生开展暑期助老扶老志愿服务常州纺织服装职院学生开展暑期助老扶老志愿服务团委以“青春心向党，关注银龄人，让爱零距离”为主题开展暑期“三下乡”社会实践活动。 队员先后寻访该校退休党员教师和常州市部分党龄50+的老党员，聆听前辈奋进历程，汲取青年奋进力量。参观学习了“党旗飘扬 龙城奋进――常州市庆祝中国共产党成立100周年”主题展览。另外，还携手常州市三井街道藻江社区、天安社区，永红街道香江华廷社区，开展智能手机操作科普讲座。 下一步，该校团委将以此为起点，常态化、持续性开展助老扶老志愿服务，营造“老有所养、老有所依、老有所乐、老有所安”氛围。
2021-08-07	四川文理学院党史学习实践团重走长征路四川文理学院党史学习实践团重走长征路 重温长征精神青报・中青网记者 王鑫昕）探访朱毛旧居、重走红军小道、徒步翻越夹金山、调研革命老区绿色发展……这个暑期，四川文理学院“学党史、强信念、跟党走”党史学习实践团的师生们通过重走长征路，重温了一段令人难忘的长征历史。 在为期一周的实践中，该实践团从四川达州出发，经成都到宝兴，一路北上至巴中两河口镇，参观了红军长征翻越夹金山纪念馆、毛泽东朱德长征旧居、夹金山红军小道、夹金山五道拐、达维会师桥、达维喇嘛寺、懋功同乐会旧址、两河口会议纪念馆、猛固桥和马鞍桥以及映秀震中地震遗址纪念馆等地。师生们翻越夹金山。四川文理学院供图 在中央红军曾经翻越的雪山――夹金山，师生们在最艰险的五道拐，体验了一把红军登顶前的最后冲刺。他们徒步翻越了这段海拔4000米左右的长征路，脚下山路陡峭，头顶云雾缭绕，耳旁凛冽的冷风让人在盛夏仍然感…
2021-08-07	安徽工业大学“手拉手学党史”宣讲团走进基层安徽工业大学“手拉手学党史”宣讲团走进基层讲党史中青网记者 王海涵）近日，根据长三角地区高校“红色江山红色路 青春力量青春行”活动主题，安徽工业大学“手拉手学党史”宣讲团走进马鞍山市街道、乡村开展实践。队员针对中小学生受众的特点，精心准备宣讲内容和讲述方式。 在马鞍山市桃源街道梨苑社区，队员们开展“百年党史我来讲”“党史知识你来答”“红歌接龙大家唱”活动，讲述从五四运动到“南陈北李，相约建党”的故事，带领小朋友们回顾中国共产党的创建过程。 在马鞍山市图书馆，团队成员与当地“少年义工团”的小朋友们一起学习“青年毛泽东的朋友圈”等红色小故事，选读革命烈士的红色家书；团队还携手当涂县江心乡团委青年志愿者来到联合村，向孩子们发放青少年党史学习漫画，讲述《没有共产党就没有新中国》等歌曲背后的故事。“手拉手学党史”宣讲团队也是安徽工业大学团委和该校材料科学与…
2021-08-06	合肥师范学院：2340名“小先生”参与“行知学堂”合肥师范学院：2340名“小先生”参与“行知学堂”者 王海涵 通讯员 蔡海龙）“我了解了新四军发展壮大的全过程，我们要铭记那段激情燃烧的红色岁月。”近日，在安徽省泾县，合肥师范学院网络与新媒体专业学生任政伟参观了新四军军政司令部等旧址后感慨道。 他还有另一个身份――该校行知学堂“小先生”（该校社会实践志愿者的别称）。2012年至今，合肥师范学院团委打造“行知学堂”品牌活动。假期，“小先生”们深入农村基层，依托教室、社区、办公室等现有场地，针对留守儿童和农民工子女等群体开办公益学堂。 今年，合肥师范学院有2340名学生参与行知学堂活动。除了在基层开展教学，该校在行知学堂的活动菜单中增加了学党史主题内容。“小先生”们在各地开展重走红色足迹、重绘红色记忆、重唱红色歌曲、重温红色影片等活动，再将学到的党史知识讲给当地孩子们听。 “同学们，我们刚刚…
2021-08-05	东南大学学生“拎”着法律出课堂连续4年关注未成年人普法教育 东南大学学生“拎”着法律出课堂月1日，新修订的《中华人民共和国未成年人保护法》（以下简称“未保法”）刚刚落地实施。胡馨月和同学们就把未保法中有关校园欺凌的最新内容带到了南京市江宁区的三所幼儿园。 在幼儿园，他们为老师们带来了预防校园欺凌的专题普法讲座，希望“促进幼儿园教育教学稳定发展，用法律为孩子们的成长保驾护航”。 胡馨月是东南大学法学院青语倾言普法宣讲团的大学生志愿者。从2017年宣讲团成立起，这支“学生自主”“学院自助”的志愿者团队，就一直关注着未成年人普法教育和身心健康问题，通过开展各类特色普法活动，推动全民普法、全民守法。 对学生来说，亲身实践往往比课堂更能发现实际问题。在普法过程中，志愿者团队发现，当下不少普法方式与实际需求并不适应，其中未成年人普法教育方式更为明显。 “志愿者服务组织自主性弱”“责任制尚未得到落实”…
2021-08-04	合肥工业大学“三下乡”团队重走军垦之路合肥工业大学“三下乡”团队重走军垦之路院暑期“三下乡”社会实践重点团队――“探寻兵团精神，赓续红色历史基因”实践团赴新疆生产建设兵团，通过实地走访，重走军垦路、访谈对话军垦人等实践形式，挖掘各民族优秀儿女建设新疆、保卫边疆以及践行兵团精神的时代价值。 在军垦文化博物馆分馆所展出的新疆生产建设兵团屯垦戍边历史展中，团队通过凯歌进疆、艰苦创业、激情燃烧、“三个队”的作用等4个展览篇章了解新疆生产建设兵团的历史发展，尤其是解放军在人迹罕至的荒原上发扬南泥湾精神，一手拿枪，一手拿镐，拉开人类历史上空前的军垦大业。
2021-08-03	南京邮电大学青柚志愿者助力疫情防控一线有我 号队出列 南京邮电大学青柚志愿者助力疫情防控。通讯员供图 中国青年网北京8月3日电（记者 李川 通讯员 秦昌建）疫情就是命令，防控就是责任！自南京禄口国际机场聚集性新冠肺炎疫情发生以来，从全员核酸检测点到南京市卫生信息中心，从疫情防控宣传到热线电话接听，从信息数据采集到采样秩序维护，从小区物资配送到管理场地消杀，南京邮电大学近300名青柚志愿者积极响应号召，发挥青年志愿奉献精神，在关键时刻站得出来、顶得上去、冲锋在前，向学校报到，向社区报到，投身疫情防控志愿服务。图为南京邮电大学青柚志愿者服务在战疫一线。通讯员供图 据悉，南京邮电大学60余名团员青年主动报名成为固定志愿者轮番上岗，成为学校全员核酸检测工作的得力帮手，助力学校疫情防控工作。图为南京邮电大学青柚志愿者服务在战疫一线。通讯员供图 应用技术学院70多名团员青年主动报名，到南京国际展览中…
2021-08-02	贵州大学科技学院实践队在服务乡村中增本领贵州大学科技学院实践队在服务乡村中增本领 长才干 做贡献建伟 通讯员 张耀赠）近日来，贵州大学科技学院“科院情・励志行・中国梦”暑期社会实践服务团走进惠水县雅水镇大龙村，实践团乡村振兴实践队、理论宣讲实践队、义务支教实践队等7支队伍围绕党史学习、乡村振兴、理论宣讲、义务支教等多个方面，走进群众、走进乡村，在服务乡村的社会实践中受教育、长才干、做贡献。 服务农村发展，助力乡村振兴 “由于食用菌的保质期比较短，即便是采摘完后马上送到冷库储藏，也会有部分食用菌由于各种原因无法销售，因此我们在基地附近进行鸡鸭养殖，将过剩的菌菇作为饲料，发展第二产业，这是国家扶贫产业给我们带来的好处。”基地负责人段女士说到。图为实践队成员包装菌棒。通讯员供图 实践队成员在雅水镇大龙村食用菌种植基地负责人的指导下近距离观察菌棒，学习包装菌棒以及菌菇的种植方法，利用一下午的时间…
2021-07-31	安徽财贸职业学院“三下乡”传承非遗文化安徽财贸职业学院“三下乡”传承非遗文化者 王海涵）连日来，安徽财贸职业学院当涂小螺号实践团队前往安徽当涂县开展“三下乡”社会实践活动，追寻红色记忆，传承非遗文化。 紧扣今年长三角共青团组织“红色江山红色路 青春力量青春行”统一活动主题，团队第一站来到当涂博物馆。《人民海军报》、军用水壶、新四军抗战木刻版画照片……这里陈列着珍贵的革命文物和文献资料。 “每一个老物件背后都蕴藏着一个感人故事，大家在参观过程中追寻红色记忆，也接受党史学习教育。”团队指导老师张杲阳说。 为进一步挖掘国家级非物质文化遗产――当涂民歌相关文化和知识，这些天，实践团队在收集资料基础上，先后前往多个乡镇、社区，了解当涂民歌在当地的传承和发展情况。 同学们了解到，近年来，当地文艺工作者创新思路，创作出《人民江山万里长》《永远跟着共产党》等红色曲目和老调填新词的《唱得绿海泛金波》《打麦…
2021-07-30	西华师范大学暑期社会实践队赴藏区推广普通话西华师范大学暑期社会实践队赴藏区推广普通话中青网记者 王鑫昕）从只会哼唱汉语歌曲，到能拼读歌词、会汉语演唱，六年级的藏族小学生泽拉他西只用了十天时间。7月18日至27日，西华师范大学“薪火相传”和“艺路相伴”暑期社会实践队在四川省甘孜藏族自治州理塘县，开展了为期十天的推广普通话志愿服务，为当地的藏族孩子带去了一系列特殊的普通话课程。 十天时间里，来自西华师范大学多个学院和专业的9名大学生给孩子们开设了普通话学习、党史小故事、红歌演唱、美术作品中的红色经典等课程和活动，还为当地80余名藏族孩子每人赠送了一本《新华字典》。 在村小六年级就读的泽拉他西是当地有名的小歌手，但由于普通话基础不好，很多汉语歌曲他只能哼唱旋律。经过近10天的普通话学习，小他西已经能认读拼音并用汉语演唱《爱我中华》等歌曲了。 志愿服务期间，团队指导教师、国家级普通话水平测试员王…
2021-07-30	贵州大学科技学院学子聆听红色故事 传承红色基因贵州大学科技学院开展“聆听红色故事，传承红色基因”实践活动建伟 通讯员 陈家宇 焦程 李根杨 钟灿伟）近日，贵州大学科技学院“科院情�q励志行�q中国梦”暑期社会服务团追寻红色基因实践队在雅水镇大龙村开展以“聆听红色故事，传承红色基因”为主题的实践活动。 实践队24位队员对当地红色资源进行探寻，找到了大龙村“光荣在党50年”的老党员石化州爷爷以及参加过越南自卫反击战的退役英雄杨应松爷爷等红色人物。实践队员们带一同前往两位老人的家中，聆听“光荣在党50年”的老党员和革命老兵讲述红色故事，感悟初心使命，涉取前进力量。 图为实践队队员们围坐在老党员石化州爷爷身边聆听红色故事。通讯员供图 谈起在党经历，石化州爷爷十分激动，并为自己是一名共产党员而骄傲。“当时家里条件特别艰苦，爸爸妈妈年纪也很大，但我还是要将国家和党的伟大事业放在第一位，听党话、跟党走…
2021-07-29	贵州大学科技学院开展防诈骗知识宣讲活动贵州大学科技学院开展防诈骗知识宣讲活动建伟 通讯员 焦程 刘玉萍 钟灿伟 陈家宇）7月25日晚，贵州大学科技学院“科院情・励志行・中国梦”暑期社会实践服务团理论宣讲实践队在大龙村岩脚组开展防诈骗知识宣讲活动。指导教师袁天森带领实践队38名队员一同前往村民家中进行挨家挨户的走访宣讲。图为实践队队员与村民们一同观看防诈骗电影。通讯员供图 除此之外，实践队在合爱小学教学楼前以演绎防诈骗短剧、播放主题宣传电影、发放宣传海报等方式为大龙村岩脚组村民呈现各种诈骗手段，如假冒医保、社保、娱乐节目中奖、高薪招聘诈骗等案例，以此提高村民的防诈骗意识。 “这次防诈骗理论宣讲我给老乡们讲解了很多他们不懂的地方，在宣讲的过程中锻炼了我的语言表达 能力，我觉得这是我最大的收获。”实践队员陈家宇表示，在生活学习中大家也应该提升自身的防诈骗意识，尽可能多的帮助身边的人防范诈骗。 …
2021-07-28	山西大同大学开展暑期社会实践山西大同大学开展暑期社会实践助力乡村振兴”实践队在大同市广灵县开展暑期社会实践。 实践队分别到登场堡村、涧西村，实地参观乡村振兴产业，学习民俗文化，了解当地人民如何脱贫致富、落实“乡村振兴”战略工作布局以及取得的成就，重温革命先烈的英勇故事。 随后，实践队参观雁北星火党史教育展览馆，看望慰问“光荣在党50年”老党员，党员面对党旗，重温入党誓词。 实践队在西加斗中心小学，为孩子答疑解惑，开展知识补充和心理辅导等志愿服务。
2021-08-01	贵州汇川高坪街道：健康免费体检温暖老人心汇川高坪街道：健康免费体检温暖老人心老年人在家门口就能享受到优质医疗服务，真是又方便又暖心，感谢党和政府时时把我们放在心上。”家住遵义市汇川区高坪街道学堂堡社区王大爷感慨。 据了解，王大爷口中的活动是该街道聚焦“我为群众办实事”实践活动开展的“爱在社区，情暖老人心”健康免费体检活动，该活动主要为辖区65岁以上老人进行免费体检，体检项目包含血压、血糖、血脂、心电图、B超等，及时了解老年人健康状况，让老年人充分享受到基本公共卫生服务这一惠民政策。 活动首先在高坪街道学堂堡社区展开。 当天一早，500余名老年人陆续到社区卫生服务中心参加体检，一旁，志愿者耐心为老人讲解体检流程、注意事项，引导老人完成所有体检项目。 “街道会持续整合社会各界服务资源，陆续在辖区各村（社区）开展健康免费体检活动，不断提升老年人的获得感和幸福感。”高坪街道有关负责人介绍。 近日…
2021-07-27	福州大学：社会实践路上学党史福州大学：社会实践路上学党史展实践活动。 建宁县水尾村留存了较多和较为完整的民居和红军生活遗址，其中红军医院、红军银行、红军工厂经过修缮后完整重现了当年红军余部的生活气息和他们与当地居民的军民鱼水情。社会实践队员在参观这些遗址的同时开始录制微视频，通过大学生喜闻乐见的短视频方式介绍当年发生在这里的一些人物事迹，红色故事和军民一心的历史，让水尾村革命遗址真正活起来。比如，在兵工厂里制作土制手雷的过程中，火药的填充就主要是由当地村民完成的，同时村里的大娘还时时背着草绳，随时随地为红军战士修补草鞋。 在翔安大宅村、闽侯浦口村、建宁水尾村，队员们访谈多名老党员，他们中有的已经光荣在党60余年、有的是村里的老支书、有的是部队入党后返乡一直在农业生产第一线，有的在村里义务任教40余年，队员们从他们身上感悟到了老一辈共产党员的初心和使命。 建宁是“少共国际师”活动的重要区域…
2021-07-26	28所院校发起绿色长征黄河流域科考实践活动28所院校联合发起青少年绿色长征黄河流域科考实践活动者 杜沂蒙）7月23日，“美丽中国 青春行动”――2021年青少年绿色长征黄河流域科考实践出征仪式在北京林业大学举行，采用网络直播方式线上同步进行。 此次黄河流域科考实践活动由北京林业大学联合中国科学院青藏高原研究所、中国科学院西北生态环境研究院、兰州大学、青海大学、河南农业大学等27所院校发起，全国保护母亲河行动领导小组办公室、国家林业和草原局宣传中心、全国青少年生态文明教育中心、高校思想政治工作创新发展中心、北京林业大学黄河流域生态保护和高质量发展研究院共同支持。活动将围绕“绿色科考”与“红色寻访”，聚焦黄河流域生态保护、乡村振兴等主题，同时在寻访红色故事中加强党史学习教育。 “自2007年起，北林大发挥青年学生在建设生态文明、传播绿色文化、构建和谐社会等方面的引领、示范作用，联合全国50所…
2021-07-26	扬州市职业大学：让青春在志愿服务中绽放扬州市职业大学：让青春在志愿服务中绽放青报・中青网记者 李超）“熊猫馆的参观路线是单行线，请各位游客根据地面指示标志前行。”烈日下，两位志愿者仍然站得笔直，用热情和微笑迎接每一位游客。她们是来自扬州市职业大学的志愿者张雨欣和刘妤楠，负责的区域为最受游客欢迎的熊猫馆。 2021年世界园艺博览会于4月8日在扬州开幕。作为提供志愿者人数最多的高校，从5月下旬开始，扬州市职业大学先后派出500名志愿者在此服务两个月。服务期间，志愿者们以饱满的精神面貌和过硬的专业素质圆满完成各岗位志愿服务工作，获得组委会和八方游客的充分肯定和高度评价。 7月初的烈日炙烤着整个园区，熊猫馆参观人流的热情比当天的气温还要高。上午时间段的工作还没结束，张雨欣的嗓子就已略有沙哑了，而她们原本白皙的脸庞被烤得泛起一片片红痕，脖子和手臂上也出现了明显的黑白分界线，汗水把衣服浸湿。 除了引…
2021-07-26	陕西能源职业技术学院实践团在铜川开展暑期社会实践活动陕西能源职业技术学院实践团开展 “明建党百年初心，显社会实践真知”暑期社会实践活动员供图 中国青年网北京7月26日电（记者 张建伟 通讯员 倪国斌）近日，陕西能源职业技术学院“时代护生”实践团在铜川开展主题为“明建党百年初心，显社会实践真知”的暑期社会实践活动。活动中，实践团辗转铜川2区、3镇，累计行程400余公里，走进3个红色革命教育基地参观学习，实地走访调研2个村庄、1个社区，先后开展专题教育实践活动近20场。活动受到了实践单位和居民群众的广泛好评，签署暑期社会实践基地协议3个，举办暑期社会实践基地授牌仪式3场，收到感谢信7封，其中单位3封，个人4封，受赠锦旗1面。图为实践团成员为孟姜塬村村民义诊。通讯员供图 实践团先后来到照金红色革命基地、王益区川口社区、孟姜塬村、耀州区马咀村等地，深入田间地头，社区村户，开展党史宣讲、健康科普、…
2021-07-24	西南交通大学成立博士服务团助力川藏铁路建设西南交通大学成立博士服务团助力川藏铁路建设青报・中青网记者 王鑫昕）近日，一支由20多名博士生组成的川藏铁路建设博士服务团在西南交通大学成立。据悉，这是全国首支专门服务于川藏铁路建设的博士服务团，该服务团已于7月22日赴西藏开展首次调研活动。 该博士服务团首批成员来自多个学科、专业，包括地质工程、测绘科学与技术、土木工程、桥梁与隧道工程、机械工程、电气工程、环境工程、轨道交通信息与控制、交通运输、物流工程、高湿环境医学、中国语言文学、马克思主义理论等。 西南交通大学组建川藏铁路建设博士服务团。西南交通大学供图 西南交通大学团委书记张军琪介绍，该博士服务团将常态化走进川藏铁路建设相关单位调研，根据需求提供有针对性的科研攻关、技术创新和人文服务，同时加强“两路”精神和青藏铁路精神的学习、研究、宣讲，全方位助力川藏铁路建设。 据悉，该博士服务团已于7月…
2021-07-24	抚州职业技术学院志愿服务队开展“三下乡”活动抚州职业技术学院志愿服务队开展“三下乡”活动队前往抚州市资溪县乌石镇开展“三下乡”活动。 在乌石镇中心幼儿园，志愿者通过“倡节约・反浪费”主题宣讲课堂，帮助孩子们树立坚定节约粮食的意识。课后，孩子们通过践行“光盘行动”反思自己是否存在浪费现象，并承诺要做勤俭节约的实践者、示范者、传播者。 为了让孩子们直观了解环保知识，志愿者通过“演、讲、画、行”等形式帮助孩子建立环保意识。志愿者和孩子用废弃的彩色卡纸做衣服，并进行了一场环保走秀。孩子穿着自己设计的“新衣”，享受着“变废为宝”的成果和乐趣。 志愿者还引导孩子们通过拼贴画、感恩课堂、党史教育课堂等多种形式，表达自己对党、对祖国最真切的情感。
2021-07-23	西南交大毕业生党员交上一笔“特殊党费”西南交大毕业生党员交上一笔“特殊党费”王鑫昕 这个毕业季，西南交通大学电气工程学院本科2017级的5个党支部联合组织了一场特殊的党日活动――通过义卖筹集了一笔“特殊党费”上交学院党委，全体党员同学以此给自己的大学生涯画上一个句号。 在不久前举行的西南交通大学电气工程学院2021届学生毕业典礼上，这笔总金额为1557元的“特殊党费”正式上交到了电气工程学院党委。 西南交大电气工程学院党委一位负责人表示，这笔“特殊党费”诠释了学生党员们对党的热爱，承载了毕业生党员对党组织精心培养的感激之情，是同学们在中国共产党成立100周年之际的一份深情告白。 通过义卖筹集“特殊党费”的想法，源于学院早前开展的一项“传帮带”活动。西南交大电气工程学院辅导员张异说，2020年开始，学院的毕业生党员们会把他们的书籍汇总到学院事务中心，供低年级的同学免费领取使用。 不过，从事…
2021-07-23	莆田学院大学生深入果园直播助力乡村振兴莆田学院大学生深入果园直播助力乡村振兴 中青报・中青网记者 陈强）“哇哦!快看这颗桃，红里透白，好漂亮啊!这些都是我们刚刚从树上摘下来的，非常地新鲜，吃起来甜度爆表哦！不愧是古田的白凤水蜜桃，爱了爱了！”近日，莆田学院文化与传播学院“美丽乡村”专项社会实践队来到福建古田县长岭村开展“浓情桃园，融媒促创”直播活动，助力乡村振兴。 据了解，长岭村家家户户种植水蜜桃，目前有桃树7000亩，芙蓉李5000亩。莆田学院的8位师生应长岭村大学生创新创业基地的邀请前来进行为期三天的社会实践活动，帮助该村的水蜜桃产业打响知名度，扩大品牌影响力。在临时搭建的直播间――长岭村乡村文化中心，他们架起直播设备介绍古田特产水蜜桃、芙蓉李和油柰的色泽、口感和采摘情况，随后在去往桃林实地采摘水蜜桃的路上带领观众游览清朝名将甘国宝故居、国宝公园、甘公墓等，通过直播介绍当地优美的生态…
2021-07-23	福建大学生暑期“三下乡”走进社区矫正一线福建大学生暑期“三下乡”走进社区矫正一线依可 李嘉鹏）为协助社区矫正工作的顺利开展，7月10日，福建农林大学赴平潭综合实验区“国情社情”暑期社会实践队在平潭司法办社区矫正中心指导下，举办以“共成长，共交流”为主题的宣讲会，宣讲会分为上下午两场，区下属两个片区两百余名社区矫正对象参会。 实践队成员以社区矫正励志故事为切入点，针对不同年龄阶段的三类社区矫正对象，以典型的改造案例，劝诫他们积极面对矫正，走向新生活。在过程中，实践队成员发挥专业的相关性，针对性地对社区矫正对象进行心理疏导，消除和减轻社区矫正对象潜在的抵触、戒备心理。在此基础上，实践队成员强调了遵纪守法的必要性，鼓励社区矫正对象积极学习法律法规和防疫知识，发挥自身的主观能动性，进行生活秩序的重建。 因酒驾被判缓刑的社区矫正对象小李（化名）表示：“这次宣讲会让我们感受到了矫正中心的良苦用心，能…
2021-07-22	河北科技大学67支社会实践团队助力乡村振兴河北科大67支社会实践团队助力乡村振兴乡村振兴”专项实践活动，成立67支实践团队助力乡村振兴。 7月3日至12日，“科技之光”调研小分队奔赴赞皇县、栾城县、平山县以及石家庄市青少年宫开展科普宣讲活动，近300名青少年在活动中零距离感受科技的多彩与魅力。从3D打印、三视图绘图诀窍、音乐喷泉背后的编程秘密，到垃圾分类背后的重要意义以及“非遗”毛猴的手工制作等，公益课堂现场采用开放式学习模式，引导青少年,从科学的角度认识世界，思考世界。 7月6日至18日，牧星调研小分队将社会实践与课题研究相结合，奔赴廊坊市文安县实地调研农药包装废弃物处理情况，助力改善农业、农村生态环境。实践队伍辗转吉村、马庄、赵村等十几个村庄，通过实地走访、问卷调查等方式，向村民普及农药包装废弃物处理不当对人畜及农村生态环境的危害，并收集数据资料以及村民对农药包装废弃物处理的态度和意…
2021-07-22	南昌大学学子开展“忆党史 药发展”暑期实践南昌大学学子开展“忆党史 药发展”暑期实践分别在甘肃、青海、江西开展暑期社会实践。 在甘肃，“忆党史 药发展”实践队到会宁长征胜利纪念馆，了解红军长征的艰难过程；党员面对党旗，重温入党誓词；聆听《缅怀革命先烈 接受革命传统教育 提升新时代大学生的人文素养》主题讲座，并围绕长征精神座谈交流。 随后，实践队又到兰州市第五医院，学习基于医院用药中关于临床用药的规范细则，分享关于微针贴片在载药系统中应用的报告，并为社区居民提供血压、血糖测量及口腔检查等志愿服务。 在青海，队员通过实地走访，了解当地乡村振兴情况；参与动植物保护宣传教育活动，对祁连山国家公园的生态资源、管护员的日常工作和科研人员利用现代科技进行科研监测等进行初步了解。此外，队员还进行了绿地生态系统参观与实践，结合专业知识，重点了解当地的植被种类、最新草原生态系统相关科研成果、常见药用植物及其…
2021-07-22	江苏大学学子赴盐城乡村开展普法惠农实践活动江苏大学学子赴盐城乡村开展普法惠农实践活动图 中国青年网北京7月22日电（记者 张建伟 通讯员 丁雯雯）为引导青年大学生在社会课堂中受教育、长才干、作贡献，为助力乡村振兴贡献青春力量，日前，江苏大学法学院普法团队走进江苏盐城恒北村，开展了系列普法惠农社会实践活动。图为村民们浏览《乡村振兴促进法》。通讯员供图 在当地农户的家中，团队成员向村民赠送了包括《民法典》《乡村振兴促进法》《红十字会法》等在内的法律文本及宣传手册，向村民们普及了有关民法典物权编和婚姻家庭编的相关法律知识，例如物权对村民利益的保障作用，宅基地的继承问题等，帮助村民解决生活中遇到的具体法律问题。图为企业工作人员向学生咨询法律问题。通讯员供图 在恒北村原乡温泉度假酒店，团队成员向酒店管理人员询问了关于公司概况、法务需求、土地承包经营权和买卖合同纠纷等方面的问题，针对企业员工咨询的民…
2021-07-22	江西财大打造党史学习教育“红色学习圈”项目制运作 团支部推动―― 江西财大打造党史学习教育“红色学习圈”会碰撞出怎样的火花？ 今年4月，原创情景舞台剧《江・山・情》在江西财经大学蛟桥校区大礼堂首演。剧中穿插了三湾改编等重要历史事件，20岁的“我们”与20岁的“他们”跨越时空，展开青春对话。 江西财经大学“星火”“燎原”两个团支部的100名青年学子云游红色展馆后，实地奔赴井冈山全国青少年革命传统教育基地，开展红色走读活动。在这座没有围墙的红色博物馆中，青年学子们在一幅幅图片、一件件实物、一个个故事前驻足停留；在徒步行军、编织草鞋、自制红军餐等体验式教学中，追寻革命先烈的足迹。 上山研学，下山入戏。通过红色寻访，江财学子自编自导自演，以这部制作精良的红色舞台剧迎接党的百年华诞。 辅导员谢尔艾力深有感触：“情景剧的历史再现、舞台剧的精彩演绎使党史学习教育由照本宣科变为身临其境，在井冈山上，我与…
2021-07-21	河南工业大学暑期实践队开展红色研学活动河南工业大学三下乡实践队 寻访中拓展视野 实践中学思领悟建伟 通讯员 周贝贝）为引导青年学生走出校园、走向社会感悟红色文化，传承红色精神，上好理论与现实相结合的“大思政课”，在社会课堂中受教育、长才干、作贡献。河南工业大学土木工程（建筑）学院派出多支社会实践团队分赴各地，开展红色精神寻访、研学、宣讲活动。 图为抗美援朝老战士、现任花山寨旧址义务讲解员王茂贵讲解红二十五军长征过程。中国青年网通讯员 李根 摄 追寻红色足迹，传承红色基因 信阳光山县花山寨会议旧址，是红二十五军召开会议并决定实行战略转移的策源地，花山寨是红二十五军艰苦长征路的开始，也是其前途和命运的重要转折地。实践过程中，“星光”实践团队队员对85岁的抗美援朝老战士、现任花山寨旧址义务讲解员的王茂贵老人进行访谈，访谈中老人说道“没有花山寨会议，就没有红二十五军长征。”当被问到为何坚守此地四…
2021-07-21	西南交大研究生支教团接力帮扶秦安基础教育西南交大研究生支教团接力帮扶秦安基础教育会合影。通讯员供图 中国青年网北京7月21日电（记者 张建伟 通讯员 朱炜）近日，西南交通大学・秦安县教育帮扶工作座谈会在甘肃省秦安县举行，西南交通大学第22届、23届研究生支教团志愿者顺利交接，接力在秦安县开展为期一年的基础教育教学志愿服务工作，并在定点帮扶工作中多举措助力秦安教育事业发展。 据介绍，西南交通大学从2020年开始派遣研究生支教团志愿者前往秦安县桥南中学、兴国中学开展为期一年的支教服务工作。一年来，首批6名志愿者坚守支教扶贫初心，积极投身基层教育教学，尽心竭力为孩子们传道授业解惑。支教扶贫、实践育人、引领风尚，他们在完成基础教育教学工作的同时，还充分发挥各自优势，在支教学校指导建立学生组织、指导学生科创实践、开展丰富多彩的校园文化活动以及“筑梦困境学生一帮一”、“暖冬行动”、“送教下乡”、“共…
2021-07-21	贵州大学科技学院“三下乡”实践服务团出征贵州大学科技学院2021年“三下乡”暑期社会实践服务团出征建伟 通讯员 焦程 陈家宇 杨昌妹）“三下乡，我们出征啦！请党放心，强国有我！”伴随着实践团成员喊出的响亮口号，7月19日上午，贵州大学科技学院2021年“三下乡”暑期社会实践服务团正式出征，赴黔南州惠水县雅水镇大龙村合爱小学开展社会实践活动。 “大学生就要用自身的满腔热情、聪明才智、知识技能去服务社会、服务基层，锤炼自己，在人民最需要的地方贡献青春力量。”贵州大学科技学院党委书记范伟在出征前对实践团寄予殷切嘱托，希望实践团的师生能够在社会课堂中受教育、长才干、作贡献；在观察实践中学党史、强信念、跟党走；在更广阔的天地明目扩胸。 在抵达合爱小学前，贵州大学科技学院暑期社会实践团到达雅水镇人民政府举行座谈交流会。惠水县雅水镇党委委员、人大主席黎明，镇党委委员、副镇长杨胜鹏、罗应芬及相关部门负责…
2021-07-19	山西晋中信息学院大学生感悟新时代乡村魅力晋中信息学院大学生感悟新时代乡村魅力涂鸦墙上印下自己的手印。中国青年网通讯员 李森 摄 中国青年网北京7月19日电（记者 张建伟 通讯员 梁婧 冯佳慧）为了解乡村建设，探寻乡村振兴和党建发展之路，努力实现“科技、文化、卫生”三下乡的伟大目标，对新时代乡村发展展开调查，7月10日至16日，山西省晋中信息学院箕城书院新青年乡村调研观察团走进山西晋中市水秀村，开展了为期7天的暑期“三下乡”之旅，探索晋商文化古城的乡村振兴之路，感悟国家繁荣发展下的新时代乡村魅力。 据悉，本次箕城书院新青年调研观察团由15名志愿者组成，透过百年党建历程，聚焦乡村振兴，探索新时代乡村发展现状。通过参观水秀村网红墙、象棋比赛等了解水秀村的发展历程与现状；通过与党员、村干部以及村民沟通，聆听乡村振兴背后的奋斗意义；设计创意涂鸦、给水秀村的小朋友赠送香包、井盖DIY，用自己的专业知…
2021-07-19	陕西工业职业技术学院多举措推进党史学习教育陕西工业职业技术学院多措并举 推进共青团员党史学习教育走深走心走实员暨辅导报告会。陕西工业职业技术学院供图 中国青年网北京7月19日电（记者 张建伟 通讯员 赵双军）为推动广大团员青年学党史、强信念、跟党走，陕西工业职业技术学院紧密结合学校实际，坚持五育并举，把统筹谋划和分类实施相统一，做到线上与线下共推进，学习与实践有机集合，创新学习教育形式，推进党史学习教育走深走实。 分类实施，深化红色基因立体化传承 结合学校共青团实际情况，学校团委制定了《“学党史、强信念、跟党走”学习教育实施方案》，明确目标要求、进度安排、重点任务；以陕西省首批团建示范院校创建培育为契机，构建校、院、班三级团组织联动机制，召开“学党史 强信念 跟党走”学习教育动员暨辅导报告会，对开展学习教育早动员、早部署，提前谋划、持续推进、抓好落实；依托第二课堂成绩单网络平台，通过“青…
2021-07-21	山东泰山科技学院大学生：追溯山村里的红光山东泰山科技学院大学生：追溯山村里的红光年网通讯员 宋凯 摄 中国青年网北京7月21日电（记者 张建伟 通讯员 陈闯 张维旭）山东省泰山科技学院“致敬1332”党史学习实践团于7月17日来到了济南市莱芜区牛泉镇鹁鸽楼村开展扎根基地、深入群众的三下乡社会实践活动，共同寻访红色足迹，传承红色基因。 团队以开展“党史学习教育”为主题，以记录“山东省工委旧址翻天覆地新变化”为主线，通过打卡、“我把党史讲给你听”的形式展现了基地展馆的红色故事；在鹁鸽楼村广场播放红色电影，重温优秀影片，感悟革命精神；对老党员、基地建设一线工作者、场馆负责人、村委负责人进行采访，从不同角度聆听他们眼中新农村在基地建设影响下发生的变化；全过程拍摄“党旗下的微笑”献礼中国共产党百年华诞；走访基层群众并配套开展“我为群众办实事”活动，帮助村民翻整田地、拾柴、修缮田间小路，提供切实可行…
2021-07-18	2021年贵州民族大学暑期“三下乡”出征2021年贵州民族大学暑期“三下乡”出征煌，青春聚力感党恩。7月15日，2021年贵州民族大学暑期文化科技卫生“三下乡”社会实践活动出征仪式在大学城校区图书馆报告厅举行。校党委书记褚光荣，校党委副书记张鹏程、杨声国，校党委委员、宣传部、统战部部长任洁出席。校办、学工部、校团委主要负责人，各学院党委主要负责人，学院团委负责人，社会实践队指导老师和一百余名实践队成员代表参加。校团委副书记李建玲主持仪式。 活动现场。 校党委书记褚光荣授旗。 张鹏程代表学校党委、行政勉励即将奔赴基层参与社会实践的师生们：在社会实践中学党史、强信念、跟党走；在社会实践中阔视野、练本领、长才干；在社会实践中促团结、暖人心、做贡献。希望广大青年学生发扬吃苦耐劳精神，发挥知识技能优势，饱含热情、竭诚服务，把好事做实，把实事做好，真正做到自身受锻炼，群众得实惠，在火热的社会实践中感…
2021-07-17	首都高校科技志愿服务总队成立仪式在北航举行首都高校科技志愿服务总队成立仪式在北航举行仪式在北航举行。中国青年网通讯员 邸白鹭 供图 中国青年网北京7月17日电（记者 李川 通讯员 丁瑞云）7月12日，首都高校科技志愿服务总队成立仪式暨2021年首都大中专“青年服务国家”学生社会实践活动出征仪式在北京航空航天大学举行。 中国科协党组成员、书记处书记王进展，团北京市委书记李军会，中国科协科学技术普及部副部长廖红，北京市科协党组成员、副主席陈维成，团北京市委副书记李健，北京航空航天大学党委副书记程波等嘉宾，团北京市委、北京市科协以及北京市高校师生代表等300余人出席活动。活动由团北京市委副书记李健主持。 活动开始前，北京航空航天大学党委书记曹淑敏与参加活动的各位嘉宾会面，并就志愿服务、社会实践和科创育人等工作座谈交流。活动现场，参与人员共同观看了首都高校科技志愿服务总队视频。与会嘉宾共同启动成…
2021-07-21	河南工业大学与淮海战役纪念馆共建实践教育基地河南工业大学与淮海战役烈士纪念塔管理局 共建学生党史学习教育基地建伟 通讯员 周贝贝）日前，河南工业大学与淮海战役烈士纪念塔管理局共建党史学习教育基地签约暨揭牌仪式在徐州顺利举行。淮塔管理局党组、教育交流处、河南工业大学党委宣传部、土木工程（建筑）学院党委相关负责同志及“初心”党建工作室全体实践队员参加签约揭牌仪式。 土木工程（建筑）学院党委副书记王迪指出，学校、学院主动将党史学习教育与学生社会实践活动有机融合，组织青年马克思主义社团成员赴革命博物馆、红色教育基地、爱国主义教育基地开展社会实践活动，真正使社会实践转为一堂扎扎实实的理论学习、触及灵魂的政治洗礼、凝心聚力的精神淬炼的“思政课堂”，希望实践队员能够在实践中长才干、长本领、长见识。 淮塔管理局党组成员、副局长周永杰介绍了淮海战役纪念馆的基本概况和近年来园区的发展历程，他表示，校地共建只…
2021-07-17	南通大学生社会实践助力“梦想小屋”飞出金凤凰南通大学生社会实践助力“梦想小屋”飞出金凤凰中青网记者 李超）7月13日，江苏南通市共青团“梦想改造+”关爱计划“心悦课堂”开班暨南通大学社会实践基地揭牌仪式在南通通州区兴仁镇举行。当日，南通大学“江海心悦”梦想儿童关爱服务站揭牌。 自2020年10月起，团江苏省委推出“梦想改造+”关爱计划，聚焦全省近万名事实无人抚养儿童这一重点困境青少年群体。今年3月召开的江苏省“梦想小屋”集中建设推进会上，南通大学“江海心悦”团队作为省内首家高校团队入选“梦想改造+”关爱计划，现场发布了“心悦课堂”关爱服务项目，线上线下融合开展心悦小课堂、心悦夏令营等活动。 4个月来，南通大学“江海心悦”团队已经招募30余支志愿服务团队，团队师生的脚步已遍布全国48个革命老区，给予革命老区事实无人抚养儿童深层次、多维度的关爱帮助，获得了良好的社会反响。 南通大学党委常委、…
2021-07-16	安徽中医药大学青年师生送健康知识到基层安徽中医药大学青年师生送健康知识到基层者 王海涵）近日，安徽中医药大学“一根银针 一颗匠心”暑期社会实践团队来到合肥新站高新区磨店社区，开展针灸、推拿、拔罐、耳穴、五禽戏和易筋经功法示范教授、急救技术示范教授、常见穴位按压教授活动，并带来中药养生香囊制作、药膳食疗方体验、中药养生花茶体验。 同时，志愿者们特别准备了健康养生知识宣传册，向群众宣传颈椎病、肩周炎、腰椎间盘突出症等常见病的症状科普及预防、康复锻炼方式。 健康义诊及急救知识普及结束后，志愿者还带来精心排练的健身气功五禽戏，带动居民们一起进行分解动作练习。 对于行动不便的群众，志愿者在磨店社区工作人员和社区新家园公益组织带领下，走进群众家中开展诊疗，赠送药品和防疫养生香囊。 “我们为百姓做好细致诊疗服务，使传统中医保健知识融入到百姓日常生活中。”团队队长李一帆感慨。 “我们还特地准备了清热解暑…
2021-07-20	贵州大学：促进两地青年交流 共传红色精神血脉贵州大学：促进两地青年交流 共传红色精神血脉 ――2021年度澳门大学生赴黔红色文化学习体验活动正式开启 中国青年网北京7月20日电（记者 张建伟 通讯员 刘艳春 宋洪庆 梁倩）7月17日上午，由贵州大学、澳门大学联合承办的2021年度澳门大学生赴黔红色文化学习体验活动暨澳门回归献礼――《苦尽甘来》全国巡回演出开幕仪式在文化书院勉学堂举行，贵州省港澳事务办公室、贵州大学港澳台办公室、校团委、16名澳门大学学生代表、60余名贵州大学学生代表参加。 澳门大学学生代表林炜琪表达了澳门大学学子对此次红色文化学习体验活动的期待，希望通过此次活动能够亲身学习和体验红军长征精神，通过文化艺术的建立和延续，共建全国青年的发展桥梁，一同弘扬及传承中华民族的伟大精神。 贵州大学学生代表张佩琦说到，希望通过此次红色文化学习体验之行，加强两地青年的交流合作，以话剧演出…
2021-07-15	贵州大学159支团队2700余名师生投身乡村振兴乡村振兴 强国有我 贵州大学159支团队2700余名师生投身乡村振兴青年网北京7月15日电（记者 张建伟 通讯员 刘艳春 宋洪庆）7月14日，贵州大学2021年暑期“三下乡”社会实践活动出征仪式于贵州大学贤正楼报告厅成功举行，学校相关职能部门负责人、2021年暑期社会实践带队教师及实践队队员代表参加了仪式。贵州大学党委书记李建军为荣获国家重点团队立项的学院及单位颁发国家重点团队立项证书，并为2021年暑期社会实践团队代表授旗。 据悉，贵州大学2021年暑期“三下乡”社会实践活动共组建159支社会实践团队，涵盖了本、硕、博学生以及教师、教授各个层面共2700余名师生。其中国家重点团队9支，国家级专项计划团队53支，省级专项计划团队42支，校级专项计划团队55支。图为出征仪式现场。通讯员供图 在今年的准备工作中，贵州大学师生紧密结合专业特色和优…
2021-07-15	晋中信息学院大学生沉浸式体验乡村股民代表选举晋中信息学院大学生沉浸式体验乡村股民代表选举中国青年网北京7月15日电（记者 张建伟 通讯员 王盈博 谢雨倩）7月13日，山西省晋中信息学院淬炼商学院青年益行国情观察实践团在2021年全国大中专学生志愿者暑期文化科技卫生“三下乡”社会实践活动期间，以“留义・拓深改革宏图篇”为主题，认真学习孝义市留义村独具特色的“中国特色社会主义农村集体产权制度”，深度挖掘“农民市民股民新民享金利，租金薪金股金多金惠民生”背后的深刻内涵。 选举股民直接关系到留义村基层经济组织建设和社会稳定，在参观留义村村史发展墙，重温产权制度改革的发展历程后，团队成员们产生浓浓的好奇，为此模拟还原了孝义市留义村股民代表选举大会。 队员在熟悉相关流程后，摇身一变成“村民”，来到模拟现场，在入口签到并领取选票，进行股民选举，由“理事长”宣读具体规则，各家庭代表介绍自己的家庭情况，由…
2021-07-15	华中师范大学研究生支教团“七个一”推进党史学习华中师范大学研究生支教团紧抓“七个一” 推进党史学习教育走心走深走实建伟）自今年三月以来，华中师范大学研究生支教团开展了“七个一”党史学习教育，即通过“阅读一本党史著作”“观看一部党史影片”“演唱一首经典红歌”“聆听一场专题讲座”“访问一处红色景点”“祭奠一次革命先烈”以及“参与一次志愿服务”，真正做到“学史明理、学史增信、学史崇德、学史力行”，切实推进党史学习教育走心、走深、走实。 上好党史学习“必修课”，汲取前行力量 为上好这堂“必修课”，华中师范大学研究生支教团号召全团成员踏踏实实读原著、学原文、悟原理。同时，又力求创新学习方式，丰富学习载体，通过观看红色电影，共唱经典红歌等方式让党史故事入眼、入耳、入脑、入心，真正做到学中有所思，思中有所悟，悟中有所得。 五月时，华中师范大学第二十二届研支团新疆分队组织开展了党史学习教育“七个一”分享…
2021-07-14	湖南科技大学实践团开展“我为群众办实事”活动湖南科技大学“三下乡”实践团深入开展“我为群众办实事”活动 赵志颖 供图 中国青年网北京7月14日电（记者 张建伟 通讯员 曹文星 赵志颖 刘紫璇）7月11日，湖南科技大学暑期“三下乡”实践团深入永发村各个地区深入开展“我为群众办实事”系列活动，以丰富多彩的形式、亲切温暖的方式，将文化、科技、安全等方面知识送到群众身边，推动暑期“三下乡”实践活动向纵深开展。 为提高广大村民与孩童的安全意识，志愿者们深入中小学校、文化广场等人口聚集点开展防溺水安全知识宣讲、播放防溺水专题教育宣传片、带领和教授村民跳广场舞、播放红色电影等系列活动，用心用力用情解决村民的困难事、群众的烦心事，增强人民群众的幸福感获得感安全感。图为电器义务维修。中国青年网通讯员 赵志颖 供图 活动当天，“三下乡”志愿者深入群众家中检查和整修电路老化情况，在村委会开展摆点“义务维修”活…
2021-07-13	河南农业大学社会实践服务队开展防溺水宣传活动河南农业大学动物医学院实践队开展“防溺水”宣传活动建伟 通讯员 卢奕霖）日前，河南农业大学社会实践服务团队在鹤壁市开展了“防溺水”安全教育专题活动。团队成员走上街头帮助广大居民增强防溺水安全意识，掌握防溺水知识技能，提高自救互救能力。 在宣讲期间，团队成员通过一问一答的问卷调查形式，向市民介绍防溺水安全知识，详细介绍了预防溺水“六不一会”原则，邀请当地小朋友深入了解溺水事件，为他们敲响警钟。与此同时，团队成员还向广大民众播放自制的宣传视频。在宣讲过程中，学生们有序表达自己的观点和感触。团队成员建议市民要去正规的游泳场所，15以下孩童需有家长陪伴，引导市民珍爱生命、健康成长，预防溺水、关爱家人。 经过视频宣传和成员讲解之后，团队成员向居民发放防溺水传单以及发放防溺水安全知识调查研究问卷，在危险区域以及较明显区域悬挂条幅标语等，对所调研区域进行防溺…
2021-07-12	池州学院：让青年学子在“方寸之间”领略百年党史池州学院：让青年学子在“方寸之间”领略百年党史中青网记者 王海涵）近日，安徽省池州学院举办以“方寸见证光辉历史 邮票展现百年辉煌”为主题的集邮展览，让青年师生在邮票展中学习党史故事。 “方寸之间，包容大千世界；小小纸片，阅尽百年风雨。很多邮票我们这一代人都没见过，这样的展览很有意思，也很有学习意义。”池州学院2019级房地产开发与管理专业学生陈宇说。 活动持续4天，共展出15框近500枚邮票。从“开天辟地”时的红船、一大会址，到“开国大典”时的天安门、华表、礼花，再到“扬帆远航”中的复兴号高铁、大兴机场，一张张邮票浓缩了百年来中国共产党的伟大成就，记录了党团结带领中国人民艰苦斗争的峥嵘岁月。 活动由该校党委宣传部、校工会（离退休工作处）、校团委、中国邮政集团有限公司池州市分公司联合举办。
2021-07-15	清华航院联合上交低碳学院和复旦微电子学院开展系列特色党史学习教育主题活动百年党史 万里征程 清华航院联合上交低碳学院和复旦微电子学院 开展系列特色党史学习教育主题活动建伟）日前，清华大学航天航空学院航博192党支部、航博201党支部、清华大学赴上飞公司及商飞试飞中心实践支队临时党支部，联合上海交通大学中英国际低碳学院2019级硕博学生党支部、2020级硕博学生党支部和复旦大学微电子学院2020级研究生邯郸党支部开展系列特色党史学习教育主题活动。本次活动开展了三院党委（党总支）书记讲党课、师生合唱一首歌、前往上海瞻仰上海中共一大会址和参观中共一大会址纪念馆、进行三校党建发展交流、开展党史专题读书分享会、前往嘉兴瞻仰一大游船和参观南湖革命纪念馆、老中青校友座谈会等系列活动。 清华航院党委书记曹炳阳老师首先带头讲了主题为“星火燎原，不忘初心”的第一堂党课。通过中国共产党的创立和投身大革命的洪流…
2021-07-14	贵州大学科技学院党委开展党建扶贫活动贵州大学科技学院党委赴遵义市播州区马蹄镇开展党建扶贫活动江八一小学举行物资捐赠仪式。通讯员供图 中国青年网北京7月14日电（记者 张建伟 通讯员 宋慧欣 杨迪）近日，贵州大学科技学院党委赴遵义市播州区马蹄镇开展党建扶贫活动并召开座谈会，为马蹄镇中心学校学子带去了书包、文具盒、足球等爱心物资520件（个）。贵州大学科技学院党委书记范伟，党委副书记、院长潘欣，党委副书记左章权，副院长赵平，马蹄镇党委书记杨守东，纪委书记杨枫出席会议，双方相关部门负责人参加会议。会议由杨枫主持。 “你们把爱心与善意送到马蹄，是我们马蹄教育的荣幸，是我们这些乡村孩子的福气。”马蹄镇中心学校校长罗双余表示，一定铭记贵州大学科技学院的深情厚意，以振兴乡村教育的行动来回报这份厚爱。 “学院将继续发挥优势，凝聚力量，整合资源为马蹄镇教育事业的进一步发展作出应有的贡献。”贵州大学科技学院…
2021-07-08	合肥工业大学：为学生全面发展配备“智慧管家”“第二课堂成绩单”是毕业“硬指标” 合肥工业大学：为学生全面发展配备“智慧管家”一名本科毕业生都收到了一份专属的“第二课堂成绩单”。这份成绩单是该校人才培养体系中的重要组成部分，也是学生毕业的一项“硬指标”。 自2016年入选全国首批高校共青团“第二课堂成绩单”试点单位以来，该校持续推动第二课堂及其课程化、体系化、规范化建设，不断凸显第二课堂在人才培养体系中的重要作用，形成了第一课堂和第二课堂深度融合、课内课外高效协同的育人机制，让学生真正实现德智体美劳全面发展。 “3+X”模块打造育人新格局 “我们研发的这套装置可以模拟异物嵌入梳齿板与踏板面之间，触发自动扶梯/自动人行道及时停车，完成梳齿板安全保护的可靠性测试……” 近日，2021年第十七届“挑战杯”全国大学生课外学术科技作品竞赛合肥工业大学选拔赛结果正式揭晓，该校2018级本科生霍纪德和同…
2021-07-09	河南农业大学动物医学院开展沿黄社会实践活动河南农业大学动物医学院实践队开展沿黄社会实践活动伟 通讯员 卢奕霖）7月6日，河南农业大学动物医学院的学生团队，利用三下乡”暑期社会实践，奔赴黄河花园口游览区开展沿黄社会实践活动，以“寻访黄河文化，守护黄河生态”为主题，从细微之处入手，为保卫黄河做出自己的贡献。图为团队成员学习黄河历史。通讯员供图 水污染防治工作是生态文明建设的重要内容，河南农业大学动物医学院的学生团队创新性地开展“河小青”助力黄河流域生态保护项目、“河小识”助力黄河流域中心城市垃圾分类项目、“河小企”黄河流域青年企业家建功项目。图为团队成员在扒口处合影。通讯员供图 通过参观“一九三八年扒口处”与捡拾垃圾宣传垃圾分类处理，团队成员谨记作为新时代青年，应以前人为标杆，争做后辈楷模。要养成自觉保护身边环境的良好垃圾分类的实践活动是一个漫长的过程，只要持之以恒的坚持做下去，呼吁更多的人…
2021-07-12	贵州大学科技学院党员干部开展党史学习教育活动触摸史实量体温 感悟历史检思想 贵州大学科技学院党员干部开展党史学习教育活动义教育示范基地开展党史学习教育活动合影。通讯员供图 中国青年网北京7月12日电（记者 张建伟 通讯员 宋慧欣 杨迪）为进一步贯彻落实党史学习教育和“牢记殷切嘱托、忠诚干净担当、喜迎建党百年”专题教育要求，7月8日下午，贵州大学科技学院党委书记范伟带领党员领导干部、师生党员代表赴全国爱国主义教育示范基地苟坝会议会址开展党史学习教育活动。 在苟坝会议会址，大家步行体验毛泽东、周恩来等伟人们走过的足迹，认真参观苟坝会议革命历史纪念馆、苟坝会议会址、毛泽东曾经住过的房屋等处，通过观看馆内历史图片、实物展览、文字资料，聆听解说等方式了解了苟坝会议在中国革命史上的重大意义，感怀革命先辈的丰功伟绩，深刻领悟了毛泽东等老一辈无产阶级革命家坚持真理、敢于担当、对党忠诚的共产主义理想信念。…
2021-07-08	浙江大学：“四史”学习教育凸显青年味浙江大学：“四史”教育凸显青年味伟 通讯员 叶盛�B）“14年前，我还是一名博士生。习总书记来到我们实验室看演示，问我是什么专业的，做这个项目多久了。交谈中他还微笑地鼓励我们说，你们做的脑机接口的研究非常的交叉，非常的前沿，很有意义，希望后面继续深入地研究，早日能够实现成果的转化。”在这堂“四史”教育思政公开课上，浙江大学求是高等研究院研究员张韶岷老师为青年学生们带来了这堂特别的课程，从亲历者的视角，为同学们讲述了2007年习近平考察浙江大学的故事，并用自己十余年来从事交叉学科研究的经历勉励青年学子。 青春诵读、青春快闪、青春领学……浙江大学团委多措并举开展“四史”学习教育，将教育贯穿立德树人全过程，凸显青年味，推动“四史”教育入脑入心、见行见效，激发青年学子知史爱国热情，从历史中汲取奋进的力量。 学科故事青年说 “这是浙大农学院的‘镇院之宝’，在浙大…
2021-07-08	西北工业大学暑期实践队赴革命旧址学习红色精神寻访红色圣地 传承红色基因 西北工业大学暑期社会实践队赴革命旧址学习红色精神专题培训班合影留念。中国青年网通讯员 程姣姣 供图 中国青年网北京7月8日电（记者 张建伟 通讯员 张志明 张全逵 张莹）7月5日下午，西北工业大学“不忘来时路，铭记党史情”暑期社会实践队前往江西省瑞金市中华苏维埃第二次全国代表大会旧址以及红井景区进行参观学习与调研。实践队员们通过对旧址的参观与相关知识的学习来增加自己的党史知识，同时通过发放调查问卷对各类参观人群关于党史知识的了解程度以及关注度进行调研，让调研成果更加数据化、严谨化与高效化。 在参观学习过程中，实践队员们分小组发放问卷进行调研，通过与问卷填写者沟通交流，了解大家对党史的学习程度，同时了解到不同行业学习党史的方式方法，为后续开展党史学习教育提供了理论及借鉴意义。 实践队成员与航空工业直升机所中青年骨干“学…
2021-07-06	南京晓庄学院环境科学学院开展暑期社会实践活动南京晓庄学院环境科学学院在红色李巷开展暑期社会实践活动讯员 鲍睿琼 供图 中国青年网北京7月6日电（记者 李川 通讯员 鲍睿琼）为赓续红色血脉、传承革命精神，坚定青年大学生理想信念，7月2日，南京晓庄学院环境科学学院“致敬百年辉煌，青春践行初心――学党史，寻红迹”调研团一行10人，在环境科学学院党委副书记王小雷带领下，前往红色李巷开展“学党史，寻红迹”调研活动。 调研团寻访新四军苏南抗战指挥中心、被誉为“苏南小延安”的李巷红色遗迹群，重温新四军在南京地区的抗战历史，传承和弘扬抗战精神。 南京晓庄学院环境科学学院“学党史，寻红迹”调研团在红色李巷调研实践。中国青年网通讯员 鲍睿琼 供图 铭记历史，烛照未来，在讲解员的引导下，调研团先后参观了抗日战争收藏馆、苏南新四军廉政教育馆、陈毅旧居等地点，一边瞻仰革命先烈战斗时的图片及部分遗物，一边追忆那段艰…
2021-07-05	福建：集美大学开展青春红歌快闪活动福建：集美大学开展青春红歌快闪活动奋进双一流”青春红歌快闪活动。该校党委书记沈灿煌、校党委副书记洪文建与同学们一起参与，共同庆祝建党百年华诞。 沈灿煌和团员青年一起合唱《没有共产党就没有新中国》《唱支山歌给党听》等经典歌曲。合唱结束后，全体在场师生齐声高呼“颂歌献给党，奋进双一流”。在活动现场，沈灿煌寄语团员青年，希望大家延续罗明、罗扬才、严力宾等集大先辈留下的红色足迹，传承红色基因，牢记青春使命，满怀对党和人民的赤子之心，进一步坚定理想信念，拥有为民情怀，增强本领能力，勇于担当作为。 沈灿煌还代表学校向在“七一”当天生日的团员青年代表赠送《中国共产党简史》《论中国共产党历史》等记录党的百年历程的红色书籍作为生日礼物，鼓励同学认真学习感悟中国共产党的奋斗历程与优良传统，从百年党史中汲取奋进力量。
2021-07-05	扬州大学马克思主义学院深植“思政教育之花”扬州大学马克思主义学院深植“思政教育之花”士研究生党支部15名党员联名给全国时代楷模、全国道德模范、最美奋斗者曲建武老师写信，表达对他热爱教育事业、躬耕思政教育、坚守教育梦想的钦佩，并立志以他为榜样，深植思政“三寸讲台”，当好青年学生成长引路人。 6月28日，曲建武给该支部回信，并作为一名老党员、老辅导员为同学们送上寄语和期望。 收到曲建武的回信，该党支部立即组织全体党员召开以“学习时代楷模 汲取榜样力量”为主题的学习交流会。 该支部15名博士研究生党员均加入学院大学生红色理论宣讲团。今年，该宣讲团以“讲好百年党史故事 凝聚青春奋进力量”为主题，结合理论宣讲、作品巡展、文创设计、情景剧演绎等深入群众的“上门”宣讲方式，活跃在企事业单位、乡村、社区、大中小学等校园内外，成为传播党的理论的校园“轻骑兵”，彰显出青年学生的时代担当。
2021-07-03	安徽农大青年学子用百幅原创海报献礼建党百年安徽农业大学青年学子用百幅原创海报献礼建党百年者 王海涵 王磊） 党徽下，一个个革命先烈的名字，闪耀着金色的光芒；党的百年历程中的重要事件，组合成一颗参天大树；一束灯光，照亮党百年辉煌历程……一幅幅充满创意的海报，把党的百年历史中的重大事件、革命先烈，用艺术化的方式一一展示。近日，安徽农业大学广大学子用“艺术＋党建”的方式，创作出一百幅富有特色的作品，向党的百年华诞献礼。 海报在校内外展出以来，受到了青年学生欢迎。该校茶文化与贸易专业学生桑艺涵说，“非常有创意，非常震撼，一幅幅海报用艺术的方式再现党的伟大奋斗历程，非常生动鲜活。“ 海报展策划人、该校轻纺工程与艺术学院艺术设计系教工党支部书记殷石说，今年是党的百岁生日，作为一名教师党员，一直想用别样的方式向党献礼。“后来跟同学们提起此事，没想到得到大家积极响应。我们找到课程学习与党史学习教育的结合…
2021-07-02	贵州大学科技学院让党史学习教育更走“心”让党史学习教育走“新”更走“心” 贵州大学科技学院举办红旗接力跑大赛伟 通讯员 张耀赠）近日，贵州大学科技学院在足球场举行“科院青年红心向党・奋斗百年青春启航”红旗接力跑大赛。60支学生队伍与2支教工队伍共460余人参加比赛。图为参赛选手在赛场奔跑。通讯员供图 此次活动共设置“红船启航站”、“星火燎原站”、“伟大转折站”、“走向胜利站”、“改革开放站”5个关卡，比赛过程中，每位选手手持旗帜与任务单到达相应关卡都需在任务单上写下相应党史题目的答案，并将旗帜与任务单传递给下一位接力选手，组内的6位选手跑完3公里赛程即为完成比赛。党史题目回答正确即总时长减五秒，否则加五秒，根据最后的时长决出比赛的胜利队伍。图为参赛选手在关卡进行答题。通讯员供图 经过近个四小时的拉锯战，最终工学部的“追风少年队”获学生组一等奖，文学部的“自我超越队”获学生组二等奖，商学部…
2021-07-02	陕西能源职业技术学院举办学党史团课微视频比赛陕西能源职业技术学院举办“百名团干讲党史”团课微视频比赛伟 通讯员 李鹏）日前，陕西能源职业技术学院团委举办“百名团干讲党史”团课微视频比赛，本次活动由煤炭与化工产业学院团总支协办，全校7个团总支参赛。 本次讲团课比赛分预赛、决赛两个阶段进行。预赛（选拔赛）由各团总支、团支部根据实际情况自行安排，组织学生广泛开展以“学党史 知党恩 跟党走”为主题的团课微视频比赛活动，各团总分别按照要求如期完成初赛，最终选出105个视频参加决赛。经过严格公正的评选，本次活动评选出：一等奖3名、二等奖6名、三等奖10名、优秀奖10名、优秀组织奖2个。
2021-06-30	贵州大学科技学院开展爱心驿站志愿服务活动志愿服务暖人心 爱心传递显温情 贵州大学科技学院开展爱心驿站志愿服务活动建伟 通讯员 宋慧欣）日前，贵州大学科技学院在宿舍区桃园1、桃园2、桃园6等多个宿舍楼间设立了3个驿站爱心服务点，组织志愿者帮助毕业生搬运行李和接收捐赠闲置物品，毕业生们感叹“太便捷、幸福了。” “到毕业的时候才发现，四年的大学生活积攒了很多东西，但也有很多带不走的回忆，比如这些专业书籍，希望有缘人能够好好珍惜它们。”2021届新闻学专业毕业生陈鑫说，很感谢帮我搬运行李的学弟学妹们，希望他们在未来的学习道路上时刻保持清醒，在每个阶段做好自己该做的事情，永远保持明媚和善良的心，努力去抓住自己想要的东西。 暖心为民，切实为毕业生办实事 “姓名”、“班级”、“宿舍地址”“搬运时间”“捐赠物品”……在每张行李搬运及物品捐赠的登记表上，都罗列了二十位需要行李搬运的毕业生信息，志愿者不仅会…
2021-06-30	西安电子科技大学推出专栏把英雄故事讲给青年听西安电子科技大学推出《青年领学》栏目把英雄故事讲给青年听雄故事讲给你听》栏目。西安电子科技大学团委供图 中国青年网北京6月30日电（记者 张建伟 通讯员 陈海涛）为庆祝中国共产党成立100周年，引领广大团员青年厚植爱党、爱国、爱社会主义的情感，在西安电子科技大学团委的指导下，学校物理与光电工程学院团委紧紧围绕学史明理、学史增信、学史崇德、学史力行，重点突出“英雄”主题，用好英雄事迹和英雄精神这一“教科书”，依托“西电物光院”官方微信和“喜马拉雅FM”电台推出《青年领学》栏目，教育引导广大青年同“英雄”对话，激发青年学生的责任担当。《青年领学》100期目录。西安电子科技大学团委供图 自今年3月起，西安电子科技大学开设党史学习教育专题栏目《青年领学――把英雄故事讲给你听》，100位青年学生担任“党史领学人”，深入挖掘英雄模范人物典型事迹100项，通…
2021-06-25	中国热科院团委举办党史学习教育交流会中国热科院团委举办“学党史、强信念、跟党走”学习教育交流会北京6月25日电（记者 张建伟 通讯员 张少帅）近日，中国热科院团委举办“学党史、强信念、跟党走”学习教育交流会。院团委书记朱安红在交流会上作了题为《学党史、强信念、跟党走》的主题团课。全院70余名团员青年参会。图为参观海南省博物馆。通讯员供图 交流会上，院团委书记朱安红为全院团员青年带来了一堂生动精彩的团课。他总结提炼出“十大精神”，将党的百年奋斗历程娓娓道来。他希望，全院团员青年要在“学党史”上下功夫，从学有所悟中进一步增强自觉性紧迫性，要在“强信念”上下功夫，从学有所得中进一步找准着力点落脚点，要在“跟党走”上下功夫，从学有所行中进一步提升聚焦度贡献度。 据悉，中国热科院团委在全院范围内全口径组织党史院史学习，每个单位选派青年代表，到院展览馆、科技博览园进行现场教学，同时开展主题征文比赛、…
2021-06-24	江西理工大学3000余名师生同上音乐党史课江西理工大学3000余名师生同上音乐党史课年网北京6月24日电（记者 张建伟 通讯员 高诗敏）近日，江西理工大学党史学习教育音乐党史课在红旗校区新体育馆举行。本次主题音乐党史课为《长征组歌》专场，由江西理工大学主办，江西理工大学党史学习教育领导小组办公室、团委、马克思主义学院承办，特邀江西省于都县长征源合唱团与江西理工大学八角之声合唱团同台演绎。江西理工大学党委、教师党员、学生党员、入党积极分子、团员青年代表以及2021年新发展党员共计3000余人现场听讲。图为音乐党史课宣誓现场。通讯员供图 “我志愿加入中国共产党，拥护党的纲领，遵守党的章程，履行党员义务，执行党的决定，严守党的纪律，保守党的秘密，对党忠诚，积极工作，为共产主义奋斗终身，随时准备为党和人民牺牲一切，永不叛党。”此次音乐党史课上，还举行了江西理工大学2021年新党员集体宣誓仪式暨老…
2021-06-29	淮阴工学院创新创业学院开展庆祝建党百年主题党日活动红色基地学党史 恩来精神永流传 淮阴工学院创新创业学院开展庆祝建党百年主题党日活动院开展“红色基地学党史 恩来精神永流传”庆祝建党百年主题党日活动。中国青年网通讯员 郁春红 供图 中国青年网北京6月29日电（记者 李川 通讯员 郁春红）6月27日，江苏淮阴工学院创新创业学院直属党支部开展“红色基地学党史 恩来精神永流传”庆祝建党百年主题党日活动。学院全体党员、学生入党积极分子代表参加活动。 在周恩来故居，青年教师代表孙倩娜、杨柳青分别以“周恩来：克勤克俭，公正廉洁”“周恩来爱惜人才的故事”为题，讲述周恩来总理求贤若渴、勤俭节约的故事。学生入党积极分子代表孙书浩、李冉冉现场朗诵《这个人》，歌颂周恩来同志高尚的品德、崇高的精神和伟大的风范。 淮阴工学院创新创业学院院长赵志国表示，周恩来总理的光辉事迹和伟大品格是开展党史学习教育最生动的教材，希…
2021-07-01	陕西能源职业技术学院举办红十字应急救护技能竞赛陕西能源职业技术学院举办首届红十字应急救护技能竞赛导点评。通讯员供图 中国青年网北京7月1日电（记者 张建伟 通讯员 胡媛媛）日前，陕西能源职业技术学院首届红十字应急救护技能竞赛在实训楼六楼报告厅举行，来自各学院的八支代表队32名选手同台竞技、激烈角逐，最终护理学院代表队技压群雄以团体总分第一名的成绩摘获“优秀组织奖”。 本次比赛共分心肺复苏、创伤包扎和演讲竞答三个环节。在心肺复苏、创伤包扎的实践操作环节，3名选手同时上场比赛，增加了比赛的竞争性，每轮竞赛评委们上场检验选手们的操作结果，查看止血、包扎、固定等急救操作要点，并现场给予指导和点评，让参赛选手通过紧张的比赛学习到更多的实践知识。 本次红十字应急救护技能竞赛，为同学们搭建了一个展示风采的平台，同学们在竞争中学习，在比赛中提高，对应急救护知识及技能有了更全面的了解与掌握，提高了红十字会…
2021-06-30	陕西能源职业技术学院青马学员走进安吴青训班旧址打卡红色基地 传承红色基因 陕西能源职业技术学院第六届青马学员走进安吴青训班旧址京6月30日电（记者 张建伟 通讯员 姚娜）6月28日，陕西能源职业技术学院“青年马克思主义者培养工程”培训班部分学员代表，在校团委副书记姚娜老师的带领下赴泾阳县安吴镇安吴青训班旧址参观学习，开展了一场“继承先辈优良传统，开创工作新局面”的主题活动。 学员们先后参观了安吴青训班旧址现存班部驻地、吴氏庄园、教务处驻地、望月楼和集会场所。在老师的带领下，通过聆听讲解、实地参观等形式详细了解了安吴青训班的历史，缅怀老一辈无产阶级革命家在安吴开展革命教育活动的丰功伟绩。在青训班，青年们重温了入团宣誓词，追溯初心，鼓舞未来。参观学习后，青马学员在旧址现场交流讨论。图为活动现场。通讯员供图 此次主题活动，一方面让青马学员牢记党的光荣使命，继承革命传统，弘扬安吴青训班青年干部追…
2021-06-30	陕西能源职业技术学院举行学党史朗诵比赛决赛陕西能源职业技术学院举行“学党史，知党恩，跟党走” 朗诵比赛决赛建伟 通讯员 王译若）日前，由陕西能源职业技术学院党委宣传部主办，校工会、团委承办的“学党史，知党恩，跟党走”全校师生朗诵比赛决赛在菊园大学生活动中心举行。学校组织部、宣传部、校党委、团委、经济管理学院党总支、继续教育学院党总支、人文与教育学院、工会办公室负责同志担任本次比赛评委。 各基层工会选送的13个教职工参赛队、各二级学院团总支选送的14个学生参赛队参加决赛。参赛选手们精神饱满、慷慨激昂地诵读了《青春告白祖国》《跨越百年的承诺》《没有共产党，就没有新中国》《狼牙山五壮士》《永远跟党走》《中华颂》等红色诗歌，深切缅怀了老一辈无产阶级革命家的丰功伟绩，热情讴歌了中国特色社会主义，颂响了时代主旋律，赞美了幸福新生活。 本次比赛吟诵经典红色篇章，不仅仅是一种追忆、一种传承，更是在感受一…
2021-06-29	让红色信仰扎根学生心中首都医科大学打造“红色矩阵”推进党史学习教育 让红色信仰扎根学生心中借问瘟君欲何往，纸船明烛照天烧”……首都医科大学校园里常常回荡着经典红色诗词的诵读声，有学生将微信签名改成“不做网红做党红”。如今，做一名新时代所需的“党红”大学生，成了首都医科大学学生竞相追逐的新风尚。 用红色诗词滋养“红色医生” 近日，首都医科大学以“品读领袖诗词 探究红色历史”为主题开展的党史学习教育，在广大师生中掀起“学党史、强信念、跟党走”的热潮。 该校设计知史明史“讲”诗词、感悟诗情“品”诗词、明理增信“读”诗词、笃学践行“赛”诗词4个环节，引导医学生品读红色诗词、探究红色历史，激发其深入思考、践行工作使命与担当。 校党委书记呼文亮以“江山如此多娇”、校党委副书记刘芳以“品读领袖诗词 探究红色历史”为主题，为千余名党员、学生作专题培训。 在线上，学校举办“品读领袖诗词 探究红色历史”红色…
2021-06-29	贵州大学学生会举办“书记校长与我面对面”活动贵州大学学生会举办“书记校长与我面对面”活动京6月29日电（记者 张建伟 通讯员 刘艳春 宋洪庆）为扎实推进党史学习教育，进一步畅通学生反馈渠道，倾听青年心声，贵州大学学生会举办“我为同学做件事”“书记校长与我面对面”活动。学校相关部门及20余家相关单位负责人，学校、院学生会学生代表参加会议。 会上，学生会、研究生会成员、全省抗击新冠肺炎疫情优秀志愿者、十佳大学生代表、青年科创导师代表、“博士村长”代表、研究生支教团成员等共12位师生代表先后作“喜迎建党百年 践行青春担当”主题发言，与大家分享了自身经历，畅谈了学习心得体会。 各学院学生会代表就目前全校学生关注的学习与生活中遇到的问题自由发言，提出如“关于贵州大学设置全校性在线交电费通道的提案”“关于改善东区（原北区）浴室环境和10栋住宿环境的建议”“关于建设图书馆座位预约查询系统的提案”“关于…
2021-06-23	西南交大推出原创歌曲《交大新青年》献礼建党百年西南交大团委推出《交大新青年》主题作品献礼建党百年建伟 通讯员 朱炜）“你问我/新青年的初心使命/我说新时代/青春心向着党旗/奋斗强国/无愧最好的时期/重任在肩/争做更好的自己……”近日，一首饱含深情，而又洋溢着青春活力的正能量原创歌曲《交大新青年》，在西南交通大学校园响起和传唱，深受广大青年大学生的热捧和喜爱。 据悉，西南交通大学根据全团部署安排，扎实开展“学党史、强信念、跟党走”团员主题学习教育实践活动，进一步推进习近平新时代中国特色社会主义思想进支部、进团课、进社团、进网络、进头脑，常态化开展“青年大学习”行动，推进“青年讲师团”深入基层及社会宣讲，深化“青年传媒”融媒体中心建设，“交大有思”入选全国首批高校思政类公众号重点建设名单，精心策划推出《学百年党史，做时代青年》《学习百年党史，讲求学习方法》《光辉往事，抗美援朝工程队》《爱党、…
2021-06-23	第五届安徽省大学生主题演讲比赛决赛在合肥学院成功举办“学党史 强信念 跟党走” 第五届安徽省大学生主题演讲比赛决赛在合肥学院成功举办建伟 通讯员 苏伟刚 查韦婷）日前，“学党史 强信念 跟党走”第五届安徽省大学生主题演讲比赛决赛在合肥学院成功举行。安徽省委宣传部、省委教育工委、党史学习教育安徽省委第十三巡回指导组、团省委、合肥学院相关部门负责同志，合肥学院师生代表共计160余人参加活动。图为决赛现场。通讯员供稿 决赛按本科组、高职组分别进行角逐，16位参赛选手采用即兴演讲的方式，深情歌颂党百年来的伟大历程，重温辉煌百年党史，抒发爱国爱党之情，感悟党的初心使命，展示了当代大学生积极向上，奋发有为的精神风貌。经过激烈角逐，皖南医学院参赛选手尚子茹、安徽广播影视职业技术学院参赛选手柏天宇获得特等奖，合肥学院张远想等6名选手获得一等奖，安徽医科大学吴西娜等8名选手获得二等奖。活动现场还颁发了优秀…
2021-06-22	温州医科大学创新党史教育推出菜单式党史微课在生动的故事中形塑党的精神丰碑 温州医科大学宣讲团创新党史教育推出菜单式党史微课建伟 通讯员 李鲁静）“原来党史课还能这么上，我们都听得入神。”这个学期，温州医科大学的课间里都活跃着这样一群人，精心制作菜单式的党史微课，利用课间时间向同学们讲述中国共产党人的初心和使命。他们就是温医大“809000”宣讲团的师生们。 党史课如何让同学们“听得进、忘不了”？“灌输式的理论宣教，同学们往往不易接受。要让青年来‘掌勺’，用青年的角度、青年的思考、青年的实践、青年的创新，量身定做符合温医大青年品味的新时代党史微课，把党史故事讲得‘有意思’‘都爱听’‘真相信’。”校党委副书记程锦国说到。怎么讲好浙江党史故事 来自学校第二临床医学院的林宣如同学从学校“行走的红色课堂”中寻找答案。把研学中挖掘和记录的海霞故事作为党史学习教育的鲜活教材，通过宣讲让更多同学了解、践…
2021-06-21	话剧《共产党宣言》在陕西西安交通大学宪梓堂上演“献礼建党百年 不忘青春誓言” ――话剧《共产党宣言》在陕西西安交通大学宪梓堂隆重上演安交大团委供图 中国青年网北京6月21日电（记者 张建伟 通讯员 毕晓楠）近日，由陕西省委宣传部、陕西省委教育工委、共青团陕西省委联合主办的“献礼建党百年 不忘青春誓言”――话剧《共产党宣言》进高校排演学习活动在西安交通大学宪梓堂上演。共青团陕西省委副书记徐永胜，校党委、工会、研工部、教务处、学生处、保卫处、机关党委、团委等部门相关负责人，陕西省、西安市有关单位代表、师生党员代表共计1400余人观看学习本次话剧党课。本次活动同步进行网络直播，超15000人次在线观看。图为话剧《共产党宣言》在西安交大上演。西安交大团委供图 该剧由西安演艺集团西安话剧院有限责任公司负责专业指导，西安交通大学学生话剧团承演。该话剧充分利用话剧的舞台艺术，成功地塑造了上世纪二十年代…
2021-06-21	贵州大学科技学院第十七届校园十佳歌手决赛开赛贵州大学科技学院第十七届校园十佳歌手决赛开赛建伟 通讯员 钟诗韵 肖燕 晏春）唱响青春梦想，献礼百年华诞。为繁荣校园文化，加强校园精神文明建设，为学生提供展现自我的舞台，日前，由共青团贵州大学科技学院委员会主办，院学生会及学生艺术团共同承办的第十七届校园十佳歌手决赛暨百事最强音在综合楼211报告厅举行。中国古琴学会终身会员、贵州省音乐家协会会员华敏，惠水县音乐家协会、贵州大学科技学院党委、团委、赞助商代表相关负责同志，教师及学生观众共400余人参加活动。图为选手风采。通讯员供图 比赛现场，选手们在舞台上尽情地展示自己的才艺，整个比赛过程气氛激烈，掌声和喝彩声经久不息，风格多样的音乐《我在人民广场吃炸鸡》、《天籁之爱》、《红玫瑰》……一次次将比赛的氛围带向高潮，完美诠释了“唱响青春梦想，献礼百年华诞”的主题。图为选手风采。通讯员供图 此次比赛评委…
2021-06-17	团员青年多种形式参与百年党史宣讲团员青年多种形式参与百年党史宣讲开生面的“党史学习教育宣讲”课上，宣讲老师由学员自主“点单”选择。 团兰州市委供图 5月31日下午，少先队员们参加了省档案馆“档案馆开放日”活动，重点参观了省档案馆《历史将永远铭记》《甘肃记忆》档案展览和档案查阅中心。 3月刚开学，如何做好“课程思政”就成为兰州大学萃英学院的师生经常讨论的话题，这是萃英学院推进党史学习教育的重要案例创建活动。 活动以全体学生为编写主体，鼓励学生从自己的视角挖掘专业课程中的党史教育元素并整合成思政授课案例，引导学生深读党史、学思践悟、明理崇德，传承红色基因，培养家国情怀。 在“半导体物理”课上，针对芯片及相关产业包括光刻机、光刻胶都是制约我国工业发展的卡脖子技术的问题，2017级物理学萃英班学生姚制恒讲述了中芯国际创始人张汝京先生为中国芯片奔走奋斗的故事，所有同学都听得很认真，最后他直言“我辈…
2021-06-17	湖北大学有间“大白工作室”精准帮扶 量身定制 为学生解忧 湖北大学有间“大白工作室”17级学生周文江一度情绪低落。他多次参加就业招聘，但由于长期在找工作与考研间犹豫，缺乏就业准备，临近毕业尚未找到工作。 为此，该学院大白工作室引导周文江转变就业观念，全面了解他的就业意向后，为其精准筛选招聘企业并提供3家合适的单位，还为其指导面试技巧。毕业前夕，周文江与一家广州医药外贸公司签订就业协议。 “让学生及时掌握有效的就业信息，是实现就业的关键。为就业困难的学生提供他们真正需要的招聘岗位信息，才能实现高效就业。”该学院大白工作室教师梁好说。 大白工作室成立于2017年，成员是化学化工学院学工办教师，专门解决该学院学生各方面困难，成立4年来累计帮扶家庭经济困难、学业困难、就业困难等学生100余名。 在就业帮扶中，大白工作室落实毕业生就业指导与服务相关要求，分层分类指导学院各年级学生的职业生涯规划。 …
2021-06-16	淮南联合大学开展党史主题教育实践活动淮南联合大学团委开展“童心向党”党史主题教育实践活动建伟 通讯员 江波 查韦婷）近日，淮南联合大学团委组织学校见习学生干部在各见习幼儿园中开展“童心向党”党史主题教育实践活动。 活动期间，见习学干们在团委工作人员和专业教师的指导下，通过讲述革命英雄故事、合唱红色歌曲、绘制红色画卷等多种形式对孩子们进行了爱国主义、集体主义和民族精神教育，以孩子们乐于接受的方式引导他们深入了解中国共产党百年光辉历程和奋斗精神，指引他们从小坚定听党话、跟党走的决心，切实把爱党爱国爱社会主义的种子植入广大少年儿童的心灵深处。
2021-06-22	佛山科学技术学院开展世界献血者日系列活动之校园无偿献血活动佛山科学技术学院开展世界献血者日系列活动之校园无偿献血活动供图 中国青年网北京6月22日电（记者 张建伟 通讯员 蒋尊国 罗雅妮）日前，佛山科学技术学院开展世界献血者日系列活动之校园无偿献血活动。学校党委钟飞健副书记带头参加爱心献血，广大师生看到献血倡议后，积极报名献血，用实际行动为抗击疫情助力，三个校区献血人数共计592人，采血量达18.33万毫升，其中：5月19日至21日仙溪校区269人献血8.87万毫升；5月26日河滨校区26人献血0.82万毫升；6月16至17日江湾校区297人献血8.64万毫升。 在校领导的动员与示范下，广大青年教师、同学踊跃参加献血活动，大家按照疫情防控要求，戴口罩、不聚集，间隔一米等候，有序排队献血。 在整个活动中，广大学生志愿者不惧炎热，现场引导师生有序进行填表、量血压、验血、抽血、排队、秩序管理，…
2021-06-16	中国热科院团委组织团员青年开展党史学习教育党史院史记心中 热科青年勇担当 ――中国热科院团委组织团员青年集中开展党史学习教育党课。通讯员供图 中国青年网北京6月16日电（记者 张建伟 通讯员 张少帅）日前，中国热科院团委创新党史学习组织形式，高标准、全口径开展“学习党史院史・奉献青春才智・奋斗热科事业”系列活动。中国热科院院长王庆煌、院党组书记崔鹏伟出席活动，为全院团员青年上了一堂生动深刻的党课，勉励热科青年牢记初心使命，敢于担当作为，积极为热带农业科技创新事业奉献青春才智。中国热科院团委“巡回党课”现场。通讯员供图 据中国热科院团委书记朱安红介绍，院团委将陆续开展党史学习教育实践活动、知识竞赛、主题征文、座谈交流等系列活动，将党史学习教育做深做实，引导团员青年立足岗位建功立业，为实施“十四五”规划、实现2035年远景目标贡献青春力量，以优异成绩庆祝建党100周年。
2021-06-12	贵州大学第三届校园配音大赛成功举行贵州大学“以青春之声，颂百年华章” 第三届校园配音大赛成功举行网北京6月12日电（记者 张建伟 通讯员 刘艳春 宋洪庆 舒淇）日前，贵州大学“以青春之声，颂百年华章”第三届校园配音大赛成功举行。贵州大学300余名师生代表参加。本次大赛共有近200名热爱配音的贵大学子报名参赛，经过初评15支队伍进入决赛。决赛现场，选手们尽情展现自己，充分享受比赛。比赛过程中还插入了“学党史，庆百年”知识抢答和“微信上墙”两个小游戏。图为配音大赛现场。通讯员供图 据悉，为持续推进党史学习教育，贵州大学共青团举办了四史征文比赛、海报漫画大赛、短视频大赛、三行情诗、四史知识竞答、书法比赛等活动，并积极组织“青年讲师团”、“大学生宣讲团”开展百家社团迎宣讲、百场宣讲进支部等宣讲活动，扎实推进党史学习教育和专题教育工作在广大青年中落地生根。
2021-06-18	海南软件职业技术学院“五个起来”推动党史学习走深走实海南软件职业技术学院共青团系统通过“五个起来” 推动党史学习走深走实建伟 通讯员 周俞彤）自主学活起来、组织化强起来、讲师团忙起来、学氛围浓起来、办实事干起来……自开展党史学习教育以来，海南软件职业技术学院共青团系统通过这“五个起来”，进一步推动党史学习走深走实，取得了很好的学习教育效果。图为学生在宿舍自主学党史。通讯员供图 引导学生自主学――自主学活起来 在党史学习教育中，校团委在公众号上推出“党史天天学”专栏。组织全体学生参加“青年大学习・一起学党史”系列网上主题团课。引导学生在易班、校图书馆网站党史学习专栏开展党史学习。通过推出“菜单式”党史学习内容，多措并举实现学生自主学习党史，引导学生自主学将党史学习活起来。图为广大学生参与党史读书班学习。通讯员供图 开展组织化学习――组织化强起来 以支部大会为主要形式，将党史学习与“三会两制…
2021-06-17	海南经贸职业技术学院国际贸易学院开展党史学习教育海南经贸职业技术学院国际贸易学院“六学”联动 推进大学生团员青年党史学习教育做深走实建伟 通讯员 周俞彤）党史学习教育开展以来，海南经贸职业技术学院国际贸易学院团总支结合学校工作实际，第一时间成立团总支党史学习教育领导小组，制定党史学习教育实施方案，编制“学党史、强信念、跟党走”学习教育手册，召开全院当时学习教育动员大会，坚持“六学”联动，推进大学生团员青年党史学习教育做深走实。图为海南经贸职业技术学院国际贸易学院团总支开展党史学习教育。通讯员供图 团干部以身作则“领学”。学院团总支全体团干部以身作则“领学”，坚持先学一步、深学一层，充分发挥团干部的引领带动作用，学好用好自主汇编的《学习手册》，夯实“国贸先锋”微信公众平台等线上阵地，将纸质材料变成有声读物。围绕党史学习教育和学期工作计划，通过定期召开团工作部署会，实行月工作清单制度，加强工…
2021-06-10	海南大学第一届社团体育节校园徒步活动成功举办海南大学“庆建党百年，强青年体魄” 第一届社团体育节校园徒步活动举办京6月10日电（记者 张建伟 通讯员 周俞彤）6月6日，海南大学“庆建党百年，强青年体魄”第一届社团体育节校园徒步活动在海甸校区成功举行。海南大学保卫处处长朱荣平、体育学院党总支书记陈卫东、团委副书记公衍峰、学生工作处副处长李昌郁、副处级辅导员崔建兵出席本次活动。活动由海南大学团委和体育学院联合主办，海南大学师生近300人参加。图为活动现场。通讯员供图 活动伊始，海南大学全体师生共同观看了党史学习教育视频《跟着总书记学党史》，回顾了党的光辉历程，讴歌了党的丰功伟绩，坚定了永远跟党走的决心，进一步激发了爱国爱党情感。图为活动现场。通讯员供图 陈卫东书记代表主办单位致辞，强调大学生要高度重视体育锻炼、积极参与体育锻炼、以体育智育人、以体强魄铸魂。他希望以本次体育节为契机，全校上下进…
2021-06-10	黑龙江大学举行党史学习教育宣讲黑龙江大学举行党史学习教育宣讲）黑龙江大学近日举行主题学习教育青年学生宣讲团宣讲报告会，4位党史学习教育宣讲团代表围绕“传递时代强音、助力脱贫攻坚、赓续使命荣光、践行抗疫精神”分享成长经历，生动诠释着新时代青年的担当。 黑龙江广播电视台主持人大赛全国十强龚嘉欣同学讲道：“作为一名大学生，我经历过入队、入团宣誓，如今当我心向党的时候，我翻开入党誓词，铿锵字语尘封着历史人物和鲜活故事。黑土地养育着我，东北抗联故事激励我扎根龙江沃土，讲好青春故事，发出黑大强音。” 扶贫支教路上的王丹阳同学讲道：“2015年起，我先后4次赴贵州、重庆的偏远山区送教下乡，两次赴黑龙江省萝北县、红土崖镇助农脱贫。从东北到西南，从田间地头到三尺讲台，我始终抱着对党和人民的一腔赤诚奋斗在一线。” 退役大学生士兵张国巍同学说：“习近平总书记给南开大学新入伍大学生的回信，让我备受鼓舞，决心要携…
2021-06-09	郑州大学：让党史学习教育“实起来”郑州大学：让党史学习教育“实起来”亲人的深深眷恋英勇就义，用生命写就了对人民的大爱和对党的大忠……”4月底，在郑州大学“百年党史我来讲”活动启动仪式上，信息管理学院学生王弋戈动情地讲述着抗日英雄赵一曼的故事，在场师生潸然泪下。 仪式结束后，38名优秀学生骨干分赴不同院系，以学生视角，从不同侧面向同学们讲述了党史知识和红色故事。 该校党委副书记吴宏阳说，“百年党史我来讲”是该校党史学习教育的重要抓手，用更加贴近青年的语言和形式，有效推动党史学习教育在学生中取得显著成效。 这场活动只是郑州大学自3月以来开展党史学习教育的一个小小缩影。 近几个月来，郑州大学高度重视学生党史学习教育，点燃了全校师生的热情，掀起了一场又一场党史学习教育的热潮。该校相继举办了同上一堂党史大课、千场班级党史学习读书班会、“百年峥嵘今再绎，初心使命担复兴”党史情景剧大赛、“寰宇天下开拓…
2021-06-11	江苏：淮阴工学院创新创业学院召开党史学习教育推进会江苏：淮阴工学院创新创业学院召开党史学习教育推进会忆建党百年岁月 看今朝再创辉煌”党史学习教育推进会。中国青年网通讯员 郁春红 供图 中国青年网北京6月11日电（记者 李川 通讯员 郁春红）为庆祝党的百年华诞，激励广大师生坚定理想信念、勇担时代重任，进一步推动党史学习教育往深里走、往实里走、往心里走，6月9日，江苏淮阴工学院创新创业学院召开“忆建党百年岁月 看今朝再创辉煌”党史学习教育推进会。 会议伊始，淮阴工学院马克思主义学院副教授张琳琳作宣讲报告。她以“从百年党史中汲取创业智慧”为题，从“团队思想理论强、团队理想信念强、团队组织能力强、团队群众基础强、团队自我革命意识强”五个维度，深入浅出地向在场师生呈现中国共产党从小到大、由弱到强，从一叶扁舟到巍巍巨轮的奋斗历程及伟大创新创业精神。 在交流互动环节，淮阴工学院关工委成员张乃钟、青年教…
2021-06-11	山东大学团委广泛开展“我为青年做件事”主题教育行动山东大学团委广泛开展“我为青年做件事”主题教育行动记者 邢婷 “知同学冷暖，解同学忧愁”――在山东大学的校园里，每天都在发生着暖心的故事。山东大学团委将党史学习教育成效转化为“我为群众办实事”的内生动力，在团员青年中广泛开展“我为青年做件事”主题教育行动。 用权益维护解决校园难题，以服务温暖师生之心 山东大学团委把服务同学发展和助力学校建设高度统一起来，聚焦与同学密切相关的校园治理短板和普遍性诉求，把“我为青年做件事”作为党史学习教育的重要工作载体。 “权小益工作室”于本学期面向全校本科生、研究生累计收集学生发展权益问题求助693份，经学校各职能部门支持得到有效解决问题求助683份，运动场安装照明灯、图书馆开放休闲室、增设自助打印机……学生的呼吁从纸面走向现实。 山东大学学生会依托校园“畅益山大”提案大赛，广泛了解同学需求，发现和解决校园…
2021-06-09	海南大学团委开展学党史特别主题团日活动海南大学团委开展“学党史、强信念、跟党走” 特别主题团日活动6月9日电（记者 张建伟 通讯员 周俞彤）日前，海南大学团委组织青年团员代表走进母瑞山革命根据地纪念园和中国（海南）南海博物馆开展“学党史、强信念、跟党走”特别主题团日活动。本次活动由海南大学“青马工程”团支部书记高乔主持，校院专职团干，学生团员骨干代表共40余人参加。图为活动现场。通讯员供图 在母瑞山革命根据地纪念园，先后举行了缅怀革命先烈仪式、现场教学、老馆长讲主题团课、重走红军路体验式教学等一系列主题活动。青年团员身穿红军服，手捧鲜花整齐列队，在琼崖革命主要领导人王文明、冯白驹铜像前举行缅怀革命先烈仪式并在琼崖革命历史陈列馆进行现场教学。在中国（海南）南海博物馆，青年师生通过参观学习，深入了解南海人文历史、自然生态、文化遗产保护以及我国与南海周边国家和“一带一路”沿线国家、地区间的经贸…
2021-06-07	西电共青团为青年学生定制党史学习教育菜单突出“团味”、符合口味、富有趣味 西安电子科技大学多措并举让党史学习教育走新更走心伟 通讯员 李荣帅）为深化党史学习教育，西安电子科技大学团委结合学校红色文化教育资源，把握当代青年学生思想特点与成长规律，坚持五育并举，突出“团味”，彰显双院特色，符合“口味”，发挥支部活力，富有“趣味”，为青年学生定制了走“新”更走“心”的党史学习教育菜单，引领青年学生学党史、强信念、跟党走。坚持五育并举 突出“团味”――让党史学习教育“潮”起来 打造“青年大学习”线上团属学习品牌。为强化理论学习，学校团委开设“青年大学习”网上微团课，每周发布一期，每期参与学习人数约为1.6万人。11篇党史小故事入选西安市党史研究室主编的“大学生书写党史故事”一书，将于七一前出版。建设融媒书柜，录制出版有声党史学习实体书，截止目前推送相关文章和视频58期，累计阅读量100万+。 深…
2021-06-04	西安建筑科技大学党史宣讲团走进建大附小西安建筑科技大学“百名青年讲百年”党史宣讲团 走进建大附小。通讯员供图 中国青年网北京6月4日电（记者 张建伟 通讯员 柯苏娟）为帮助少年儿童学好党史，坚定听党话、跟党走的决心，稳步推进“学党史、强信念、跟党走”学习教育，近日，西安建筑科技大学团委组织“百名青年讲百年”党史宣讲团的教师、学生代表来到建大附小，为孩子们送上一堂别开生面的党史教育课。 此次党史宣讲团成员深入到班级，结合自身经历和理解，向小学生们讲述共产党的光辉历程，深刻感人、生动有趣的讲授内容让孩子们掌声不断。为了做好党史宣讲，拉近与孩子们的距离，提高孩子们对党史内容的理解，校团委专门从党史宣讲团的课程中选择了一些适合学生们了解，互动性强、观赏性强的宣讲内容。 西安建筑科技大学“百名青年讲百年”党史宣讲团学校由马克思主义学院青年教师、教工团干部、学生党员和习近平新时代中国特色社会主义思想…
2021-06-10	无锡立信高等职业技术学校用“红色成人礼”向祖国告白无锡立信高等职业技术学校用“红色成人礼”向祖国告白京6月10日电（记者 张建伟）近日，立信“诵读红色经典 传唱红色旋律”暨2019级学生十八岁成人礼仪式在学校彩虹剧场举办。参加仪式的还有2019级家长代表和近800名同学。图为活动现场。通讯员供图 校领导和家长代表为19级学生代表颁发《宪法》，在“诵读红色经典”篇章，10个班级分别朗诵了《七月赞歌》、《歌唱祖国》、《可爱的中国》等作品。11个班级演唱了《我和我的祖国》、《精忠报国》等曲目。图为活动现场。通讯员供图 百年党史照亮未来道路，青年学子定当壮志凌云。此次活动以青少年学生18岁成人礼仪式为契机，在校园内唱响时代主旋律，讴歌党的光辉业绩，激励青年学生坚定跟党走的理想信念，号召青年学生继承五四传统，弘扬以爱国主义为核心的伟大民族精神，做一个有理想、有本领、有担当的时代青年。
2021-06-07	海南大学“百年百讲”活动暨思源讲坛举行海南大学“学党史、强信念、跟党走” 之“百年百讲”暨思源讲坛在儋州校区顺利举行京6月7日电（记者 张建伟 通讯员 周俞彤）日前，由共青团海南大学委员会主办，海南大学学生社团联合会学生社团管理中心（儋州校区）承办的“学党史、强信念、跟党走”学习教育“百年百讲”活动暨思源讲坛第16期――苏东坡的儋州功业，在海南大学儋州校区顺利开讲。 本期讲坛邀请海南大学人文传播学院教授、海南省苏学研究会副会长、海南省旅琼文艺家协会副秘书长海滨老师以“浑涵光芒，自成一家――苏轼在海南的文章功业”为题进行专题讲座。讲座由生态与环境学院徐腾老师主持，儋州校区各学院近200人参加。 海滨老师通过分析苏轼对海南山水、花果、鸟兽、珍馐……的文章描写，阐述了苏东坡在儋州三大功业：民生功业、文章功业、人格功业。贬谪三年，苏轼在儋州改弦更张，破除陋习，研究农业，建设水利。与此同时，他还在…
2021-06-10	江苏大学团委打造“沉浸式”文艺党课 创新助推党史学习教育深入人心江苏大学团委打造“沉浸式”文艺党课 创新助推党史学习教育深入人心建伟）为扎实开展党史学习教育，江苏大学团委充分利用美育工作特色，将党史学习教育与舞台艺术有机融合，用艺术形式阐述党的历史，展现党的思想，打造“沉浸式”文艺党课。日前，“百年青春心向党 逐梦建功新征程”――2021年江苏大学大学生艺术团汇报演出在校本部小礼堂举行。校长、博士生导师颜晓红，校党委副书记、博士生导师李洪波，校党委常委统战部部长杨敬江，相关职能部门和党群部门负责人，各学院、直属单位的党委书记和分管团学工作的党委副书记，各单位团委书记及广大团员青年代表700余名师生观看了演出。 本次演出以党的历史上重要事件为脉络，分为“百年风雨 开天辟地”、“百年奋斗 自强不息”、“百年征程 逐梦前行”三个篇章，来自大学生艺术团的300余名师生以歌曲、舞蹈、器乐演奏、朗诵…
2021-06-03	无锡商业职业技术学院推出党史学习特色课堂无锡商业职业技术学院：技能展示舞台变身党史特色课堂 中国青年网北京6月3日电（记者 张建伟 通讯员 力莎 谢强）近日，位于无锡市惠山区钱桥街道的无锡商业职业技术学院校园内，由旅游管理学院主办的“百年不渝家国天下”职业技能教学成果展正在火热进行中。展示活动结合党史学习教育，将百年党史历程、红色精神等融入学生技能作品、职业技能展演和专业教学成果展示之中，创新党史表达形式，在彰显职教学生技能风采的同时，引导学生厚植爱党爱国情怀，激励学生坚定走技能成才、技能报国之路。现场有3000余人次观摩。 党史元素嵌入技能展示，让党史学习教育看得见、摸得着 展示活动设有“爱旅游、爱生活”精彩旅游展、“鲜花礼赞、建党百年”花艺摆台展、“弘扬工匠精神、打造技能强国”面点工艺展、“技能让生活更美好”烹饪工艺展等多个展区，现场热闹非凡、精彩纷呈。 地方红色故事的生动讲述、礼赞…
2021-06-09	海口经济学院依托“第二课堂”助力党史学习教育进学分海口经济学院共青团依托“第二课堂” 育人阵地助力党史学习教育进学分中国青年网北京6月9日电（记者 张建伟 通讯员 周俞彤）日前，海口江东新区管理局团委和海口经济学院团委在海口江东新区展示中心联合举行了“共青团党史学习教育联学联建启动暨常态化志愿服务基地签约仪式”，此次签约是海口经济学院“志愿海经”品牌的有效延续，是为专业化志愿服务工作搭建平台阵地，更是进一步推动团员青年学党史走深走实的重要举措。 在“学党史、强信念、跟党走”学习教育以来，海口经济学院团委以“第二课堂成绩单”为牵引，强化素质拓展“四大模块、四个阵地、一套学分”的功能作用，将青年学生学党史与素质教育有机融合，为学生参与线上学党史、观影片写影评、主题团日、宣讲、演讲、知识竞赛、做实事、专题培训等党史学习教育活动认定素质拓展学分。有效推动了党史学习教育学分制和可量化，提升了青年学…
2021-06-02	青海省高校众创空间联盟成立大会在青海大学举行青海省高校众创空间联盟正式成立伟 通讯员 阿淑媛）日前，由青海省教育厅、共青团青海省委员会、中国高校众创空间联盟指导，青海大学发起并承办的“青海省高校众创空间联盟”成立大会在青海大学举行。中国高校众创空间联盟主席团召集人、浙江大学党委副书记邬小撑，共青团青海省委书记董玉毅，青海省教育厅副厅长梅岩，青海大学党委书记俞红贤，共青团青海省委副书记冶民生，浙江大学党委学工部部长、创新创业学院院长郭文刚，浙江大学创新创业学院办公室副主任梁思姝，中国高校众创空间联盟副秘书长蒋楠，中国高校众创空间联盟“北斗星”创新创业导师、磐策资本合伙人姚金鑫出席会议，来自青海大学、青海师范大学、青海民族大学等12所高校的领导及近150名创新创业教育工作者参加会议。青海大学党委常委、副校长任延明主持大会。 青海大学党委书记俞红贤表示，青海大学将以联盟成立为契机，携手各兄弟院…
2021-06-02	无锡城市职业技术学院扎实推进“我为群众办实事”无锡城市职业技术学院“四聚焦”扎实推进“我为群众办实事”伟 通讯员 蒋文婷）“我为群众办实事”实践活动是党史学习教育的重要内容，也是进一步联系和服务师生群众的有效途径。党史学习教育开展以来，位于无锡市惠山区钱桥街道的无锡城市职业技术学院聚焦师生群众“急难愁盼”问题，补短板，抓落实，办实事，进一步推进党史学习教育成果落地生根、结出累累硕果。 聚焦基础设施，改善教育环境 学校坚持在发展中保障和改善民生，校党委领导班子成员深入一线充分开展调研，通过召开征求意见座谈会、发放征集意见表等方式广泛征求师生意见，把握师生成长发展需要，提供靶向服务，增强供给能力，积极帮助解决师生工作学习中的合理诉求，重点推进校园基础设施建设及改善工程，通过改造办公楼、智慧教室、图书馆，扩建心理中心、大学生艺术中心等方式，不断改善教职工办公环境和学生学习生活条件，有效增强广大…
2021-06-01	凯里学院开展爱眼护眼志愿服务活动凯里学院青年志愿者联合会开展 “用心呵护，‘睛’彩‘视’界”志愿服务活动伟 通讯员 曹婷婷）5月25至27日，凯里学院青年志愿者联合会组织了21名志愿者协助黔东南爱尔眼科医院在五四广场开展“用心呵护，‘睛’彩‘视’界”志愿服务活动。此次活动由校青联副主席李凭峰带领。图为活动现场。通讯员供图 为确保此次志愿服务工作顺利进行，志愿者们于活动开始前帮助医生将物资搬运到指定地点，并分配各项任务，站在岗位上等待同学们的到来。待活动开始后，志愿者们便全身心地投入到此次志愿服务活动中。志愿者们认真地为前来检查视力的同学填写个人信息，引导同学们有序地排队等待医护人员为其检查视力。此外，医护人员与志愿者们分享了近视形成的原因、日常用眼的注意事项等相关知识，志愿者们耐心地聆听着，以便为前来咨询的同学解疑。志愿者们还告诉前来检查视力的同学们扫码关注“黔东南爱尔眼科”公众号可以领…
2021-05-31	海南师范大学多种方式掀起党史学习教育新高潮海南师范大学共青团通过多种方式掀起党史学习教育新高潮建伟 通讯员 伍玉娃）海南师范大学共青团依托学校各级团学组织，广泛发动全校青年师生，分别从“五个维度”，通过多种方式掀起党史学习教育新高潮，通过“讲”红色历史、“唱”红色歌曲、“展”红色作品、“寻”红色足迹、“传”红色基因等方式，努力引导广大青年师生学党史，强信念，守初心，听党话，跟党走，切实做到了“五个突出”。图为海南师范大学青年重温入团誓词。通讯员供图 “塑魂”，突出思想政治引领 坚持聚焦主责主业，多种形式开展理想信念教育，引导广大团员青年厚植爱党、爱国、爱社会主义的情感，让红色基因、革命薪火代代传承。依托“三会两制一课”、“青马工程”开展专题学习和培训；发挥校院两级团委书记在学党史、讲党史、懂党史、用党史方面的示范带动作用，面向团员青年讲党史主题（党）团课；“接地气，纳元气”，在省史志馆把…
2021-05-29	安徽师范大学：团学改革增强学生幸福感安徽师范大学：团学改革增强学生幸福感者 王海涵 王磊 ）“班级团支部开展了‘青春三走’主题团日活动，团小组组长带我们走出寝室，走向操场，让我感受到了不一样的团员活力！”近日，通过参加活动，安徽师范大学2020级中国语言文学专业学生吕辰馨对团的职能和活动内容有了更深认识。 近5年来，安徽师范大学明确团学改革路线图和时间表，各项举措稳步推进。 各级学生会重点关注同学们的实际需求，定期收集权益诉求，梳理分析后报送学校，并为学校工作开展提出建设性方案。去年以来，校学生会针对同学假期出行难的问题，与市公交集团联系沟通，开通校园直达芜湖火车站公交专线，护航同学假期出行。 团学改革过程中，该校着力构建“校会主议、院会主行、班级支撑”的校院班三级学生会组织联动格局。校学生会制定全校学生活动的发展规划、资源整合、工作策动；学院学生会在做好自身工作同时指导班委会开展工作；…
2021-05-28	海南师范大学“五大行动”助力“我为青年办实事”“非常4+1”：海南师大共青团 依托“五大行动”助力“我为青年办实事”建伟 通讯员 伍玉娃）自党史学习教育开展以来，海南师范大学共青团将党史学习教育与为青年师生服务结合起来，坚持“开门”抓问题，聚焦青年期盼，精准选定重点，切实“为青年办实事”。紧紧打造和依托“4+1”的平台，大力实施“五大行动”，其中4项行动面向全校广大青年师生，1项行动面向服务社会发展。着力在解决师生最关心、最直接、最现实的问题上下真功夫、实功夫，不断提升青年师生的获得感、幸福感，推动主题教育走深走实。细化服务形式，把学习成效转化为“为青年办实事”的工作动能。 思想“塑魂”行动：聚焦主责主业，着力解决思想引领、思想内化问题。依托各级团组织，开展千场主题团日活动；积极推动星级基层团组织建设，组织广大青年师生到红色革命基地参观体验，将（党）团课上到大学生“心坎里”。组建党史学习…
2021-05-28	贵州大学“百场宣讲进支部”活动正式开始贵州大学举办“百场宣讲进支部”主题宣讲活动 摄 中国青年网北京5月28日电（记者 张建伟 通讯员 刘艳春 宋洪庆）为持续推进“学党史、强信念、跟党走”党史学习教育和“牢记殷切嘱托、忠诚干净担当、喜迎建党百年”专题教育，引导广大青年深入学习党史、悟思想、办实事，5月26日，贵州大学“百场宣讲进支部”活动正式开始。 贵州大学“百场宣讲进支部”活动第一场，来自电气工程类2003团支部、土木2002团支部、英语195团支部等20多个团支部的数百名团员于5个会场共同聆听学习。贵州大学青年讲师团、大学生宣讲团成员围绕“光辉历程”“信仰之光”“美丽中国”“青年担当”“贵大力量”五个专题，聚焦百年党史，开展面对面、互动性的宣讲交流，把党的理论讲清楚、讲明白，让青少年听得懂、记得住、能运用。图为宣讲活动现场。通讯员 李睿鑫 谢湘黔 摄 据悉，贵州大学大学生宣讲团成立至…
2021-05-26	浙江工业大学开展乡村振兴思政课主题团日活动青春向党 蓬勃生长 浙江工业大学开展乡村振兴思政课主题团日活动京5月26日电（记者 张建伟 通讯员 方啸虎 王彩玉）近日，浙江工业大学外国语学院团委联合洞桥镇团委、党群服务中心共同开展“稻田里的思政课”党史学习教育专题活动暨主题团日活动。 颂党恩，畅谈乡村发展成果。学院麦田班同学及部分团学骨干在三溪村党支部书记的带领下前往乡村文化礼堂进行参观。在礼堂中，与当地村民细致交流，倾听村民们讲述家乡在致富道路上的故事，感受在党的领导下乡村建设取得的卓越成效。同学们在文化礼堂认真辅导孩子们的作业，与孩子们一同学习党史故事、地方民俗、村规民约。随后，同学们前往“枫林咽泉”，聆听三溪村悠久历史故事，领略地方特色文化因地制宜、特色发展的成果。 看当下，领略乡村美好生活。活动当天，同学们走进三溪村少年军（富阳）国防教育训练营地。训练营地总执行官朱涛在纪念馆内为学生…
2021-05-26	云南农业大学举办庆祝建党100周年创意绘画大赛云南农业大学举办庆祝建党100周年创意绘画大赛国青年网北京5月26日电（记者 张建伟）由云南农业大学校团委、食品科学技术学院联合组织开展、校学习实践延安精神小组食品学院分队承办的“党的光辉照我心、百米画卷献给党”创意绘画大赛历时7天，于日前落下帷幕。 由来自全校20个学院的32支参赛队伍以“五四运动、中国共产党成立、新中国成立、改革开放、港澳回归、迈向新时代、战疫阻击战、脱贫攻坚”为主题，以红色历程、伟大成就、人物风采、时代新貌等为主要内容，展开绘画创作。经过前期构思、筛选，入围作品创作、展出、观众投票，评委老师评审评分等多个环节后，共评选出一等奖1名，二等奖3名，三等奖6名，优秀奖22名。图为活动现场。云南农业大学团委供图 大赛现场，由风之彩食为天队拔得头筹，建工学院队、食品学院队、茶学分队3支队伍荣获二等奖，破浪队、爱国主义者队、星之队等…
2021-05-24	北京体育大学 “四个一”为主线开展党史学习北京体育大学团委开展党史学习教育中青在线记者姜继葆）北京体育大学团委近日以 “四个一”为主线开展党史学习教育，开展面向全校青年师生的主题征文活动、多种形式的“四个一”主题团日活动，举办庆祝建党100周年百公里个人打卡接力跑暨第二届“文明精神 野蛮体魄”周末体育赛事。 “四个一”即围绕一史，中国共产党百年历史中的某一段；选取一事，百年党史中一个具体的重大事件或人物故事；产生一悟，深入思考、感悟所选事实，做到知史爱党，知史爱国；进行一议，针对所选史实，结合个人学习、工作、生活实际阐发见解评议，做到以史鉴今，资政育人，积极引导团员青年认真学习百年党史，增强理想信念，坚定跟党走的步伐。
2021-05-21	辽宁学校开展党史学习主题教育活动辽宁学校开展党史学习主题教育活动晨）为进一步激励和引领广大青年学生，弘扬以爱国主义为核心的伟大民族精神，营造学党史氛围。近日，辽宁铁道职业技术学院通信工程学院和铁道机车学院学生会联合走进辽沈战役纪念馆举办“纪念建党100周年，纪念五四运动102周年，重温入团誓词，唱团歌”主题团日活动。 锦州医科大学入团仪式将党史学习教育与提升基层团支部活力相结合为确保基层团支部党史学习教育质量，切实提升基层团支部活力，创新基层团支部工作模式，校团委探索在党史学习教育各项校级文化、实践、学习活动中招募基层团支部共同参与。 4月22日，正值“世界读书日”前夕，校院两级学生组织“青年大学习”理论学习中心组开展“党史明鉴 初心不改 书海广博 勤阅佳篇”庆祝中国共产党成立一百周年专题党史读书会暨“青年大学习”行动。特别邀请人文与管理学院2020级74班团支部和2020年新发展团员共…
2021-05-21	上海外国语大学深入开展“我为群众办实事”听心愿 办实事 见实效 上海外国语大学深入开展“我为群众办实事”通讯员供图 中国青年网北京5月21日电（记者 张建伟 通讯员 张昊）“教室里的网络不好怎么办？”“投影屏幕上有黑线找谁修？”近日，在上海外国语大学松江、虹口两校区近300间教室的讲台上，都出现了一个“报修二维码”，师生可以通过微信扫码第一时间进行线上报修，还能随时查看维修进度，师生们感叹“太方便了！”图为学校图书馆新购书籍可以边借阅边编录。通讯员供图 “往年虽然可以推荐学校图书馆购买自己喜欢的书，但是采购上架也要等一段时间，今年直接在图书馆现场就能登记带走没拆封的新书，太幸运了！”学校一年级研究生小梁高兴地说。 而坐落在校园内人流量大的学生党建团建服务中心，今年来已参与学校各级党团组织策划举办了近80场支部活动，为200多个支部提供红色观影、团课、红色大寻访、圆梦计划、党团务咨询等各种…
2021-05-20	南昌航空大学讲师团助力“红领巾讲解员”培训南昌航空大学团员青年讲师团助力“红领巾讲解员”培训员青年讲师团走进红岭学校，为80余名学生代表上党史课，并为该校“小小讲解员”开展相关培训。 宣讲分为“薪火传于此，党恩永铭心”“立定报国志，戎装守初心”“血浸巾帼衣，盐颂军民情”和“不忘来时路，砥砺再前行”4个章节，分别以情景剧、演讲、朗诵等不同表现形式，带领现场师生聆听党史故事、感悟百年风华。 据南昌航空大学团委相关负责人介绍，本次活动从学校第11期大骨班学员中遴选优秀骨干，由他们组建成“航小宣”团员青年讲师团小分队赴周边小学开展党史故事宣讲和“红领巾讲解员”培训，引领和帮助小学生和“红领巾讲解员”从革命精神中汲取养分，用自己的言行践行和传承红色基因。
2021-05-27	江苏信息职业技术学院让党史学习教育走心更走“新”江苏信息职业技术学院：争做党史“答”人 让党史学习教育走心更走“新”员供图 中国青年网北京5月27日电（记者 张建伟 通讯员 蒋小三 高秀楠）江苏信息职业技术学院团委深入开展“学党史 强信念 跟党走”党史学习教育，不仅抓好专题学习、专题培训、线上线下知识竞赛，还充分利用校内外各种红色资源，引导团员青年学史明理、学史增信、学史崇德、学史力行，切实推进党史学习教育走“新”走“心”更走“深”。图为举办线下“一起学党史”挑战赛。通讯员供图争做党史“答”人，让党史学习教育走“新” 近日，江苏信息职业技术学院团委在宿舍大道开展线下“一起学党史”挑战赛，掀起了党史知识教育学习的新热潮。活动现场吸引了不少师生前来，大家只需轻扫展架上的二维码就能学习党史知识，通过共青团中央网上答题平台进行两两对决，胜出一方再进行下一轮角逐，最终将产生日冠军、周冠军和月冠军。…
2021-05-19	安徽医科大学：让学生了解医学技能 感知战疫精神安徽医科大学：让学生了解医学技能 感知战疫精神青年网北京5月19日电（记者 张建伟 通讯员 刘文才）“经过培训，我学习到穿脱防护服的具体步骤，以及咽喉拭子和鼻咽拭子的采集方法。当我穿上防护服，戴上护目镜的那一刻，深刻意识到医学生的的责任与担当。我会时刻准备着，在需要我的时候挺身而出！”安徽医科大学公共卫生学院2020级预防医学专业学生王一旭说。 近期，安徽省疫情处置和防控各项工作正紧张有序地推进。该校积极组建核酸检测采样后备志愿者队伍。为进一步加强公卫专项志愿者的应急能力，5月16日上午，该校团委开展“东南学堂・疫情防控”公共卫生专项青年志愿者培训会。培训会由校第四附属医院、护理学院、第一临床医学院、第二临床医学院、公共卫生学院和南校区管委会联合承办。图为老师教授穿脱护目镜。通讯员供图 “大家要科学操作，做到无污染，戴上帽子、口罩、靴套、护目…
2021-05-19	湖北百万大学生同上抗疫思政大课湖北百万大学生同上抗疫思政大课专场活动中，窦贤康校长和大学生志愿者一起为返汉赏樱的援鄂医疗队员提供导游服务。 把鲜活的抗疫故事融入思政课教学当中，会发生什么？ 武汉大学马克思主义学院老师陈武至今记得给思政融课“马上见”配音时的几度哽咽。这档被誉为“武大版锵锵三人行”的节目深受学生喜爱，也让00后一代真切体会到伟大抗疫精神的内涵。 “没有生而无畏，只是选择英勇。”武汉大学学生丁兆颖感慨，通过播放的短片、图片，还有生动讲述，更加真实鲜活地了解了武汉抗疫的真实情况。 去年新冠肺炎疫情期间，武汉保卫战、湖北保卫战牵动着全国人民的心。在这场看不见硝烟的战场中孕育的“生命至上、举国同心、舍生忘死、尊重科学、命运与共”的伟大抗疫精神，成为面向全省百万大学生的厚重、鲜活的思政教材。 华中师范大学利用该校多年的思政品牌“讲好华师故事”主题教育活动，以“抗疫家书”为主题，采用虚…
2021-05-21	辽宁高校组织开展党团知识竞赛活动辽宁高校组织开展党团知识竞赛活动晨）为加强学生爱国主义教育。近日，辽宁铁道职业技术学院校学生会在大学生活动中心五楼报告厅举办“青蕴杯"红色演讲比赛活动。 朝阳师范高等专科学校开展“学党史，强信念，跟党走”――朝阳师专第一届党史知识竞赛。本次比赛考察学校团员青年党史学习情况，加深团员青年对党的理论、路线、方针的理解，营造党史学习教育的氛围，推动党史教育的深入开展。学生们纷纷表示，将继续学好党史知识，牢记初心使命，用奋斗谱写新时代的青春之歌。 大连艺术学院围绕“学四史”组织开展“读懂中国”活动比赛、“百年画卷，书写辉煌”党史学习教育书画作品展、党史“百篇征文”“百幅海报”“百部视频”“百则故事”和“百件T恤”系列活动、“以史为鉴明方向，不忘初心跟党走”观影学“四史”主题活动、“学史知史，以史为鉴”主题阅读打卡学“四史”等活动，鼓励学生在主题活动中了解党史、学习…
2021-05-19	大连艺术学院原创音乐剧《信念・青春》举行首演大连艺术学院开展“云剧场党课”青春》举行首演。《信念・青春》“云剧场”借助“互联网+”优势，实现党课可视化呈现、互动化传播、沉浸式体验，远程“零距离”上党课。剧目在大连开发区大剧院演出，通过团辽宁省委官方微信视频平台线上播放，辽宁百余所高校师生云端观剧上党课，接受党史教育。 剧目通过“上党课、学英雄、演英雄”的形式，塑造和展现不同时代优秀共产党人的典型形象，引导青年学党史，强信念，悟初心。围绕剧目主题，该校开展创作实地采风，党史教育宣讲会，“云参观”红色教育基地等各项活动，创新党课学习方法，拓展党史学习教育阵地。
2021-05-18	云南56所高校参加“挑战杯”大学生课外学术科技节云南56所高校参加“挑战杯”大学生课外学术科技节者张文凌）第十一届“挑战杯”云南省大学生课外学术科技节5月15日落幕。22件作品获省级特等奖，50件作品获省级一等奖。云南将推荐32件作品参加第十七届“挑战杯”全国大学生课外学术科技节。 本次大赛共收到云南全省56所高校的600件作品，参与高校数量、参赛作品数量均创历史新高。作品涉及服务国家和云南的发展战略等内容，包含自然科学类学术论文、哲学社会科学类社会调查和学术论文、科技发明制作等。 据悉，自2001年举办第一届“挑战杯”云南省大学生课外学术科技节以来，至今已有60多万青年学子参与。大赛在促进青年创新人才成长、深化高校素质教育、推动经济社会发展等方面发挥了积极作用。 本次大赛期间，共青团云南省委邀请云南省社科院副院长黄小军作了题为“从中国共产党百年辉煌中激发奋进力量”的党史学习教育专题讲座…
2021-05-17	贵州大学科技学院“社团风采”社团文化节开幕贵州大学科技学院“建党百年史,璀璨文化月”社团文化节开幕北京5月17日电（记者 张建伟 通讯员 陈应梅 晏春）为庆祝中国共产党成立百年华诞，督促学生劳逸结合，营造浓郁的校园文化氛围，日前，贵州大学科技学院举行“建党百年史,璀璨文化月”学生社团文化节开幕式。贵州大学科技学院党委宣传部、团委书记张耀赠，党委宣传部、团委教师以及各学生团体代表共计1100余人参加活动。Acg舞蹈表演《与梦盛开》。通讯员供图 开幕式上，社联文艺部、怀音汉服社、吉他社、ACG动漫协会等组织和社团分别以歌曲、舞蹈的形式展示了其特色风采，受到观众的一致好评。与会教师及学生工作人员集体合影。通讯员供图 据悉，此次社团文化节由共青团贵州大学科技学院委员会主办，6个学生组织联合承办，共计开展8个主题活动，27个协会参加，活动从2021年5月7日持续开展到2021年5月27日结束，参与…
2021-05-10	贵州大学五四主题团日活动举办贵州大学五四主题团日活动举办晨 通讯员 刘艳春 宋洪庆）5月7日，贵州大学“学党史、强信念、跟党走”马克思主义学院团总支五四主题团日活动成功举办。贵州大学党委书记李建军、副书记令狐彩桃出席活动并讲话。 据悉，自团中央开展“学党史 强信念 跟党走”主题教育活动以来，贵州大学积极响应，线上借力“微媒体”，聚力“融媒体”，开设“团团陪你学党史”“党史微剧场”“党史微课堂”等网络精品，以青年喜闻乐见的形式，引导广大青年学党史、强信念、跟党走；线下举办四史征文比赛、海报漫画大赛、短视频大赛、三行情诗、四史知识竞答、师生红歌赛、书法比赛等活动，并组织“青年讲师团”、“大学生宣讲团”开展百家社团迎宣讲、百个支部迎宣讲、百场宣讲进网络等宣讲活动，真正让党史学习教育线上线下”联动“起来，扎实推进党史学习教育和专题教育工作在广大青年中落地生根。
2021-05-10	云南大学上百名学生选拔担任党史朗读者云南大学上百名学生选拔担任党史朗读者者 张文凌）日前，在云南大学团委指导下，云南大学学生会面向全校学生招募党史故事朗读者，引起学生关注，上百名学生参与朗读者选拔。截至目前，“读党史 学榜样”云青思荟有声栏目已推出学生朗读的党史故事、榜样故事、红色故事12期，点击阅读量近4000次。 云南大学是一所具有光荣革命传统的大学，在革命建设时期涌现出一大批革命先烈。闻一多先生曾不顾个人安危在云南大学致公堂发表了“最后一次演讲”。日前，云南大学学生艺术团在致公堂前表演舞台剧《心中的闻先生》，把学校的红色资源转化为学好党史校史的生动教材。共青团云南省委副书记、云南大学副教授朱丹主持的云南首档融媒体思政栏目《你好，大学生》第二季推出“党的故事我来讲”栏目，目前已制作7期。学校还发挥各学科优势，历史与档案学院主办“百年砺行”党史系列学术讲座，艺术与设计学院把党史学习教育…
2021-05-09	安徽医学高等专科学校：学子打卡红色地标学党史安徽医学高等专科学校：青年学子“打卡”红色地标学党史者 王海涵 通讯员 姜楠 胡安冉）近日，安徽医学高等专科学校“学史增信・学史力行”系列主题活动启动。据悉，该校各级团组织将党史学习教育融入师生志愿服务工作体系、评价体系与保障体系，组建党史学习教育“大学生讲师团“，走进基层社区讲党史；打造“志愿+专业+思政+X”实践育人新平台，常态化开展“爱心助老”等志愿公益活动并宣讲党史故事。 在启动会上，26个红色教育基地在大屏地图上被一一点亮。前期，该校选定了全国范围内的26个红色地标，包括革命纪念馆、会议会址、战斗旧址、烈士陵园等场所。在系列主题活动中，学校党、团组织将结合“党建+”“三下乡”“志愿服务”等活动，通过读书会、PPT讲解、实地打卡、视频文化产品制作等多种方式，线上线下带领师生学习26个红色教育基地的相关知识。 同时，该校还将开展“百师助学…
2021-05-07	上海大学学生与百年前90后“隔空对话”上海大学学生与百年前90后“隔空对话”报・中青网记者 王烨捷）上海大学300余名青年学子在上海胜强影视基地度过了一个难忘的五四青年节。他们参与了电影《1921》的宣传拍摄，该片讲述了第一批中国共产党人在风雨如磐中担起民族救亡图存重任、让中国社会焕然一新的历程。 据悉，这是上海大学“五四”系列主题教育实践活动和学生党史学习教育系列活动的重要内容。拍摄前，参演学生通过专题讲座、主题研讨、史料学习、参观红色场馆等形式，重温了1919年“五四运动”的背景和经过，认真学习了中国共产党创建时期的历史。 影片中，上大学子出演“五四运动”的进步青年，学生们穿上学生装、戴上学生帽，聆听“李大钊”宣传马克思主义，鼓舞青年团结起来救亡图存的演说。学生们高举横幅、振臂高呼“还我山东，严惩国贼”。学生们用“沉浸式”的方式学习党史，以第一人称视角去体验，走进百年前那群青年的生活…
2021-05-07	常州工学院“常小燕”大学生理论宣讲团开讲常州工学院“常小燕”大学生理论宣讲团开讲青网记者 李超）近日，常州工学院“百年党史青春说”大学生宣讲比赛暨“常小燕”大学生理论宣讲团宣讲启动仪式在常州工学院举行。在五四青年节前夕，在全团上下开展“学党史，强信念，跟党走”学习教育之际，“常小燕”大学生理论宣讲团围绕百年党史主题，充分挖掘常州红色资源，传承地方红色基因，用青春之声讲好中国共产党为什么“能”、马克思主义为什么“行”和中国特色社会主义为什么“好”。 该校大学生理论宣讲团始于2017年，初期以大学生暑期社会实践和志愿服务形式开展宣讲活动，曾在新北区、钟楼区的多个社区开展宣讲百余场，曾获“江苏省优秀志愿服务团队”“第四届江苏志愿服务展示交流会金奖项目”等荣誉。 2020年12月底，常州工学院马克思主义学院和团委发起，联合新北区新时代文明实践指导中心，开启“筑巢”招募工作，经过两轮遴选、前期培训…
2021-05-06	西南交通大学团委统筹推进团员党史学习教育西南交通大学团委统筹推进团员党史学习教育 通讯员 李娜 张敬文）西南交通大学团委深入贯彻落实习近平总书记在党史学习教育动员大会上的讲话精神，按照团中央党史学习教育的总体部署，充分发挥学校共青团的组织优势，用好组织生活、主题教育、文化活动、社会实践等抓手，推动青年团员将党史学习教育入脑入心，引导广大青年学生学史明理、学史增信、学史崇德、学史力行。 做好顶层设计，梳理党史学习工作主线。按照团中央和学校党委关于开展党史学习教育的决策部署，制定《共青团西南交通大学委员会关于开展“学党史、强信念、跟党走”团员主题学习教育实践活动的实施方案》。一方面突出项目牵引，打造主题学习教育实践特色活动17项，按照时间线每月明确主题教育实践重点工作。另一方面，将基层团组织党史学习教育开展情况纳入学校共青团工作考核重点内容，发挥“智慧团建”平台作用做好学习教育督导。 突出主…
2021-05-06	常州纺织服装职业技术学院专项行动学党史常州纺织服装职业技术学院推出八个专项行动引领青年学党史青网记者 李超）日前，常州纺织服装职业技术学院团委围绕引领青年学党史这个主线，发挥共青团“三力一度”凝聚青年的组织功能，激发学生会引领和服务同学的能动作用，通过“专题学习、红色提质、组织生活”三大主阵地，推出“青年成长行动、青干比武行动、青春服务行动、青说宣讲行动、青心向党行动、青马实践行动、青创百年行动、青行打卡行动”8个专项行动，引领全校1万余名团员青年学党史、强信念、跟党走。 据介绍，该校通过主阵地的学习，将党的百年发展史融进了新团员发展、团员推优入党、学生干部选拔培训、优秀团员（团干）选拔培训的各个环节；以党史为引领，《40正青春，改革开放进行时》等一批“四史”主题课走进了常纺院“青年马克思主义者培养工程”、青年团员团课、信仰公开课等第二课堂平台；《中国共产党简史》等一批书籍成为团员青年组…
2021-05-05	上海应用技术大学百名教师干部走进百个团支部上海应用技术大学百名教师干部走进百个团支部报・中青网记者 王烨捷）今天，上海应用技术大学组织100位教师和干部走进100个团支部，零距离、面对面地与青年学子分享初心与奋斗，打造集“体验式、分享式、互动式”为一体的新模式，让党史学习教育“沉”下去、“活”起来。 上海应用技术大学校长柯勤飞以“天、地、人”为情感主线，向同学们讲述了百年征程中，中国青年实现的“开天辟地”“改天换地”“翻天覆地”和“惊天动地”的伟大成就。他勉励青年学生，牢记习总书记的殷切嘱托，心怀“国之大者”，立大志、明大德、成大才、担大任，努力成为堪当民族复兴重任的时代新人，让青春在奋斗中绽放绚丽之花。 今年“五四”，上海应用技术大学校领导、理论专家、党员干部、优秀青年教师代表等100名教师主动走进团员青年，通过共同体验、情景互动等形式，聆听青春故事，畅谈青春历程，共话青春梦想，展开了…
2021-05-03	党史学习教育进网络 贵州大学共青团这样做党史学习教育进网络 贵州大学共青团这样做飞 通讯员 刘艳春 宋洪庆）学史明理，学史增信，学史崇德，学史力行。为深入学习贯彻习近平新时代中国特色社会主义思想、党的十九届五中全会精神以及习近平总书记在党史学习教育动员大会上的重要讲话精神，贵州大学团委以“贵大青年融媒体中心”为依托，紧贴青年需求，找准青年传播特点，抓住青年接受心理，借力“微媒体”，深化线上线下结合，创作多样的网络精品，以青年喜闻乐见的形式，引导广大青年学党史、强信念、跟党走，切实增强党史学习进网络实效。坚持在学中思、思中干、干中悟，持之以恒把党史学习教育推向深入、抓出实效。 借力“微媒体”，聚力“融媒体”。贵州大学团委“贵大青年融媒体中心”输出终端，至今形成“4＋1＋1”完整架构，4即“网上共青团”官方网站、微信、微博、青年之声网络平台，1即纸媒团刊《贵大青年》和1“党建＋团建”云直播间…
2021-05-01	临川二中建党100周年主题团日暨五四表彰大会举行临川二中、临川二中实验学校建党100周年主题团日暨五四表彰大会举行0周年主题团日暨五四表彰大会举行。中国青年网通讯员余叨会 供图 中国青年网北京5月1日电（记者 秦亮 通讯员 余叨会）重温辉煌奋斗党史，致敬百年风雨兼程。4月29日，江西省抚州市临川二中、临川二中实验学校“学党史・强信念・跟党走”庆祝中国共产党建党100周年主题团日暨五四表彰大会举行，包括校领导、青年教师和团员学生代表等在内的900余人齐聚一堂，畅谈青春故事，共庆青年节日。 三位青年教师动情讲述自己的奋斗故事。中国青年网通讯员余叨会 供图 现场，大家观看了建党百年主题MV《少年》，再次感受中国共产党带领全国人民践行初心使命、创造辉煌未来的壮丽史诗。江西省师德标兵、抚州市五一劳动奖章获得者胡炜，抚州市优秀教师、省骨干教师周青云，西南大学硕士研究生、优秀班主任谢冬平三位优秀青年教…
2021-05-09	云南大学上百名学生选拔担任党史朗读者云南大学上百名学生选拔担任党史朗读者者 张文凌）日前，在云南大学团委指导下，云南大学学生会面向全校学生招募党史故事朗读者，引起学生关注，上百名学生参与朗读者选拔。截至目前，“读党史 学榜样”云青思荟有声栏目已推出学生朗读的党史故事、榜样故事、红色故事12期，点击阅读量近4000次。
2021-05-01	全国高校青年宣讲团联讲在南开大学启动全国高校青年宣讲团联讲在南开大学启动青报・中青网记者胡春艳 通讯员罗凡）4月29日，以“传承五四薪火 弘扬南开精神 致敬建党百年”为主题的全国高校青年宣讲团联讲启动会在南开大学举行。复旦大学、西安交通大学、兰州大学、湖南大学、天津大学、天津工业大学等20所高校青年宣讲团师生代表齐聚一堂，同迎五四。 “成才报国・史于南开”宣讲团负责人张铭悦代表南开大学、北京大学、复旦大学、西安交通大学、兰州大学、湖南大学等六所习近平总书记亲切关怀过的高校青年宣讲团，向全国高校青年学子发出倡议：“今后每逢党的重大理论创新、重要历史时刻，我们将以宣讲为载体，通过线上、线下等多种形式，共同发出当代青年学子的爱国之声。” 会上还成立了天津市高校青年宣讲联盟，由六校宣讲团共同发起的微博线上宣讲接力活动也拉开序幕。 南开大学校团委书记贺文霞表示，在建党百年到来之际，面对新时代新使命…
2021-04-30	全国高校青年宣讲团联讲启动全国高校青年宣讲团联讲启动记者 胡春艳 通讯员 罗凡）今天，一场以“传承五四薪火 弘扬南开精神 致敬建党百年”为主题的全国高校青年宣讲团联讲启动会在南开大学举行。复旦大学、西安交通大学等20所来自不同省市的高校青年宣讲团师生代表齐聚一堂，纷纷上台讲述党的百年历史，表达年轻学子的爱国之情。 兰州大学“青马”宣讲团代表林小淳对革命英雄故事的深情讲述令人潸然泪下。复旦大学博士生讲师团代表从红军长征历程中如何对抗党内分裂势力展开，阐述了长征精神的伟大之处。南开大学成才报国青年宣讲团成员韩学则慷慨激昂地介绍抗美援朝是如何在党的正确决策、志愿军的英勇作战以及全国人民的鼎力支持下取得胜利的。 “成才报国・史于南开”宣讲团负责人张铭悦代表南开大学、北京大学、复旦大学、西安交通大学、兰州大学和湖南大学6所高校青年宣讲团，向全国高校青年学子发出倡议：今后每逢党的重大理论创新、重要历…
2021-04-29	华东交通大学开展“永远跟党走”红色歌咏比赛华东交通大学开展“永远跟党走”情景式红色歌咏比赛晨 通讯员 郭慧英）为庆祝中国共产党成立100周年，迎接建校50周年，将学习“四史”贯穿学校立德树人全过程，激发师生爱党爱国，华东交通大学结合党史学习教育开展红歌接力传唱。 自3月份起，校团委具体部署执行，学院团委、班级团支部、学生社团临时团支部等各基层团支部“点”积极响应，在花椒校园内唱响了振奋人心的红色歌曲。 校内，百年党史红歌传唱以学生喜爱的网上拉歌接力方式拉开；校外，“红色走读”式红歌传唱走出校园、走进爱国主义教育基地。华东交通大学学校合唱团积极参加“青春心向党 奋斗新征程”――江西各界青年庆祝中国共产党成立 100 周年歌咏大赛。 华东交通大学同步推进“跨越时空的对话”诗歌原创大赛、“衷心感党恩”跨越时空的对话演讲比赛、“青春学党史”百年光辉历程团员骨干学习班和“时刻听党话”党史知识竞赛等…
2021-04-26	遵义医科大学校团委举办团支部书记讲团课比赛遵义医科大学校团委举办“青春向党・奋斗强国”团支部书记讲团课比赛晨）为推进党史学习教育和团系统“学党史、强信念、跟党走”学习教育，引导团员青年投身思想政治理论学习宣讲，4月23日，遵义医科大学在道德讲堂举办了“青春向党・奋斗强国”团支部书记讲团课比赛决赛。 决赛在激昂的《光荣啊！中国共青团》团歌歌声中拉开帷幕。在前期组织和策划下，各院系团委大力宣传、广泛动员，在初赛的基础上推荐1人进入校级决赛。决赛中，来自各院系的15名参赛选手采取课堂教学、案例讲解、典型事迹分享、人物访谈等方式进行讲授。 下一步，遵义医科大学团委将继续以开展“学党史、强信念、跟党走”学习教育为契机，进一步强化思想政治引领，聚焦主责主业，引导团员青年坚定理想信念，主动担当作为，以优异成绩庆祝建党100周年。
2021-04-26	北京大学学生会：做有求必应的“校园港湾”我为同学办件事 北京大学学生会：做有求必应的“校园港湾”，长期以来，北京大学学生会以全心全意服务同学为宗旨，坚持从同学中来、到同学中去，努力打造服务型学生会的品牌，做有问必答、有求必应的学生服务组织。 学术服务一直是学生会学生服务工作的重点内容之一。该校学生会通过广泛收集学生在学业发展上的需求和困难，加强同学之间的学习交流、科研互助，引导同学相互促进、共同成长，为大家营造良好的成长环境。 在一次调研中，学生会发现同学们在期中、期末季存在课业辅导需求，希望得到同专业优秀同学的帮助。为此，学生会积极发挥服务作用，联动部分院系青协，在秋季学期期末筹备组织留学生线上辅导活动，为疫情防控期间不能参与线下课程学习的留学生开展线上一对一、一对多课程辅导，并鼓励他们交流学习对方祖国的文化和语言。 长期以来，很多同学希望校内有能够出声朗读的地方。从2016年起，“北…
2021-04-23	天津中医药大学团委举办党史学习教育读书班天津中医药大学团委举办“学党史 强信念 跟党走”党史学习教育专题读书班安排，为引导广大团员青年学史明理、学史增信、学史崇德、学史力行，让红色基因、革命薪火代代传承，天津中医药大学团委于近日举办了“学党史 强信念 跟党走”党史学习教育专题读书班活动。 读书班上，天津中医药大学团委负责同志领学了《中国共产党简史》，并带领大家进行了延伸阅读，希望广大基层团干部应自觉把“学党史 强信念 跟党走”主题学习教育持续推进深入，不断引领全体团员青年学习的积极性、主动性，筑牢青年思想根基，从百年党史中汲取不忘初心、牢记使命、永远奋斗的精神力量。 参加读书班的团干部纷纷表示，在中国共产党百年华诞之际开展党史学习教育专题读书班，激昂了大家的爱党爱国之情，带领大家更加深刻地认识了中国共产党何以从“小小红船”到新时代劈波斩浪的“巍巍巨轮”，何以百年历程艰难曲折、跌宕起伏，在…
2021-04-23	淮阴工学院与河北师范大学云端共建淮阴工学院“周恩来班”与河北师范大学“邓颖超班”在云端举办共建活动与河北师范大学“邓颖超班”师生共同举办“学百年党史，承伟人精神，做新时代青年”云端分享交流活动。中国青年网通讯员 孙倩娜 吕晓峰 秦齐 供图 中国青年网北京4月23日电（记者 李川 通讯员 孙倩娜 吕晓峰 秦齐）4月21日，淮阴工学院翔宇学院与河北师范大学软件学院师生共同举办“学百年党史，承伟人精神，做新时代青年”云端分享交流活动，在大屏幕前，来自两个学院的学子们通过网络凝聚在了一起。 4月21日，淮阴工学院“周恩来班”与河北师范大学“邓颖超班”师生共同举办“学百年党史，承伟人精神，做新时代青年”云端分享交流活动。中国青年网通讯员 孙倩娜 吕晓峰 秦齐 供图 淮阴工学院坐落于周恩来总理故乡江苏省淮安市。学校秉承以周恩来精神育人的办学特色，自2006年开展“周恩来班”创建活动以来，至今已有10…
2021-04-21	青岛理工大学举行社团党史学习教育专题培训会青岛理工大学举行社团党史学习教育专题培训会青网记者 邢婷）近日，青岛理工大学举行社团党史学习教育专题培训会。校学生处、团委、保卫处、各学院等社团业务指导单位相关负责同志、马克思主义学院理论宣讲团成员及相关教师、人文与外国语学院社会工作教研室全体党员教师、中国石油大学（华东）挑战杯全国金奖团队代表、全体挑战杯校赛团队及100余名学生社团骨干参加活动。 据介绍，该培训会旨在加强社团骨干党史学习教育，从党史学习中坚定理想信念、汲取工作经验，进一步推动社团规范化建设，提升社团工作水平，增强社团思想引领实效。 培训会邀请人文与外国语学院社会工作教研室主任刘世颖做《社会工作视角下的志愿服务规范化发展》培训。中国石油大学（华东）挑战杯全国金奖、“星路启航―打造自闭症青年精准就业新模式”项目获得者张浩分享了团队通过志愿服务关注到自闭症群体，经过深入调查研究，最终…
2021-04-21	安徽科技学院“青年林”活动引导团员青年爱上劳动安徽科技学院“青年林”活动引导团员青年爱上劳动青网记者 王海涵） 日前，由安徽科技学院团委举办的2021年“青年林”启动仪式在该校凤阳和龙湖两个校区同时进行。校团委将绿植地带依地形和区域划分为36个责任区，鼓励基层团支部主动认领、团员青年参加养护劳动。团支部负责各自区域日常管理维护，包括协助学校绿化部门和专业人员栽苗、拔草、浇水、施肥、修剪及落叶清扫、杂物清除、垃圾清理等工作。 “青年林”是安徽科技学院团委立足立德树人根本任务、强化实践育人理念、开展劳动教育的阵地和载体，已持续开展10年。 “每年活动开始前，报名都比较火。”校团委老师吴汉介绍，“这项工作形成了良好的传统，学生认可度、参与度都很高”。 今年活动采取了线上线下申报、支部联合申报等形式，吸引了全校109个团支部踊跃参与，申报团支部数占全校团支部总数近三分之一。 活动中，机械工程学院…
2021-04-19	巢湖学院共青团开展党史学习主题教育活动巢湖学院共青团开展党史学习主题教育活动晨 通讯员 杨会虎）自党史学习教育开展以来，巢湖学院共青团迅速响应，按照团中央、团省委和校党委统一部署，认真落实共青团“学党史、强信念、跟党走”学习教育动员会精神，开展了内容丰富、形式多样的主题教育活动，推深做实党史学习教育，引领广大团员青年学史明理、学史增信、学史崇德、学史力行，在投身强国伟业的生动实践中彰显青春担当、展现更大作为。 动员部署 强化引领 巢湖学院校团委将党史学习教育作为今年共青团重点工作开展，紧扣政治任务，印发《关于推动全校各级团组织、学生组织开展党史学习教育的工作提示》，制定团组织党史学习教育安排表，全面部署、系统规划，在全团迅速掀起党史学习教育的热潮。 3月以来，校团委不断加强政治理论学习，专门召开支部理论学习会议、团学工作会议，组织校共青团系统参加共青团“学党史、强信念、跟党走”学习教育动…
2021-04-17	江苏省南通开放大学举办中国华服日主题活动江苏省南通开放大学举办中国华服日主题活动苑共同举行“华韵追远，青年先行”中国华服日主题活动。 活动上，南通博物苑民俗专家与南通开放大学汉服社成员共同学习汉服自秦汉至明清的发展脉络。随后同学着装展示汉服之美，体验古韵乐趣。
2021-04-17	北理工"甄材实学"实践团：将论文写在大地上北京理工大学“甄材实学”实践团：将论文写在大地上兴南湖边，看着那么多党员在红船旁庄严宣誓，来自北京理工大学的魏爱玲同学有些感慨。这是她第一次近距离瞻仰南湖红船，第一次详细地在现场聆听红船精神。 “学习共产党开天辟地、敢为人先的首创精神。”她说。正是这种首创精神才让党从诞生，走到现在的建党百年。作为新时代青年，更要努力求学报国、刻苦钻研、创新创业、服务社会。 魏爱玲是北京理工大学“甄材实学”实践团的成员。刚刚过去的不久前，她和实践团的同学们从北京赶赴杭州，踏上基地实践之旅，开始了新一轮结合产学研实践的专业学习。在开始实践之前，他们特地到南湖开展了一次特殊的党史教育活动，感悟党的初心。 在此之前，他们的实践之路已经走了7年。 “材以躬行，料以致用”，这是北京理工大学甄材实学实践团的初心和使命。实践团成立于2014年，团队积极践行习近平总书记扎根中国大…
2021-04-15	江苏大学团委举办党史学习主题微团课比赛江苏大学团委举办“学党史、强信念、跟党走”主题微团课比赛晨 通讯员 王海军 张永强 丁一娟）“母亲不用千言万语来教育你，就用实行来教育你。在你长大成人之后，希望你不要忘记你的母亲是为国而牺牲的！母亲死后，我的孩子要代替母亲继续斗争！”4月12日，在江苏大学团委举办的“学党史、强信念、跟党走”主题微团课比赛的现场，来自医学院的焦馨怡同学在台上动情讲述着女共产党人赵一曼英勇就义前写给儿子家书的故事。 据了解，为庆祝中国共产党成立100周年，江苏大学团委在会议中心第一报告厅和第三报告厅举办江苏大学“学党史、强信念、跟党走”主题微团课比赛。经学院初赛，校团委审核，23位团支书入围并展示。 在微团课展示中，各团支书围绕“学党史、强信念、跟党走”主题，聚焦红船精神、雨花英烈精神、小岗精神、脱贫攻坚精神、抗疫精神等不同时期中国共产党人所形成的革命精神谱系的内涵，结…
2021-04-15	安庆师大团委：引导青年学子传播黄梅戏文化安庆师大团委：引导青年学子传播黄梅戏文化夜静犹闻人笑语，到底人间欢乐多”……近日，安庆师范大学黄梅戏艺术教育俱乐部的746名学员接受黄梅戏教唱剧目考核。 去年11月8日，安庆师范大学成立黄梅戏艺术教育俱乐部（以下简称“俱乐部”），从学校黄梅剧艺术学院遴选34名黄梅戏专业综合素质较强的学生担任指导老师，组织25个班次，面向全校开展黄梅戏名段教唱教演。其中，每个教学班级通过7次课程来教授一首剧目，在最后一次课程对学员集中考核。 为确保每名教唱学生的演唱质量和水平，校团委邀请国家一级演员汪莉对“小老师们”进行唱功和教学方法培训。 该校黄梅戏艺术教育俱乐部负责人、黄梅戏表演专业2019级的黄健豪从俱乐部开班起，就一直琢磨剧目选定、编印校本教材、人员安排、成果展示。“希望有更多的青年大学生参与到学习黄梅戏的队伍中，让黄梅戏艺术薪火相传。”他说。 该校黄梅戏表…
2021-04-13	上海音乐学院打造“行走的思政课堂”上海音乐学院打造“行走的思政课堂”中国青年报 （ 2021年04月13日 01 版） 《洪湖赤卫队》《白毛女》《红珊瑚》……这些创作于六七十年前的红色经典歌剧，最近成了上海音乐学院老中青几代师生反复排练、打磨的作品。为了让年轻师生学好党史、为建党百年献礼，上海音乐学院今年推出一系列红色创演节目，将音乐专业教育与思政教育有机融合，打造“音乐思政”育人模式。 4月10日，由上海音乐学院民族歌剧系精心策划的《经典撷英》民族歌剧选曲音乐会在上音歌剧院首演。《洪湖水，浪打浪》《十里风雪》《珊瑚颂》等十余首红色经典歌曲以崭新面貌与观众见面。为求准确体现歌曲内涵、达到声与情的完美融合，师生们在排练时都抱以极高热情。 党龄65年、今年87岁高龄的男高音歌唱家、声乐歌剧系教授常留柱受邀参与音乐会的声乐指导和演出。常留柱告诉记者，他被系里对这次音乐会的重视程度感动了。在打磨…
2021-04-12	佛山科学技术学院党史进校园暨爱心助残汇演举办“奋斗百年路 启航新征程” 佛山科学技术学院党史进校园暨爱心助残励志文艺汇演举办 中国青年网北京4月12日电（记者 张建伟 通讯员 熊航））近日，“奋斗百年路 启航新征程”党史进校园暨2021年佛山市爱心助残励志文艺汇演在佛山科学技术学院仙溪校区举行，本次活动既是“党史进校园”系列活动之一，也是学校“学党史 强信念 跟党走”灯塔学习会和校园文体艺术节的重要内容，本次活动邀请到北京心灵之声残疾人艺术团带来了一场精彩视听盛宴。活动由佛山科学技术学院、佛山市残疾人联合会、团佛山市委员会主办，佛山科学技术学院团委、广东狮子会、佛山市志愿者行动服务中心共同承办。学校党委、市残联、团市委相关领导出席，校党委宣传部、校团委以及来自佛山五区200名残疾人代表和学生代表参加了活动。图为活动现场。佛山科学技术学院团委供图 在文艺汇演上，北京心灵之声残疾人艺术团现场…
2021-04-10	东北农业大学举行共青团党史学习教育启动仪式东北农业大学举行共青团“学党史、强信念、跟党走”学习教育启动仪式亚云）4月7日下午，东北农业大学共青团“学党史、强信念、跟党走”学习教育启动仪式暨主题团日活动在新艺楼现代教育中心直播大厅举行。校党委副书记庞玉红等相关部门负责人参加了启动仪式。此外，党史学习教育青年讲师团代表、2020级196个团支部等7000余人在主会场和全校48个分会场同步参会。 学习党史教育活动现场。东北农业大学供图 校团委结合东北农业大学育人工作实际，制定《关于组建东北农业大学党史学习教育青年讲师团的方案》，精心选拔、培养了100名政治立场坚定、善于传播党的理论主张的优秀青年学生组建了“党史学习教育青年宣讲团”，宣讲内容围绕“伟大征程”“四史教育”、“美丽中国”“精神谱系”“榜样人物”“东农力量”六大主题，充分发挥示范、引领、辐射、带动作用，进支部、进讲坛、进网络、进课堂，…
2021-04-09	清远市技师学院扎实开展党史学习教育党史滋养新青年 技术托起强国梦 清远市技师学院扎实开展党史学习教育伟 通讯员 岳青）广东省清远市技师学院充分发挥团学干部先进模范作用，多措并举，结合新时代技工教育需求稳步推进党史学习教育，引导广大师生落实学史力行。 做好党史学习动员，融入技工培养目标。举办党史学习教育动员大会暨党史学习教育系列活动启动仪式，邀请团清远市委、市直工委、市人社局、市纪委监委派驻第七纪检组等负责同志出席，学院领导班子成员、中层干部、全体党员、思想政治课教师、部分学生代表近500人参加了活动，号召激励全院师生聚焦理论学习，全面部署党史学习教育系列活动，制定落实举措清单。印发党史学习文件，通过开展党史学习教育为全面开启建设社会主义现代化技工教育新征程奠定坚实基础，扎实推进校企合作、技能竞赛、“粤菜师傅”、“广东技工”、“南粤家政”等重点工作，圆满完成学院2021年十大重点工作任务，…
2021-04-09	宁夏大学新华学院开展党史学习教育活动宁夏大学新华学院开展党史学习教育活动伟 通讯员 柳叶）2021年是中国共产党成立100周年。在两个百年交汇节点，宁夏大学新华学院以建党百年为契机，面向全党开展党史学习教育。 3月中下旬，学院团委和各年级团总支相继开展“传承雷锋精神 喜迎建党百年”主题系列活动、第四期“学党史、强信念、跟党走”读书沙龙活动。通过主题团日活动、校园志愿服务、文明宿舍评选、主题征文、演讲比赛等线上线下丰富多彩的形式，积极发掘身边的雷锋故事，广泛宣传学习雷锋精神，进一步加强了青年学生的志愿服务意识，引导广大青年做新时代雷锋精神的传承者和践行者。沙龙活动以“学习雷锋精神，树立榜样形象”为主题，旨在引导广大团员青年了解党的光辉历史、感悟党的初心使命，引导同学们在更加深入理解、学习雷锋精神的同时，自觉以雷锋同志为榜样，做有信念、有担当的时代新人。 4月2日，学院文法外语系在吴忠市涝河…
2021-04-05	西南科大：红色剪纸照初心西南科大：红色剪纸照初心史，借用剪纸这一中国民间艺术，以多幅精雕细琢的剪纸艺术作品歌颂中国共产党，用别样的创作形式致敬党的光辉历史。 本次活动以“红色剪纸照初心，知行合一学党史”为主题，融合中国优秀传统文化和现代科学技术进行创意构图，吸收、借鉴绘画、书法、雕刻等工艺手法进行艺术创作。参加该项活动的师生手持剪刀，满怀深情地完成《丹心要学月月红》《两袖清风》等多个以红色故事为原创素材的剪纸作品。其中，最大的一幅作品《巾帼跟党走 奋进新征程》（1.5x0.5米）在6位老师的通力协作下，用时2天，于30日下午完成。 该校图书馆馆长古松表示，剪纸作品融入重大党史事件和对祖国的祝福，也让师生再一次重温中国共产党波澜壮阔的百年光辉历程，在感受传统文化氛围的同时加深对党的认识，将爱党爱国的情怀刻在心里。除此之外，剪纸还融入了“中国航母”“天问一号”“5G”“高铁”等元素，在党史学…
2021-04-06	西安建筑科技大学开展“学党史 祭英烈”活动西安建筑科技大学开展“青春向党・奋斗强国 ――学党史，祭英烈”主题团日活动月6日电（记者 张建伟 通讯员 柯苏娟）暮春清明，慎终追远。4月4日，西安建筑科技大学组织学生骨干前往西安烈士陵园开展“青春向党・奋斗强国――学党史，祭英烈”主题团日活动。活动现场。通讯员供图 西安建筑科技大学国旗护卫队擎旗手擎旗入场，护旗手及学生代表向革命先烈敬献花篮，现场学生集体默哀。 本科生李思璇同学、研究生郑书昌同学代表学校广大学生向先烈们致以崇高的敬意，他们倡议西安建大学子要坚定理想信念，学习革命先烈的爱国精神，继承革命先烈的光荣传统，奋勇向前，做忠于祖国忠于人民，肯担当有作为的新时代青年。活动现场。通讯员供图 随后，学生代表们对杜斌丞、曹力如等先烈们的英勇事迹进行宣讲学习，交流心得体会，以现场教学的方式让党史教育深入学生心中。
2021-04-03	山东大学：以志愿服务引领青年学史力行山东大学：以志愿服务引领青年学史力行者 邢婷）近日，山东大学引导青年积极参与“我为学校做好课堂准备”“我为学校做好日常服务”“我为学校做好就业助力”“我为学校做好防疫值守”“我为学校做好宿舍文化代言”五个方面的志愿服务活动，促进山东大学师生医务员工以雷锋精神为依托践行社会主义核心价值观，活学活用党史学习教育资源，用实际行动推动党史学习教育入脑、入心。目前，参与志愿者1.8万人次，累计开展志愿服务项目130余个，受益师生6万余人。 山东大学围绕习近平总书记在党史学习教育动员大会上的重要讲话精神，结合党中央《关于在全党开展党史学习教育的通知》系列决策部署，按照团中央《关于在全团开展“学党史、强信念、跟党走”学习教育的通知》有关工作要求，对照山东大学党委有关党史学习教育安排，聚合党建带团建工作势能，借助学习雷锋精神时机，充分发挥共青团组织优势、阵地优势，第一…
2021-04-01	巢湖学院志愿者：15年接力支教乡村小学巢湖学院志愿者：15年接力支教乡村小学而言，大学生活丰富多彩，但最难忘的莫过于在巢湖市散兵镇谢王小学支教的时光。今年大三的她尽管学业繁忙，但只要有机会，总要回到那所村小，再看看那些可爱的面孔，顺便给孩子们补上几节课。 谢王小学建校已70年，目前，近200名学生中，近一半是留守儿童。2007年至今，巢湖学院志愿者已在这所村小接力支教15年。每年暑期，志愿者都会为可爱的小朋友带来科普、心理辅导、学业帮扶等志愿服务活动。 徐盼盼来自该校汉语言文学专业，2018年6月，大一暑假前，她主动报名成为支教志愿者。 6月，正是学校期末考试复习阶段。徐盼盼和同学下课后先前往图书馆自习，再找一间教室集中商量支教课程。“我们结合自身专业，几个人模拟学生，几个人试讲，准备多种课程安排。”她回忆。 她记得，7月第一次去谢王小学，小朋友们跑到校门口来迎接，又蹦又跳。教室里只有吊…
2021-04-01	石河子大学举行共青团党史学习教育启动仪式石河子大学举行共青团“学党史、强信念、跟党走”学习教育启动仪式）近日，石河子大学举行共青团“学党史、强信念、跟党走”学习教育启动仪式，校党委常委、副校长叶含春参加会议并讲话。学校党委学生工作部、党委研究生工作部、校团委、各学院分管领导、团学干部600余人线上线下参加会议。 会议指出，在全校团学组织开展党史学习教育是学校共青团当前和今后一个时期的重大政治任务，站在建党百年的重要历史节点，如何用“年轻人的方式”点燃青年学生党史学习的热情，向青年学生讲好“过去的故事”，是共青团干部和学生工作者的“基本功”，也是传好接力棒、激励后来人的“必修课”。 会议强调，全校团学组织要深入学习贯彻习近平总书记在党史学习教育动员大会上的重要讲话精神，高标准高质量开展好这次党史学习教育。一要提高政治站位，深刻认识在全校团学组织开展党史学习教育的重要意义；二要突出目标导向，…
2021-04-01	河南农大：大学生志愿服务队助力乡村振兴河南农大：大学生志愿服务队助力乡村振兴，还能提高口语能力。老师，你们还会再来吗？”3月5日，在河南省濮阳市台前县侯庙镇中心小学，学生小李很期待地对河南农业大学“青马班”外国语学院大学生志愿者服务队队长陈艳利说。 陈艳利笑着回答道：“当然啦！以后咱们每周都能见面，想老师了也可以经常视频！”这是志愿服务结束后，孩子和老师之间的一番对话。 3月4日，在第58个“学雷锋纪念日”暨第22个中国青年志愿者服务日来临前夕，河南农业大学“学雷锋”青年志愿服务队奔赴台前县开展“学雷锋”服务乡村志愿活动。该校党委副书记李成吾勉励师生说：“雷锋精神永不过时，是青年要认真学习、要积极传承、要好好发扬的。学校鼓励三农青年师生学以致用，把雷锋精神发挥在志愿服务乡村振兴里，发挥在社会主义现代化建设中。” 陈艳利说：“市面上一次英语外教课学费都是几十元甚至上百元，村子里很多家庭都负…
2021-03-29	南京晓庄学子雨花烈士陵园祭拜英烈南京晓庄学子雨花烈士陵园祭拜英烈报・中青网记者 李润文）3月26日上午，共青团南京晓庄学院委员会携手南京市雨花台烈士陵园管理局、南京晓庄学院附属小学和金陵汇文学校小学部，在南京雨花台烈士陵园开展了“学党史 唱信仰――传承红色基因 献礼建党百年”主题教育。 雨花英烈赵良璋1921年出生在六合的一个贫苦家庭，18岁的他毅然投笔从戎，报考国民党空军飞行学校，而后不甘于国民党消极抗日的氛围，发表了《假如我为了真理而牺牲》《我不能放下枪》等歌曲，激励广大同胞积极抗日，救亡图存。随后毅然离开国民党空军，转入中共地下党，后被国民党抓捕。 “舅舅被捕后，在阴暗恐怖的牢房里，每天清晨读英语背单词，创作作曲，他还劝慰狱友，‘我们要用快乐的时光，送走黑暗的时间’。”现场，赵良璋外甥女徐彩平动情地向学生们描述了烈士的故事，激励新时代社会主义接班人更加发愤图强。 南京雨花台烈士纪念…
2021-04-06	南京邮电大学开展“青春志愿行，奉献‘十四五’”公益嘉年华活动南京邮电大学开展“青春志愿行，奉献‘十四五’” 公益嘉年华活动供图 中国青年网北京4月6日电（记者 李川 通讯员 秦昌建）近日，南京邮电大学组织开展“青春志愿行，奉献‘十四五’”公益嘉年华活动，大力弘扬“奉献、友爱、互助、进步”的志愿服务精神，引导南邮学子做志愿精神的践行者、志愿文化的传播者、志愿活动的组织者。活动现场。中国青年网通讯员 秦昌建 供图 活动现场，南京邮电大学24个志愿服务类社团、3600余名青年志愿者齐聚仙林校区鼎新大道，通过“志愿体验”“项目路演”“签订‘志愿者协议’”的形式，展示南邮学子的志愿风采和青春担当，并与该校研究生支教团新疆兵团分队联合开展“点亮微心愿，助力微梦想”活动，为244名西部地区孩子点亮心愿。 本次公益嘉年华是南邮“四讲四悟八实践”党史学习教育“青春向党，奋斗强国”系列实践活动之一。活动开展…
2021-03-30	安徽工程大学“假日思政”活动致敬建党百年安徽工程大学团委开展“假日思政”活动致敬建党百年者 王海涵 王磊）“在一次次交谈中，真切感受到基层老百姓对党的深厚情感。作为新时代大学生，我们更要努力学习，抓住机遇，接过乡村振兴的接力棒。”安徽工程大学行政管理专业00后学生徐万在调研日记中写道。 过去的两个多月里，徐万和9名小伙伴走过安徽26个乡村，围绕乡村经济、乡村教育、乡村风俗等主题收集、制作100份乡村发展宣传标语、调研日记、调查问卷。 2021年初，安徽工程大学团委开展“致敬风华百年，青春接续奋斗”主题教育活动，以“假日思政”献礼建党百年。在遵守疫情防控规定前提下，该校宣传、思政、学工部门和辅导员指导班级团支部、学生社团就近就便开展活动，保证活动覆盖面和质量。 最终，同学们提交图文、视频等调研作品2813件，还通过朋友圈、抖音等新媒体平台展示。 “村里面貌焕然一新，有了文化公园、图书室、村…
2021-03-29	陕西科技大学：相约湖畔学习感悟百年党史青年学生相约湖畔 学习感悟百年党史 陕西科技大学开展“学党史、强信念、跟党走”示范主题团日 中国青年网北京3月29日电（记者 张建伟 通讯员 王雪婧）初春的午后，科大湖畔波光粼粼、风景宜人。近日，为深入推动青年学生党史学习教育，激发基层团支部学习党史的热情，在陕西科技大学团委和材料科学与工程学院党委的精心指导下，陕西省高校团建样板支部――材料学院材科181团支部，联合材科208团支部及研究生团支部，邀请共青团陕西省委青少年发展研究中心主任薛红萍共同走进“湖畔讲堂”，举行“学党史、强信念、跟党走”系列之青年学党史示范主题团日。团省委二级巡视员王军民、宣传部部长闫博一行全程参与并现场指导。青年学党史示范主题团日现场。通讯员供图 薛红萍深入浅出地讲解了党的百年发展历程，肯定了陕西青年运动在百年建党历程尤其是抗日战争时期的积极贡献。一段段感人的历史，一个个动…
2021-03-25	山西晋中信息学院师生开展党史学习教育专题讲座山西省晋中信息学院师生开展党史学习教育专题讲座伟强 通讯员 郭嘉伟 刘帆）为进一步引导广大党员干部和师生在百年党史中汲取前行发展的智慧和力量，近日，山西省晋中信息学院在学校乌马河剧院举行党史学习教育专题讲座。 本次专题讲座，学校党委宣传部特邀山西省委党校客座教授、山西省国防教育委员会特聘宣讲员，山西大学特聘教授、晋中市委党校客座教授蒋勇先生走进校园，为师生带来“学深悟透中国共产党优良传统 躬身践行习近平新时代中国特色社会主义思想”的主题讲座，学校全体思政课教师，青马工程学员、校级学生干部、学生党员代表等共计600余人到场聆听。 蒋勇先生从一名老党员的角度出发，围绕“中国共产党及优良传统产生的时代背景，老一辈无产阶级革命家创立发展了党的优良传统，新时代要如何践行中国共产党的优良传统”这三个方面展开，娓娓道来的红色历史向信院师生传递着革命精神和报国…
2021-04-02	江苏大学“梅园之春”茶会雅集暨茶席设计大赛举办学礼仪 习茶道 品文化 ――江苏大学举办行走的美育课堂伟 通讯员 王海军 成珊 王雪）为进一步丰富校园文化生活，弘扬和传承中华优秀传统文化，近日，江苏大学“梅园之春”茶会雅集暨茶席设计大赛于梅园举办，为全校师生带来了一场别开生面的“行走的美育课堂”。 活动伊始，宋代点茶非遗传承人宋联可老师用温和的语调、优美的姿态、亲切的互动，向大家讲述了点茶的起源与发展，介绍了点茶传统技艺与茶道精神，示范了茶具使用方法和规范的点茶过程，现场师生听得津津有味，感受着茶文化的精髓与魅力。 伴随着悠扬的音乐旋律，现场12位席主们以“行茶十式”手法在各自的茶席上泡茶，茶香四溢，茶烟袅袅，茶席联动着茶人的思想和底蕴，并在茶席间显露出来，师生们行走在茶席间与席主交流茶席主题及设计理念，品茶味，悟茶道，感受中国历史文化名茶的浓厚醇香。 大学生茶艺社的同学表示，本次“行走的…
2021-03-25	江苏大学“行走的美育课堂”助力“三点半课堂”江苏大学“行走的美育课堂”助力“三点半课堂”建伟 通讯员 王海军 成珊 王雪）3月24日下午，江苏大学“行走的美育课堂”在附属幼儿园举行，为孩子们带来丰富的“三点半课堂”。 活动伊始，袁卉老师以抗洪民兵、消防员、农民伯伯、医生、警察、教师形象图片为例引出美育课堂的主题“你笑起来真好看”，让孩子们看到了一张张在平凡岗位上默默坚守的笑脸，伴着欢快的钢琴旋律，大学生艺术团的毕�h和刘淑玮同学现场进行《你笑起来真好看》舞蹈教学，使孩子们在音乐律动和舞蹈学习中享受到美和欢乐的同时潜移默化的接受爱国主义、集体主义、社会主义教育。 随后，大学生艺术团的罗森康、陈康乐、马蕴甜、谢恺芸4位同学表演了竹笛和琵琶民乐演奏，孩子们随着音乐打起了节拍，小朋友们情绪高涨，现场一片欢声笑语。 通过本次活动，艺术团的同学们丰富了自己的美育实践经验，提升了自己的人文素养，同时为…
2021-03-25	北京理工大学开展党史学习教育“联学联讲”活动北京理工大学开展“永远跟党走，奋进新征程”主题团日活动者 李田）“唱支山歌给党听，我把党来比母亲……”3月23日，北京理工大学在首钢滑雪大跳台场馆举办“永远跟党走，奋进新征程”主题团日活动。这场党史学习教育“联学联讲”活动，全面开启了北京理工大学与首钢滑雪大跳台的冬奥“深度合作”。 北京冬奥组委媒体运行部副部长韩强，志愿者部副部长张秀峰，首钢滑雪大跳台场馆秘书长赵炜，1992年巴塞罗那残奥会冠军、北京榜样年度人物、北京冬奥宣讲团成员刘玉坤，北京理工大学党委副书记包丽颖，学校师生代表以及冬奥会志愿者候选人、媒体转播培训生候选人中的党团员骨干等100余人参加活动。 活动现场进行了一场别开生面的特别思政课。在党史学习辅导中，北理工马克思主义学院教授崔建霞结合案例，生动阐释了中国共产党为什么“能”、马克思主义为什么“行”、中国特色社会主义为什么“好”等…
2021-03-24	巴士载满上学梦 “暖阳”之下更暖心巴士载满上学梦 “暖阳”之下更暖心学金融学院宣传部供图 中国青年网北京3月24日电（记者 秦亮）“哥哥姐姐们，你们的学校是什么样子的呀？”眼前的大山遮挡住了孩子们的视线。每年暑假暖阳社开展“心连心”支教夏令营时，孩子们都如是问。 一趟又一趟穿梭于学校与乡村的巴士，将留守儿童对外面世界的向往与志愿者们拳拳之心连在一起。“孩子的眼里有梦想，我们看到的是孩子心中闪烁的星辰。” 暖阳社的成员说。 “暖阳”之下更暖心 成立于2014年的江西财经大学金融学院“暖阳社”学生社团，前身为江财金融学院“阳光接力”服务队。成员们努力去浇灌孩子们的读书梦，至今已服务乡村留守儿童十余年。 暖阳社第六届社长邱开亮说，“上大学以来，眼花缭乱的社团让我迷了眼，但是只有暖阳深得我心。”暖阳团队汇聚了一群有趣而善良的灵魂，虽然支教条件艰苦，但他们总能在协作中收获友谊，在服务中串起一个个美…
2021-03-26	江苏大学“学党史、强信念、跟党走”学习教育动员会召开江苏大学共青团“学党史、强信念、跟党走”学习教育动员会召开建伟 通讯员 王海军 张永强 丁一娟）3月25日，江苏大学在会议中心第三报告厅召开共青团“学党史、强信念、跟党走”学习教育动员会，对江苏大学各级团学组织开展“学党史、强信念、跟党走”学习教育进行集中动员和全面部署。各二级团组织负责人、校团委全体工作人员、校级学生组织主席团成员、各学院团支书代表参加了会议。 会议指出，要提高政治站位，充分理解共青团开展学习教育的基本考虑。全体团员青年要深刻领会精髓、明晰实践要求，为学好党史这门“必修课”夯实思想基础、校准行动方向，从源头上理解和把握好这一部署的基本考虑。开展学习教育，是彰显党的助手和后备军作用的重大责任，是加强共青团思想建设的重要内容，是提高团员思想政治素质的重大契机。 会议强调，要把好工作导向，牢牢紧扣学习教育的目标任务。这次学习…
2021-03-24	华中师范大学成立“大学生党史宣讲团”华中师大推出“大学生党史宣讲团” 雷宇）3月19日，华中师范大学宣布正式成立“大学生党史宣讲团”，探索从学生视角出发、深入校园面向学生开展党史宣讲，讲好党的百年故事。 该校大学生党史宣讲团共有34名成员，由党史党建专业研究生、习近平新时代中国特色社会主义思想学生研习社成员等组成。 宣讲团将采取微宣讲、微视频、微党课等方式，深入全校各班级、走进红色教育基地担任讲解员，重点介绍100个党员故事，讲述10类伟大精神，打造一部舞台剧展演，推动党史学习教育深入群众、深入基层、深入人心。 该校同时向宣讲团成员赠送了《论中国共产党历史》《习近平新时代中国特色社会主义思想学习问答》《中国共产党简史》《毛泽东邓小平江泽民胡锦涛关于中国共产党历史论述摘编》4本必读书目。
2021-03-24	高校志愿者：吹拉弹唱育童心高校志愿者：吹拉弹唱育童心委供图 中国青年网北京3月24日电（记者 秦亮）弹吉他、做手工、打篮球……在江西省南昌市齐洛瓦社区，每周三的兴趣课堂是孩子们的“最爱”。江西财经大学金融青协与社区居委会对接，打造了以“青倾童心”为主题的兴趣课堂长期志愿服务项目，于每周三下午在社区开展兴趣课堂，满足孩子们的需求。志愿者指导孩子画画。江西财经大学金融学院团委供图 兴趣课堂主要分为三个板块：知识课堂、运动课堂和艺术课堂。知识课堂主要是给孩子们普及一些课外知识，拓宽孩子们的知识面，例如垃圾分类的教学和国家公祭日的历史普及。在体育课堂上，志愿者通过趣味游戏带着孩子们健身，将教学和体育健身结合，既保证了课堂的趣味性又让孩子们强身健体。艺术课堂上，志愿者则教孩子们一些手工绘画、音乐舞蹈，例如树叶贴画和剪纸，以此培养孩子的动手能力和学习能力。 兴趣的种子已悄悄在孩子们心中长出新芽，志愿…
2021-03-27	陕西科技大学：青年学子在志愿服务中磨砺成长陕西科技大学：青年学子在志愿服务中磨砺成长又开始忙碌起来。连续8年来，来自该校的4000余名志愿者以高涨的热情和高标准品质，为每年举行的清明公祭轩辕黄帝典礼提供了高质量的志愿服务。 “8年，0差错、0失误、0投诉……”这一串数字的背后，是陕科大一代代青年学生志愿精神薪火相传的缩影。随着一次次志愿服务活动的推进，无私奉献的志愿服务精神在陕科大落地生根，一支快速响应、能打硬仗的志愿服务队伍在磨砺中成长起来。 多年的总结凝练中，陕科大志愿服务工作形成了一套完善的管理制度体系。为推进志愿活动开展常态化、服务专业化、品牌项目化，学校不仅出台了青年志愿者管理条例、志愿者激励管理方案、志愿服务突发事件报告处理机制、等制度，还持续完善志愿者行前培训方案，以清明公祭轩辕黄帝典礼项目为代表的志愿服务活动树立起特色品牌。 志愿服务与学校学科专业相结合、与服务西部社会经…
2021-03-24	武汉体育学院开展学党史主题宣讲活动学党史铭初心 从党史学习中汲取奋进力量 武汉体育学院开展“学党史、悟人生、跟党走、圆梦想”主题宣讲建伟 通讯员 韩筱一）“抓住青年时光，锻炼能力，为实现中国梦而努力奋斗，在奋斗过程中实现自己出彩的人生！”宣讲虽然已经结束，但是毛老的话仍萦绕在武体学子的耳畔。 3月20日，武汉体育学院邀请空军老战士报告团团长毛兰成在艺术馆小剧场为在校广大团员青年进行“学党史、悟人生、跟党走、圆梦想”主题宣讲。本次宣讲采用线上线下两种形式，覆盖全校团员青年。 这次来到武体宣讲，毛老表示学校的学习氛围更加浓厚了，这种落实党的教育方针活动对年轻人颇有意义，并对同学们在马克思主义思想的引领下呈现出的蓬勃精神表示赞赏。作为武体青年的“老朋友”，他以切身经历讲述他与党五十余载的深刻情谊，希望新一代的青年们身处和平年代仍不忘初心，牢记使命，让红色精神在武体薪火相传，生生不息。 “修炼思…
2021-03-23	成都大学“青橙小站”助力乡村振兴成都大学“青橙小站”助力乡村振兴和校团委组织的“青橙小站”乡村振兴服务团在四川省成都简阳市新市街道石家村村民活动室开展垃圾分类普及宣讲活动。 简阳市新市街道石家村是“青橙小站”乡村振兴服务团的对口支援点，“青橙小站”在微信公众号上发布当期即将在简阳市开展的项目，成都大学的学生可以根据不同的项目，结合自身专业、特长和兴趣在线上自愿报名。 据成都大学相关负责人介绍，学校成立“青橙小站”乡村振兴服务团，一方面希望发挥师生团队社会调查研究能力，助力推进乡村振兴和加快农业农村现代化，另一方面也希望让师生在实践中求真知、阔视野、受教育、长才干、做贡献。 为将党史学习教育成果、教学实践环节、大学生创新创业、大学生社会实践等应用到具体工作项目中，助力脱贫攻坚与乡村振兴有效衔接，“青橙小站”乡村振兴服务团将到简阳市开展“小规模、多频次、常态化”的服务实践活动，并策划“喜迎建…
2021-03-22	遵义医科大学开展党史学习教育主题团日活动遵义医科大学开展“牢记殷切嘱托 忠诚干净担当 喜迎建党百年”主题团日活动建伟 通讯员 陈凯）为深入学习贯彻习近平总书记在党史学习教育动员大会上的重要讲话精神和视察贵州重要讲话精神，引导广大青年学生坚定理想信念，增强学习党史的自觉性，近日，遵义医科大学团委组织学生会干部、学生社团干部共计100余人赴红军山和遵义会议会址开展了“牢记殷切嘱托 忠诚干净担当 喜迎建党百年”主题团日活动。学校党委宣传部副部长付延功作为党课主讲教师参加学习教育。 在红军山，团学干部开展党史知识竞答活动，回顾新中国从站起来、富起来到强起来的历程，铭记和感悟党的丰功伟绩。在红军烈士纪念碑前，团学干部们向红军烈士进献花圈并默哀，表达最崇高的敬意。付延功带领团学干部瞻仰了红军烈士浮雕、烈士名录墙、邓萍烈士墓、红军坟等，并开展专题党课，重点讲述了红军长征的历史背景、过程及意义，引导团学…
2021-03-22	山东大学与中国中铁签署青年发展共建协议山东大学与中国中铁签署青年发展共建协议者 邢婷）3月18日，山东大学与中国中铁在济南举行青年发展共建协议签约仪式，深化企校合作，加快共建步伐。中国中铁人力资源部副部长井国彬、科技创新部副部长李海明、山东大学党委副书记王君松出席签约仪式。 中国中铁团委书记杨飞与山东大学团委书记张熙代表双方签署青年发展共建协议。根据协议，双方将共建“青年联合会”，在推动人才选聘、学生实习、科研攻关、“青马工程”、导师带徒、青年联谊、志愿服务等领域开展深入合作，青年联合会下设青年代表处，企方青年代表处设在中铁十局集团团委，校方青年代表处设在山东大学土建与水利学院与齐鲁交通学院团委。 本次启动仪式还发布了《2021年青年合作“4+N”计划》。根据该计划，本年度，中国中铁将提供1000多个大学生实习岗位，山大将公开招募遴选出一批学生到中国中铁实习；联合开展一次青年学党史主题教…
2021-03-16	南通大学：将红色文化传递到基层最后一公里南通大学：将红色文化传递到基层最后一公里报・中青网记者 李超）在南通大学校园里，有一支青年的红色宣讲队。不同于其他宣讲队用嘴巴宣传红色文化、红色思想，这支宣讲队是把红色思想、红色文化画在墙上。 2015年刚成立时，这个团队还是“益行粉刷匠”，团队只有四五人。周边社区有墙绘需求，他们根据需求开展活动，内容涉及人文风情、社会主义核心价值观宣传等方方面面。 后来，他们逐渐意识到每一幅墙绘都应有它独特的寓意，有着宣传教化作用。“墙绘本身就是一种直观的表现形式，不妨利用这种形式去讲好红色故事、宣扬最新政策，将时事以生动的图画传递到乡村基层去，在美化乡村生态环境的同时，又传播了中国红色文化。”团队指导老师叶欣欣说。 2018年，他们正式成立了项目，确立了用墙绘将红色故事、红色精神传递到基层中去的主题。他们组建了社会实践小分队，背上画桶，穿上印有项目标志的志愿服…
2021-03-17	中央民族大学党史学习教育读书班开班中央民族大学党史学习教育读书班开班青报・中青网记者 王姗姗）3月15日，中央民族大学党史学习教育读书班开班式暨第一次学习会举行。中央民族大学党委书记张京泽主持了学习会。 张京泽领学了习近平总书记在党史学习教育动员大会上的重要讲话，并结合《论中国共产党历史》从为什么学党史、从党史中学什么、如何学习党史三个层面畅谈学习体会。 “建立民族学院就是中国共产党为解决民族问题所做的一个创举，此前，世界上从未有过民族学院”。张京泽指出，从1941年中国共产党在延安成立民族学院至今，办学方针、办学理念、办学任务一脉相承，民族高等教育已经走过了80年的历程。 校党委副书记、校长郭广生导读《继续从延安精神中汲取力量》并阐述了学习体会。他说，中央民族大学诞生于烽火硝烟的抗日战争时期，因党而生，为党而立。学习党史就是要从延安精神中汲取奋进力量，将延安精神融入到办学的各个方面，着…
2021-03-12	华东理工大学“美丽青春河志愿服务队”成立专业教授当河长，华理青春河有了专业“护卫队”青网记者王烨捷）日前，一代代华东理工人铭刻校园记忆的青春河有了一支专业“护卫队”――“美丽青春河志愿服务队”正式成立，并聘任专业教授和研究生担任河长，以专业所长服务生态文明建设。 此次成立的“美丽青春河志愿服务队”是上海市徐汇区新时代文明实践团队，共由10名资环学院研究生和本科生组成，志愿服务队由生态环境监测、微生物水处理、环境毒理评估、动态模拟等不同研究方向的成员组成，是一支专业对口、学科交叉且富有活力的志愿服务团队。他们将围绕青春河水质实时监测、传感技术研发与智能巡查、生态修复技术、环保科普宣传等方面开展系列活动。 受聘担任教师河长的修光利教授，不仅是华理资环学院党委书记，还兼任国家环境保护化工过程环境风险评价与控制重点实验室副主任、上海市环境保护化学污染物环境标准与风险管理重点实验室主任等学术职务，…
2021-03-16	中国石油大学（北京）师生共学《习近平与大学生朋友们》中国石油大学（北京）师生共学《习近平与大学生朋友们》建伟 通讯员 王茹 焦龄莹）日前，中国石油大学（北京）团委组织全校师生开展了“学‘习’正当时――读《习近平与大学生朋友们》”活动。 本次活动通过线上线下相结合的方式，打造“内容导读+自学打卡+心得交流”的闭环学习模式。活动依托团学组织线上平台开展“‘石’言师说”和“‘石’言青谈”两个栏目，“‘石’言师说”栏目邀请25位党政部门工作者、科研教师以及学院专职团干部组成“师说”导学团队，他们结合工作特点和自身经历，逐一凝练全书25篇访谈实录的核心思想，助力学生更有针对性地挖潜原文深意，提高阅读兴趣；“‘石’言青谈”栏目面向全校学生征集读书心得，定期遴选部分优秀稿件予以展示，截至第十期导学，共收到优质来稿460余篇。 在读书活动中，学校青马班发挥朋辈互助学习“急先锋”作用，先后组织开展了2场《…
2021-03-15	江苏大学“行走的美育课堂――民乐团专场”举办江苏大学“行走的美育课堂――民乐团专场”举办建伟 通讯员 王雪）为丰富校园文化活动，提高学生认知美、欣赏美、感受美的能力，江苏大学公共艺术教育中心于3月14日在梅园举办“行走的美育课堂――民乐团专场”活动。 3月的江大梅园，花开百态，叶柳迎春。耳畔鸟啼莺莺，身侧曲水流觞，更有竹笛、二胡、古筝、扬琴等传统乐器相伴。活动伊始，由刘玮、张皓�h两位同学带来的扬琴演奏《金蛇狂舞》以其短小精悍、流畅迅疾的曲声，营造了欢腾的开场气氛，点燃了在场观众的热情。《茉莉花》《芒种》《姑苏行》《梁祝》《战台风》《菊次郎的夏天》《琵琶语》《小城谣》《战马奔腾》《江南春色》曲目更是向在场的观众展现出了传统乐器之美。 据悉，此次活动除了有婉转琴音相伴，更邀请到了民乐团指导教师靳靓慧，为大家传播我国民乐的相关知识，介绍中国最早的乐器、乐器的材质分类、古代的宫廷乐、民间乐，吹…
2021-03-11	四川天一学院志愿者助力绵竹文旅产业发展【新青年看新家乡】四川天一学院青年志愿者助力绵竹文旅产业发展建伟）近日，四川天一学院30余名学生志愿者走进绵竹市清平镇，以志愿导游的身份服务该镇开展文化旅游产业发展。 “盐井村得天独厚的气温，以及建筑特色鲜明的民宿吸引了众多游客来这里度过盛夏。”身着羌族服装的2019级应用英语专业的廖学琴与同伴们热情地为前来游玩的游客讲解清平小镇的历史沿革，灾后重建的故事以及熊猫馆的发展史，并制作了一份游玩攻略赠予游客们。 除了担任现场导游，志愿者们还承担着接待工作。空乘专业的同学们向女神们献上羌红和一支玫瑰花表达节日祝福，让大家倍感温暖；两名同学穿着高4米、重30斤的机甲装备，摆出炫酷的造型亲切地与游客合影；其余志愿者分配在小火车、游览中心和大熊猫国家公园科普宣传教育中心等地，用心用情为游客服务......一幕幕温馨的场景在清平小镇上演，一抹抹志愿红成为了当天最美…
2021-03-10	南京晓庄学院：让身边的党史“活”起来南京晓庄学院：创新党史学习新模式 让身边的党史“活”起来川 通讯员 陈自来）近日，党史学习教育动员大会在北京召开。为了更好地学党史、颂党恩、跟党走，南京晓庄学院环境科学学院重点打造了《“晓”话党史,“环”说红迹》栏目，通过讲述南京本地及周边地区的红色遗址中的人和事，创新党史学习新模式。 据南京晓庄学院环境科学学院党总支负责人介绍，结合环科院地理学相关专业的特点，《“晓”话党史，“环”说红迹》栏目依托“青春环科”微信公众号，每期推送一篇4至7分钟的语音故事，配以图文把南京市红色遗迹的历史变迁、人物事迹、当前现状等展现出来。 在红色遗址的范围选择上，该栏目紧扣学校服务南京的办学定位，立足于南京本地的红色遗迹，把身边的党史用起来；在时间跨度上，栏目组按照历史发展脉络，大致分成了“中国共产党的创立与大革命时期”、“土地革命战争时期”、“全民族抗日战争时期”、“…
2021-03-10	陕西能源职业技术学院启动“庆建党百年 迎全运盛会 扬志愿新风”系列行动陕西能源职业技术学院启动 “庆建党百年 迎全运盛会 扬志愿新风”系列行动建伟 通讯员 陈杰）为继承和发扬雷锋精神，弘扬“奉献、友爱、互助、进步”的志愿精神，3月初，陕西能源职业技术学院团委指导的逐梦志愿者服务队正式启动2021年度“庆建党百年 迎全运盛会 扬志愿新风”主题系列行动。 教职员工与千名团员青年在写有“庆建党百年 迎全运盛会 扬志愿新风”的横幅上签下自己的名字，志愿者们开展了“让身边的环境美起来”大扫除活动，并对文林路绿化带进行了垃圾清理。 活动期间，团咸阳市委副书记高博一行也来到了学雷锋活动活动现场，向青年志愿者授予“咸阳市青年志愿者服务队”旗帜。志愿服务是社会文明进步的重要标志，是弘扬时代新风的生动实践。今年校团委向全校青年团员发出倡议，希望大家积极弘扬雷锋精神，凝心聚力、拼搏进取，切实将雷锋精神落实在学…
2021-03-10	江西青年职业学院开展党史学习教育活动江西青年职业学院开学第一课：革命后代讲党史 话初心江西青年职业学院举行“革命后代讲党史 话初心”开学第一课活动，邀请开国上将朱良才之子朱新春、中将赵�F之女赵京娅到校讲述朱良才和赵�F将军铁心向党、艰苦奋斗的故事。 朱新春向大家讲述朱良才入党、找党、跟党的经历，讲述朱良才为党为人民为国家奋斗一生的故事。赵京娅分享赵�F投笔从戎、从一名青年学生成长为一名开国将军的故事。 长期以来，江西青年职业学院打造团属院校育人特色，通过挖掘红色资源，创新学校思想政治教育工作方式，以不同的授课形式、不同的呈现方式、从不同的角度将红色传统、红色基因融入学校思想政治教育。下一步，学校将系统开展党史学习教育，把学习党史同总结经验、观照现实、推动工作结合起来，使学习成效真正转化为工作成效，不断增强学校思想政治教育工作的针对性和实效性，实现以史鉴今、资政育人的目的。 此次活动，既…
2021-03-09	常熟理工学院实践团开展学雷锋志愿服务活动常熟理工学院实践团开展学雷锋志愿服务活动22个中国青年志愿者日到来之际，江苏省常熟理工学院“‘未’爱而生，星火传递”志愿服务实践团携手未爱公益一同走进泰兴市姚王小学，为40名小朋友带来一节学雷锋主题教育课。 在“雷锋故事润童心”环节，志愿者通过讲述雷锋故事，学唱《学习雷锋好榜样》歌曲，同时让孩子们画出心目中的“雷锋”，让雷锋精神在他们幼小的心灵中生根发芽。 “‘未’爱而生,星火传递”志愿服务实践团从2018年开始，每年利用寒暑假赴泰兴市开展留守儿童关爱行动，共为泰兴市分界村、同德村、南湖村等15个乡村，600多个孩子，授课120余节，与泰兴市未成年人保护协会、未爱公益共同携手关注当地留守儿童，助力他们健康快乐成长。
2021-03-08	河南农大青年志愿者服务队助力乡村振兴河南农大：大学生青年志愿者服务队助力乡村振兴戏，还能提高口语能力。老师，你们还会再来吗？”3月5日，在河南省濮阳市台前县侯庙镇中心小学，学生小李睁着水灵灵的大眼睛，期待地对河南农业大学“青马班”外国语学院大学生志愿者服务队队长陈艳利说。 陈艳利笑着回答道:“当然啦！以后咱们每周都能见面，想老师了也可以经常视频！”这是志愿服务结束后，孩子和老师之间的一番对话。 为引导广大青年学生继承雷锋优良品质、践行志愿服务精神，更好地服务乡村振兴、建功新时代，3月4日，在第58个“学雷锋纪念日”暨第22个中国青年志愿者服务日来临之际，河南农业大学“学雷锋”青年志愿服务队奔赴台前县开展“学雷锋”服务乡村志愿活动。该校党委副书记李成吾勉励师生说：“雷锋精神永不过时，是青年人要认真学习、要积极传承、要好好发扬的。学校鼓励三农青年师生学以致用，把雷锋精神发挥在志愿服务乡村振兴…
2021-03-08	华东理工大学为“绿色城市”账户“储值”华东理工大学：“垃圾银行”为“绿色城市”账户“储值”融机构。而在华东理工大学，却有一家“垃圾银行”。历经10年的环保传承，这个名为“垃圾银行”的环保实践与科普志愿服务项目，至今已经积累了一笔宝贵的“财富”――累计回收垃圾1.2万余斤，减少碳排放28.81吨，组织实践活动187次，影响了34000余名师生。而10年前在华理青年志愿者心中种下的那颗“绿色的种子”，今天也已经长成了一片荫蔽校园的绿荫。 “垃圾银行”项目开展初期也遭遇过“冷眼”，无论是垃圾分类的小互动还是小游戏，都不能激发居民对垃圾分类的积极性。“坚持做好自己的事情，不要管别人怎么说，怎么看。”在遇到挫折的时候，华理资环学院青年志愿者协会成员邵文莉总是用这句话来鼓励自己和小伙伴。 500人、800人、1000人……越来越多的同学加入到环保志愿服务行动中。不断注入正能量的“垃圾银行”，正在为“…
2021-03-06	海南大学青年学生投身返乡疫情防控志愿工作海南大学青年学生投身返乡疫情防控志愿工作强 通讯员 罗富晟 袁周米琪 吴维泽）疫情防控勇担当，志愿服务返家乡。2021年寒假，海南大学的团员青年们积极参与家乡疫情防控，活跃在抗击疫情的“战场”上，他们的战“疫”足迹已经深入到海南、安徽、福建、山东、河南、云南、宁夏、陕西、内蒙古、浙江、黑龙江、新疆、重庆等全国二十多个省（市、自治区）的社区和农村基层一线，用实际行动弘扬抗击疫情正能量，用青年担当助力这场没有硝烟的疫情防控战。海南大学王子豪同学在家乡参与疫情防控工作。通讯员 罗富晟 供图 王子豪同学是海南大学热带作物学院2018级农业资源与环境专业本科生，家在山东省惠民县，是海南大学团委的一名兼职团干部，2020年初便曾主动请缨在疫情防控的最前沿，协助社区做好卡口检查、体温测量、信息登记、人员核查等各项工作。他还协助团县委组织成立了惠民县首个青年工作共…
2021-03-05	巢湖学院志愿服务文化月启动 接力支教村小15年巢湖学院志愿服务文化月启动 接力支教村小15年中青报・中青网记者 王海涵）今天下午，2021年巢湖学院志愿服务文化月启动仪式暨谢王小学“汤山爱心学校”揭牌仪式举行。巢湖学院大学生志愿者已经在这所村小接力支教15年。 “乡村振兴农村美，实现农业现代化……”活动开始，巢湖市城市之光小学红领巾新时代文明实践宣讲小队带来主题宣讲。6位小队员通过快板顺口溜的形式，呈现青年抗疫、抗洪的感人故事和风采。 巢湖学院领导老师和志愿者代表向谢王小学捐赠了图书和文体用品；团巢湖市委联合散兵镇团委给孩子们赠送了书包、文具等微心愿礼物。 巢湖学院与谢王小学自2007年结缘。每年暑期，一群热情的大朋友和一群可爱的小朋友都会相聚在校园，大学生们在这里开展科普益教、户外拓展、心理辅导、学业帮扶等志愿服务活动。 谢王小学校长黄闯介绍，目前，学校近200名学生中，接近一半是留守…
2021-03-04	广东海洋大学实践团队重走红色道路 传承革命精神广东海洋大学穗城红色实践团队开展实践活动传承革命精神伟 通讯员 曾伟业）为了深入探究红色文化所蕴藏的宝贵财富，弘扬中共三大革命斗争精神，日前，广东海洋大学穗城红色实践团队前往广州市越秀区恤孤路中共三大会议纪念馆进行参观学习以及问卷调查活动，深刻领悟革命先烈所体现的精神品质。 活动当天，调查共得到有效问卷205份，有效率高达82%。据调研结果显示，超过90%的调查人员对红色文化感兴趣，尤其是与中共三大会议相关的历史建筑以及代表人物。此外，对于红色文化的了解途径，85%以上的调查人员主要通过电视广播进行视频学习，从而获取红色文化信息，掌握红色文化知识；70%左右的调查人员通过浏览报刊杂志来了解党内动态咨询，从而丰富自身的学识，提高其政治思想觉悟；50%左右的调查人员则通过课堂学习、参加红色文化活动来熟悉中国共产党的发展历史，从而坚定中国共产党领导…
2021-03-02	安徽工程大学团员青年返乡开展红色教育实践安徽工程大学团员青年返乡开展红色教育实践者 王海涵）“我们相约利用返家乡社会实践契机，就近就便参观红色教育基地并在线上交流分享体会。”寒假期间，安徽工程大学30余名同学组成红色基因调研小分队，线上线下开展“调研红色展馆，传承革命基因”红色专项活动，感受红色精神，献礼建党百年。 活动期间，该校学生会主席团成员徐薇带领9名学生会成员，分别深入各自家乡的红色纪念馆开展采访调研。同学们通过对家乡革命史的挖掘，对家乡红色景点的发展、红色文化的弘扬提出意见和建议。 2020级学生张尧在寒假前邀请不同专业的10名同学组成了“红色基因”调研小分队，先后在金寨红军广场、渡江战役总前委旧址、红二十八军军政旧址、新四军军部旧址纪念馆、皖南事变烈士陵园、淮海战役纪念馆以及凤阳小岗村参观走访，开展党史学习教育。 由于疫情防控，部分纪念馆封馆。来自校第二课堂运营中心的周诗杨等…
2021-03-02	西南民大：大学生双语志愿服务助力民族团结西南民大：大学生双语志愿服务助力民族团结全国民族团结进步创建重点扶持项目“大学生双语志愿服务 助力各民族交往交流交融”顺利完成项目执行工作。 据西南民族大学团委相关负责人介绍，民汉双语志愿服务团围绕铸牢中华民族共同体意识主线，结合志愿服务、专业实践和科普教育到民族地区和社区开展工作，以“常态化、规模化、特色化、专业化”为建设目标，开展民汉双语志愿服务，促进各民族交往交流交融。项目被评为“第八届四川省青年优秀志愿服务项目”。 面对突如其来的新冠肺炎疫情，双语志愿服务团的成员积极参加社区（村）基层青年服务志愿队伍，利用自身语言优势开展科学防疫知识宣讲。 “我们提供双语服务，教来自民族地区的老年人如何正确佩戴口罩。”据该校青年志愿者协会会长高刚介绍，学校附近的西航港街道机场路社区里，来自民族地区的居民和老年人比例较高，大学生志愿者在为他们提供双语敬老服务…
2021-02-25	豫章师范学院青年学子投身“返家乡”防疫服务豫章师范学院青年学子投身“返家乡”疫情防控志愿服务响应该校团委发出的倡议，按照上级团组织的要求，结合学校寒假社会实践活动，就近就便参与“返家乡”疫情防控志愿服务活动。 家住赣州市崇义县的龚悦，是豫章师范学院生态与环境系419环境工程专业的学生，她主动报名积极投身疫情防控一线。她每天走访所负责的区域，向居民宣传疫情防控政策、防疫措施、张贴宣传海报，并熟悉掌握区域内76户居民中在外人员的流动情况。 文化与旅游学院418汉语言文学（1）班的学生朱婕，家住安徽省宣城市宣州区。她主动申请到疫情防控第一线提供志愿服务。每天对外出务工、求学人员进行电话询问，并针对他们的工作学习地点、放假时间、是否有返乡计划、如何返乡等问题进行详细记录，并告知返乡后24小时内需前往指定医院进行核酸检测。 家住新余市渝水区的简意冉，是小学教育学院518小学教育（8）班的定向师范生…
2021-02-24	安阳师范学院开展“返家乡”沿黄社会实践活动安阳师范学院：返家乡让青春之花在黄河两岸绽放 唱响最美黄河大合唱真落实习近平总书记在黄河流域生态保护和高质量发展座谈会上的重要讲话精神，安阳师范学院团委根据团河南省委开展大学生“返家乡”沿黄社会实践活动的工作要求，在严格遵循各地疫情防控的基础上，精心组织、扎实推进，组建“河小青”助力黄河流域生态保护实践团、“河小文”黄河流域非物质文化遗产青少年研学交流实践团，引领青年学子聚焦黄河生态提质，助力黄河流域生态保护，讲好“黄河故事”，守好文化遗产，为黄河流域生态保护和高质量发展贡献青春力量。 实践活动开展以来，安师学子们共撰写专业调研报告《黄河流域生态环境问题现状分析及对策》、访谈记录三篇、心得感悟九篇，录制短视频和环保微课六集，编辑《河南黄河流域非遗项目系列宣传片》，原创出品新媒体条漫产品《返家乡沿黄社会实践，一图读懂~安师学子这样做》，收获了丰富的…
2021-02-23	广西师大万名学子传唱红歌奏响时代主旋律广西师大万名学子传唱红歌奏响时代主旋律 携手献礼建党百年建伟 通讯员 熊文楷 桂潇 黄华秋）“来！我教你唱一首红歌吧！‘没有共产党就没有新中国，共产党辛劳为民族，共产党他一心救中国……’”嘹亮的歌声响起，笑容洋溢在青年学子的脸上，时代的主旋律萦绕在每个人的心中。为纪念中国共产党成立100周年，让新时代党的歌声在神州大地唱响，广西师范大学团委于2021年寒假期间举办了“党的歌声传万家”红歌传唱活动，活动号召广大学子向身边人教唱经典红歌曲目，向身边人讲述党史故事，并通过“云录制”传唱视频，献礼建党一百周年。截至目前，活动范围已覆盖学生所在的全国二十多个省市、自治区，上万名学子参与其中。 聆听先辈故事 歌颂光辉历程 “百年风雨兼程，世纪沧桑巨变。重温那段历史，我真切感悟共产党人经历的地狱之火，从小到大，在祖辈父辈的感召下，我时刻提醒自己，不能忘却曾经的苦难…
2021-02-15	学习宣传民法典 江苏大学青年在行动学习宣传民法典 江苏大学青年在行动建伟 通讯员 史湘瑜 邵烽纭）在疫情防控新形势下，江苏大学法学院“民法典日谈”实践团队线上集结，遵循就近就便的原则，在各自的家乡（江苏苏州、连云港、扬州、泰州等地）开展民法典宣传实践活动，通过线下调研、线上宣讲相结合的方式让民法典走到群众身边、走进群众心里。今年是民法典正式实施的第一年，而民法典又与民众的生活息息相关，本次实践活动过程中，团队成员更加深入学习专业知识，同时推动全民学习民法典，有助于构建全民知法守法、学法护法的良好氛围。 通过线上发布调查问卷、线下采访调研分析，实践团队掌握了普通群众对于民法典的了解情况及学习需求，团队成员据此制作了《走近民法典》、《打开民法典》系列视频并发布在微信公众号、微博、B站、抖音等平台，借助新媒体平台进一步宣传法律知识，提高民众法律意识，加强法治宣传教育。 团队成员在社区开展问卷调…
2021-02-11	东华大学成立留校团员临时团支部东华大学成立留校团员临时团支部者 王烨捷）今年寒假，东华大学各学院共有近400名团员青年选择留校。为丰富留校青年生活，该校团委成立留校学生临时团支部，线上线下双管齐下，菜单式活动惊喜不断，让留校团员青年暖在身边、暖在心里。 过去几天里，留校学生临时团支部开展图书馆惊喜慰问、大厨教你包饺子等活动，一句问候、一瓶酸奶、一份文创、一盘饺子……小小的举动，让温暖在留校团员中传递。计算机学院任楚潼同学在收到图书馆惊喜慰问的酸奶后说，“突然有一种家的感觉，爸爸妈妈请你们放心，我在东华过年挺好的！”据悉，团员青年们也将这份温暖回馈给陪伴大家过年的食堂师傅，为一直暖心为同学们服务的后勤师傅们送上了来自团支部成员的温馨祝福。 此外，东华大学团委结合留校学生的学习需求，分层分类推出线上线下系列学习套餐。图书馆线下学习打卡、线上阅读札记、云自习等活动，满足各类学习圈层的需求，帮助…
2021-02-15	中国热带农业科学院举办团员青年专题学习交流会强化国家战略科技力量 支撑引领热区乡村振兴 中国热带农业科学院举办团员青年专题学习交流会建伟 通讯员 张少帅）日前，中国热带农业科学院团委举办以“强化国家战略科技力量 支撑引领热区乡村振兴”为主题的专题学习交流会，号召全院团员青年牢记使命任务，明确主攻方向，拼搏进取，奋勇担当，强化国家战略科技力量，支撑引领热区乡村振兴。院团委书记朱安红出席会议并作讲话。 学习交流会上，朱安红书记带头领学了党的十九届五中全会、中央经济工作会议、中央农村工作会议和全国农业农村厅局长会议精神，全面解读了学院2021年工作报告，他强调，院团员青年作为热带农业科技创新事业中坚力量，要牢固树立远大理想，坚定政治信念，以习近平新时代中国特色社会主义思想为指引，坚定不移贯彻新发展理念，构建新发展格局，在创建世界一流的热带农业科技创新中心、全面提升科技供给能力、支撑引领热区乡村…
2021-02-07	广东共青团开展寒假留校大学生慰问活动广东共青团开展寒假留校大学生慰问活动月7日电（记者 王冬伟）2月3日上午，在新春佳节即将来临之际，为响应就地过年的倡议，让留校大学生度过一个温暖祥和的假期，由团广东省委、广东省学联主办的“青春情暖”之“团暖冬日”寒假留校大学生慰问活动在暨南大学顺利开展。团广东省委书记池志雄、副书记武一婷一行通过座谈交流、走访学生宿舍等方式，亲切慰问留校大学生以及坚守工作岗位的青年团干，并向他们送去新春祝福和节日问候。 “虽然我的家远在千里，但是老师的陪伴和关爱让我感到无比的幸福与温暖！”来自西藏林芝的扎西多加同学说。“留校期间我打算充实一下自己。”中国香港籍学生梁慧婷虽是第一次在外过年，但对假期规划充满期待，她希望能够抓住粤港澳大湾区给予青年的发展机遇。来自刚果（布）的留学生代表扎克则表示：“在学校感受到了回家的温暖。疫情在中国得到了控制，感觉中国很厉害！” 座谈会上…
2021-02-07	江苏大学志愿者返家乡投身战疫一线江苏大学志愿者返家乡投身战疫一线伟 通讯员 杜利利 董悦）“疫情面前共担当，响应党的号召，成为一名疫情防控志愿者，守护好自己的家乡，现在对我来说是最幸福的事。”这是返家乡战疫志愿者的心声。 新冠疫情仍在全球蔓延，国内零星散发病例和局部爆发疫情的风险仍然存在，新春佳节渐近，当前疫情防控仍处于关键时期，江苏大学法学院的团员青年们积极响应“齐心战疫情，协力克时艰”的精神要求，参与家乡疫情防控，活跃在抗击疫情的“战场”上。 （一）助力核酸检测 守护居民健康 为把疫情防控网扎得更牢固，全面保障社区居民的生命安全和身体健康，为疫情防控精准“排雷”，1月29日，新疆阿拉尔市幸福路街道开展了第七轮全民核酸检测，返家乡志愿者杜利利主动参与到本次核酸检测中，协助网格员在检测现场指导居民安装、注册使用“一师健康行”小程序，帮助老人和特殊人群打印健康码，提高检测效率，同时疏导居民…
2021-02-07	南京林业大学学子赴无锡市开展村庄经济调研南京林业大学学子赴无锡市开展村庄经济调研调研活动 中国青年网北京2月7日电（记者 王冬伟 通讯员 冯金小 李倩 肖肖）统筹谋划农村经济建设、政治建设、文化建设、社会建设、生态文明建设和党的建设，推动乡村产业、人才、文化、生态、组织的全面振兴，是全面建设社会主义现代化国家的必然要求。习近平总书记在中央农村工作会议中强调，坚持把解决好“三农”问题作为全党工作重中之重，举全党全社会之力推动乡村振兴，促进农业高质高效、乡村宜居宜业、农民富裕富足。2021年正值建党一百周年，南京林业大学“中国村庄经济”师生调研组，以村庄经济变迁为调研主题，于1月30日赴无锡11个村开展实地调研，以实际行动践行“关注农业、关心农村、关爱农民”，追踪村庄经济变迁，描绘乡村百年发展新图景。南京林业大学“中国村庄经济”师生调研组参观学习堰桥“一包三改”纪念馆。通讯员供图 回眸百年沧…
2021-02-04	宁波大学:针对时间碎片化的思政教育探索大学生化身“思政教师” 宁波大学“思政微课间”：针对时间碎片化的思政教育探索课程《如果爱，请真爱》。宁波大学供图 “微课间让我们耳目一新，不光因为它是菜单式的，更因为它是针对我们的碎片化时间而量身定制的。”这个学期，宁波大学的同学们在课间都有了共同的期待――“思政微课间”。 “思政微课间”是由宁波大学团委开展的一场思政教育探索，主要针对大学生的碎片化时间进行课程设计，起到思政自然嵌入、教育润物无声的效果。 据悉，全校各学院通过现场讲授和视频授课的形式广泛开展微课间活动，微课涵盖时政热点、理想信念、青春成长、科研创新、公益奉献等五大主题，共21节课，每节课时长5到8分钟。截止到这个学期结束，共开展了377场微课间活动，覆盖人数8320余人次。 教室里的“思政微课间” “爱一个国家，就是帮她变得更好，如果爱，请真爱。”“思政微课间”主讲人陈佳雯在接到邀请…
2021-02-02	西安建大研究生支教团2020年微心愿活动顺利完成西安建大研究生支教团2020年微心愿活动顺利完成支教团这个特别的团队，西安建大与汉中洋县成为了一家人，从此双方精准对接，传道授业，点亮心愿，万水千山同前行，深耕洋县教育事业、播撒着爱与希望。 时间来到2020年一个温暖的冬日，西安建筑科技大学第22届和第23届研究生支教团举办的第六届“情暖寒冬・点亮微心愿”在雁塔和草堂两校区同时举办，来自洋县四所初中刻苦上进、品学兼优的建档立卡学生群体520个微心愿，吸引了建大师生的广泛关注。“我想要一支钢笔”、“我想要一本作文书”、“我想要一副羽毛球拍”、“我想要一个保温杯”……孩子们一个个质朴的心愿打动着研支团的每一位成员的心，也打动着建大师生的心。和每届微心愿礼物征集活动一样，此次征集现场现场人头攒动、气氛热烈，短短一天内，微心愿就被建大师生和社会人士认领一空，大家都发自内心的认为：“圆孩子一个梦，播…
2021-02-01	北京联合大学师生同读《习近平与大学生朋友们》北京联合大学师生同读《习近平与大学生朋友们》刻地理解了‘学以致用’的涵义，只有把所学的知识积极运用在实践中，才能最大限度地发挥知识的作用”“作为一名师范生，我会牢记总书记的寄语，立志成为一名‘四有’好教师”“我一直考虑毕业后去西部工作，这本书更加坚定了我的决心”……今年寒假伊始，北京联合大学团委组织全校学生开展了“沿着总书记的足迹成长”同读《习近平与大学生朋友们》活动。在活动开始的短短一周时间里，团委公众号已经收到学生留言近千条。 “这本书通俗易懂，贴近学生实际，同学们通过读书明确成长路径、站稳人民立场、感悟领袖风范，这是一本生动的青春教科书。”北京联合大学团委书记何侃侃说。据他介绍，为提高读书的针对性和实效性，该校团委组织25位专兼职团干部为学生导读，从故事背景、重点内容、成长启示3个方面对该书25个篇章逐一分析，使学生在全面掌握书中内容的基…
2021-01-31	安徽财经大学法学院联合蚌埠市妇联举行座谈会安徽财经大学法学院联合蚌埠市妇联举行座谈会冬伟 通讯员 马驰亮 王经 谷靓倩）为积极发挥安徽财经大学法学院学科优势，运用专业知识，促进未成年人权益保护，２０２１年１月１１日下午，在学院副教授金玉老师的带领下，由本院学生组成的“雏菊”项目团队来到了安徽省蚌埠市妇女联合协会，联合市妇联召开了未成年人关护项目实施座谈会。妇联党组书记、主席金梅，党组成员、副主席沈慧，权益部部长欧琳等人参加了此次座谈会。 “雏菊”团队成员们利用一年左右时间，在安徽各地进行了充分的实践调研，并构建出了“性侵害案件被害人综合保护体系”，整合法律、医疗、心理、经济、信息五大层面。并于此次座谈会前，制作出详细的实施方案及交流计划，旨在保护性侵害受害者，宣传自我防护知识。 座谈会正式开始，妇联主席金梅首先对蚌埠市人口构成等基本情况进行概说，表示出未成年人权益保护的重要性和与安徽财经…
2021-01-31	广东海洋大学：走进深圳湾开展社会实践广东海洋大学：走进深圳湾开展社会实践冬伟）十九届五中全会提出推动绿色发展，促进人与自然和谐共生的倡议。为了切实感悟与宣传全会精神，1月25日鹏城5G精神队行走于深圳湾长廊，观察和记录园区的水质情况、草地环境、垃圾桶的投放数量和距离以及保护环境的提示语。 园区的生态环境建设成效显著，是市民休闲活动放松身心的胜地。为了深入群众内心，记者与市民进行交流和采访以了解他们对当前生态建设满意程度。经过一系列采访发现，民众对身边的环境建设成果非常满意，对于政府的治理能力给予高度赞扬。另外现场采访了两位深圳市蓝色海洋环境保护协会的志愿者。通过采访她们，了解到曾经有很多市民不知情盲目跟风投喂红水鸥，这对红水鸥、海洋环境以及人类本身都造成一定的危害。她们为了更好的维护园内环境，每天在园内宣讲并提醒市民不要投喂红水鸥。采访深圳市市民，了解生态文明建设成果。通讯员供图鹏城5G…
2021-01-31	曲阜师范大学社会实践：探农民画作智慧曲阜师范大学社会实践：探农民画作智慧1月31日电（记者 王冬伟 通讯员 操敏 徐琳惠）2021年1月17日下午，“薪火相传”实践队员乘车前往乔诺美校拜访农民画艺术家乔诺老师，实践队员们依次向乔老师询问了有关农民画创作及创新的相关问题，乔老师就农民画的现状、前景等问题对实践队员做出指导，共同讨论了农民画可持续发展的途径。 生活之中现艺术 “旧时王谢堂前燕，飞入寻常百姓家”，抒发了唐代诗人对沧海桑田、世事变迁的感慨，万物都是不断发展的，艺术又何尝不是？艺术源于生活，自古以来，艺术的欣赏与创作对象不断普及、下移，上至文人雅士，下至贫民百姓，真正做到雅俗共赏，农民画亦是如此。农民画起源于抹画，发展于新中国成立后，到80年代逐步形成了具有辨识性很强的日照风格，以构线平涂为主要表现手法，描绘着日照本地农耕农作、渔家生活等民风民俗、生活场景，表达着对幸福美好的努力与…
2021-01-26	河北师范大学：不讲豪言壮语 战“疫”只道寻常不讲豪言壮语 战“疫”只道寻常 河北师范大学2020级教育博士战“疫”纪实建伟 通讯员 王光华）有这样一个集体，用坚守写下了平凡而热血的集体宣言。他们团结一致，守望相助彼此亲如一家人；他们不谋而合，慷慨解囊缴纳特殊班费，等待统一安排用于战“疫”行动；他们顾全大局，全员自律自觉排查体温打卡领头羊；他们闻令而动，默默奉献力所能及温暖你我他；他们充满信心，科研筑梦一路乐观向前。他们是河北师范大学教育学院2020级教育博士，来自四省七市的兄弟姐妹们。坚守本心 助河北平安 疫情期间，班长任宇红带头参加志愿者工作。作为教师公寓的检测协调员，她把工作中的干劲和热情发挥出来，三次核酸检测，每次协调468户700余人，从检测前信息确认到十人分组，从检测中人文关怀到有序进展，从检测后信息录入到结果查询，全方位组织与协调，孩子没人照看就带上，一干就是一天，寒风里成为…
2021-01-23	河北科大为滞留学生提供帮扶服务河北科大为滞留学生提供帮扶服务留在学校或乘车中转城市的学生发放临时救助资金，提供心理咨询等服务。 疫情发生后，该学校第一时间摸排学生滞留情况，确定包联责任人，通过微信、电话等有效方式，对滞留学生进行妥善安置和一对一帮扶。为减轻学生在滞留期间的经济压力，学校为64名滞留在石家庄和邢台地区的家庭经济困难的学生发放每人1000元的临时补助，切实保障学生在滞留期间的正常生活。 此外，学校心理健康中心还开通3部心理健康咨询热线，为师生，尤其是滞留学生提供心理帮助和支持，引导他们做好心理防护、增强心理弹性及应对能力，以更好的状态投入到学习、生活和工作中。
2021-01-22	陕西师范大学学生会用好精简这把金钥匙陕师大学生会改革：用好精简这把金钥匙机构设置，控制人员规模、转变工作方式方法，是高校学生会坚持精简原则、持续推进改革的关键举措，也是着力提升学生会工作效能、扩大工作有效覆盖面、解决学生会工作“二八现象”的金钥匙。陕西师范大学学生会的一系列实践探索，彰显了改革的成效。精简瘦身倒逼学生会转职能 “以前学生会有几百人，现在只有几十人。要举办大型活动可怎么办？”有学生会成员表示担心。但在校2018年学生会主席团成员陶路江看来，“这或许是学生会转变职能，实现由被动变主动的好机会。”在一次学生骨干成长沙龙上，校学生会成员围绕精简与职能转变展开的热烈讨论。 自2017年改革启动，陕师大学生会严格遵循“按需设置、合理优化、精简高效”的原则，逐步实施“精简瘦身”计划。学生会成员由最初的800多人减至现在的24人，工作部门由原来的8个减至6个。 “人员充足时可以‘自转’，…
2021-01-17	暖冬第四棒|棉帽过暖冬，关爱永存续暖冬第四棒|棉帽过暖冬，关爱永存续冬伟 通讯员 周磊 肖源廷 董帅志 王祝慧）这个冬天，长青二小的孩子们不仅有新的支教老师陪伴，还有往届支教老师心心念念着他们，被爱呵护着度过寒冬。 潘峥，合肥工业大学第二十一届研究生支教团成员，曾服务于贵州省黔东南州丹寨县长青二小。服务期间积极联系社会各界爱心人士，开展扶贫助学，曾于2019年冬联系合肥工业大学建筑与艺术学院募捐得暖冬衣物1500余件，惠及全校所有同学。 2020年7月，潘峥返回母校开始研究生的学习生涯，并在学院研究生学会任职。在开展夜跑活动时，潘峥结合自身的支教经历，积极倡议将夜跑活动与公益相结合，将强身健体与公益活动有效联结，赋予运动更为厚重的意义。“益起健康，为爱而行”艺马公益行活动以参与者在活动进行日期内的步数累计之和折算为具体捐款数目，用以购买暖冬衣物捐赠给长青二小。 2020年冬，潘峥为长青二…
2021-01-15	江苏大学积极推进“挑战杯”备赛工作江苏大学积极推进“挑战杯”备赛工作建伟 通讯员 王雪 韩涉）近日，江苏大学第十届“星光杯”大学生课外学术科技作品竞赛决赛答辩评审会成功举办。各参赛团队按照分组在各答辩会场进行10分钟的项目展示，各专业领域的校内老师担任此次竞赛的评委，并对各个项目指导交流，答辩现场气氛热烈。 江苏大学“星光杯”系列校赛分为科技作品竞赛和创业计划竞赛，是江苏大学选拔优秀项目作品、备战“挑战杯”系列竞赛的有力举措。自2001年学校举办“星光杯”系列竞赛以来，“科技赛”“创业赛”已分别举办十届，激发了广大同学爱科学、学科学、用科学的积极性和主动性，引导并培养广大学生的科学精神和科学态度，在展示学生优秀成果的同时，也营造了良好的校园科技文化氛围。 第十届“星光杯”大学生课外学术科技作品竞赛即是为备战2021年由四川大学承办的第十七届“挑战杯”全国大学生课外学术科技作品竞赛而举办的…
2021-01-12	安徽文达信息工程学院助力学生平安回家安徽文达信息工程学院开展“团团送你回家”活动切接触，保障学生从校门到车站“最后一公里”卫生安全，1月8日至9日，安徽文达信息工程学院携手合肥第三巴士公司开展“公益文达 团团送你回家”志愿服务活动。 活动期间，每天9:00-17:00，巴士公司的专车从学校直达合肥火车站和高铁南站，两条路线每小时各有一班次。本次活动共有1560余人通过线上报名乘车。 活动现场，50余名青年志愿者轮班为前来候车的同学提供服务和帮助，助力学生平安回家。 服务青年、维护和实现其合法权益是共青团的工作职能和属性。该校团委将继续践行“以学生为本”的工作理念， 努力打造有品质、有温度、有情怀的团学干部队伍，成为该校团员青年的“贴心人”。
2021-01-11	浙工大青年科学家理论宣讲团首场宣讲会开讲浙工大“青说青听”青年科学家理论宣讲团首场宣讲会开讲！论宣讲团成立仪式暨“青说青听”首场宣讲会在学校屏峰校区图书馆举行。校党委书记蔡袁强、副书记陈杰，省委宣传部理论处负责人郑毅、理论处干部倪佳凯，光明日报浙江记者站副站长、主任记者陆健，经济日报浙江记者站柳文出席活动。宣传部、学工部、校团委、科研院、人才办、管理学院、马克思主义学院、健行学院等相关职能部门、学院负责人，“青说青听”青年科学家理论宣讲团成员、新入职青年教师代表、各学院宣传员、师生代表参加活动。蔡袁强和郑毅共同为“青说青听”青年科学家理论宣讲团揭牌陈杰为“青说青听”青年科学家理论宣讲团成员颁发聘书 宣讲会在生工学院师生宣讲团“探索未知・激情求解”的主题宣讲中拉开序幕。沈寅初、郑裕国两位院士及其科研团队的先进事迹让在场师生倍感振奋、深受鼓舞。▲“探索未知・激情求解”主题宣讲 材料学院校聘副…
2021-01-08	四川文化传媒职业学院教师用作品致敬脱贫攻坚四川文化传媒职业学院教师用作品致敬脱贫攻坚伟 通讯员 于兴财）近日，四川省文联召开2020年度百家“推优工程”发布会，包括美术、戏剧、民间文艺、摄影、书法、舞蹈、曲艺、音乐等12个门类共100件优秀原创文艺作品获得表彰，四川文化传媒职业学院艺术设计系张潘老师创作的中国画作品《开足马力助脱贫》名列其中，并得到四川省文联的创作经费扶持。 年度百家“推优工程”是四川省文联总结和展示文艺界实施“六大行动计划”的成果，构筑高原高峰、壮大文艺川军、增强创作实力而特别组织实施的重点品牌工程。四川省文联举行的2020年度百家“推优工程”发布会中，表彰了2020年度百家“推优工程”推选出的100件优秀原创文艺作品。 2020年度百家“推优工程”于2020年10月14日正式启动，得到各市州文联、省级各文艺家协会以及全省有关文艺单位的大力支持，严格遵守公开、公平、公正…
2021-01-06	安徽师范大学“四个一・暖冬行动”资助贫困生安徽师大温暖4721名贫困学子心 王磊 通讯员 杨穆龙）2020年12月以来，安徽师范大学依托该校智慧思政大数据平台，组织开展了以一份营养改善计划、一次空调电费补贴、一套保暖衣物和一系列成长帮扶为主要内容的“四个一・暖冬行动”，向4721名贫困学子发放各类资助资金337.72万元，做到分层分类资助全覆盖。 以营养改善计划为例，该校先通过平台对两万余名在校学生进行消费数据跟踪，识别出报名参加研究生入学考试和勤工助学的贫困学子名单，参照芜湖市低保标准（630元/月）和学生相较上个月的消费下降幅度，共筛查出64名经济困难学生为当月消费偏低群体。随后，平台向他们的校园卡中及时充入生活补助金，让考研的贫困学子在冲刺阶段补充营养，让参加勤工助学的贫困学子暂停兼职，安心复习。 安徽师范大学是安徽省教管服一体化智慧思政平台建设首批试点高校，从2020年7月至今，…
2021-01-03	信阳师范学院顺利召开征兵入伍宣讲活动信阳师范学院顺利召开征兵入伍宣讲活动记者 王冬伟）为充分调动信阳师范学院物理电子程学院学子参军入伍的积极性，推进国防和军队现代化建设，12月29日晚，该院于教二楼顺利召开征兵入伍宣讲活动，该院2020级全体学子共同参加此次活动。活动由2018级刘栋主讲。 活动开始，刘栋通过放映征兵宣传片展现刻苦训练、昂首阔步、气宇轩昂的士兵形象，指出大学生应征入伍是推动国家军队建设进步与发展的重要举措，是贯彻落实国防教育理念的有效方针，新时代青年要积极响应党和国家的号召，提高自身综合素质，自愿参与到国防军队建设中。他借助精心准备的视频、PPT图片针对“大学生应征入伍需要知道的事”这一话题从“征兵的相关规定”“征兵需要的条件”“男女征兵流程”“当兵的十大好处”四个方面进行详细阐述，介绍征兵相关的法律文件，加深学子对大学生参军入伍的理解。刘栋指明，为鼓励大学生积极参军入伍…
2021-01-13	江苏大学志愿者开展宪法精神宣讲活动江苏大学志愿者开展宪法精神宣讲活动中国青年网北京1月13日电（记者 张建伟 通讯员 丁雯雯）1月10日，江苏大学法学院志愿者来到镇江市京口中学开展“性别平等教育进课堂”宪法精神宣讲活动。 志愿者们通过生动的教学讲解给同学们介绍了宪法的含义、宪法的基本内容、宪法的效力，以及宪法在我国法律体系中的地位。重点讲述了我国男女平等基本制度的确立和发展历程，阐释了全面建成小康社会与妇女的全面发展的关系，强调了男女平等作为一项基本国策的重要作用并提出了完善女性权益保障的方式。最后，志愿者们分别就性别平等、受教育权、校园暴力等主题与同学们进行了深入的互动与交流。志愿者为获奖同学颁奖。通讯员 供图 宣讲结束后，志愿者们还参与了镇江市京口中学“花开朵朵别样红――性别平等教育进课堂”之《性别平等，青春先行》征文活动颁奖仪式，为获奖同学颁奖并合影留念。 本次宣讲响应时代主旋律将…
2021-01-02	南开大学哲学院团委多举措推进基层团建南开大学哲学院团委多举措推进基层团建会如期召开。团支书工作评议是哲学院团委为进一步加强对团员的管理与教育、提升团的组织力和引导力、深入落实“以党建带团建”的方针而开展的多项基层团建工作之一。本学期，哲学院团委以推进各支部的个性发展为重点，强调组织建设对于支部的重要性，倡导以多元参与的方式，多举措、全方位地推进基层团组织建设工作。 述职评议，推进“五好”支部建设。在团支书工作评议会上，各支部团支书回顾本学期团组织工作并做出总结。秉持着公开透明的原则，学院7位团委委员及班级团支委其他成员以“五好团支部”的建设要求为评议标准对团支书们进行评议并给予指导建议。报告会使各团支部之间的工作交流有效加强，工作经验得到分享，有利于促进团员素养的不断提升和团组织建设的积极开展；哲学院各团支部总体上正以昂扬的势头朝着“五好”支部的目标发展。 基层督导，以问题为导向逐一研讨…
2020-12-29	四川攀枝花学院启动青马班学员读书会攀枝花学院启动青马班学员读书会廉洁文化教育实践基地举行青马班学员读书会暨Panda廉洁文化志愿服务活动启动仪式。 读书会以“青马工程”班学员宣讲廉洁故事比赛的形式进行。学员紧扣比赛主题、结合爱国主义民族精神、三线精神和新时代奋斗精神等，依次讲解清风苑的由来和文化墙上的廉洁故事，从1927年全国第一个党的纪律监察委员会的诞生，到新中国成立前夕毛泽东带领中国共产党“进京赶考”，再讲到革命先烈用鲜血书写的“狱中八条”，并立足学习工作生活实际，表达自己对如何树立廉洁意识、争做自律攀大人的见解和观点。 读书会后举行攀枝花学院Panda廉洁文化志愿服务活动启动仪式。活动特别邀请攀枝花森林消防支队政治部组干科科长陈彬为参加活动的师生分享凉山州灭火英雄事迹、讲解森林防火相关知识，并现场为青马班学员赠送纪念品。 “清风苑”是攀枝花学院“青马工程”大学生廉洁文化教育实践基地…
2020-12-28	传承红色文化 烟台大学原创舞剧《地雷战》上演传承胶东红色文化 烟台大学原创舞剧《地雷战》上演中青报・中青网记者 邢婷）日前，烟台大学原创舞剧《地雷战》暨2021年新年音乐会在烟台胶东剧院上演。据介绍，这是该校传承胶东红色文化，着力打造的“热血胶东・红色育人”系列活动之一。 演出分为上下半场，上半场为原创舞剧《地雷战》。由烟台大学音乐舞蹈学院师生主创及演出。该剧通过海阳大秧歌等多种音乐舞蹈表达形式，生动展现了地雷战这段耳熟能详的胶东抗战故事，深情讴歌了胶东儿女英勇无畏的爱国主义精神。 据悉，该剧的创作得到海阳市的高度重视和大力支持，拨付专项资金予以资助并提供了丰富的史料素材与故事线索。创作团队多次深入海阳有关红色教育基地考察采风，寻找创作灵感并大量收集与之相关的历史资料、民间故事和文艺作品。为保证舞剧的艺术效果，烟台大学还邀请国内资深舞蹈艺术家张荫松，中国著名舞蹈编导、北京舞蹈学院田露，海…
2020-12-28	扬州大学开展爱国主义和革命英雄主义教育党课扬州大学开展爱国主义和革命英雄主义教育党课党支部组织开展“弘扬伟大抗美援朝精神，争作新时代的有为青年”主题党日活动。学生党员通过与抗美援朝老战士对话、参观烈士陵园、观看爱国主义影片等方式，学习伟大抗美援朝精神。 当天上午，学生党员到扬州市生态科技新城杭集镇新联村看望、慰问抗美援朝老战士唐存福。18岁入伍的唐存福老爷爷已是87岁高龄，今年中共中央、国务院、中央军委授予唐存福“中国人民志愿军抗美援朝出国作战70周年”勋章。 党日活动第二站，学生党员走进邵伯保卫战烈士陵园参观学习，全体党员在纪念碑前进行默哀仪式，以此表达对革命先烈的深切缅怀。面对鲜红的党旗，学生党员举起右手，重温入党誓词。 下午，支部全体党员集中观看抗美援朝主题教育片《金刚川》，追忆抗美援朝峥嵘岁月，致敬“最可爱的人”。观影结束后，党员发起“山河无恙，英雄不朽，铭记历史，吾辈当自强”签…
2020-12-28	江苏农林职业技术学院举办社团纳新巡礼节江苏农林职业技术学院举办社团纳新巡礼节秀自我风采 展青春魅力”2020年社团纳新巡礼节活动。 本次活动分为展台展示和舞台展示两个板块。展台展示中，富有诗意的农林书画，香醇浓厚的果酒飘香，充斥着运动气息的三色球竞技社等社团独具一格，各显特色。舞台展示中，青尚流行乐团的乐队演奏，尽显青春活力；青风跆拳道社的跆拳道表演强劲与观赏性并存，彰显少年强则国强的魄力；T-MAX轮滑社的花样轮滑，狂热激情。最后，根据5名专家评审和20名大众评审评分，学院团委评选出10个最佳展台设计奖。 此次社团纳新巡礼节旨在向学生展现丰富校园文化生活，提升社团举办活动的能力，增强社团之间的沟通，为社团发展提供良好平台。 江苏农林职业技术学院现有学生社团52个，其中思想政治类2个、学术科技类13个、创新创业类12个、文化体育类13个、志愿公益类10个和自律互助类2个。其中大一、大二学…
2020-12-23	天津中医药大学开展义诊志愿服务活动天津中医药大学开展义诊志愿服务活动津南区西泥沽村，开展爱心义诊志愿服务活动，把中医医疗服务送到村民家门口。 义诊现场，5名中医专家为前来问诊的村民提供中医把脉、手诊面诊等服务，并根据村民病症提出切实可行的治疗建议，讲解中医调理和预防保健养生知识，帮助大家养成健康的生活方式和生活习惯。 学生志愿者根据村民的身体状况进行导诊，为村民量血压，进行安全保健知识的宣传，为村民提供便捷、高质量的医疗服务。同时，天中学子还深入田间地头为农作物去除杂草，在劳动的过程中培养天中学子吃苦耐劳的精神，让他们感受到“劳动最光荣，劳动最崇高，劳动最伟大，劳动最美丽”的道理。 天津中医药大学中医学院专家、校团委负责老师、中医学院辅导员以及学生志愿者一行40余人参加此次活动。
2020-12-17	西北农林科大:让学生真正成为学校建设发展的主人学生会改革进行时 西北农林科大：让学生真正成为学校建设发展的主人识进一步增强，工作作风有了很大转变。实行工作运行机制扁平化管理，主要学生骨干既要统筹工作全局，又要直接负责专项工作，保证人人各尽其责、事事简捷高效。 --------------- “自从学生会组织改革以后，我个人感觉清新了不少，再没有那么多部门、那么多我们都不认识的学生会成员给我们安排一些不明所以的活动了，而我最深刻的感受是现在学生会的学兄学姐们都好牛哦，办事效率特别高，还能把学习兼顾好，真是很厉害。”西北农林科技大学园艺学院2019级园艺专业刘佳诺同学满脸崇拜地说。 这是一支有态度的“先锋队” 2019年10月，西北农林科技大学团委微信公众号一条推送引起了轩然大波，师生评论纷至沓来。 “这批人太狠了吧，学霸啊！”“连续两年获得国家奖学金，到底怎么做到的！”“几十个人里头，80…
2020-12-16	南京邮电大学志愿者“橙”风破浪 为爱启航南京邮电大学志愿者“橙”风破浪 为爱启航 李川 通讯员 秦昌建）2010年，南京邮电大学志愿者们第一次通过义卖苹果的形式募集善款资助白血病患者。此后十年间，“冬季义卖”便在南邮校园生根发芽。每年的国际志愿者日前后，南邮青志联以策划者、志愿者、购买者不同身份参与义卖活动，纷纷为义卖贡献出自己的一份力量。 2018年，香脆的苹果甜在南邮学子的味蕾里，像一团团炉火，温暖了那年雪花漫天的整个寒冬； 2019年，清甜的橙子沁到南邮学子的心脾上，似一盏盏明灯，照亮了支教地小朋友天真无邪的笑脸； 2020年，冬季义卖志愿者们继续为爱启航，传递温暖。 “青栀”寓意常青，也有青春永驻的含义。为激励学生刻苦学习、奋发向上，促进德、智、体、美、劳全面发展，2017年，南京邮电大学研究生支教团依托“青柚计划”开始筹备“青栀奖学金”，2018年正式在支教地挂牌设立。奖学金款…
2020-12-16	江苏师范大学光盘打卡活动引领新“食”尚苏师青年光盘打卡引领新“食”尚动。活动前期，校青年志愿者协会通过微信推送、QQ活动说说、微博话题等多种方式对本次活动进行线上多渠道宣传。校园内，青年志愿者设立服务站点，向该校师生开展节约粮食的宣传，推荐光盘打卡行动。在学校各个食堂，青年志愿者张贴海报、设置桌贴，并在电子屏幕投放校青协制作的活动宣传视频，以食堂快闪等歌舞形式呼吁同学爱粮节粮。 光盘打卡行动得到苏师青年的响应，越来越多青年自带餐盒外带食物、适量取餐减少浪费。江苏师范大学青协志愿者通过与食堂工作人员交流，了解到光盘打卡活动开展后，餐饮浪费现象大量减少，同时越来越多的同学选择食堂就餐，减少外卖一次性餐具的使用。江苏师范大学青协还面向该校参与者发放活动问卷调研，本次活动共收到1000余份调查问卷，同学均对光盘行动表示认可，近9成参与者养成更环保的用餐习惯。 本次活动依托团中央第三届百城千校光盘…
2020-12-10	华东交通大学理工学院开展无偿献血活动华东交通大学理工学院开展无偿献血活动省血液中心联合开展“无偿献血，助力抗疫”活动。长期以来，华东交通大学理工学院高度重视无偿献血公益事业，与江西省血液中心共建“大学生无偿献血爱心教育基地”，学校围绕立德树人中心任务，重视学生德育教育，不断探索德育实践新模式，其中，以志愿服务为载体的德育实践活动，成为该校德育实践的第二课堂，形成“志愿献血无上光荣”的校风传统。 该校团委每年12月的第一周是无偿献血知识普及周，通过制作纪录片，微信推送，血液知识讲座，志愿者演讲等形式，利用线上大课堂、线下小课堂不断将志愿服务、无偿献血等公益事业普及到每一位师生。 据统计，此次为期5天的献血活动中，华东交通大学理工学院共有1283名师生参与献血，累计献血量达38.83万毫升，已连续三年刷新江西省高校单次献血人数记录。
2020-12-10	东北大学举行第18届诗歌散文朗诵大赛东北大学举行第18届诗歌散文朗诵大赛8届“妙笔流声”诗歌散文朗诵大赛。大赛在集体朗诵《少年中国说》中拉开序幕。比赛共分为“家国”“传承”“筑梦”3个篇章，由“不能忘却的记忆”和“青春中国”等10组朗诵作品组成。 东北大学校长赵继表示，东北大学举办纪念“一二・九”运动“妙笔流声”诗歌散文朗诵大赛，铭记历史，以文咏志，致敬先辈，活动已经成为弘扬东大光荣传统、彰显大学文化精神、传递青春正能量的校园文化活动品牌。 东北大学“妙笔流声”诗歌散文朗诵大赛自2003年举办以来，已经成功举办18届。大赛累计征集原创文学作品6000余篇，现场参与活动师生逾2万人。
2020-12-10	南昌工程学院：原理课“玩出新花样”原著品读 原著品论 原著品行 南昌工程学院：原理课“玩出新花样”会调研的行李中，都会有一样共同的物品――马列经典原著。 “随身带几本书”，是南昌工程学院马克思主义学院原理教研室教师近年来约定俗成的一项软制度。时刻不忘品读原著、论原著、行原著，这个活动早已从课上延伸到课下，又从青年教师内部的自觉讨论学习发展到带动青年学生一起参与。就算是在不同寻常的线上教学过程中，原著教学系列活动也从未停止。青年教师带头品读 这是一个成立不到3年、主要由80后青年教师为主的年轻教学团队。 谈到开展原著教学系列活动的初衷，原理教研室主任王诚德说：“一切马克思主义理论原著经典都可以理解为是一定社会生活在人们头脑中反映的产物，都是马克思主义经典作家根据‘他们彼时彼地所得到的人民生活中的思想原料’创造出来的宝贵财富，我们必须‘咀嚼’继承一切优秀的原著思想遗产，作为我们青年师生‘从此…
2020-12-08	华中科大：以奋斗之豪情 奏青春之乐章以奋斗之豪情 奏青春之乐章传播学院2018级本科生 汪司晨 在读《习近平与大学生朋友们》一书时，我好似聆听着习总书记对大学生的殷殷嘱托，真切感受到习总书记与大学生的亲密无间，深深认同总书记所说的“生逢其时，重任在肩”。 尤其是在第十七篇访谈中，赵楠作为访谈对象之一接受了中青报的采访，他在采访中回忆了2013年7月17日习总书记视察的场景：当天，总书记即将离开国科大，向前来送行的研究生们作了一场即兴演讲。他对在场的同学们说：“我们处于一个伟大的时代，有着伟大的目标，可谓生逢其时，责任重大……” 读罢此段，我脑海中不禁浮现出今年抗疫一线中国青年的身影：新冠肺炎疫情暴发时，中国青年白衣执甲，逆行向前，筑起抗击疫情的青春防线。 我领悟到，当代青年唯有把人生圆心扎在祖国大地，唯有把个人理想融入国家发展，方能不负青春；不仅要写好发表在期刊论文的文章，更要写好在祖国…
2020-12-07	中国石油大学（华东）：科技成果集中亮相科技成果集中亮相，这所高校已为学生举办五届创新创业年会备微缺陷智能检测仪、可燃冰高效开采技术……12月5日，总计116个创新创业项目、12项优秀成果展示、15个学院（中心）创新创业教育成果展集中亮相于中国石油大学（华东）第五届“智汇青春・开创未来”创新创业年会开幕式，800余人参展，感受科技创新的魅力和青年创业的激情。中国石油大学（华东）自2012年起举办大学生创新创业年会，目前已举办第五届。参展大学生演示高精度双轴云台自动瞄准系统 杨安 摄 “工业设备也会像人一样‘生病’，设备故障甚至会引起严重事故，这时候就需要我们的工业设备智能医生来帮助。”定制化工业设备故障分析及预测平台项目摊位前挤满了感兴趣的观众。 谈及该项目的优势与研究意义，计算机科学与技术学院物联网工程专业2017级刘娟介绍：“我们研发出‘望闻问切’等多种故障预测分析技术，根据不同企业的…
2020-12-07	贵州大学召开《习近平与大学生朋友们》学习座谈会贵州大学召开《习近平与大学生朋友们》学习座谈会建伟 通讯员 刘艳春 曾忠仙 杨怡然）近日，《习近平与大学生朋友们》学习座谈会在贵州大学东校区文化书院举行。各职能部门、各学院负责人，以及校学生会、校研究生会、青马工程培训班优秀学员等代表共计100余人参加。 座谈会开始前，贵州大学党委书记李建军和贵州大学校长、中国工程院院士宋宝安为贵州大学“贵山菁英”大学生骨干培训班优秀学员代表发放学习书籍――《习近平与大学生朋友们》。 座谈会上，各学生代表纷纷就学习《习近平与大学生朋友们》分享学习心得。 校研究生会主席钟大勇：在阅读了《习近平与大学生朋友们》一书之后，对青春一词有了更加清晰的认识，唯有奋斗与拼搏的青春才是拥有蓬勃生命力的，唯有迈开双腿去实践去创造的青春才是值得回味的。 贵州大学学生会主席杨晨曦：习近平总书记告诉我们，“年轻人要‘自找苦吃’”“只…
2020-12-07	河北农大学子：以拼搏谱写青春 用汗水献礼祖国以拼搏谱写青春 用汗水献礼祖国业大学园艺学院大一学生 郭宇 读完《习近平与大学生朋友们》这本书后，我记忆最深刻的一句话是“通过表面的东西看背后的机遇，找到解决问题的办法，要实实在在写调研报告”。作为一名河北农业大学的本科生，我会牢记习近平总书记对青少年的嘱托，向曹兵海学长学习――实实在在、迈稳步子、夯实根基，面向未来，踏实前行。 知行合一 前途可期 河北农业大学国土资源学院大一学生 刘美萍 习近平总书记邀请河北农大正定籍学子暑期回乡搞社会调研，鼓励广大青年将自己学到的理论知识运用到实际生活中，并指出学东西要学无止境，所有学到的东西都是有用武之地的。学习的同时要想办法应用，在应用中再总结，再用于学习。 21世纪的国际竞争，人才占据了越来越重要的地位，而能将理论知识运用到实践中，才是真正的人才。我校李保国教授扎根太行山35年，将自己的理论知识书写在…
2020-12-03	南京信息职业技术学院开展校园茶会活动南京信息职业技术学院开展校园茶会活动点茶校园茶会”活动。 现场，对于宋代点茶的历史介绍和优美的茶艺表演吸引众多同学驻足。很多同学坐在茶台前一试身手，在环回击拂中读懂宋代蔡襄《茶录》中记载的“盏冷则茶沉，茶少则云脚散，汤多则粥面聚”的点茶之乐，亲自感受以茶针为笔，以茶面为画纸勾勒一副“水丹青”的宋代雅趣。 南京信息职业技术学院坚持开展传统文化进课本、进课堂、进校园活动，坚持整体设计和分类开展相统一、内容优化和形式创新相统一的原则，依托“南信青茶茶艺社”“栖霞龙舞社”“沧海历史文化社”等传统文化社团开展丰富多彩的校园文化活动。学校还筹建“南信青茶”“栖霞龙舞”等多个劳动技能工作室，配备专业指导教师，面向学生开展传统文化课程和技能培训。 同时，该校也注重带领学生走出去，带传统文化走进社区，辐射周边。该校茶文化社团将传统茶文化融入志愿服务活动，与南京市玄武区锁…
2020-12-03	云南大学学生会：唱响服务同学“最强音”云南大学学生会：唱响服务同学“最强音”校吉祥物玩偶服欢迎新同学，等到他脱下玩偶服的时候，里面的衣服都湿透了，这让我真真切切地感受到了学生会的变化，也看到了学生会改革的力度和成效，他们是真心在为同学服务。”2020年新生进校，一名参与迎新工作的同学感慨地说。 2017年以来，云南大学学生会按照团中央、全国学联的指示和要求，积极推进学生会改革，突出基础制度创新和组织活力提升，不断扩大工作有效覆盖面，服务学生成长成才、服务教学科研中心工作、服务一流大学建设的能力不断提高，形成了引领力充分彰显、组织力日益坚强、服务力快速提升、凝聚力不断增强的充满活力、气韵生动的学生会组织建设新局面。 弘扬政治引领的“主旋律” “我将积极践行社会主义核心价值观，不忘初心，在学业道路上披荆斩棘，为双一流建设添光增彩！”“我要每周坚持早起跑步5天，勤奋学习，刻苦自律，努力成为和一…
2020-12-03	贵州大学：携手防疫抗艾 共担健康责任贵州大学：携手防疫抗艾 共担健康责任建伟 通讯员 刘艳春 黄华磊 周霞）12月1日，由贵州大学党委宣传部、党委学生工作部（处）、党委研究生工作部、校工会、校团委和校医院主办，校红十字会社团承办的2020年“世界艾滋病日”宣传教育活动在贵州大学贤正楼报告厅举行。学校党委和相关职能部门负责人、各学院师生代表共计360余人参加。 活动伊始，全体人员认真观看了防艾公益宣传视频并从传播渠道、防治知识等方面了解了艾滋病。 校党委副书记令狐彩桃向全校师生宣读活动宣言：高度重视，增强防艾意识，校园已经成为防艾抗艾的新战场，防艾工作任重而道远；“三全”防艾，做到全面覆盖，艾滋病防治是一项全局性、长期性工作，全校各部门积极营造良好的宣传氛围，力争把艾滋病防范的安全教育工作覆盖到全校每一位师生，做到“防艾人人参与，无艾人人受益”；理性认识，防“艾“不防爱，应以积极正确的态度…
2020-12-03	南京医科大学康达学院社团活动绽放别样风采南京医科大学康达学院社团活动绽放别样风采化活动，28个学生社团通过学生喜闻乐见的社团文化展示、文娱表演、网络直播、学习打卡等形式，拉近与青年学生的距离。 南京医科大学康达学院团委着力打造以医学生成长发展为目标，以学生社团为平台，以形式多样的特色社团活动为抓手的实践育人体系。通过创新手段，丰富形式，把青年意识形态工作与青年特点充分结合，让“第二课堂”与“第一课堂”并驾齐驱，共同助力青年学生全面发展。 其中，康复社与防艾社让同学发挥医学生的专业优势，学以致用，用在“第一课堂上”学习到的专业知识拓宽“第二课堂”的宽度和维度。以理论学习为主旨的“港城康达”青年学习社举办首届“青年大学习”知识竞赛打卡活动。 共计3000余名师生参加此次活动。
2020-12-03	安徽工程大学举办第二届学习达人挑战赛安徽工程大学举办第二届学习达人挑战赛的安徽工程大学第二届学习达人挑战赛决赛举行。 自11月中旬活动启动以来，全校8000余名同学参与，覆盖500余个班级团支部。 大赛在全面持续抓好“青年大学习”网络主题团课的基础上，以“四史”学习教育为切入点，将习近平总书记关于青年工作的重要思想、党的十九届五中全会精神、《党章》《团章》等知识内容贯穿其中。由主办部门组成的竞赛工作组指导学生骨干在前期学习的基础上，整理形成近1000道竞赛题库，推进青年自主学习。 比赛期间，主办方明确16个不同的主题，由“主题团日”活动优秀团支部团支书，围绕“四史”等相关知识，录制微团课并在决赛现场进行展示，增强现场的效果和感染力。 此外，本次活动坚持知识性、趣味性、挑战性统一，采用青年学生喜爱的H5线上答题形式进行，有效调动同学参与积极性。初赛通过校团委微信公众号进入答题系统，由各班级…
2020-12-02	盐城师范学院将“思政之盐”溶于谈心谈话中盐城师范学院：将“思政之盐”溶于谈心谈话中任仪式，10位资深“学工人”从学校领导手中接过“谈心谈话工作督导师”聘书。 “谈心谈话是辅导员开展思想政治教育工作的‘金刚钻’，只有将谈话进行到谈心的程度，谈得有深度、有力度、有温度，辅导员才能真正成为学生的良师益友。”首批受聘为辅导员谈心谈话工作督导师的法政学院副书记高娟说。 从2016年以来，该校先后通过举办辅导员谈心谈话专题工作沙龙，汇编谈心谈话工作案例，组织新老辅导员结对传帮带，参加线上线下专题培训，开展谈心谈话工作经验总结交流等方式，分层分类为辅导员“加油充电”，为做好新时代大学生价值引领和情感疏导工作奠定坚实基础。 “作为思想政治教育工作者，我们要善于运用谈心这一方法，去接近学生、了解学生，进而理解学生，更好地实现教育的目的。”该校副校长张桂华说。 此前，该校一名学生小雅被传销组织“忽悠”去了广…
2020-12-01	福建泉州职业技术大学：党委书记进学生社区宣讲福建泉州职业技术大学：党委书记进学生社区宣讲书院党团活动室，党委书记傅志雄为20余名学生代表讲述十九届五中全会的重大意义、方针原则、主要目标、重点任务以及远景目标等内容。 为深入学习贯彻党的十九届五中全会精神，泉州职业技术大学通过专题学习、专题讲座、宣传专栏、知识竞赛等多种形式掀起学习宣传热潮，同时组建宣讲团，分批进书院（学生社区）宣讲。 2019级学生入党积极分子陈健南表示，作为一名大学生，应该主动承担起历史赋予当代青年的责任，传承好“晋江经验”爱拼、敢赢、敢创的精神，砥砺奋斗，练就过硬本领，成为高素质高技能人才，以真才实干服务社会，奉献祖国，奉献人民，让青春在中华民族伟大复兴之路和强国征程中绽放光彩。 2019级工商管理2班洪培凌同学说，党的十九届五中全会明确“十四五”时期经济社会发展的指导思想，提出必须遵循的重要原则，“对于青年来说，国家…
2020-12-01	安徽工业大学第四次团学代会在秀山校区开幕安徽工业大学第四次团学代会开幕次代表大会、安徽工业大学第四次学生代表大会在秀山校区大学生活动中心开幕。 该校党委书记刘新跃出席大会并讲话。他希望该校的团学工作要旗帜鲜明坚持党的领导，坚持不懈以习近平新时代中国特色社会主义思想感召青年、凝聚青年、引领青年；要知行合一书写青春之歌，把小我融入大我，把青春献给祖国，在新时代奋勇搏击；要改革创新加强自身建设，不断提高团学组织的吸引力、凝聚力；要齐心协力增强育人合力，不断提升团学组织的战斗力和育人成效；要集思广益开好青春盛会，为新时代高水平大学建设贡献青春力量，创造青春辉煌。 开幕式后，“两代会”召开第一次全体会议。“两代会”代表分别听取王菁作题为《牢牢把握“三力一度” 致力提升“六大工程”，为新时代高水平大学建设汇聚青年力量，书写青春华章》和恽郑曦作题为《放飞青春梦想 唱响时代强音 奋力谱写安徽工业大学学生…
2020-11-27	南通开放大学举办实景教学主题团日活动南通开放大学举办实景教学主题团日活动走进南通红色教育基地――窑洞学堂，开展“学党史，传承红色基因”主题团日活动。 窑洞学堂位于南通市崇川区幸福街道，还原红色经典场景，上圆下方的窗棂、串串红辣椒、斗笠、马灯、简朴的木桌椅，处处体现红色精神，再现延安、西柏坡窑洞经典课堂。 此次南通开放大学创新“青马工程”学生骨干培训方式，用“沉浸式”实景课堂代替固定课堂，让团员青年切身感悟窑洞精神，汲取前进力量。同学们通过红色长廊“延安窑洞忆青春”、窑洞学堂微团课、重温入团誓词等内容，回顾革命战争时期的峥嵘岁月和中国共产党走过的光辉历程，学习党的一大到十九大的思想精髓。思政教师围绕“延安窑洞对话”这一党史，学习习近平总书记关于“马克思主义政党夺取政权不容易，巩固政权更不容易；只要马克思主义执政党不出问题，社会主义国家就出不了大问题，我们就能跳出‘其兴也勃焉，其亡也忽焉’的…
2020-11-26	中国矿业大学组织开展2020级团干培训班中国矿业大学组织开展2020级团干培训班团支书培养工程”2020级团干培训班在学校镜湖大讲堂开课。 该校团委相关负责人围绕“新时代高校共青团工作”这一主题作一场理论与实际相结合的讲座，各部门负责人以团务工作、思想引领、校园文化建设、创新创业竞赛、志愿服务、社会实践等为切入点，给全校团干上了一节团课。 本次教育培训活动主要采取理论培训的形式，按照理论训练与经验传授相结合、组织培养与自我教育相结合、集中培训与长期培养相结合的原则，引导学生团干部带头自觉发挥共青团作为党的预备军的作用，做好团支部基层工作，团结带领团员青年积极投身到实现“中华民族伟大复兴中国梦”的实践中。 中国矿业大学各学院团委（团总支）学生副书记、2020级全体团支部书记参加本次培训。
2020-11-24	贵州大学：爱心，送给考研路上的你贵州大学：爱心，送给考研路上的你 张建伟 通讯员 刘艳春 刘明倩 蒲小燕）时值小雪，气温骤降，距离2020年考研也只剩下一个月了，贵州大学图书馆、逸夫楼等考研教室却早早就坐满了紧张备考的学子们，他们或奋笔疾书或低头沉思，完全进入冲刺状态，时刻准备着以最佳状态进入考场。在这关键的时刻为给备考学姐学长们以鼓舞、传递全校师生的温暖与关怀，11月22日上午，贵州大学团委学生组织代表带着全校师生的关心走访贵州大学各个考研教室。 “学姐/学长，这盒牛奶还有这袋饼干给你，祝你梦想成真哦！”、“学姐/学长，这包糖果给你，奋斗的青春最美丽，你是我的榜样”、“学姐/学长，这是全体学弟学妹的祝福，以梦为马，不负韶华”……一句句低声温柔的祝福和一个个真诚的笑脸暂时打破了图书馆的宁静。为了不打扰备考的学子们，工作人员们以最快的速度把爱心早餐送到他们手中后，就迅速离开了教室。 “星光…
2020-11-23	辽宁石化大学志愿者历时两月为社区绘墙受赞誉辽宁石化大学志愿者历时两月为社区绘墙受赞誉张建伟 通讯员 杨青舟 曹江涛）日前，经师生20天通力作业和张涛老师后期细心补笔，一面70余平方米的墙绘在抚顺市望花区新钢社区完成。墙绘将一幢普通老房子点缀得活力四射、美轮美焕。新钢社区党委苗悦书记说：“从今天开始，这里将成为社区居民们日常休息、交流的据点，因为这里最美。”立冬日上午，随着辽宁石油化工大学对新钢社区10号楼西墙最后一根脚手架的拆除，一幅画面内容生动、色彩丰富精美的《邻里和谐图》呈现于众人面前。这是辽宁石油化工大学艺术设计学院十余名师生党员及志愿者历时半个多月的心血杰作。 辽宁石化大学志愿者在完成的墙绘前合影。通讯员 胡凯文 寇宸赫 供图 今年9月底，抚顺市望花区人大代表、辽宁石油化工大学信息与控制工程学院院长曹江涛受联系单位新钢社区之托，为了美化环境请求学院师生伸出援手。10月9日，学院正…
2020-11-24	南京农业大学：“光盘”行动可打卡抽锦鲤大奖南京农业大学光盘打卡抽锦鲤锦鲤大奖，还能担任形象大使为光盘行动代言？近日，南京农业大学“美好‘食’光，拒绝浪费”青年光盘行动主题实践活动正在校园内如火如荼地开展，深刻的教育意义融入丰富的主题活动中，“光盘行动”逐渐在校园内蔚然成风。 对于同学们来讲，后厨一直是“闲人免进”的重地。学校组织带领同学们走进后厨、参与后厨工作，食物是怎样来的，剩饭去了哪里……同学们好奇的问题在这里得到了解答。通过后厨岗位的体验，同学们深刻明白了“一粥一饭当思来之不易”的道理。 为进一步引导师生将节粮爱粮意识落实到行动上来，并养成良好的习惯，学校组织开展了“光盘行动”21天打卡活动，面向全校师生发放集章卡，完成指定的打卡任务，即可参与“光盘锦鲤”的抽奖，价值上千元包含学习生活必需品的锦鲤大礼包吸引了3000余名师生坚持完成21天打卡任务。 好习惯不仅要从自身养成，更要带动…
2020-11-19	江苏建筑职业技术学院将礼射文化融入品行礼仪养成江苏建筑职业技术学院将礼射文化融入品行礼仪养成看《淮海战役纪录片》，并开展“汉画中的徐州箭手”展示活动，推动礼射文化和两汉文化及徐州本地文化的融合。 学校在对礼射项目进行研究后，将德智体美劳五育融入其中。以习射礼仪及礼射规范培养学生德行素养，寓德育于习射；以诗词歌赋、成语典故中礼射知识来拓展学生知识面，融入学校智育；以礼射技法练习，带动学生身体锻炼，达到体育功效；以甲骨、青铜器、汉画像石、壁画、字画等艺术品中的礼射元素及纹饰，涵养学生美育；以《周礼・考工记・弓人》为基础，探索传统制弓做箭工艺，培养学生动手能力，提升学生劳育。 通过开设相关课程、组建学生社团、启动相关科研、举办学术研讨会、比赛、展演等礼射活动，发掘其教育价值，探寻其育人模式。 该校自2014年开始探索礼射文化，结合专业特色、文化传统、培养目标、生源特点、学生诉求、成长规律，结合…
2020-11-19	第三届全国大学生船舶能源与动力创新大赛举办第三届全国大学生船舶能源与动力创新大赛举办创新大赛决赛在江苏科技大学落下帷幕。 本届大赛经过决出设计赛特等奖10项、一等奖20项和二等奖30项；上海交大和大连理工等12所高校获得优秀组织奖。 参赛作品围绕新能源、多水域多功能水下清洁机器人、太阳能应用的超低排放船舶装置、船体清污、海水淡化、船舶高效节能复合储能系统等内容进行线上视频展示和实物展示。这些作品展示了在校大学生专业技能学习和实际运用相结合的成果。 本次比赛旨在引导和激励高校主动适应船舶发展革新的新时代要求，增强实践能力与创新能力，紧扣船舶能源与动力的科技创新研究与实践。 大赛由中国造船工程学会、江苏省科学技术协会、中国造船工程学会船舶轮机学术委员会、江苏省造船工程学会、江苏省内燃机学会、江苏科技大学联合主办。由于疫情影响，本次大赛决赛通过线上答辩方式进行，技能赛暂停一届。本届大赛共吸引来…
2020-11-18	河北科技大学举办非遗动态展河北科技大学举办非遗动态展自学校大学生艺术团及各学院的非遗表演及展示项目，为全校师生带去一场文化盛宴。 活动现场，井陉拉花表演、二贵摔跤、陈氏太极、抖空竹、常山战鼓、潍坊风筝、秸秆扎刻、武强年画等非遗项目让观众大饱眼福，吸引不少同学参与其中。 非遗动态展是河北科技大学艺术节系列活动之一，是河北科技大学美育工作与非物质文化遗产传承的有机结合。自2005年开展非遗文化进校园活动至今，河北科技大学不断将社会实践、课题研究等相结合，丰富“非遗”文化传承形式的同时，通过多次举办非遗专场演出、“赏樱花，品非遗”等中华传统文化的展示活动，实现非遗文化在当代大学生中的动态传承，取得了良好的教育效果和社会反响。
2020-11-18	甘肃政法大学召开首次学生代表大会甘肃政法大学召开首次学生代表大会者马富春）11月14日至15日，甘肃政法大学召开第一次学生代表大会、第一次研究生代表大会。该校党委书记马建东、副校长唐伟尧出席会议并讲话。 马建东代表学校党委对大会召开表示祝贺。他指出，全体代表及全校青年学生要以本次大会为契机，在习近平新时代中国特色社会主义思想的指引下坚定前行，努力成长为德智体美劳全面发展的中国特色社会主义事业的合格建设者和可靠接班人。各级学生组织要加强政治引领、坚定理想信念；聚焦职能定位、深化服务内涵；提高工作能力、发挥榜样作用；牢记初心使命、谱写青春华章，要肩负起坚守人本信念、崇尚法治精神、践行社会责任，造就卓越人才的使命，做担当民族复兴大任的时代青年，为实现中华民族伟大复兴的中国梦贡献青春智慧和力量。 甘肃省学生联合会驻会执行主席、兰州大学学生会代表分别致辞。会议通过章程和工作报告，选举产生第一届学生…
2020-11-15	四川文化传媒职业学院学生与“金熊猫”会面四川文化传媒职业学院学生与“金熊猫”会面王冬伟）“请问哪里签到？”“前方进门左转，大厅里设有‘金熊猫’论坛签到处指示牌，会有专门的接待人员为您服务。”从统一服装到妆容要求，从形态礼仪到活动流程……四川文化传媒职业学院航空系组织统一集训、模拟演练，最终选拔46名空乘专业学生参加11月11日到11月12日在成都锦江宾馆举行的“金熊猫”国际传播高峰论坛，负责活动的接待任务。 在本次接待任务中，46名学生被分配在机场接待组、CCO接待组、签到组和后勤组。论坛第一天，全国各地的嘉宾云集蓉城，为了能让到场嘉宾感到满满的成都热情，机场接待组的学生们早早地等候在接机口，热情地为前往论坛的嘉宾提供引导咨询服务。CCO接待组的学生们则为嘉宾提供全程陪伴，让前往论坛的宾客们感受到更优质服务，接待学生们严格遵守疫情防控要求，即使隔着口罩，她们依然面带微笑、以礼待人。签到组…
2020-11-15	贵州大学科技学院1056名师生献血256800毫升贵州大学科技学院1056名师生献血256800毫升王冬伟 通讯员 晏春）2020年11月9日-13日，贵州大学科技学院举办的 “无偿献血进校园”活动圆满落幕！1056名师生献血256800毫升。 此次活动由共青团贵州大学科技学院委员会主办、贵州大学科技学院拓荒者志愿服务队承办、贵州省血液中心协办。 活动现场，在志愿者们的指引下，前来献血的师生有序的排起队伍、撸起袖子，积极地配合血液中心的工作人员及志愿者们进行信息登记、体温测量、抽血化验、静脉采血、办理献血证等。 拓荒者志愿服务队的熊儒平同学又一次报名参加了今年的无偿献血活动，这是他第三次献血。“参加无偿献血活动主要是为了能够给需要的人提供帮助，增加血液来源，缓解用血紧张的情况。”熊儒平同学说，只要自身满足献血要求，他都会去参加无偿献血。 “适量献血会使人体内造血系统受到激发，增强人体的造…
2020-11-12	苏州大学团委与苏州胥口镇共建志愿服务基地苏州大学团委与苏州胥口镇共建志愿服务基地”签约挂牌仪式在苏州市胥口镇藏南学校举行。 活动中，苏州大学团委书记于潜驰与藏南学校校长许霞共同签署《志愿服务基地共建协议书》。苏州大学师范学院副院长张佳伟与藏南学校执行校长邵红军一起为苏州大学志愿服务藏南学校基地揭牌。藏南学校校长许霞介绍学校概况、发展历史以及近几年教学成果。 在未来的一年中，苏州大学研究生支教团的成员将围绕学业辅导、亲情陪伴、素质拓展、自护教育、心理辅导等内容展开“七彩四点半・三学课堂”项目，致力于促进同学们“知学”“懂学”“乐学”。 苏州大学、苏州市教育局等相关部门负责人、苏大研究生志愿者及藏南学校学生代表出席活动。
2020-11-11	苏州大学举办2020年“信仰公开课”校级示范课苏州大学举办2020年“信仰公开课”校级示范课委开展“青春献礼祖国，坚定制度自信”――苏州大学“信仰公开课”校级示范课。 同学们通过观看视频回顾抗美援朝战争的原因及重大历史意义，并全面学习习近平总书记在纪念中国人民志愿军抗美援朝出国作战70周年大会上的重要讲话。 英模施光礼回忆自己在朝鲜战场上与敌机对战的亲身经历，饱含深情地为大家上了一节主题信仰公开课。为了让抗美援朝精神更好传承，教育后人幸福不忘颂党恩，苏州大学聘请施光礼同志担任苏州大学信仰公开课特聘导师。 电子信息学院党支部的同学发挥专业特长，为本次信仰公开课制作了由381个LED灯组成的“抗美援朝，保家卫国”主题电子绣。LED灯的数量与一面经历过上甘岭战役的战旗上的弹孔数量一致，以此致敬革命先辈、传承和发扬伟大的抗美援朝精神。电子绣由施光礼同志亲手点亮。 抗美援朝英模施光礼同志、江苏省军…
2020-11-07	黑龙江大学青年志愿者：创赢青春 情暖冰城黑龙江大学青年志愿者：创赢青春 情暖冰城亮 通讯员 董舒凯）初冬的哈尔滨，三两雪花飞舞。黑龙江大学的青年志愿者们秉持着“追梦筑梦、勇于担当”的理念，用专业、暖心的志愿服务体现了中国青年的热血担当。 温暖：从一则短信开始 “欢迎您抵达美丽冰城哈尔滨，希望在第七届‘创青春’赛会期间，我们的服务给您留下美好印象，稍后赛会志愿者将在出口迎接您！”航班刚落地，参赛嘉宾们便收到了一则来自志愿者的短信。 黑龙江大学的苏航和陈潞负责本次大赛的行程提醒工作。作为行程提醒员，她们仔细研究了整个大赛流程和日程安排，提前编制短信提醒模板28个。同时，为预防突发事件，她们提前编排了各类紧急预案，包含天气变化和会议时间、地点的变更等，为大会顺利进行保驾护航。 而这份温暖，伴随了大赛的整个过程。从第一天的接待到之后每天的会议行程提醒，再到最后的安排送站车辆，志愿者们设身处地为嘉…
2020-11-07	山东大学一女生寝室全保研 奋斗奏响青春强音山东大学一女生寝室全员保研 以奋斗姿态奏响青春强音格迥异却同样优秀的姑娘，日前分别保研至山东大学、北京大学、复旦大学和上海科技大学。青春正当时，朝气蓬勃的她们既敏而好学，又敢于拓展能力边界，不断探索学分绩点之外的成长路径。 怀着对济南和母校沉甸甸的爱，马晓博未来三年将继续在山东大学读研。她说，如果只能用一种身份介绍自己，相比于国家奖学金获得者，她更愿意称自己为青年志愿者。 共青团山东大学委员会致力于切实做好青年学生志愿服务的组织引导工作，建立完整的志愿服务机制，资源共享，全校联动。浸润在“人人争当志愿者”的校园文化当中，马晓博无论是前期的活动策划还是后期实地布置展台，每一个步骤都参与其中：向居民科普用药安全，陪伴患有脑性瘫痪和自闭症的小朋友做康复训练…… 保研至复旦大学的马晓佩更喜欢的是待在实验室，试剂、仪器总能提供舒适而安心的确定感。正是在学院…
2020-11-05	河南大学：全心全意，“校会君”和你相伴学生会改革进行时 河南大学：全心全意，“校会君”和你相伴南大学学生会倾心打造的微信平台的亲切称呼。而“校会君”得到“河宝儿”认同的背后，是学生会坚持以服务同学为己任，优化权益服务、锐意改革、加强自身建设带来的实效。 --------------- “嵩岳苍苍，河水泱泱，中原文化悠且长；济济多士，风雨一堂，继往开来扬辉光……”在秉承“明德新民，止于至善”的校训下，河南大学自1912年建校以来，已历经108年的悠然岁月。沧桑几度，如今校园里走红的是“校会君”。 “校会君”是河大学子“河宝儿”们对河南大学学生会倾心打造的微信平台的亲切称呼。而“校会君”得到“河宝儿”认同的背后，是学生会坚持以服务同学为己任，优化权益服务、锐意改革、加强自身建设带来的实效。强基固本，锐意改革矢志向前进 河南大学学生会坚持以“凝聚同学、服务学校、当好桥梁、从严治会”为目标，以植…
2020-11-03	南通科技职业学院学“四史”教育活动启动南通科技职业学院学“四史”教育活动启动・争做时代新人”――学“四史”教育活动启动仪式举行。 启动仪式上，南通科技职业学院参加中华人民共和国成立70周年阅兵式的学生胡静坚分享了“我和我的祖国”的青春故事；来自河海大学的国防教育专家叶欣老师应邀做了题为“那年那月那场战――从抗美援朝谈新中国现代国防建设”的主题团课。 团南通市委、南通职业科技学院等相关负责人及500余名学生干部、入党、入团积极分子和青年代表参加本次活动。
2020-11-02	哈工大研支团助力云南“小凉山”脱贫攻坚哈工大研支团助力云南“小凉山”脱贫攻坚述了云南省丽江市宁蒗彝族自治县在脱贫路上攻坚克难补短板的故事。 云南丽江的宁蒗彝族自治县俗称“小凉山”，曾经面临着出行难、发展产业更是难上加难的局面。脱贫攻坚战打响以来，宁蒗县全力攻克坚中之坚、难中之难，已累计脱贫77000多人。今年以来，针对剩余贫困人口，宁蒗县集中人力财力物力支持一线“作战”，确保如期实现高质量脱贫摘帽。 哈尔滨工业大学研究生支教团在云南宁蒗彝族自治县支教已有10年，支教服务期间以自身为纽带，将社会爱心源源不断地汇聚在宁蒗这片土地上，致力于西部贫困地区孩子的健康成长。研究生支教团与社会爱心企业、基金会、哈工大广大师生、校友，以及众多爱心人士携手，将一笔笔资助、一批批物资送到每位需要帮助的学生手里。 哈工大研支团的足迹遍布宁蒗县覆盖的红旗乡、翠玉乡、新营盘乡等15个乡镇、2所高中、13所初中、4…
2020-10-30	江苏淮阴工学院举办青年创新能力强化训练主题活动江苏：淮阴工学院举办青年创新能力强化训练主题活动话：创意・创新・创造”青年创新能力强化训练主题活动。中国青年网通讯员 王晓惠 陈娟 供图 中国青年网北京10月30日电（记者 李川 通讯员 王晓惠 陈娟）“创新是一个民族进步的灵魂，是一个国家兴旺发达的不竭动力，也是中华民族最深沉的民族禀赋。”为训练大学生创新思维、培养大学生创新精神、提升大学生创新能力，全面落实立德树人根本任务，10月27日，江苏淮阴工学院举办“对话：创意・创新・创造”青年创新能力强化训练主题活动。淮阴工学院党委副书记、副校长、校关工委副主任吴建华出席活动并讲话。 吴建华表示，本次活动有利于引导青年学生充分认识世界科技创新的形势和国家创新驱动战略的重大意义，有利于激发和强化青年学生的创新意识，也有利于青年学生创新能力的培养和训练。 主题活动在观看央视《对话》栏目《变局下的创新而…
2020-10-29	宁波大学:"大美育模式"让思政教育润物无声宁波大学：“大美育模式”让思政教育润物无声润物无声。“宁波大学的‘大美育模式’实践，始终致力于让所有在校学生都享有接受美育的机会，通过对美的认知、体验、感受、欣赏、创造，塑造属于每一个学生对美的理念、情操、品味、格调与素养。”宁波大学音乐学院党总支书记屠春飞说。 美育课程“全覆盖” “加入合唱团是我大学生活最难忘的经历。”戴东君是宁波大学医学院毕业生，大二时加入了学校合唱团。在合唱团中，他学习了很多音乐技巧，并在合唱类比赛中获得浙江省特等奖等多项荣誉。“很多著名科学家都有着深厚的艺术素养，美育是可以促进专业学习研究的，我就是一个很好的例子。”戴东君以优异成绩本科直博进入浙江大学学习，还带领浙江大学医学院附属邵逸夫医院合唱团取得了历史最好成绩。音乐已经成了戴东君一生都无法割舍的爱好。 戴东君是通过选修课学习开启“音乐之旅”的。多年的探索，宁波大学形…
2020-10-28	安徽医科大学连续7年打造“人人演讲”团学品牌安徽医科大学连续7年打造“人人演讲”团学品牌王磊 通讯员 程焱 毛丽娟）在近日举行的安徽医科大学“我的中国梦――不忘初心，牢记使命”人人演讲决赛上，该校47名本科生、研究生同台竞技，讲述对“初心使命”的理解。 本届演讲初赛自2019年10月启动以来，共有4000余名新生站上讲台，以历史变迁、科技进步、医学发展等视角、事例切入，用语言艺术表达各自爱党爱国的坚定信念、勇于创造的生机活力和甘于奉献的优良品格。 该校自2013年开始，连续7年在新生中开展“我的中国梦”演讲活动，打造人人参与的思想引领品牌，超3万名学生参与其中。每年的演讲活动采用逐轮晋级的方式进行理论自学、教师领学、演讲互学、实践深学等，确保每一名新生都有上台机会。
2020-10-28	江苏大学举办2020年青马公开课示范课活动江苏大学举办“与江大同行・与祖国共进”青马公开课示范课活动 张建伟 通讯员 刘勇）近日，“与江大同行・与祖国共进”江苏大学2020年青马公开课示范课在校小礼堂举行。校团委书记王海军出席，各二级团组织负责人、2020级新生团支部书记、第三期大骨班全体学员和菁英学院学员等400余人参加现场活动。活动通过乐享网络平台同步直播，近万人观看。 本次“青马公开课”以主题演讲、师生风采展示等形式展开，在主题演讲环节中，马克思主义学院教师岳志强作了《爱国是青春的底色》主题分享，勉励新时代青年弘扬爱国主义精神；全国卫生健康系统新冠肺炎疫情防控工作先进个人赵燕燕作了《我们就是一家人》主题分享，讲述疫情期间的感人故事，彰显大国青年使命担当；食品学院退休教授李国文作了《一段艰辛的建校历史，一种不变的爱校情怀》主题分享，回顾了建校初期时的艰辛历程，勉励学生有志向就有事业；…
2020-10-22	安徽工程大学志愿者让废弃单车变为公益自行车学生志愿者让废弃单车变为公益自行车夏辉 中青报・中青网记者 王海涵） 近日，60辆崭新的自行车被送到安徽省无为市石涧镇范庄村村部。当地学生范启芸拿到自行车后高兴地说：“我终于有了第一辆属于我自己的自行车，以前天没亮就要赶着去上学，现在可以在家多背会儿书再走了。” 当天，安徽工程大学校团委与团芜湖市委合作，指导学校含笑花服务团队在范庄村举行捐赠活动，向贫困学生捐赠60辆爱心公益自行车。 爱心公益自行车被一一分发给贫困村民和贫困学生，范庄村党总支书记徐德忠称赞道：“这些自行车质量非常好，大家都很喜欢，之前拿到车的村民和学生都说车子很结实。”捐赠现场，有的学生拿到车后立刻绕村子骑行了一圈，非常兴奋。 含笑花志愿服务团队负责人周宇航同学说：“孩子们幸福的笑脸就是我们收到的最满意的答卷，志愿服务队将继续为更多孩子带来快乐。” 该志愿服务团队自2019年4月…
2020-10-22	长春师范大学：“志愿者108将”撑起爱心接力长春师范大学：“志愿者108将”撑起爱心接力乐、美术等艺术课，还先后创办了绘画、古筝、电子琴、葫芦丝等兴趣小组，尽可能为孩子们提供体验艺术的机会，丰富他们的课余生活。 --------------- 一次3个月的支教经历，让长春师范大学学生刘海涛决定成为一名特岗教师，扎根在异乡的农村小学。不仅如此，他还影响了曾经的同学、现在的爱人刘明月也加入到乡村专职艺术教师的队伍中。 刘海涛的家乡在河北唐山，他是家里的独生子。看着父母年龄越来越大，需要更多陪伴，大学毕业选择去向时，刘海涛纠结了许久。 最终，他还是选择以特岗教师的身份重新回到他曾支教的红星乡中心小学，当一名专职音乐教师。“支教分别时，学生们的眼泪落到了我的心里”。这份情谊让刘海涛难以割舍。 红星乡中心小学位于吉林省榆树市。长春师范大学团委负责人介绍，榆树市农村艺术教育一直比较薄弱，全市43所农…
2020-10-20	扬州职大：“光盘行动”引领节约“新食尚”扬州职大：“光盘行动”引领节约“新食尚”恒念物力维艰。”开学伊始，扬州市职业大学多管齐下，坚决制止餐饮浪费行为。后勤部门为鼓励师生“光盘行动”，安排工作人员为每位“光盘”的师生送礼物，营造浓郁的勤俭节约、尊重劳动的校园氛围。 “光盘行动，节俭养德”“文明用餐、尊重劳动成果”……提倡“光盘行动”的公益提示牌摆放在扬州职大食堂的醒目位置，各个食堂里，提倡节俭的横幅随处可见，小份饭菜热销。 “学生返校前，我们在食堂门口张贴了节约倡议书，在校园内营造浪费可耻、节约为荣的氛围。”扬州市职业大学后勤管理处饮食服务中心主任郑治介绍，随着学生返校，食堂里打饭的师生逐渐增多。打饭过程中，工作人员提醒师生按照自身情况购买饭菜。 食堂还特别推出奖励套餐，“我们随机发放小礼品，包括两元餐费抵用券、文具、牛奶、水果等，虽然金额不多，但‘光盘’有奖，激励大家培养节约粮食的好习…
2020-10-20	大连民族大学开展大学生志愿服务活动大连民族大学开展大学生志愿服务活动服务团参加“大连・六盘水金秋消费节活动”，为活动全程提供志愿服务。学校20名贵州籍大学生发挥民汉双语志愿服务优势，现场为参加活动的领导嘉宾及市民介绍大连市东西部协作对口支援消费扶贫特色产品及六盘水、铜仁等贵州六个州市的农副产品、茶水酒饮等。 据介绍，消费扶贫是社会力量参与脱贫攻坚的重要途径，通过消费来自贫困地区和贫困人口的产品与服务，帮助贫困人口增收脱贫。该校高度重视此项工作，学校共青团在大学生民汉双语志愿服务团志愿者中进行广泛宣传动员，主动与主办方对接工作需求，在志愿者中选拔熟悉两地人文环境、有志愿服务经验的大学生参加，以优质的服务保障活动的进行。 来自贵州六盘水的志愿者肖枝薪说：“能在大连为自己家乡的产品代言和宣讲，能为东西部协作和国家脱贫攻坚贡献一份力量，我感到特别自豪。”
2020-10-13	四川文化传媒职业学院：迎新现场多亮点四川文化传媒职业学院：迎新现场多亮点 留下美好初印象张建伟 通讯员 郝越敏）双节刚过，四川文化传媒职业学院迎来了2020级秋季统招新生。有了单招迎新工作的成功经验，学院领导班子和相关部门统一筹备，在遵循疫情防控要求的基础上，将秋招迎新工作做出亮点和特色。一方面要与单招迎新有所区别，给新生的大学初印象留下深刻的记忆点；另一方面也能让新生感受到学院的专业教育和丰富多彩的大学生活。 在崇州校区秋招迎新站点，一边是按照系别专业进行划分，帮助学生便捷的完成专业报到，认识到同专业的学长学姐和老师；另外一边则按照生源地进行划分，这样一来每一个站点就变成了一个小小的“同乡驿站”，初来乍到难免生疏，但遇到自己的同乡甚至同学则会让人心生暖意。同步进行秋招迎新的绵竹校区各个专业接待点将专业成果展示出来，有精美细致的手工艺品、也有大气磅礴的水墨国画，前来报到的新生和家长可以通…
2020-10-12	天津大学宣怀学院探索创新创业教育模式校园 天津大学宣怀学院探索创新创业教育模式 在课堂里设计未来演。天津大学供图 作为中国高校创新创业教育改革发展“探索者”的天津大学宣怀学院，近日宣布将启动一项“新工科创业计划”。据介绍，该计划将搭建跨学院、跨学科的项目团队平台，邀请全校优秀本硕博学生共同参与，打造科技创新产品，在项目实践中提升解决实际问题的能力。 “你是否能想象，在粉红色的海洋里畅游，在儿时的秋千上撷取一缕记忆？随着时代的快速发展，越来越多的人处于心理亚健康状态，而在Mr.right的帮助下，我们每个人都可以拥有独一无二的AI心理医生……”这是天津大学宣怀学院首届求是英才班大二学生的专业核心课程――《IDBE项目1 基础与技巧》的结课项目路演。前诺基亚研究院首席设计师也是台下的听众。 与传统的理论授课和作业汇报不同，这门别开生面的课程拥有一整套全新的课程内容和教学体系，既没有固定的教材…
2020-10-12	大连海事大学学生会：打造“鹏友圈”成为青年友学生会改革进行时 大连海事大学学生会：打造“鹏友圈”成为青年友，是中国著名的高等航海学府，有“航海家的摇篮”之称。 高校学生会深化改革以来，大连海事大学学生会努力打造校园“鹏友圈”，服务同学成长成才，引导广大同学自觉把个人理想融入为中国梦而奋斗的责任担当之中。“向下”传递党的声音 “向上”反馈学生意见 “以前一提到理论学习，第一反应就是枯燥、乏味。自从校学生会推出了‘鹏友’系列，理论课大家都抢着上，生怕落下一次。”船舶电气工程学院学生张世豪说。 “育鲲成鹏”是大连海事大学一直秉承的培养理念，“鹏”由此成为学校优秀学子的标志。“鹏友”系列，是针对学生群体而推出的青年喜闻乐见的红色理论品牌。这个系列活动正是由校学生会主席团成员刘可欣和其他学生会成员一起研究推出的。他们结合同学们的不同需求开展了“教授下午茶”“有鹏来”“鹏辈汇”“鹏友说”等“鹏友”系…
2020-10-12	华中农业大学研支团带山村学生玩转“科学”华中农业大学研支团带山村学生玩转“科学”群峰如屏，崖壁陡峭，云雾缭绕。从山容峻秀的恩施到一马平川的武汉，1位老师，3名志愿者，跨越531公里，穿越林海，带着12名孩子来到了科学之梦开始的地方。华中农业大学研支团和孩子们合影 近日，由华中农业大学本禹志愿服务队研究生支教团举办的“大手牵小手，笑眼看世界”第七届乡村儿童城市行――“启航，玩转科学之旅”公益项目在武汉启动。 来自湖北恩施建始县官店镇摩峰中心小学的12名山村学生，在华中农大研支团志愿者的带领下在武汉华中农业大学和科技馆度过了5天的国庆假期时光。 “读万卷书，行万里路。”比起课本知识，这一次的科学之旅有模型、可触摸，更直观、更具体，孩子们可以用眼睛、用手、用心灵去近距离感受科学的无限魅力。昆虫奇遇记，万物皆有灵 孩子们行程的第一站是华中农业大学的昆虫实验室。在植物科学技术学院的科普课堂“不一样…
2020-10-12	大学生西北微创营在西安交通大学举办大学生西北微创营在西安交大举办10月11日下午，来自西安交通大学、重庆大学、西南石油大学等15所学校的26支创业团队齐聚交大创新港，经过项目路演展示和答辩，来自西安交通大学的“Speed Map”项目斩获金奖，西安水泽动力科技有限公司、“炭索未来”项目获得银奖，“管道安全生产守护神”、“苹果红红”精酿产业助农、捷地科技、BICOCS科技和“杜仲康”5个项目获得铜奖。 本场项目路演展示为2020年广发证券大学生微创业行动西北微创营的一部分，目的是活跃高校创新创业氛围，服务乡村振兴战略，激励大学生返乡创业，搭建风投机构与创业青年洽谈路演平台。 在之后举办的项目总结会上，西安交通大学党委常委、副校长郑庆华，中国青年报社副总编辑、KAB全国推广办公室总干事董时，广发证券西安分公司副总经理何颖等嘉宾出席总结会并颁发证书。 郑庆华在总结会上说，创新创业是当今时代的特…
2020-10-10	武汉科技大学校团委举办国旗班进小学宣讲活动武科大校团委举办国旗班进小学升旗活动织7名国旗班成员来到吉林街小学，参与“‘喜迎中秋，共庆华诞’――吉林街小学江南春城校区庆祝建国71周年”活动，举行升旗仪式、宣讲国旗文化。 在激昂雄壮的国歌声中，鲜艳的五星红旗迎风飘扬，全场庄严肃穆。吉林街小学一到四年级1000余名师生参与本次活动。 吉林街小学三、四年级学生代表为大家带来《歌颂祖国》诗词联颂。国旗班学子和吉林街小学全体师生合唱《我和我的祖国》。 国旗班成员还为同学们宣讲国旗文化，弘扬爱国精神。讲述国旗的设计、国旗的升起者、国旗的象征、升旗仪式的意义和步骤。并在室外为孩子们进行军姿讲解和队列敬礼等训练，鼓励孩子们了解国旗，争做一名合格的护旗手。
2020-10-10	中国石油大学(华东)“指尖公益”滋润“希望小屋”中国石油大学（华东）：“指尖公益”滋润“希望小屋”发芽成长石油大学。”日前，山东滨州阳信县下马李村12岁女孩雯雯（化名）告别了堆满杂物的旧房间，拥有了整洁温馨的“希望小屋”。中国石油大学（华东）为她量身定制的“希望小屋”不仅地板干净、墙面雪白，更有漂亮的书桌、舒服的小床、时尚的衣柜。 雯雯自幼丧父，母亲改嫁，一直跟随年迈的奶奶生活，自己房间里连件像样的家具也没有。“希望小屋”让雯雯拥有了自己学习生活的温馨空间，中国石油大学（华东）的大学生还和雯雯建立长期关爱计划，通过“小屋云课堂”为她线上辅导作业，解决成长中的小烦恼。“她们就是我的知心姐姐，还说寒暑假的时候带我去青岛玩，我一定好好学习，将来成长为像他们一样的人。”“希望小屋”改造前后对比图 在山东滨州阳信县，像雯雯这样拥有“希望小屋”的还有12位儿童。“希望小屋”是共青团山东省委、山东省青…
2020-10-10	大连艺术学院原创舞台剧《梦想・青春》上演大连艺术学院原创舞台剧《梦想・青春》上演想・青春》在大连开发区大剧院举行首演。该剧由团辽宁省委和团大连市委等主办。全剧运用了音乐剧的舞台表现形式，将抗击新冠疫情过程中发生在大连艺术学院校园里的真人、真事、实情、实景搬上舞台，是一部为传承青春与大爱精神而专门创作的思政舞台剧新作，同时也展现了大连艺术学院建校20年来在思想政治教育领域的不断探索。 全剧共分四幕，采用纪实性体例。交响乐、合唱、朗诵、音乐剧、舞蹈等艺术形态交相辉映，体现了多时空、多情境、多点式表演搭配的精妙；灯光、舞美、服装、道具等极致渲染，呈现出舞台艺术与舞台科技的交汇融合。思政课不只在课堂上讲，也可以在舞台上演。 多年来，大连艺术学院一直以将思政课搬上舞台的形式对青年学子进行理想信念教育，对青年学子厚植师生爱国主义情怀。
2020-10-02	复旦大学团委发起共产党宣言传承随手拍活动复旦大学团委发起共产党宣言传承随手拍活动者王烨捷）“我是宣言精神传承人蔡明育，我是宣言精神传承人应启翔，我是宣言精神传承人周亦成……”为纪念100年前复旦大学陈望道老校长翻译首个中文全译本《共产党宣言》，复旦大学的青年师生们近日在全国各省份随手拍、随时学，用镜头打卡身边红色景点，记录家乡新变化，深入学习践行习近平总书记回信精神，争做宣言精神传承人。 七一前夕，习近平总书记给复旦大学《共产党宣言》展示馆党员志愿服务队全体队员回信，勉励广大党员在学思悟践中坚定理想信念，在奋发有为中践行初心使命。复旦大学随即掀起学习贯彻总书记重要回信精神的热潮，校团委推出“学思践悟复旦人，宣言精神传承者――传承・随手拍”青春影像大赛活动，鼓励复旦青年在遵守疫情防控要求的情况下，开展随手拍随时学活动，吸引了复旦青年师生热情参与。 据悉，大赛分为图像与短视频两单元，包含“红…
2020-09-28	国网大学举办“青马工程”讲师训练营活动国网大学举办“青马工程”讲师训练营工程”示范培训班“四个自信讲出来”讲师训练营活动，标志着“青马思享汇”系列活动“三部曲”（经典理论学进去、四个自信讲出来、战略执行干精彩）收官。 参加训练营的学员分为10组，分别选取不同主题进行宣讲展示，在宣讲形式和内容上创新突破、形成示范经验。学员综合运用演讲、朗诵、情景剧、对话交流等多种形式，创新采用案例导入、多媒体互动、模拟演绎等宣讲方法，把对“四个自信”的理解感悟转化为青年人易于接受、喜闻乐见的“青言青语”，将深刻的历史规律、磅礴的奋斗历程、感人的青春故事和绵延的文化传承娓娓道来、生动呈现。经过现场投票，评选出一等奖1名、二等奖5名、三等奖4名。
