# Supplementary material for: Serving organization goals by organizational information dissemination: An empirical study from the Communist Youth League of China
Source: PLoS One. 2023 Jan 20;18(1):e0280221. doi: 10.1371/journal.pone.0280221 (PMC9858461; doi:10.1371/journal.pone.0280221)
Supplement: S1 Data — (ZIP) [file pone.0280221.s001.zip › Supporting Data/Data description.txt]

Our research is based on the data in the "Chinese Version" folder.
The data in the folder "Version of Chinese to English" is a translated version of the original Chinese data.
